# Supplementary material for: Novel insights into the relationships between dendritic cell subsets in human and mouse revealed by genome-wide expression profiling
Source: Genome Biol. 2008 Jan 24;9(1):R17. doi: 10.1186/gb-2008-9-1-r17 (PMC2395256; doi:10.1186/gb-2008-9-1-r17)
Supplement: Additional file 1 — Raw data for the mouse gene chip compendium. [file gb-2008-9-1-r17-S1.xls]

## Sheet: mouse_compendium
Probe Set ID	Name	myeloid	myeloid	myeloid	pDC	pDC	CD8a DC	CD8a DC	CD11b DC	CD11b DC	NK	NK	CD8 T	CD8 T	CD4 T	CD4 T	B	B	B
1415671_at	Atp6v0d1	2395.66	2541.71	2371.62	1343.18	1032.56	1022.55	1067.33	1082.05	1175.35	437.034	541.792	371.987	389.262	445.258	271.162	635.954	569.161	810.811
1415673_at	Psph	133.852	140.202	92.7953	358.047	317.833	266.549	352.193	255.663	279.691	532.669	702.945	479.851	443.576	535.091	646.774	349.753	460.656	357.667
1415677_at	Dhrs1	304.642	226.243	251.239	117.444	97.2767	497.531	469.374	257.615	326.53	159.787	175.009	36.7123	66.5765	141.728	105.885	164.337	131.287	153.329
1415684_at	Atg5	484.073	489.408	394.338	270.594	217.099	119.647	133.577	143.243	141.462	95.3572	117.124	137.712	135.69	100.335	101.362	99.2544	75.068	84.4435
1415687_a_at	Psap	10498.8	10538.1	10038.5	8125.27	7529.77	9081	8548.16	5509.62	5841.49	2718.32	2448.7	1501.45	1949.43	3199.75	2313.7	3443.34	1732.87	1989.36
1415698_at	Golph2	174.285	157.796	149.621	433.972	318.473	130.342	120.847	118.627	126.042	1148.87	1236.09	573.672	614.273	1169.64	514.79	141.266	110.81	133.36
1415717_at	4931406I20Rik	191.293	174.527	149.117	231.774	164.612	210.169	168.712	287.209	244.083	298.608	276.541	139.846	167.094	565.877	326.661	162.051	282.031	245.656
1415718_at	Sap30l	419.595	394.023	345.449	380.425	316.134	431.238	511.667	343.348	355.204	856.482	858.947	293.052	326.397	787.496	465.683	340.38	322.869	302.881
1415719_s_at	Armc1	187.37	200.953	181.728	484.667	565.809	518.482	533.117	529.698	572.255	1197.98	1128.11	539.648	452.109	716.024	559.223	482.422	540.662	675.724
1415720_s_at	Mad2l1bp	198.612	202.103	180.265	270.22	288.407	219.984	265.547	219.773	259.41	612.918	640.144	312.98	411.242	942.936	312.176	405.639	371.378	489.193
1415721_a_at	1200013P24Rik	555.891	520.721	464.135	1077.19	1013.17	736.338	668.365	1275.05	1273.61	1905.75	1657.43	724.732	607.501	761.195	516.063	1026.05	778.622	1113.48
1415727_at	Apoa1bp	291.082	301.198	254.586	1375.58	1091.69	1053.06	1229.86	933.624	1103.84	698.731	837.985	316.65	302.725	342.528	316.837	584.253	594.994	650.246
1415737_at	Rfk	299.746	273.461	283.513	1177.2	1363.56	855.78	1004.5	966.613	1015.34	1208.12	819.976	618.86	682.158	601.197	875.867	1540.49	1501.07	1484.15
1415743_at	Hdac5	128.778	144.776	117.176	1358.2	1222.51	273.036	236.074	510.311	515.211	427.336	541.947	147.831	141.455	168.071	101.11	353.994	593.513	751.527
1415745_a_at	Dscr3	1049.6	977.216	921.449	503.265	403.215	489.444	473.565	430.205	391.381	484.53	498.619	557.637	611.558	583.873	554.921	423.431	278.637	300.693
1415749_a_at	Rragc	2104.14	2231.49	1958.64	1345.41	1295.5	1305.88	1280.29	1450.07	1580.71	966.659	931.509	456.32	489.108	853.672	775.791	711.946	607.27	774.152
1415753_at	D10Bwg1364e	195.529	220.73	176.673	2010.25	1125.63	1036.51	1275.62	731.181	880.006	396.928	516.023	470.731	443.948	415.667	320.689	1016.95	504.983	616.904
1415760_s_at	Atox1	3587.68	3650.59	3306.87	929.429	540.235	4006.07	4600.77	3584.43	4247.08	562.903	622.134	295.184	298.497	288.543	212.022	301.021	151.036	186.972
1415763_a_at	---	380.902	402.544	358.489	1371.7	1207.84	948.824	964.79	1067.13	1127.32	2698.18	2670.1	827.08	936.619	1719.55	698.916	1355.55	1038.21	1151.21
1415768_a_at	Ube2r2	513.075	474.929	375.525	673.122	666.638	407.999	467.23	392.345	408.144	890.361	991.434	399.491	428.325	1512.43	894.252	890.347	569.058	908.214
1415769_at	Itch	408.022	400.511	375.129	506.9	530.667	811.462	850.831	1244.94	1453.66	906.005	909.957	505.927	430.339	580.756	355.517	761.928	684.49	711.494
1415783_at	Vps35	2359.04	2388.95	2479.14	1059.57	890.833	966.977	975.161	1017.79	960.541	512.733	559.607	734.263	760.109	860.167	1401.91	752.565	573.702	638.926
1415788_at	Ublcp1	469.246	405.36	397.832	334.615	315.194	550.91	462.362	634.564	674.214	551.008	632.551	251.413	389.12	347.279	302.104	1536.01	1136.35	1060.06
1415793_at	Pnpo	74.0427	72.9281	74.5271	141.444	133.477	289.418	265.134	575.421	615.478	150.88	160.754	133.763	160.201	261.372	233.355	126.86	75.3623	91.8902
1415802_at	Slc16a1	195.722	178.144	147.202	20	20	63.4881	79.4768	20.8915	25.556	86.7953	94.3814	395.586	397.256	288.842	456.16	93.7593	230.198	149.496
1415810_at	Uhrf1	52.5862	51.7712	43.0131	21.335	22.8814	197.505	163.209	246.904	228.356	63.2105	74.3574	58.5538	21.6769	42.6016	257.638	27.9992	37.1076	27.967
1415814_at	Atp6v1b2	2571.77	2565.09	2464.89	438.793	375.078	699.886	562.297	498.553	571.485	397.084	410.236	333.727	330.48	969.373	842.344	563.549	505.328	506.355
1415818_at	Anxa6	178.88	204.298	159.168	913.356	591.612	2663.1	2370.62	2075.56	2042.33	2164.84	2397.7	1298.43	1555.45	1879.08	1651.48	662.141	323.357	345.879
1415821_at	Nptn	1714.1	1828.76	1865.94	3008.69	3394.77	1862.71	1894.24	1739.51	1793.55	1556.56	1736.52	1273.37	1098.76	564.298	1176.23	804.242	655.652	658.907
1415822_at	Scd2	125.381	117.295	111.996	1291.77	1153.78	859.772	762.704	728.121	736.806	1168.93	1311.98	327.367	278.344	436.913	924.997	1036.61	412.617	521.921
1415827_a_at	D3Ucla1	2037.36	2591.7	2432.05	4389.05	4624.23	2513.78	2280.68	2120.31	2210.33	1251.86	1463.48	1157.13	1291.73	2094.64	2258.71	3668.05	3545.29	3474.3
1415830_at	Orc5l	50.269	49.2499	46.0479	191.304	209.255	233.397	214.716	239.016	237.955	461.519	416.865	210.852	237.82	379.771	271.279	285.24	182.436	192.9
1415834_at	Dusp6	526.424	488.309	443.999	26.6654	42.6646	56.6614	44.4652	115.218	132.081	23.918	50.711	54.8665	44.6187	106.567	70.8068	75.2272	28.2184	24.5151
1415842_at	Gbl	109.921	98.0425	117.485	60.7631	42.8881	53.5149	49.6185	79.9611	69.0794	41.8642	70.5837	140.81	199.484	51.2531	69.2978	129.36	68.7983	103.85
1415849_s_at	Stmn1	334.529	353.113	280.345	1416.42	1190.44	4210.7	4087.2	4083.21	4320.96	3398.22	3357.2	1259.02	853.895	1788.76	2647.02	1207.55	877.625	867.518
1415850_at	Rasa3	620.474	650.045	638.67	1162.43	925.019	447.07	443.453	138.645	193.007	1881.53	2234.34	1382.96	1437.66	1245.79	433.807	1750.71	2773.09	3520.69
1415855_at	Kitl	214.858	203.845	190.614	20	20	20	20	20	20	20	20	20	20	20	20	20	20	20
1415857_at	Emb	1038.65	907.784	944.893	205.48	175.539	56.1921	91.8967	872.066	1213.72	1212.89	1338.29	1826.8	1612.75	4314	2395.54	56.9632	27.7799	46.813
1415860_at	Kpna2 /// LOC670551 /// LOC671639	1099.11	1049.33	1011.37	556.142	494.713	1175.51	1320.05	924.067	1059.29	565.296	514.111	868.272	799.336	759.667	2168.54	758.144	805.301	871.055
1415878_at	Rrm1	111.286	109.05	111.461	398.4	329.084	1029.47	1007.62	962.202	924.93	548.854	600.606	217.82	160.253	456.104	1634.2	523.644	333.694	345.177
1415880_a_at	Lamp1	5756	6070.86	5890.58	2870.8	2607.19	1587.34	1428.23	2269.89	2413.5	1924.81	1741.12	1166.88	1203.32	2197.91	1546.32	1417.57	1516.39	1855.83
1415886_at	Sh2d3c	527.897	559.184	499.063	142.302	96.9441	119.72	123.333	154.852	162.455	336.732	384.212	86.2554	95.6924	114.069	68.3273	96.8674	67.6307	99.7173
1415889_a_at	Hsp90b1	4332.22	4393.55	4532.81	4981.93	5168.27	4743.71	4242.62	2858.09	2640.79	2473.11	2282.72	2260.89	1348.93	2134.29	2935.39	3063.53	2087.97	2145.2
1415892_at	Sgpl1	2191.21	2236.74	2171.65	362.94	401.657	482.758	406.438	489.54	495.82	144.261	164.797	169.285	132.776	52.7732	109.596	193.399	301.297	328.065
1415896_x_at	Snrpn	756.602	675.945	1090.42	126.349	152.872	185.963	161.137	169.189	122.023	273.299	216.252	482.498	586.888	375.207	321.098	288.57	183.729	148.559
1415897_a_at	Mgst1	2157.29	2276.82	2088.01	20	20	20	20	20	33.1939	20	20	20	20	20	20	136.431	79.0827	114.731
1415901_at	Plod3	307.712	283.791	265.59	106.18	81.6329	111.097	87.6557	115.533	130.958	49.4006	50.8111	43.7725	48.0876	86.7603	79.6634	84.6019	60.0361	64.2589
1415904_at	Lpl	1011.56	880.528	904.524	20	20	20	20	49.4556	106.421	20	20	20	20	20	20	20.2381	20	20
1415907_at	Ccnd3	395.026	360.117	303.876	827.555	625.26	624.536	643.006	783.776	915.606	1326.99	1416.45	674.666	612.915	1186.99	1088.79	370.246	522.731	515.64
1415909_at	Stip1	525.393	491.833	514.463	187.27	127.748	234.848	235.854	217.49	252.878	110.958	128.443	197.126	145.892	286.479	495.379	290.101	147.267	148.805
1415912_a_at	Rps13 /// LOC625298 /// LOC628061 /// LOC633920 /// LOC637251 /// LOC671723	2816.31	2985.46	2648.23	1188.3	1010.42	1419.53	1521.19	1348.1	1455.89	847.429	1108.73	1971.7	1906.03	1739.66	1274.15	691.677	863.388	1084.24
1415915_at	Ddx1	321.245	328.09	309.965	414.77	369.623	271.739	281.592	359.832	402.884	406.669	513.105	366.019	439.191	749.508	1592.11	590.189	877.343	786.958
1415916_a_at	Mthfd1	120.494	119.523	103.309	135.255	160.417	269.697	309.083	328.358	353.2	266.068	218.726	327.754	416.277	743.167	1441.31	376.951	347.497	301.51
1415936_at	Bcar3	476.119	418.351	393.788	20.9334	20	20	20	20	20	20	20	24.4871	56.9489	20	20	1015.63	925.75	841.677
1415940_at	Zfand2a	2203.38	2219.4	2101.13	270.035	380.434	734.463	319.954	669.924	353.837	150.988	235.963	231.711	236.338	1050.74	393.475	227.585	217.823	257.347
1415947_at	Creg1	7220.75	7363.43	7010.09	1922.88	1407.19	2882.49	2750.91	1092.63	1286.91	534.891	528.961	274.368	276.047	305.584	284.323	303.6	225.736	168.357
1415952_at	Mark2	1047.69	949.107	952.153	327.152	267.862	350.655	323.874	466.198	472.195	757.89	539.845	966.332	988.539	1539.63	678.503	369.655	377.647	503.327
1415961_at	Itm2c	1311.26	1450.36	1359.28	4044.04	3853.2	4448.63	3903.96	2919.17	2889.29	1702.83	1778.78	979.162	1192.54	1521.7	1577.88	283.305	90.6302	99.736
1415963_at	Hnrph2	3040.32	3100.3	3187.87	1372.1	1397.71	1324.29	1356.74	1386.33	1312.47	775.023	818.187	1042.83	1163.35	1403.88	2104.62	1718.11	1503.94	1575.6
1415964_at	Scd1	972.57	993.594	771.17	20	20	76.1063	95.4859	20	20	21.0921	20	20	20	24.7646	20	4632.04	4150.56	3586.56
1415971_at	Marcks	5708.75	5551.99	6063.12	340.733	466.156	1487.59	1643.33	1567.93	1591.85	20	20	20	20	23.8908	34.8772	474.661	259.035	217.116
1415973_at	---	2546.93	2585.64	2588.04	465.747	516.277	1707.01	1808.23	2352.82	2061.51	20	20	20	20	22.0017	39.8113	673.602	584.172	571.703
1415975_at	Carhsp1	138.764	139.036	103.699	172.623	162.02	46.8301	64.4821	84.6602	85.7349	101.405	181.942	20	20	119.502	105.021	79.3405	180.015	162.345
1415977_at	Isyna1	136.056	118.213	122.941	271.322	173.793	786.563	808.929	340.106	408.964	152.974	239.352	157.189	246.003	328.794	401.825	383.862	270.854	240.696
1415993_at	Sqle	536.203	555.5	460.056	1673.41	1419.99	391.429	412.266	271.888	298.955	20	20	96.2434	82.85	449.922	529.173	252.921	313.811	273.803
1415995_at	Casp6	378.824	391.808	457.092	717.655	553.644	1845.75	2113.69	601.454	671.638	329.55	428.977	187.085	227.921	410.487	216.349	498.182	210.466	238.892
1416008_at	Satb1	905.667	911.996	813.518	610.509	746.796	304.429	401.904	820.579	1015.75	1860.76	1895.86	2962.08	2871.56	2981.49	2174.33	1206.6	2554.91	2227.92
1416009_at	Tspan3	2795.14	2935.55	2797.75	918.549	993.293	983.011	1140.36	1762.88	1840.84	190.8	191.52	248.756	300.668	292.601	530.221	130.96	269.888	280.24
1416010_a_at	Ehd1	2374.86	2292.51	2507.26	162.381	144.536	238.98	278.042	358.67	332.766	103.52	90.5413	284.474	266.689	69.8862	149.058	631.676	828.975	831.102
1416013_at	Pld3	1264.39	1316.38	1161.92	77.2521	55.54	20	20	35.2412	48.2808	677.488	1005.6	505.073	663.4	973.277	338.882	373.292	362.006	466.813
1416016_at	Tap1	1039.12	1089.28	1035.78	1469.42	1144.68	2442.53	2328.32	1418.49	1475.75	625.004	882.052	770.99	941.831	1130.46	872.113	851.697	1041.28	1022.38
1416018_at	Dr1	344.768	332.915	384.423	693.717	750.518	326.071	308.656	462.387	454.639	261.665	268.762	717.869	569.562	368.07	516.32	343.125	333.661	342.425
1416020_a_at	Atp5g1	620.449	565.175	493.207	356.335	384.699	633.348	668.052	454.11	565.082	304.126	357.612	266.271	323.838	691.742	809.199	263.173	288.844	301.938
1416021_a_at	Fabp5 /// LOC628298 /// LOC637129 /// LOC669559 /// LOC672321	4531.02	4966.31	4708.41	278.012	292.876	118.395	193.092	2319.46	2115.61	21.776	20	86.1532	92.4203	157.586	1204.48	24.0876	86.9677	104.53
1416022_at	Fabp5	2122.72	2334.87	2219.32	129.843	125.74	58.3128	105.747	1423.66	1562.67	20	20.8311	31.0999	35.3043	75.961	499.501	20	51.341	63.2111
1416023_at	Fabp3	122.969	110.011	106.365	36.4447	34.3169	44.0962	36.9017	28.8362	40.8764	22.5576	42.1716	20	24.2981	26.9195	24.836	20	28.1268	21.5112
1416029_at	Klf10	834.024	772.744	799.296	99.8022	133.848	40.2659	59.3122	110.731	78.2629	389.535	339.367	94.8114	74.9978	81.0316	108.565	28.0404	80.3736	106.274
1416035_at	---	972.838	999.367	822.222	473.047	550.695	280.1	378.919	352.608	390.858	225.122	199.687	243.348	238.564	393.116	747.705	315.222	422.571	494.222
1416038_at	AL033314	711.255	721.37	652.829	263.09	351.603	267.556	234.954	183.341	183.472	213.725	257.892	157.753	192.381	91.6584	103.965	162.868	101.505	63.5442
1416041_at	Sgk	4180.4	4201.8	4368.44	42.941	51.5574	1158.29	962.18	706.646	653.786	883.162	1508.47	1756.95	1609.41	1897.42	422.479	352.755	350.424	341.352
1416042_s_at	Nasp	673.277	637.551	596.705	281.332	235.618	389.421	393.028	360.45	416.523	231.314	357.824	373.548	320.852	615.853	1185.59	477.304	430.908	396.38
1416045_a_at	Smarcb1	173.021	196.447	174.507	397.708	283.722	388.663	470.415	395.753	460.697	152.806	212.345	149.613	187.026	168.974	192.421	466.814	328.98	337.411
1416046_a_at	Fuca2	595.317	553.906	569.135	695.244	698.963	728.973	632.517	459.886	413.522	261.066	328.266	47.1076	66.5931	60.8554	81.2445	135.21	36.5204	49.8797
1416052_at	Prps1	194.247	187.635	147.879	179.869	181.994	298.779	260.101	331.391	378.208	218.192	271.684	350.411	351.252	785.813	817.198	311.908	439.61	439.24
1416065_a_at	Ankrd10	274.748	282.996	313.404	860.794	1019.08	401.788	424.216	443.12	355.451	868.49	771.363	1604.31	1474.68	572.674	698.391	796.853	626.192	590.59
1416066_at	Cd9	7430.24	7425.9	7132.65	39.7606	37.4607	1283.39	1264.88	638.209	774.748	429.959	630.429	62.3279	93.6922	366.772	220.187	155.571	120.864	120.391
1416067_at	Ifrd1	3671.18	3476.55	3477.07	253.315	321.741	491.621	318.584	813.902	624.313	352.739	468.377	392.626	353.142	462.795	502.15	390.815	1050.43	859.687
1416069_at	Pfkp	462.368	449.039	412.097	658.272	535.985	1022.61	1048.08	257.899	334.754	1650.99	2114.28	691.783	902.707	1244.4	1264.09	549.355	788.946	885
1416070_a_at	Ddx18	285.173	286.229	241.002	582.855	507.275	808.769	802.37	744.35	734.821	908.345	722.779	764.173	689.941	1528.38	1544.96	917.453	1047.32	1049.16
1416076_at	Ccnb1-rs1 /// Ccnb1 /// LOC434175 /// LOC672788	31.9133	35.5588	32.8637	33.1932	20.1072	261.701	287.926	67.1505	128.01	20	25.7312	25.9854	20	56.5744	165.538	28.7458	20	20
1416078_s_at	Raf1	1791.93	1776.8	1758.78	764.026	716.974	616.594	474.058	676.764	649.906	465.13	611.466	578.957	605.814	839.949	683.174	635.394	620.534	545.741
1416079_a_at	Arpc1a	284.568	268.785	247.935	486.261	390.746	505.616	510.631	563.989	576.465	167.875	238.693	108.717	124.984	170.308	198.284	271.849	276.165	268.446
1416082_at	Rab1	4990.93	5219.3	4404.22	2186.58	2278.39	2521.68	2773.28	1976.08	2309.25	2004.94	2168.68	1561.72	1376.65	1843.14	2167.73	1877.31	1606.25	1844.93
1416085_s_at	Za20d2	3213.64	3414.16	3397.75	2215.69	3560.88	3408.11	2454.06	4783.46	3734.61	984.665	1418.33	650.99	926.062	960.429	1039.5	1774.99	963.384	1026.29
1416086_at	Tpst2	595.252	635.163	572.568	128.218	100.163	151.217	172.074	72.282	88.2615	561.828	572.723	778.784	737.95	273.26	335.517	221.742	104.069	120.011
1416087_at	Ap1s1	112.283	99.576	118.295	151.604	150.588	93.317	104.732	90.7779	93.9013	131.802	130.269	62.964	100.888	127.926	273.242	39.5299	21.4091	21.7278
1416092_a_at	Mtap4	268.671	294.811	201.787	305.139	358.67	509.535	468.456	406.44	335.017	666.889	732.733	293.893	272.753	189.045	166.259	198.734	450.107	453.315
1416094_at	Adam9	617.854	591.528	497.112	118.662	136.76	229.477	216.602	265.366	289.52	90.8639	105.014	56.0181	31.0505	98.2895	132.623	217.609	322.008	314.424
1416101_a_at	Hist1h1c	491.509	511.51	465.547	882.102	754.006	1796.62	1412.92	1546.68	1683.26	655.962	1586.86	395.863	995.5	605.655	261.674	3113.13	922.293	873.045
1416107_at	Nsg2	20	20	20	54.8878	44.9213	20	20	20	30.7583	155.14	97.1713	1012.8	1180.96	2703.21	1457.04	59.8583	29.2799	20
1416108_a_at	Tmed3	228.177	237.228	206.322	2693.34	2279.46	1032.24	1033.4	643.788	687.453	247.375	287.536	246.951	240.094	123.607	191.01	239.441	128.245	150.055
1416109_at	Fuca1	526.44	463.576	461.586	1089.4	763.837	3771.83	3672.88	990.721	1000.42	401.677	523.282	251.674	279.521	198.674	177.233	1109.91	986.572	1083.44
1416111_at	Cd83	4325.33	4567.49	4422.17	177.932	117.686	5467.35	4364.25	4540.47	4657.57	46.1286	59.1093	26.5848	21.4714	120.284	651.135	3768.18	4249.99	3972.15
1416118_at	LOC630539	88.7434	111.586	82.1888	336.587	316.871	376.445	429.609	484.259	469.241	320.233	351.891	972.192	865.352	840.324	885.042	1045.53	658.764	754.412
1416119_at	Txn1	9178.37	9635.77	9492.6	3981.81	3885.04	6996.05	6649.16	2761.22	2910.68	3403.51	3763.18	2628.38	2524.94	1179.53	2666.91	2311.54	1890.89	2172.71
1416125_at	Fkbp5	127.277	108.063	101.89	216.013	184.571	147.107	129.788	211.441	230.873	300.979	393.697	231.368	200.629	230.61	345.007	85.2798	120.816	139.528
1416126_at	LOC671429	104.6	106.284	116.797	64.8154	43.4189	80.2648	67.1407	66.982	63.4789	70.2726	63.8331	175.216	106.884	146.416	236.284	93.4598	110.041	146.291
1416129_at	Errfi1	104.561	112.932	90.8293	23.1049	20	371.984	294.837	324.628	324.341	466.916	459.784	105.453	87.605	135.793	108.55	31.0434	49.0851	43.7322
1416133_at	C920006C10Rik	317.088	323.395	236.962	717.038	624.196	1188.58	925.894	763.401	780.986	1513.4	1692.67	932.221	851.732	896.781	459.716	482.457	610.503	710.816
1416138_at	Anxa7	1625.36	1722.58	1558.01	1330.98	1224.58	1450.56	1594.1	619.154	618.488	571.401	580.461	605.062	625.203	536.535	600.651	822.389	676.901	741.555
1416142_at	---	113.871	99.5029	82.5529	783.834	744.507	1044.28	1139.86	1000.52	1087.86	596.898	644.23	1034.44	1134.92	943.029	841.667	786.473	634.489	743.168
1416155_at	Hmgb3	80.7273	65.8497	71.224	51.0529	77.8412	186.668	204.53	113.386	134.012	118.449	156.251	125.947	170.263	224.9	619.112	107.865	280.026	340.413
1416156_at	Vcl	359.94	394.331	306.742	976.354	769.931	325.248	357.074	401.611	397.408	394.329	353.932	26.3364	20	90.4959	109.844	169.934	152.447	161.501
1416165_at	Rab31	822.19	780.159	730.786	71.1373	57.5617	597.645	645.773	464.926	500.827	256.988	249.034	24.0803	30.605	62.0916	49.109	130.562	59.1176	86.3997
1416167_at	Prdx4	245.274	203.46	215.064	746.516	526.923	725.35	886.552	308.781	409.361	82.1805	116.638	54.6316	60.4635	227.609	358.159	549.324	415.642	477.78
1416168_at	Serpinf1	20	20	20	105.371	64.8613	645.793	705.202	29.5305	28.446	20	20	20	20	20	20	20.8102	20	20
1416170_at	Trap1	226.266	246.901	266.717	403.555	324.695	743.927	795.289	424.165	457.417	304.175	327.935	400.652	375.745	671.924	807.721	546.098	515.82	497.211
1416172_at	Pes1	372.636	345.137	339.428	512.882	436.386	1100.43	960.419	701.757	674.507	277.435	389.645	341.582	539	629.754	1053.39	791.615	1030.55	776.41
1416181_at	Mesdc2	420.044	392.997	328.574	1857.12	1700.24	871.41	867.591	818.167	987.392	740.222	793.541	814.012	877.071	1384.65	1466.7	932.913	712.307	739.797
1416183_a_at	Ldhb	33.4279	39.3373	54.2823	881.136	639.335	245.24	236.304	275.254	256.211	38.5091	39.7195	79.0024	87.4577	594.266	369.42	163.256	92.2097	93.2782
1416184_s_at	Hmga1	1336.95	1386.89	1305.14	426.838	355.524	348.321	305.277	348.075	347.214	567.687	587.294	314.6	381.739	149.991	222.564	249.448	343.761	409.45
1416197_at	Snrp1c	913.54	954.981	945.94	554.364	391.16	802.984	745.387	1064.6	853.369	730.313	675.487	1291.79	1763.61	614.525	684.115	605.807	535.778	650.086
1416199_at	Kifc3	56.0638	58.7419	82.5033	26.666	28.3296	28.1751	27.4672	63.4506	48.767	345.514	273.896	91.2324	62.0488	81.8999	94.3472	65.3376	39.5244	49.1646
1416206_at	Sipa1	388.226	323.153	353.838	339.852	295.738	449.346	324.209	673.415	642.963	961.158	1136.63	752.144	1286.72	811.241	479.047	1069.45	599.581	746.125
1416208_at	Usp14	363.184	318.924	310.026	152.101	151.101	273.067	252.886	197.868	219.37	112.797	137.239	199.709	190.306	161.389	450.463	139.861	190.567	185.932
1416209_at	Glud1	1427.28	1335.19	1224.46	1042.26	885.865	1714.95	1766.97	2259.27	2647.02	1204.96	1583.76	836.248	903.883	966.472	1170.2	1049.49	933.308	1134.99
1416214_at	Mcm4	155.769	138.974	135.621	371.264	407.995	911.201	933.918	1062.68	1234.05	1111.71	1249.24	766.647	658.764	1283.55	2381.4	591.505	662.295	663.042
1416215_at	Gosr1	107.617	113.435	95.3101	97.6927	119.081	129.494	133.209	112.583	108.817	269.219	283.641	219.528	163.859	112.122	60.8515	85.969	153.391	154.146
1416222_at	Nsdhl	226.234	224.734	183.79	519.293	407.933	360.751	323.367	194.834	210.315	166.754	181.543	99.5358	99.397	195.737	213.405	141.03	125.554	92.8945
1416223_at	Sh3bp5l	57.9964	66.9392	49.6965	155.939	110.724	219.868	197.748	106.458	125.201	268.991	244.367	72.6543	64.721	70.3939	48.2257	120.702	132.008	184.572
1416226_at	Arpc1b	6265.53	6152.17	6062.22	3429.78	2725.89	4468.89	4315.56	4648.01	4849.21	2065.64	2929.85	2083.38	2790.74	2253.86	1852.68	2813.32	2508.75	3218.23
1416231_at	Vac14	98.7262	103.022	86.8082	119.037	89.3494	139.154	143.719	161.687	172.816	26.7006	48.7393	20	25.6308	55.7421	46.8653	28.663	47.2499	37.9045
1416234_at	Lrrc59	1281.8	1206.55	1211.43	793.674	750.719	808.184	724.996	587.975	619.702	587.705	620.542	267.078	302.352	493.019	822.618	533.417	496.989	591.664
1416236_a_at	Eva1	20	20	20	20	20	238.429	212.148	49.2217	22.2372	20	20	20	20	20	20	20	132.342	99.4984
1416239_at	Ass1	1664.83	1695.36	1863.7	325.607	129.652	335.749	471.928	266.021	292.702	20	20	50.4321	105.415	751.913	514.381	51.8957	35.5399	36.8458
1416240_at	Psmb7	2061.44	2098.15	2139.35	859.544	589.325	1248.86	1323.56	769.023	758.082	235.994	403.995	506.34	646.718	538.167	1070.31	638.261	390.388	387.263
1416248_at	Nadk	2054.79	2078.93	1899.8	746.549	763.135	1265.03	1090.23	2182.26	2358.67	428.696	427.079	287.113	283.02	968.84	804.695	515.761	616.432	688.629
1416251_at	Mcm6	259.613	249.228	201.934	625.481	418.713	1598.25	1619.89	1482.95	1728.06	725.431	1223.39	820.625	875.495	1274.96	3521.05	821.428	999.083	1128.19
1416253_at	Cdkn2d	861.803	766.549	1103.49	619.657	502.35	90.8449	82.6029	118.906	131.267	438.29	535.054	322.515	372.334	385.814	150.427	189.643	146.115	164.856
1416257_at	Capn2	546.069	634.191	594.396	728.352	600.359	440.477	432.408	392.128	413.991	1089.37	1400.57	400.389	458.768	924.419	759.178	194.668	126.929	126.767
1416258_at	Tk1	20	20	20	138.386	91.6227	508.658	618.146	422.414	540.3	82.3636	109.614	20	20	67.9956	382.041	104.894	72.9227	73.9945
1416268_at	Ets2	3071.74	3326.32	2985.77	37.2429	20	20.6443	20	44.5344	50.8974	104.735	128.459	189.969	206.231	1060.4	356.225	423.889	1315.61	1129.06
1416279_at	Ap1b1	186.666	181.262	182.343	513.001	396.771	1111.46	922.664	684.182	642.308	887.988	866.061	402.169	491.085	771.737	366.093	506.932	390.173	479.161
1416283_at	Gart	338.006	312.748	269.996	712.581	687.861	715.777	646.43	861.187	961.49	460.99	534.211	655.569	904.853	1542.38	1967.9	1059.28	1162.03	1293.91
1416294_at	Scamp3	371.217	344.211	295.907	372.23	330.856	269.846	265.291	275.063	350.946	805.403	728.847	418.462	491.408	640.234	594.313	353.151	261.026	293.758
1416298_at	Mmp9	747.55	742.009	746.793	20	20	20	20	398.863	359.053	20	20	20	20	20	20	20	20	20
1416299_at	Shcbp1	40.3107	40.3317	28.2384	51.5485	46.8742	389.271	423.868	312.659	284.89	100.142	105.493	42.0214	25.1945	98.6055	586.525	38.2527	27.9528	33.1275
1416301_a_at	Ebf1	108.541	113.499	94.9583	20	20	20	20	20	20	20	20	20	20	20	20	1752.28	1489.51	1941.04
1416303_at	Litaf	6060.45	6348.98	5413.96	3539.2	3183.37	2218.01	2167.59	775.738	943.432	571.828	580.286	49.1599	50.5326	77.3463	135.579	228.61	1555.69	1407.1
1416305_at	Sh3bp4	36.9525	29.5133	33.38	219.02	164.274	79.705	74.939	27.664	26.8339	20	20	20	20	20	20	20	20	20
1416309_at	Nusap1	88.4959	86.2494	66.0586	69.5828	50.6074	458.814	515.111	343.948	400.596	89.2946	123.786	42.8587	26.9199	82.442	270.804	67.661	43.8988	34.7482
1416313_at	Mllt11	73.8155	63.7857	64.7335	322.157	285.761	190.452	181.473	175.347	184.428	394.715	298.089	196.21	136.43	286.96	122.411	211.047	311.934	321.893
1416318_at	Serpinb1a	328.418	336.732	312.142	72.0344	48.3442	255.343	268.096	247.269	216.685	20	20	20	20	29.4423	182.429	2711.53	877.052	1098.81
1416326_at	Crip1	2983	3314.59	2921.82	2816.24	1618.81	4477.7	5059.16	1058.12	1564.87	3895.93	3500.78	2208.62	2065.09	2732.61	1269.24	2249.73	1080.4	1659.49
1416327_at	Ufc1	429.509	422.459	355.078	1332.81	1119.39	1066.75	1195.38	920.778	1130.61	542.418	781.395	432.061	438.926	719.985	624.479	817.008	568.079	674.336
1416329_at	Cyfip1	2938.62	3001.64	2975.13	3527.42	3939.83	1532.45	1661.86	2532.01	2272.63	684.609	820.584	79.4759	50.3491	308.724	846.752	1014.5	713.729	625.545
1416330_at	Cd81	1257.52	1242.76	1050.04	26.9708	25.2123	2985.91	3084.13	813.598	857.707	20	21.3467	42.5409	21.9459	315.932	502.818	2199.67	1070.54	1323.11
1416331_a_at	Nfe2l1	405.686	380.58	324.826	181.992	266.58	177.542	142.03	189.614	170.522	243.154	212.932	114.542	97.867	81.4353	50.0528	97.7088	270.486	360.161
1416333_at	Dok2	192.051	177.003	201.45	22.8266	29.5822	28.5852	20	26.8247	20	612.26	710.078	152.193	194.43	562.949	470.261	32.2252	20	20
1416338_at	Sh3gl1	241.146	180.506	179.594	186.437	142.321	191.608	205.637	149.959	187.755	271.57	254.504	327.143	204.177	611.596	268.565	337.199	176.235	197.928
1416340_a_at	Man2b1	1161.29	1280.09	1204.22	2622.85	2636.81	5673.91	5064.1	4764.98	4525.51	1370.62	1633.45	650.386	733.602	1276.93	750.906	1596.26	890.541	1169.75
1416345_at	Timm8a1	304.387	317.249	281.86	230.152	290.21	326.505	342.775	329.138	340.633	333.536	318.611	508.318	530.628	859.775	1353.24	438.95	630.834	685.854
1416350_at	Klf16	136.328	135.287	116.128	168.786	151.073	34.4766	32.9184	132.18	86.473	283.418	213.805	127.398	137.788	78.6296	70.8325	100.003	151.226	282.685
1416354_at	Rbmx	131.184	140.039	119.995	459.832	469.603	389.016	399.437	385.342	391.904	307.226	307.071	121.273	173.789	506.687	426.68	188.863	160.433	112.345
1416356_at	Gmpr2	213.622	226.94	212.955	438.947	334.984	772.282	806.633	451.405	519.365	192.631	254.668	133.38	191.858	473.848	331.938	369.615	224.187	209.178
1416357_a_at	Mcam	20	20	20	20	20	20	20	20	20	250.801	194.113	20	23.7181	20	20	20	20	20
1416358_at	0610009O03Rik	38.724	39.0293	35.5028	192.134	146.542	396.083	314.91	213.88	237.115	256.779	306.657	33.2674	58.7165	76.5363	81.94	212.66	76.023	89.3009
1416359_at	Snag1	1467.71	1533.98	1315.24	3833.5	4538.87	711.151	491.492	701.823	603.144	2088.26	1925.88	807.077	566.737	672.691	436.811	690.518	1227.8	1069.24
1416362_a_at	Fkbp4	395.745	371.248	357.81	351.469	283.547	444.315	402.068	232.811	224.106	147.962	172.95	411.014	323.438	582.763	941.32	525.581	418.418	349.019
1416369_at	Hiatl1	622.102	628.956	540.495	351.011	426.626	422.922	419.265	530.29	538.855	231.076	221.012	344.696	253.53	159.96	331.957	248.124	265.569	240.892
1416371_at	Apod	20	20	20	356.275	217.284	20	20	20	20	20	20	20	20	20	20	20	20	20
1416379_at	Panx1	169.196	161.517	161.783	518.343	532.019	99.0002	123.868	344.459	363.444	603.874	600.358	719.166	606.567	423.799	475.407	283.841	298.372	380.318
1416380_at	Mov10	195.937	246.362	213.034	20	20	20	20	20	20	20	20	27.2844	20	20	20	20	20	20
1416381_a_at	Prdx5	3941.14	3731.74	3622.73	2284.23	1920.78	542.021	620.208	860.604	1095.53	1186.27	1196.81	541.575	741.992	987.941	756.41	859.079	500.036	565.864
1416384_a_at	Cope	715.158	661.884	701.75	1893.76	1192.98	1458.37	1567.34	1025.71	1124.67	939.02	1138.49	578.881	552.857	568.932	465.537	1069.74	733.392	796.124
1416387_at	Pip5k2c	921.441	908.206	804.474	733.054	714.926	524.651	467.633	532.351	549.111	1123.13	1015.04	367.529	336.496	483.598	364.054	531.324	578.625	666.328
1416389_a_at	Rcbtb2	1332.48	1222.25	1225.59	345.458	294.497	637.131	677.07	151.813	187.997	144.275	217.829	306.203	332.127	1032.46	1068.34	176.766	74.1185	82.906
1416393_at	Emg1	890.288	881.307	856.369	1224.1	1075.4	1127.13	959.009	951.527	1094.54	910.224	1200.84	1872.54	2023.75	2757.65	1525.44	1871.24	1364.91	1302.71
1416400_at	Pycrl	45.9332	47.8533	32.3148	62.0689	72.3951	202.946	222.69	135.501	129.12	138.817	146.943	58.4596	50.6752	124.982	162.216	103.359	114.344	122.587
1416401_at	Cd82	1945.5	2001.34	1692.43	1144.55	1061.5	1460.25	1353.86	1529.8	1522.45	2210.86	1907.46	1041.02	912.224	1717.27	2618.41	656.537	435.675	473.011
1416406_at	Pea15	250.943	262.525	239.784	290.323	364.169	256.939	225.976	477.042	515.305	897.058	1039.3	165.171	214.206	504.212	128.255	72.2427	64.3763	61.5142
1416410_at	Pafah1b3	76.5589	74.2594	74.6305	2322.96	1548.09	1187.56	1336.68	290.948	332.973	80.0597	94.8266	47.8215	77.7576	50.9489	59.8335	765.636	529.918	670.764
1416412_at	Nsmaf	120.265	137.701	122.676	936.659	796.009	1129.8	1069.51	1079.55	1049.12	566.114	789.981	368.87	321.649	416.055	530.022	513.743	641.95	491.175
1416414_at	Emilin1	20	20	20	231.897	139.4	20.8044	28.8164	20	20	22.4945	35.0952	38.6926	53.223	20	20	20	20	20
1416415_a_at	H2afz /// LOC666634 /// LOC669445	9150.77	9375.47	8809.37	2903.38	2588.04	6730.54	6443.49	6364.32	6546.35	5997.04	6779.13	3274.63	3094.53	2492.82	3694.81	2605.88	2812.12	2773.51
1416416_x_at	Gstm1	1937.46	1982.67	1881.92	36.0719	27.7332	20	22.1173	20.7207	28.16	853.963	890.656	20	23.9605	33.8758	34.6149	99.1619	55.5643	118.741
1416419_s_at	Gabarapl1	1040.5	1038.55	948.066	660.159	838.126	300.351	231.31	332.572	329.696	313.622	418.533	76.2405	77.2733	102.471	229.117	71.4812	146.042	167.433
1416424_at	M6prbp1	617.322	662.199	583.77	565.506	431.756	362.075	495.637	344.888	362.189	38.5551	27.1309	188.141	199.006	127.896	156.508	159.787	94.338	175.817
1416429_a_at	Cat	2352.46	2273.04	2742.22	1411.64	1553.65	1425.05	1479.38	1322.4	1072.39	833.135	655.205	1432.94	1309.81	490.083	631.881	1329.26	765.717	737.212
1416431_at	Tubb6	369.073	381.568	359.568	21.9612	20	561.563	745.257	132.403	145.717	20	30.4306	20	20	20	20	20	20	20
1416432_at	Pfkfb3	580.38	589.628	526.966	91.9047	92.4023	437.466	402.572	589.05	547.564	102.608	114.276	71.8655	70.1793	184.333	215.801	99.2639	101.363	117.508
1416433_at	Rpa2	51.8768	50.5053	47.0672	124.573	138.294	298.672	265.299	259.89	255.252	430.55	506.974	263.298	348.087	279.914	458.423	211.591	260.034	325.015
1416435_at	Ltbr	192.208	204.254	174.341	72.5096	58.1546	118.107	116.662	113.19	133.852	20	20	33.8548	28.4615	30.482	21.3637	24.362	20	25.9625
1416439_at	2410015N17Rik	173.066	161.016	169.308	422.659	340.122	544.75	585.577	303.912	272.777	168.19	143.177	115.802	133.302	93.269	403.572	178.628	175.543	182.265
1416440_at	Cd164	2227.16	2379.56	2180.58	4984.68	5173.23	759.7	661.623	1714.29	1630.23	2303.68	2608.75	2931.16	2748.36	2425.67	2332.15	2393.97	1900.3	1793.83
1416441_at	Pgcp	57.1921	76.04	49.0923	145.24	158.003	762.034	721.416	43.2043	52.5163	79.0197	70.9926	20	20	31.6254	82.8231	20	20	20
1416442_at	Ier2	810.71	776.159	846.419	1237.67	850.555	1985.25	1868.01	2775.46	2416.23	2046.38	3246.75	1366.52	1902.33	1682.56	1079.93	2275.38	1372.76	1561.65
1416443_a_at	Uble1a	318.42	309.272	295.852	579.824	499.427	759.76	734.538	671.639	828.797	386.23	682.765	596.985	580.178	1151.74	1549.28	840.404	669.76	695.665
1416452_at	Oat	1153.48	1103.47	923.265	966.242	1109.89	2151.45	1898.82	2168.31	2217.02	345.633	371.703	704.306	753.823	828.928	1193.9	1620.17	1031.23	1011.93
1416454_s_at	Acta2	549.614	482.284	618.124	74.6471	77.1406	125.291	110.999	101.784	82.4873	81.4529	96.861	112.299	274.775	69.9938	75.9218	175.619	76.5965	58.2176
1416458_at	Arf2	624.764	573.716	668.873	279.863	306.685	325.955	346.339	513.519	555.621	231.964	211.359	182.963	153.14	109.357	85.868	177.985	130.429	136.715
1416469_at	Luzp1	80.3284	64.9226	68.0379	20	20	115.043	128.231	83.9448	70.5029	283.337	241.947	23.7123	27.527	31.304	61.8885	20	20	22.1386
1416483_at	Ttc3	225.601	236.503	205.43	449.76	558.128	245.483	222.504	351.697	283.6	376.413	386.855	695.753	677.749	928.684	643.988	308.827	538.622	481.598
1416489_at	Pi4k2b	198.577	176.905	175.358	108.598	99.4003	130.003	136.768	62.3813	69.9647	62.2046	68.1184	51.2385	37.8495	63.4863	60.5847	80.9049	147.64	149.552
1416493_at	Ddost	646.833	598.52	563.159	3353.53	2859.16	3145.37	3191.27	2243.64	2245.88	1673.3	1797.93	1038.67	1044.91	342.655	410.901	1466.61	1080.89	1212.06
1416497_at	Pdia4	454.616	418.359	382.809	126.123	147.111	126.994	147.758	48.363	51.629	137.198	175.021	56.8473	83.2914	119.437	98.3209	799.73	148.169	53.9975
1416498_at	Ppic	20	20	20	20	20	20	20	20	20	20	20	308.992	364.585	135.704	167.286	20	20	20
1416499_a_at	Dctn6	494.989	468.683	404.436	3830.24	4196.31	1422.88	1694.28	1637.89	1797.85	2742.33	2377.03	1699.1	1729.16	1982.19	1571.05	1209.41	893.186	1160.9
1416503_at	Lxn	176.737	172.394	129.873	806.707	660.617	196.38	296.876	297.842	353.535	240.027	332.361	80.2825	58.3269	532.553	561.005	60.1425	20	24.5313
1416505_at	Nr4a1	817.147	816.539	879.383	745.416	368.014	2848.2	2247.4	4065.12	3494.83	1277.88	2004.63	131.51	325.304	532.114	456.572	1525.91	961.927	1080.24
1416514_a_at	Fscn1	2422.82	2578.33	2546.24	307.888	598.411	816.089	1120.98	2637.84	2182.2	20	20	20	20	30.6822	37.8775	20	20	29.0415
1416527_at	Rab32	1289.73	1236.28	1293.92	85.105	64.8527	1604.65	1542.92	478.274	498.576	24.2737	38.8235	37.0621	39.2981	37.3625	48.8309	25.9402	20	20
1416529_at	Emp1	2019.13	2147.95	2387.86	80.5087	28.782	20	20	20	20	20	20	23.1341	23.2765	111.377	410.224	20	20	20
1416530_a_at	Pnp	2063.53	2204.7	2047.36	1379.11	986.502	1357.61	1350.31	1396.6	1538.37	638.961	738.331	455.766	533.119	833.71	1070.48	1223.68	800.073	689.648
1416540_at	Hgs	414.426	368.424	420.971	172.09	147.352	195.762	177.843	161.985	152.074	213.048	200.327	179.368	222.447	353.779	210.914	154.382	107.699	129.77
1416541_at	Clpb	60.7638	56.3927	53.6179	221.909	173.839	157.154	169.849	161.302	190.568	120.386	115.259	34.3204	47.6298	160.131	266.189	93.197	33.2188	45.3532
1416542_at	Phf1	175.667	165.354	133.913	48.2372	40.1535	20	26.4378	34.7518	34.4541	125.162	81.8397	53.2553	40.7468	98.1223	55.4861	47.4979	42.8853	71.4711
1416543_at	Nfe2l2	2834.89	3067.25	2803.96	615.577	505.08	503.313	484.375	603.735	729.702	319.531	353.573	553.691	432.4	281.958	325.559	363.894	535.634	581.104
1416544_at	Ezh2	148.403	154.186	133.335	472.516	503.341	1039.74	934.281	995.776	1008.28	504.93	653.801	320.15	226.155	322.744	980.292	270.435	357.398	390.338
1416545_at	Zdhhc7	181.232	174.485	148.357	251.791	212.1	213.424	184.37	299.042	313.545	266.37	290.379	156.833	203.804	538.816	391.344	237.855	202.171	221.656
1416549_at	Slc35b4	76.285	78.1899	63.599	87.6879	80.2069	84.0556	96.9472	147.738	142.62	155.552	160.906	51.0134	39.1595	73.1696	91.5029	78.8436	70.9674	88.5713
1416553_at	Stra13	97.5305	99.814	89.5046	226.802	165.308	245.521	268.168	195.194	204.431	257.661	243.131	98.7154	127.366	162.267	112.115	133.433	80.4528	104.203
1416554_at	Pdlim1	114.269	115.565	145.34	1376.16	887.283	26.3883	44.5556	47.1331	44.4116	1170.33	1485.56	1279	1538.72	740.831	285.241	625.314	540.411	794.401
1416556_at	Tspan31	837.62	752.558	730.745	813.111	942.94	355.145	367.023	396.111	420.572	20	20	133.059	138.93	154.598	218.106	268.326	116.632	73.1885
1416558_at	Melk	25.1381	37.5027	20	48.0007	64.6543	352.824	369.806	322.046	321.563	43.2558	40.5098	20	20	20	159.474	20	20	29.3788
1416561_at	Gad1	114.342	110.345	107.993	20	20	20	20	20	20	20	23.9319	20	20	20	20	72.777	253.954	239.871
1416563_at	Ctps	141.132	144.466	108.607	213.658	203.766	371.315	327.822	341.734	347.496	201.754	147.007	371.29	373.633	282.391	680.65	237.235	456.725	428.048
1416570_s_at	Gfm1	122.507	127.245	119.585	356.712	310.991	602.012	576.509	409.886	484.975	408.679	421.669	204.393	206.625	601.57	843.164	353.256	363.674	412.072
1416575_at	Cdc45l	20	20	20	27.4747	26.6253	300.662	262.746	173.908	202.124	95.8817	83.7059	20.0028	20.1071	63.0233	246.6	60.7813	23.3704	30.0105
1416585_at	Ruvbl1	190.371	198.169	177.521	343.467	280.519	578.568	603.258	243.507	283.723	234.984	322.509	205.266	248.74	610.592	1212.56	556.82	563.64	511.281
1416586_at	Zfp239	34.2907	34.9667	36.449	28.1559	31.4587	28.7661	23.7217	23.6584	28.4491	58.6804	78.6858	72.1088	70.3949	63.2577	66.0726	165.341	166.057	157.786
1416587_a_at	Xrcc1	150.734	138.02	121.364	195.391	194.092	246.346	234.749	349.816	327.93	339.199	314.649	159.331	183.545	439.679	294.331	449.807	436.997	505.685
1416592_at	Glrx	1467.75	1643.04	1493.8	411.567	377.688	2189.36	2281.67	1621.16	1720.86	442.852	459.349	302.92	325.291	653.153	1310.7	253.037	132.97	99.2099
1416597_at	Hdgfrp2	77.6261	73.4648	81.1241	173.277	178.714	165.224	141.814	182.354	203.149	216.538	281.316	109.614	108.975	425.99	299.861	180.919	220.363	201.001
1416600_a_at	Dscr1	245.204	232.617	242.304	89.9018	69.7835	86.9763	86.4089	171.358	182.277	28.2761	57.4309	44.7998	65.6057	80.1449	94.2224	69.7357	51.0051	77.6521
1416607_at	4931406C07Rik	89.5024	90.514	77.7899	398.504	367.229	150.915	181.167	103.243	116.093	69.217	60.1833	20	20	38.0271	46.5493	20	21.989	38.2123
1416609_at	BC004004	404.332	412.135	343.324	1360.18	1179.33	721.011	847.759	671.934	784.987	769.802	685.336	272.224	322.674	294.496	256.51	1113.78	740.939	830.184
1416611_at	Scamp2	646.759	620.663	559.323	1163.2	883.662	903.771	771.91	857.701	876.434	402.474	393.843	163.855	195.831	451.366	342.622	404.682	436.986	491.601
1416614_at	Cri1	562.388	521.781	449.184	1361.51	1649.31	1086.29	1141.34	1048.42	1160.48	382.394	431.025	266.398	382.892	450.796	780.925	333.559	214.318	208.383
1416617_at	Acss1	154.268	137.367	116.837	266.757	298.212	386.341	322.521	608.963	621.946	420.136	569.694	418.863	495.038	299.573	92.9898	952.687	1151.69	1207.77
1416620_at	Smarcal1	93.9757	97.2914	89.9674	309.124	233.906	331.554	313.031	333.694	366.628	173.374	222.602	74.0949	95.9989	148.001	153.742	305.262	264.213	220.5
1416627_at	Spint1	20	20	22.6756	20	63.3329	900	804.833	1102.2	1205.4	20	22.0584	20	20	20	20	20	20	20
1416630_at	Id3	374.143	426.04	397.754	359.876	227.349	20	20	29.448	20	35.3489	34.9277	339.996	365.387	416.7	210.659	925.715	859.302	1001.29
1416631_at	Ap4b1	106.566	102.721	82.3016	208.136	238.781	156.926	133.998	196.468	196.041	372.079	358.855	214.775	177.304	189.018	162.776	528.708	362.438	438.386
1416635_at	Smpdl3a	1771.01	1780.27	1735.24	324.611	213.412	868.708	807.843	904.841	1138.02	1196.11	1354.02	1015.74	1305.69	1882.19	1515.13	674.819	393.113	544.732
1416638_at	Sall2	20	20	20	20	20	41.7267	39.0174	121.623	111.616	20	25.1645	22.2862	20	27.9586	28.4132	20	20	20
1416641_at	Lig1	65.9141	67.0849	51.5715	123.587	94.8672	755.445	651.128	648.595	640.966	436.364	440.081	125.819	115.89	272.271	859.121	246.95	247.456	237.262
1416645_a_at	Afp	158.796	180.33	149.922	20	20	20	20	20	20	20	20	130.546	151.646	310.659	155.164	69.6444	20	20
1416647_at	Bckdha	44.6548	42.3824	45.5433	474.976	398.609	251.451	250.964	417.163	493.121	222.303	269.662	113.022	177.366	111.999	89.2337	404.48	260.046	291.782
1416651_at	Znhit2	58.3249	61.7977	53.2211	363.012	247.663	249.02	254.576	168.386	200.367	196.788	166.979	94.6653	111.434	81.8714	74.5976	117.607	117.866	129.17
1416653_at	Stxbp3a	1448.83	1386.12	1440.92	221.743	218.724	417.982	446.052	414.598	400.619	185.638	202.438	518.76	392.463	374.592	463.82	352.688	440.716	372.002
1416654_at	Slc31a2	420.879	382.525	394.02	135.192	80.6507	258.846	284.203	49.1573	59.6357	39.271	21.6887	29.7118	20	37.1074	29.5941	40.6814	26.6182	37.7835
1416655_at	C1galt1c1	312.602	310.676	262.28	895.479	844.986	493.62	536.787	318.343	359.735	254.876	271.96	308.086	280.378	278.195	398.466	283.867	220.818	243.016
1416665_at	Coq7	49.9956	54.523	45.524	125.23	95.1865	229.261	250.667	141.099	173.083	64.5945	51.2752	61.4554	72.0205	78.535	145.517	147.007	90.5646	103.944
1416679_at	Abcd3	218.975	192.622	150.925	344.027	321.502	282.654	256.947	320.311	296.838	610.402	529.611	267.137	263.572	540.883	436.006	281.74	321.734	377.758
1416683_at	Plxnb2	353.187	340.916	319.099	781.282	643.993	157.188	166.093	810.306	771.496	20	20	20	20	20	28.1673	31.9577	36.804	51.9848
1416687_at	Plod2	20	20	20	113.543	175.491	20	20	20	20	367.099	311.37	20	20	20	27.3361	20	20	20
1416692_at	Coil	38.1912	43.928	39.4571	157.093	120.02	107.104	119.389	111.432	114.519	70.6393	84.9139	116.128	115.914	213.365	267.488	104.065	81.5447	111.244
1416695_at	Bzrp	2326.94	2364.09	2297.03	1819.07	1593.39	847.647	829.799	541.464	559.93	1530.86	2141.36	417.108	854.434	1801.91	840.944	843.736	455.205	426.615
1416696_at	D17Wsu104e	216.167	210.524	216.119	361.009	262.134	253.536	349.293	154.931	207.416	163.067	185.935	116.858	124.291	124.129	131.277	153.674	113.288	135.655
1416697_at	Dpp4	158.226	177.057	149.064	1125.71	1090.96	1851.05	1739.16	2292.03	2224.66	26.0253	20	925.503	907.828	585.566	436.099	710.727	582.38	621.378
1416698_a_at	Cks1b	338.35	341.537	267.149	709.513	858.689	2961.63	2889.76	1647.18	2046.33	537.112	486.284	452.834	386.766	219.207	1734.5	333.508	254.737	186.194
1416699_at	1110008F13Rik	1671.53	1926.93	1825.21	2249.51	1500.54	3666.93	3664.88	2364.08	2410.96	1086.12	1513.91	2123.59	1972.38	687.254	818.809	1308.5	1164.99	1112.72
1416700_at	Rnd3	38.3914	40.9866	25.8877	775.194	1159.52	149.821	168.759	660.918	812.693	20	20	20	20	20	20	20	20	20
1416703_at	Mapk14	592.249	503.431	519.804	1287.82	1340.67	2032.24	2164.6	3812.48	3438.23	1111.86	1214.62	1066.06	978.457	1066.98	1071.99	999.878	601.842	660.832
1416708_a_at	Gramd1a	355.227	314.978	302.911	291.861	287.463	206.732	188.762	351.119	346.819	1081.56	1233	1487.1	1187.03	2393.58	1199.82	654.709	695.924	827.563
1416712_at	Pepd	393.62	440.423	393.886	1723.75	1713.46	909.876	1096.74	1040.81	1200.66	578.7	741.193	431.585	438.583	256.363	301.553	549.218	321.179	323.162
1416714_at	Irf8	737.226	733.585	651.402	9852.92	9343.33	8223.44	7771.82	686.278	697.247	3025.54	3068.71	58.737	58.2375	102.781	230.838	2350.99	2003.01	2256.2
1416722_at	Hmg20a	227.109	182.666	166.682	570.069	649.873	375.531	347.684	592.857	594.345	1072.69	957.147	654.775	676.292	946.564	554.976	722.638	570.086	616.411
1416723_at	Tcf4	264.585	256.444	267.252	4745.98	4744.52	229.277	322.248	494.906	560.265	529.158	500.006	122.507	20	98.3062	106.726	1409.54	1478.64	1370.66
1416726_s_at	Ube2s	464.933	572.99	537.736	141.901	90.4161	260.937	271.996	236.891	190.255	68.6372	100.265	42.2809	58.0367	304.104	262.789	82.3515	95.8592	108.303
1416727_a_at	Cyb5	2815.17	2946.88	2968.51	1224.84	1132.87	3164.25	3223.63	1634.16	1660.83	943.25	866.664	1662.41	1596.31	1503.67	1363.13	865.219	369.63	489.999
1416730_at	Rcl1	263.556	191.065	195.875	174.859	185.287	202.936	222.816	284.124	313.439	252.699	175.811	378.466	429.636	334.047	437.963	273.143	551.028	528.56
1416735_at	Asah1	1475.21	1337.83	1380.41	3665.01	3803.11	3756.94	3850.98	2683.34	2927.22	366.787	405.277	180.36	192.76	381.804	226.862	848.903	427.946	502.687
1416738_at	Brap	588.977	524.21	308.012	68.3382	81.1042	56.2682	69.5751	87.772	95.7215	138.758	151.974	84.4101	74.6218	167.545	67.7651	61.282	76.2247	84.8192
1416743_at	Uap1 /// LOC640502	785.572	829.427	695.941	266.499	376.549	385.487	348.016	370.487	534.71	149.447	138.768	177.506	197.129	341.424	310.622	285.625	384.675	234.153
1416746_at	H2afx	239.256	239.715	211.246	348.534	204.16	1249.21	1613.22	718.319	860.463	418.58	483.307	292.221	296.017	135.183	196.064	278.56	302.228	318.393
1416748_a_at	Mre11a	73.5059	79.4874	55.3162	109.341	96.6895	197.273	189.758	176.638	196.304	167.467	215.719	62.546	73.8472	220.538	363.507	230.509	136.96	133.51
1416749_at	Htra1	211.166	215.807	183.731	20	20	20	20	20	20	20	20	20	20	20	20	20	20	20
1416750_at	Oprs1	204.895	178.63	170.924	478.416	206.113	203.859	232.824	53.3419	78.7882	43.6034	41.0423	83.4979	105.702	96.6997	267.336	93.9039	88.6471	74.9411
1416751_a_at	Ddx20	62.6883	62.929	60.282	220.568	221.104	227.381	261.812	292.92	261.714	280.202	224.154	210.376	132.122	424.393	461.044	296.865	296.276	334.193
1416755_at	Dnajb1	1058.26	977.848	959.819	2453.95	4045.48	2231.15	1475.82	3897.4	2389.14	1157.79	1301.03	1201.05	1297.48	2360.46	1941.21	3068.54	893.823	1110.12
1416757_at	Zwilch	22.0953	20	20	24.117	20	120.437	108.507	113.026	106.959	32.6453	41.1833	20	20	47.9915	206.107	30.9811	39.77	50.3964
1416767_a_at	1110003E01Rik	719.474	678.904	875.614	3021.93	2930.21	1551.29	1626.32	1613.96	1236.41	1145.96	990.336	1967.75	1701.23	683.763	581.013	3333.47	3013.68	2735.62
1416769_s_at	Atp6v0b	2672.86	2699.4	2601.4	1269.89	956.738	987.692	796.065	978.331	1096.57	438.959	410.948	293.246	232.981	433.758	360.143	770.756	545.894	451.8
1416770_at	Stk25	120.786	120.863	118.156	53.1419	78.8682	69.7973	42.9045	51.4113	58.7591	86.4652	149.302	132.376	145.467	116.753	59.5924	141.855	179.662	83.2672
1416773_at	Wee1	79.4986	91.1112	69.4357	102.608	128.31	181.005	160.758	185.22	218.302	167.635	117.665	77.7515	46.5416	33.2418	243.019	111.394	123.362	164.657
1416775_at	2310004L02Rik	40.967	40.7745	38.9342	356.344	264.618	105.498	119.843	210.048	258.044	100.425	137.695	76.843	110.567	182.966	97.0747	417.272	294.461	313.103
1416782_s_at	Praf2	85.5846	83.8862	78.5415	55.4644	51.0069	118.816	106.51	52.9444	51.4572	41.1001	66.0169	33.799	56.8387	132.557	116.086	91.038	41.6985	52.0826
1416791_a_at	Nxf1	804.749	762.898	700.539	2147.66	2630.2	1288.05	939.404	1529.1	1407.8	1454.88	1076.29	1104.18	880.584	3186.93	1724.11	1231.26	1216.57	1528.74
1416793_at	Arl6ip2	307.135	284.797	275.059	407.58	371.525	232.685	225.677	258.706	298.519	610.807	554.829	306.111	239.231	673.744	416.311	467.994	614.018	579.137
1416796_at	Nck2	250.709	228.911	212.67	20	20	659.807	664.998	375.862	341.292	362.116	358.747	222.47	128.232	220.748	138.046	94.7818	169.948	168.165
1416802_a_at	Cdca5	32.6653	30.7563	28.141	108.602	69.324	822.276	865.204	517.252	524.632	127.957	136.28	35.0588	26.3553	102.427	391.555	82.5785	50.1376	47.4089
1416808_at	Nid1	38.3907	35.4757	27.1071	20	20	20	20	43.3515	28.8663	20	20	20	20	20	20	139.663	115.187	108.99
1416811_s_at	Ctla2a /// Ctla2b	68.5344	78.5184	59.0939	20	20	186.147	202.046	20	20	2685.59	3467.5	1355.81	1133.14	209.714	582.648	20	20	20
1416824_at	B230118H07Rik	22.4381	21.6739	20.4818	382.097	375.165	158.28	195.027	235.796	227.131	181.446	142.951	20	20	20	30.88	20	27.0909	34.8598
1416827_at	Tbxas1	84.6884	75.5075	53.7533	20	20	309.096	266.651	40.1181	71.133	20	20	20	20	20	20	20	20	20
1416831_at	Neu1	358.987	370.122	349.561	81.3189	73.2375	65.2197	59.8652	79.2361	92.9486	60.7815	94.2502	59.6624	104.433	117.301	78.715	119.444	111.395	104.985
1416835_s_at	Amd1 /// Amd2	409.045	361.992	345.61	105.219	124.342	253.256	249.298	190.315	129.919	344.328	181.408	81.9882	93.6796	146.91	162.475	106.977	205.752	176.425
1416837_at	Bax	1576.02	1594.43	1624.99	302.292	217.603	453.629	472.558	400.961	456.984	209.079	256.283	225.531	194.618	158.765	125.446	229.265	332.139	415.646
1416838_at	Mut	111.577	110.39	106.974	206.675	267.686	277.709	270.463	214.293	240.768	273.66	196.661	298.952	331.899	486.857	415.612	166.083	205.425	146.448
1416840_at	Mid1ip1	482.194	441.938	469.909	205.128	235.154	218.927	281.633	139.336	198.99	328.55	290.173	93.4092	146.387	78.396	160.88	282.042	259.691	276.022
1416841_at	1110059E24Rik	177.888	182.115	155.959	736.912	752.133	317.688	379.896	329.824	364.864	431.852	387.352	199.08	200.884	299.29	225.953	1202.93	710.279	849.092
1416850_s_at	D10Ertd214e	218.281	202.138	150.544	655.047	564.154	786.639	819.443	573.008	592.461	444.797	376.891	385.751	355.275	230.176	480.547	377.554	347.656	407.69
1416852_a_at	Ncdn	31.7709	38.0724	27.4239	236.138	223.223	207.649	186.354	139.013	151.044	344.497	253.87	170.399	154.546	105.233	92.9564	88.3813	148.913	238.835
1416856_at	3230401D17Rik	1417.56	1355.59	1409.06	1376.93	1600.88	933.198	843.676	871.639	707.308	670.141	885.014	552.431	635.311	624.528	508.057	705.247	741.38	845.935
1416860_s_at	Ing1	592.866	543.305	570.399	722.533	736.644	560.167	707.909	563.79	696.578	1229.7	1351.39	1018.44	1292.52	1619.67	1112.83	1147.08	776.096	797.544
1416863_at	Abhd8	20	20	20	45.5631	42.3289	38.8013	42.8212	45.1161	46.6886	235.508	263.15	147.459	196.613	369.864	235.362	63.5666	41.2744	56.7091
1416866_at	Bet1	132.182	116.018	81.7322	453.264	546.23	287.199	314.451	280.98	265.21	182.764	154.631	89.1683	76.0772	162.657	279.737	150.076	144.625	191.746
1416868_at	Cdkn2c	72.6641	72.6756	64.902	506.401	502.392	469.754	485.283	425.083	570.366	449.392	377.302	137.749	140.748	211.797	401.884	167.957	82.9051	137.685
1416871_at	Adam8	1563.73	1451.88	1505.1	25.9076	22.7377	2078.65	1695.81	870.799	901.257	29.4637	29.3749	24.2813	20	27.7637	111.775	30.8928	33.5151	25.3677
1416875_at	Parvg	150.031	151.093	123.088	533.738	471.914	1128.2	1108.32	1203.32	1429.16	623.035	716.112	1047.57	1173.42	583.625	694.016	846.607	456.268	537.516
1416882_at	Rgs10	683.494	646.722	578.74	2457.76	1955.36	2132.54	2338.18	966.234	1226.3	116.27	125.559	1734.66	1960.88	2884.48	1316.47	290.858	42.6666	39.2097
1416890_at	Wdr74	402.283	367.703	311.314	440.356	371.514	463.622	529.348	398.346	457.953	372.868	447.499	391.022	518.913	708.463	502.612	685.741	946.447	948.229
1416896_at	Rps6ka1	606.653	574.295	569.299	3704.38	3318.84	1264.99	1360.28	2003.7	2158.91	2099.61	2035.76	874.304	837.314	1416.29	769.368	694.933	294.917	426.851
1416897_at	Parp9	1689.78	1798.53	1656.66	905.249	848.449	438.577	455.367	775.21	915.406	448.128	510.821	506.366	564.98	722.621	707.475	609.991	941.749	432.821
1416903_at	Nucb1	275.877	272.626	208.702	1156.72	853.351	763.579	686.579	331.776	357.813	824.433	860.413	184.381	249.212	565.845	599.852	441.118	254.459	303.427
1416910_at	Dnajc15	306.345	296.829	247.937	501.639	358.258	709.865	845.733	524.068	632.107	1593.03	1649.6	1956.03	1852.32	789.474	629.517	207.837	157.163	195.841
1416915_at	Msh6	144.569	139.888	90.1227	342.484	391.402	540.952	487.808	486.523	511.518	199.138	265.673	372.814	327.27	461.798	804.784	230.083	355.31	350.994
1416918_at	Dlgh3	20	20	20	70.9475	76.5573	20	25.8902	40.3779	34.933	116.587	119.835	65.8817	74.0706	123.572	174.066	24.3933	41.0134	44.3337
1416921_x_at	Aldoa	5484.36	6141.68	5629.44	1498.52	1164.26	1563.02	1556.34	1005.16	1236.13	1631.59	1793.59	1526.9	1758.52	2927.43	2629.9	2311.51	1757.69	2321.49
1416924_at	Bri3	3998.28	4094.05	4122.55	1586.18	1756.26	1301	1457.99	1810.64	1778.37	1139.12	1229.23	523.573	480.761	364.288	353.935	847.19	849.939	1259
1416930_at	Ly6d	189.538	210.058	226.346	5764.67	5086.49	20	20	20	20	20	20	20.126	20	43.6631	26.6389	4080.48	1812.25	2611.88
1416931_at	Nif3l1	51.7688	45.9444	51.4122	84.5342	62.5128	119.795	139.824	143.641	144.57	72.5909	82.2677	73.2949	110.603	180.265	194.736	74.1016	57.0496	82.2028
1416933_at	Por	2302.79	2160.38	2170.9	135.307	98.9991	128.564	134.664	259.967	291.658	352.483	394.986	68.0439	109.525	327.251	181.798	149.162	126.877	119.526
1416935_at	Trpv2	408.343	375.284	391.017	717.654	770.647	975.28	925.13	777.434	715.798	850.757	959.729	407.428	416.04	228.641	183.048	508.669	421.511	479.166
1416937_at	Gabarap	5574.66	5743.48	5289.56	2654.31	2454.58	3092.38	2798.19	2266.63	2631.54	2230.64	2214.32	1225.25	1210.77	1260.85	755.473	2064.66	1482.14	1916.64
1416939_at	Ppa1	509.326	473.077	476.314	175.978	160.713	713.374	756.796	258.078	285.932	205.281	209.134	212.641	208.006	605.796	1199.24	221.229	276.111	228.847
1416940_at	Ppif	140.635	124.535	96.3159	1007.4	1010.56	267.311	259.832	343.622	381.321	350.041	286.401	150.943	159.848	272.38	388.755	228.418	186.653	261.543
1416942_at	Arts1	328.591	299.33	225.332	219.521	225.086	360.38	396.389	228.616	236.585	233.777	270.709	231.393	349.275	489.242	511.457	172.901	190.419	211.639
1416947_s_at	Acaa1a /// Acaa1b	253.118	280.476	249.249	1310.81	1012.62	1162.15	1198.64	1209.58	1233.42	639.905	681.365	566.955	601.636	531.694	417.347	719.287	526.725	540.427
1416950_at	Tnfaip8	741.321	710.951	632.026	2114.28	2172.76	1465.49	1352.36	1868.41	1839.03	270.206	310.503	1068.7	931.982	672.467	1124.74	1468.4	430.326	407.953
1416954_at	Slc25a10	113.379	106.279	117.132	99.1658	93.8812	406.319	425.485	305.732	296.827	171.665	151.946	42.3859	51.4322	48.9499	51.1412	67.3703	64.3013	76.2552
1416956_at	Kcnab2	89.5925	89.3976	71.2791	120.868	128.049	58.9336	80.7233	95.6022	96.4566	1356.21	1574.64	537.366	448.203	563.91	267.372	139.604	137.63	171.785
1416957_at	Pou2af1	1192.71	1161.92	1128.52	20	20	20	20	20	20	20	20	120.802	123.516	173.755	342.114	2948.79	3208.75	3187.45
1416958_at	Nr1d2	605.951	563.523	468.762	137.371	131.562	70.8624	75.3556	266.225	299.111	453.803	454.758	367.429	505.574	628.388	618.878	601.563	783.728	594.756
1416960_at	B3gat3	125.301	148.673	130.322	112.042	85.8525	103.459	86.8016	111.659	113.34	266.798	320.248	83.6529	98.0938	111.591	67.7814	156.117	135.172	95.9734
1416961_at	Bub1b	189.979	186.594	233.121	105.456	66.7142	476.197	486.267	369.175	404.356	96.4874	139.441	86.6142	72.7057	93.6081	308.544	101.249	68.092	101.666
1416962_at	Rcc1	71.223	77.1184	62.0501	37.6136	39.9283	186.095	191.258	153.327	176.619	88.0688	87.2181	34.9883	50.1552	102.391	179.066	51.8204	89.3752	117.823
1416964_at	Eefsec	37.5426	45.3376	36.5506	111.073	68.0164	1034.31	1106.47	124.932	156.624	97.9166	125.116	86.9333	121.195	208.281	153.699	168.844	112.862	126.736
1416968_a_at	Hsd3b7	121.607	106.809	94.7084	369.649	294.295	945.508	838.807	183.458	171.969	20	20	20	20	37.6368	30.6715	20	37.1316	43.1107
1416973_at	Nhp2l1	924.423	847.35	816.069	1023.61	1007.61	1335.33	1287.26	1529.57	1420.21	980.815	1517.21	586.591	725.066	1176.12	1106.92	2755.09	680.791	723.669
1416974_at	Stam2	340.608	306.842	324.44	106.309	125.658	122.497	128.496	174.872	144.463	127.708	145.325	70.4756	69.2972	126.266	92.7906	78.883	87.7799	81.9889
1416978_at	Fcgrt	142.812	136.213	132.48	1082.88	771.838	1427.19	1384.31	588.9	707.96	28.4311	33.9541	194.34	287.226	79.8868	29.8713	318.606	77.7214	128.205
1416983_s_at	Foxo1	318.86	289.764	309.063	368.289	452.736	458.946	447.1	323.842	268.137	897.092	841.782	1689.2	1753.73	1654.88	799.98	1290.42	1268	1608.76
1416984_at	Mrps18a	376.16	371.847	388.548	284.799	190.909	240.053	316.758	173.196	229.367	143.421	169.248	141.838	159.784	158.958	161.108	181.199	168.358	151.279
1416985_at	Sirpa	986.64	951.629	852.381	584.109	508.464	22.8349	33.0108	1189.46	1107.77	21.9272	20	24.7478	20	20	20	29.4236	20	20
1416988_at	Msh2	54.8781	49.9693	50.8869	194.561	161.185	322.839	346.814	347.846	422.17	517.186	582.207	510.583	537.71	514.042	471.82	334.229	298.837	289.701
1416990_at	Rxrb	181.619	147.72	135.759	599.029	491.674	563.522	550.045	801.46	751.315	781.91	689.49	220.036	269.448	577.78	250.789	468.988	575.035	757.666
1416992_at	Mfng	49.1767	44.1412	42.98	270.825	214.048	201.677	180.772	321.818	359.307	465.049	532.25	275.63	361.493	530.899	265.868	282.825	307.306	410.492
1416996_at	Tbc1d8	535.598	563.818	425.803	2927.41	3140.09	2584.04	2240	1942.1	2114.25	20	20	20	20	39.4113	20	20	20	20
1416999_at	Smpd2	43.3586	39.6395	23.8339	131.708	138.925	89.611	114.256	206.955	200.424	308.221	259.201	70.6476	97.3894	270.196	155.735	250.899	239.819	235.705
1417000_at	Abtb1	121.691	127.233	147.907	293.493	271.6	165.425	145.982	178.881	186.653	334.324	467.118	174.862	274.252	190.421	118.653	323.404	413.966	544.754
1417002_at	0610012G03Rik	505.299	480.65	426.671	364.644	259.78	271.821	393.833	247.824	278.673	181.548	191.797	209.3	233.669	184.225	148.441	171.901	114.827	136.269
1417010_at	Zfp238	1961.76	2001.88	1582.13	1121.02	1640.56	318.136	306.474	1047.42	1104.31	221.701	183.955	377.452	240.708	341.014	270.801	1046.89	1161.34	1131.76
1417019_a_at	Cdc6	20	20	20	31.111	22.9153	200.951	215.162	163.861	187.875	50.7608	59.0237	39.4878	20	42.3984	269.694	27.6713	20	20
1417025_at	H2-Eb1	7912.34	7661.85	7629.73	6722.13	7267.81	9682.7	9247.34	9713.85	9652.96	50.5993	21.5991	86.6818	36.2146	364.8	741.626	6588	7294.43	7741.45
1417026_at	Pfdn1	107.266	101.23	89.4672	76.3923	75.8486	115.559	139.226	56.6638	85.2519	181.212	154.514	83.194	77.076	200.789	228.119	79.6848	55.8847	74.101
1417032_at	Ube2g2	523.553	536.953	447.381	858.522	785.43	1419.1	1393.88	1212.31	1260.83	1738.89	1932.83	432.139	548.259	813.811	598.293	485.396	574.167	649.796
1417037_at	Orc6l	38.0667	39.4037	26.5435	108.783	120.46	327.592	319.365	261.09	289.696	148.166	154.99	106.608	109.007	189.092	313.636	132.056	124.479	111.631
1417038_at	2009-09-01	356.868	338.548	270.954	1789.17	1236.01	1472.19	1580.8	670.039	665.317	1133.76	1316.53	899.35	1134.25	966.286	956.311	218.252	27.7212	65.4857
1417039_a_at	Cul7	128.241	107	208.701	106.364	97.3212	89.6548	97.6584	86.8893	51.7711	96.3872	59.0996	196.926	194.251	106.13	100.856	122.008	105.573	142.677
1417044_at	Lcmt1	53.2594	51.6677	42.1055	156.766	155.065	275.117	313.433	180.878	206.792	476.982	572.425	160.218	153.205	273.907	252.059	146.123	101.289	120.725
1417045_at	Bid	344.988	338.304	313.627	332.097	283.118	668.562	729.683	388.2	398.774	355.752	374.26	158.741	174.727	96.9405	194.741	579.414	312.792	376.062
1417053_at	Phb /// LOC665511 /// LOC669197 /// LOC674314	605.364	518.818	528.236	738.633	728.584	745.789	701.803	757.497	814.702	383.505	449.078	781.722	842.976	1197.3	1725.86	895.66	854.441	626.168
1417057_a_at	Ppid /// Lamp3 /// LOC671770	468.886	465.274	436.662	449.278	465.747	445.387	389.814	507.453	533.018	235.672	335.447	607.091	532.438	573.349	1557.12	427.815	522.562	499.449
1417059_at	Krtcap2	553.001	526.226	430.839	2710.29	2681.77	1732.82	1777.11	1222.48	1319.93	2513.24	2462.07	1737.78	1613.62	1459.74	1031.4	1858.72	1352.64	1659.65
1417061_at	Slc40a1	3541.84	3872.83	3571.09	26.2832	41.5135	38.0346	34.4392	48.4821	73.5583	20	20	20	20	191.819	92.564	24.7518	20	20
1417065_at	Egr1	361.53	340.757	328.005	1004.47	1115.05	4649.67	4153.28	7134.81	5257.27	1192.59	1598.5	1133.88	1450.74	2045.99	1235.34	1883.6	1823.17	2032.49
1417066_at	Cabc1	202.191	199.778	168.207	338.228	328.516	61.1539	81.6796	288.889	322.113	100.59	116.338	181.968	219.844	74.1511	120.099	937.669	634.785	628.121
1417068_a_at	Ptpn1	2659.7	2792.98	2820.97	2504.52	2594.44	769.873	831.848	1281.96	1425.13	1674.36	1655.61	1165.25	1264.69	1350.63	1353.12	1584.28	1218.92	1226.32
1417071_s_at	Cyp4v3	795.732	823.435	714.09	145.263	155.764	493.154	428.695	455.006	477.583	536.096	483.034	82.3696	81.1497	155.258	147.868	316.77	168.734	208.724
1417077_at	Bcap29	182.001	173.487	146.415	680.895	735.051	974.829	1101.99	692.3	673.694	451.76	372.923	454.634	598.135	503.932	853.199	456.939	557.395	568.48
1417081_a_at	Syngr2	4308.67	4374.92	4349.88	3682.12	3548.22	2292.39	2336.88	3314.56	3406.14	693.671	591.682	201.252	251.011	323.602	481.168	736.485	2009.95	1877.83
1417088_at	Zfp346	118.604	139.688	140.385	162.412	187.948	165.417	137.625	123.324	109.783	153.543	130.35	376.097	289.354	160.876	215.208	182.098	156.243	206.557
1417090_at	Rcn1	70.7316	73.0653	54.3217	126.62	173.312	58.6472	59.724	102.295	96.742	453.54	339.815	500.275	480.761	119.764	161.339	36.3363	81.4363	144.475
1417094_at	Acot7	359.424	337.564	323.83	164.761	133.142	881.738	981.768	2201.34	2187.26	1600.52	1570.91	304.867	221.212	249.7	1014.08	116.464	53.5595	69.6747
1417096_at	2810430M08Rik	117.548	118.442	122.521	224.245	216.445	286.556	268.301	254.548	287.773	224.017	204.726	455.944	467.641	653.623	1281.28	381.888	492.66	369.424
1417098_s_at	Mecr	24.3005	25.9251	20.671	120.304	105.483	72.5292	100.575	56.4109	76.5058	41.7131	41.1405	43.041	46.6047	63.9843	124.37	54.5534	75.2296	84.6108
1417100_at	Cd320	70.1155	58.4487	60.7257	58.0295	57.8675	70.216	63.8385	110.177	64.1181	61.8154	56.0755	146.931	181.42	90.9312	100.772	78.9044	94.4712	94.4368
1417101_at	Hspa2	20	20	20	63.269	55.0891	123.1	116.32	173.913	161.523	20	62.3515	20	20	20	20	174.698	41.2178	32.6273
1417104_at	Emp3	4191.67	4237.09	3681.95	5282.66	4677.9	1635.09	1861.94	2608.23	3021.07	4833.8	4463.52	1941.25	2170.18	3293.74	1117.33	2535.2	2060.54	2685.98
1417105_at	1810017G16Rik	909.811	900.762	867.743	715.059	480.996	535.582	594.379	425.26	470.828	348.627	403.533	259.558	283.817	411.177	298.319	388.231	224.589	272.9
1417106_at	Tpd52l2	789.901	682.914	673.932	367.172	341.638	234.05	269.959	208.264	257.089	213.37	203.689	212.555	218.571	96.9173	285.704	258.212	194.912	235.474
1417108_at	Klc4	69.7469	65.7709	66.8363	112.396	101.304	110.841	96.3247	86.1568	84.1267	218.953	203.918	38.3708	63.6987	121.96	96.7968	124.68	161.858	271.822
1417110_at	Man1a	1289.81	1376.25	1203.21	403.709	444.861	368.328	389.467	3118.38	2597.3	1650.77	1463.29	754.189	708.075	1323.02	858.535	3016.15	2778.49	2638.89
1417112_at	Arl2bp	45.8198	46.4345	37.6973	1975.61	2007.83	1451.5	1515.74	1493.66	1549.78	3399.29	3386.36	1895.82	2039.77	1522.12	1207.26	1588.6	1856.18	2054.35
1417113_at	Gmcl1	220.33	191.762	153.907	376.148	395.696	369.158	401.865	447.545	469.397	683.553	674.328	417.473	391.276	924.474	535.52	474.971	364.363	405.896
1417118_a_at	Ard1	111.713	115.625	91.6999	232.524	200.367	321.234	404.36	335.616	338.5	467.778	393.176	286.229	347.409	632.041	560.414	286.428	224.231	265.781
1417124_at	Dstn	1978.44	1948.11	1915.86	541.526	487.249	1579.81	1528.3	1472.62	1470.32	197.688	288.377	276.342	314.832	419.407	346.976	654.205	307.574	267.177
1417128_at	Plekho1	484.029	483.589	517.287	924.149	660.307	1317.34	1476.79	958.322	907.003	20	20.7444	140.873	115.559	53.6361	81.2851	508.323	651.495	817.312
1417130_s_at	Angptl4	20	20	20	20	20	34.3741	44.8422	20	20	115.538	117.723	56.7457	86.9728	57.038	87.2569	54.9736	25.9821	20
1417131_at	Cdc25a	85.7239	84.326	99.0581	263.08	266.363	341.497	333.027	252.438	152.118	136.096	134.355	182.704	181.129	230.066	399.551	213.963	130.214	118.802
1417133_at	Pmp22	396.955	365.195	353.518	20	20	20	20	20	20	20	20	20	20	20	20	20	20	20
1417135_at	Srpk2	142.461	115.289	123.205	464.557	643.027	224.721	311.222	367.168	235.194	910.54	919.254	847.186	752.845	1611.18	724.842	339.797	347.4	302.014
1417138_s_at	Polr2e	683.195	609.033	586.768	580.342	417.099	661.64	733.771	609.68	805.81	854.075	1119.37	345.141	533.649	1052.78	1234.03	1036.61	1211.31	1483.24
1417141_at	Igtp	3170.13	3641.57	3132.97	772.269	623.791	469.51	471.63	898.823	1044.49	1311.19	1061.1	1949.61	2116.68	3716.53	2563.81	897.224	1218.15	475.651
1417145_at	Nfxl1	172.183	170.701	157.582	85.7703	109.399	188.782	211.271	67.4684	84.206	70.3882	68.2502	87.4476	55.7908	64.6533	82.5717	28.7896	86.0447	85.3212
1417146_at	2410018C20Rik	24.5202	23.3922	23.8275	401.084	292.074	330.834	410.571	311.919	364.531	192.075	275.69	219.98	305.186	212.723	174.722	208.446	275.024	292.591
1417154_at	Slc25a14	63.6891	62.3111	51.4668	102.495	134.495	150.706	157.898	110.937	115.123	313.682	267.31	188.295	126.036	278.807	249.157	76.0074	136.169	149.355
1417161_at	Cdk2ap2	1272.92	1309.07	1371.11	753.341	460.849	876.757	863.311	537.809	796.074	483.712	626.785	703.481	663.756	737.619	480.827	555.161	269.608	344.283
1417162_at	Tmbim1	1032.37	990.957	941.282	514.117	462.759	702.256	708.883	183.593	218.39	295.809	265.017	20.0303	20	20	83.0605	36.1553	54.2193	63.2168
1417164_at	Dusp10	27.1976	29.1101	35.8433	41.9879	33.1669	98.6526	84.38	47.9797	37.7426	61.1448	56.0303	165.054	120.64	359.754	112.973	111.864	42.0139	52.013
1417166_at	Psip1	229.712	239.336	206.996	182.965	215.929	275.098	327.904	476.31	486.342	720.809	1025.11	442.191	456.096	1280.55	965.534	494.459	517.687	504.342
1417167_at	Exosc5	249.612	298.36	252.759	866.627	769.993	829.128	923.46	1095.87	1254.17	460.54	489.121	627.726	1089.48	437.34	416.59	607.949	401.677	586.981
1417169_at	Usp2	344.213	310.957	335.963	21.1246	20	20	20	20	20	20	20	21.2523	20	28.7846	20	20	20	20
1417170_at	Lztfl1	166.209	166.742	158.481	486.101	485.245	375.269	448.103	295.833	259.389	72.869	81.6811	218.855	171.959	342.772	511.493	268.226	358.539	369.365
1417171_at	Itk	41.4865	42.3828	30.7467	20	20	20	20	20	20	669.153	694.408	1725.81	1789.23	2451.79	1507.94	32.6578	20	20
1417172_at	Ube2l6	257.197	271.243	286.987	57.3954	28.5604	20	27.527	20	41.402	20	20	20	20	20	20	20	20	22.292
1417173_at	Crebl1	159.779	159.944	149.427	182.807	87.1921	154.235	155.145	109.488	126.455	41.8975	43.0348	41.0761	38.9721	42.9149	31.1116	40.5907	49.1727	62.288
1417174_at	1810021J13Rik	20	20	20	132.784	150.307	45.4812	52.7694	50.0133	45.6269	64.4258	47.6362	20	28.8189	44.725	48.2202	40.2762	20	20
1417175_at	Csnk1e	458.723	421.442	517.268	166.704	217.285	116.777	95.233	157.233	129.659	81.6807	67.7534	238.048	197.016	53.3521	88.3874	32.197	117.088	103.861
1417177_at	Galk1	34.6434	42.1951	34.5744	814.209	655.419	135.914	158.472	89.0008	102.192	160.1	140.578	137.42	244.38	105.574	328.319	188.993	164.257	112.816
1417179_at	Tspan5	60.0148	65.259	37.7011	40.3021	23.2565	20	20	47.6767	53.4758	308.053	338.744	155.935	144.85	166.517	177.768	33.9612	48.9809	87.6126
1417184_s_at	Hbb-b1 /// Hbb-b2	9711.7	9453	8859.29	105.999	98.9822	1614.01	1251.69	217.312	213.428	20	43.5749	2529.63	99.4325	3945.76	2774.45	2105.02	3345.07	407.481
1417185_at	Ly6a	2294.92	2675.03	2463.3	6503.53	6322.51	654.872	624.337	279.713	396.273	68.1703	54.767	1716.35	1651.34	4503.73	3861.64	3746.34	3612.04	3009.9
1417189_at	Psme2	5349.01	5047.79	4841.12	3095.79	2405.32	3112.94	3211.82	2981.51	3460.72	1159.88	1724.67	2621.39	2461.35	2383.97	2104.07	2232.54	2047.84	2009.67
1417190_at	Pbef1	5271.04	5122.15	4855.37	855.547	901.502	1155.1	1109.14	604.639	624.317	109.698	118.395	252.609	224.106	239.008	568.988	408.194	528.546	382.199
1417191_at	Dnajb9	856.182	786.42	712.202	1234.79	1861.36	985.45	782.701	918.584	497.284	422.027	454.291	438.957	656.646	895.564	561.081	667.565	377.481	437.24
1417203_at	Ethe1	145.601	141.104	118.055	64.6177	65.8072	37.3489	40.7799	41.8429	48.1567	67.8217	63.7339	27.5887	26.6793	93.0458	62.8595	72.2008	47.6704	41.0102
1417207_at	Dvl2	117.717	114.98	108.245	26.2476	21.6187	21.0707	20	21.0851	28.0507	20	21.5196	37.4518	36.7335	35.9935	38.7975	20	23.6495	25.6222
1417210_at	Eif2s3y	20	20	20	20	20	20	20	20	20	257.176	367.015	348.747	496.277	163.912	268.41	553.013	20	503.972
1417211_a_at	1110032A03Rik	23.6098	28.6803	23.7966	274.444	222.909	62.5326	85.2487	70.2652	73.9213	74.0547	115.019	20	20	44.8973	36.2955	51.4634	60.2751	57.0462
1417212_at	9530058B02Rik	24.8768	26.1355	25.1337	46.7187	31.2395	122.753	166.431	33.0528	34.2549	57.488	23.6241	33.6235	42.6994	39.8416	55.883	20	20	20
1417216_at	Pim2	50.304	49.4698	41.173	317.691	213.267	52.8489	35.6588	26.2195	22.9622	453.363	331.557	406.521	433.501	284.399	227.999	140.651	227.429	393.854
1417218_at	2810048G17Rik	48.9924	58.1195	56.2391	850.608	622.624	307.926	340.632	558.7	652.374	445.047	431.947	70.9237	68.258	104.806	199.464	644.262	185.213	271.096
1417226_at	Fbxw4	66.8215	63.7789	60.9973	203.44	186.613	112.989	84.3671	173.958	209.433	159.167	164.492	121.87	119.959	269.797	139.748	94.5836	108.597	127.641
1417228_at	Capn1	216.081	257.13	199.782	66.3539	56.6973	51.0297	55.8451	57.8935	64.0645	167.742	149.984	111.77	132.343	182.402	130.488	85.4181	40.8899	54.0704
1417235_at	Ehd3	26.1497	31.7885	29.1277	21.3131	26.2279	20	20	20	20	417.009	271.472	906.308	1071.73	1207.86	1030.28	199.009	59.5697	71.3346
1417237_at	Pld2	157.585	182.786	189.548	90.8874	69.6988	113.086	96.8768	156.848	188.453	60.509	57.13	69.2019	134.903	41.9998	46.6074	20	20	20
1417240_at	Zyx	998.228	1088.4	950.764	1423.97	1064.11	1076.38	936.532	1028.3	998.937	2465.65	2293.8	841.428	1000.23	509.628	304.899	158.372	138.002	136.973
1417241_at	X83328	92.467	89.7161	83.6606	261.424	279.915	172.174	194.618	130.726	178.664	58.8712	59.586	54.3003	69.1765	251.517	185.027	100.579	70.9503	69.5463
1417244_a_at	Irf7	4904.46	5000.52	4835.52	3401.16	2976.49	1270.49	1244.14	1415.29	1401.18	1530.89	1204.41	440.766	464.623	646.908	255.314	393.9	1032.24	280.69
1417247_at	AI597479	119.896	106.993	96.2756	138.272	176.434	136.732	167.436	190.091	187.814	278.122	252.476	237.683	133.061	222.133	324.216	197.525	321.52	374.166
1417254_at	Spata5	110.018	103.004	88.6295	363.113	297.332	468.15	508.465	248.093	276.263	150.255	137.678	172.284	181.349	312.082	492.614	273.284	388.496	403.439
1417255_at	Ift140	88.661	90.0855	62.7466	265.026	340.402	296.813	327.176	1140.61	1208.76	385.041	255.563	119.822	117.172	317.301	220.287	1084.94	1047.08	1262.69
1417256_at	Mmp13	274.903	287.63	249.639	20	20	20	20	20	20	20	20	20	20	20	20	20	20	20
1417262_at	Ptgs2	293.075	269.016	249.784	20	40.2026	29.0683	48.0493	1483.72	1073.99	20	20	20	20	20	20	20	20	20
1417264_at	Coq5	127.471	127.1	114.322	131.903	145.267	123.036	141.613	147.966	152.439	192.894	143.139	193.174	155.171	387.33	370.871	141.11	132.299	166.209
1417266_at	Ccl6	2279.39	2221.36	2071.24	116.189	90.8327	475.113	510.885	594.995	966.834	20	20	20	20	28.1361	20	20	20	20
1417268_at	Cd14	7693.13	7790.93	7462.62	224.041	150.258	107.006	106.494	91.5582	139.015	20	20	20	20	36.9126	25.9311	41.0285	20	20
1417271_a_at	Eng	64.5046	54.773	85.0865	70.6637	71.884	34.6174	20	26.0088	32.3305	30.2769	51.8472	158.56	199.811	33.2488	40.014	57.1783	41.8545	47.656
1417272_at	9130005N14Rik	168.643	181.159	138.37	37.1222	27.8203	131.185	183.233	90.2312	126.187	26.5636	22.2799	29.7436	20	20	20	50.3187	23.2982	27.0552
1417277_at	Cyp4f16	66.6679	69.0601	54.3397	386.862	497.343	275.801	353.62	3449.88	2954.48	197.335	89.0043	20	20	51.2009	86.5829	25.0859	20	20
1417287_at	H13	1257.11	1284.99	1001.93	3293.11	2846.68	2025.84	2200.86	1580.82	1727.25	1695.18	1540.96	1132.83	1307.57	1478.46	1191.01	1065.35	815.501	1018.75
1417288_at	Plekha2	1189.4	1124.55	1015.86	1079.03	1382.34	1077.15	991.527	1041.83	1012.08	2121.08	2013.12	1128.92	1101.06	1980.92	1283.5	2679.55	3678.38	4017.91
1417291_at	Tnfrsf1a	1090.13	1105.46	1053.73	543.9	421.052	924.593	856.029	763.803	820.788	848.91	754.873	255.226	334.743	460.536	227.245	62.0216	37.3074	40.7293
1417292_at	Ifi47	5016.93	5566.43	4227.98	3074.19	2736.8	329.244	349.146	1410.18	1615.47	3471.05	3690.6	3515.16	3102.69	4846.98	3319.66	1882.68	2963.93	1674.02
1417293_at	Hs6st1	95.6311	90.37	107.435	116.32	141.234	164.772	197.768	137.138	129.08	38.0218	23.0957	122.111	93.7666	49.7944	75.0587	38.1804	38.802	46.3644
1417295_at	Mta1	58.1788	78.4976	54.918	84.1276	47.5073	40.929	51.7993	39.2499	34.6667	65.4263	35.1221	139.018	132.672	53.858	210.186	20	20	35.1087
1417297_at	Itpr3	74.9583	78.5367	80.0131	410.52	362.273	110.061	94.8773	357.274	292.49	596.533	565.727	266.112	272.904	578.997	249.846	554.973	463.476	539.194
1417298_at	Ebpl	76.9141	72.4457	63.4467	536.652	476.289	128.72	154.212	223.811	270.563	182.132	187.392	174.676	201.992	258.891	218.165	183.059	77.7994	67.8459
1417300_at	Smpdl3b	227.004	224.864	188.965	20	20	56.324	65.2694	33.7355	98.9676	20	23.0665	80.3519	64.8455	39.2514	58.1961	20	20	20
1417303_at	Mvd	127.723	109.299	148.702	110.377	96.2463	81.6368	57.4608	58.9949	73.1526	47.9502	73.3731	184.053	380.728	76.9262	61.3306	90.536	37.7564	90.9963
1417306_at	Tyk2	230.129	204.781	206.863	634.967	650.479	1024.23	838.29	624.219	588.18	1336.14	1393.52	261.909	226.474	465.52	359.931	310.925	261.849	338.256
1417308_at	Pkm2	3396.07	3438.23	3182.02	689.722	455.345	1046.5	909.589	906.261	1033	663.271	779.715	636.866	1086.31	2201.67	3337.7	859.745	558.769	456.029
1417312_at	Dkk3	20	20	20	20	20	456.535	424.169	20	20	20	20	20	20	20	20	20	20	20
1417314_at	Cfb	411.505	393.978	408.508	20	20	20	20	20	20	20	20	20	20	20	20	20	20	20
1417324_at	Mast2	194.534	198.365	160.881	42.7831	39.3725	123.156	157.143	138.418	167.347	241.109	184.973	48.5077	54.5172	312.417	213.053	119.168	187.687	208.848
1417328_at	Ercc1	91.1993	108.722	149.992	162.127	83.3788	131.046	120.983	116.018	121.398	135.993	131.815	441.69	427.116	331.29	259.633	198.982	136.86	152.89
1417329_at	Slc23a2	451.27	441.015	304.409	248.951	249.961	76.0005	63.8264	91.0745	99.7789	91.4907	96.4589	111.849	88.0524	97.6879	128.788	70.2046	106.054	126.104
1417331_a_at	Arl6	32.5501	34.0518	22.9588	157.315	163.314	678.524	582.425	143.21	148.364	25.9405	24.9016	20	20	31.3025	65.0681	23.0645	27.3605	28.6342
1417333_at	Rasa4	304.683	331.586	269.827	265.96	228.555	263.235	216.775	563.897	557.208	32.0234	32.3971	20	20	20	27.0801	26.0134	22.1059	37.8382
1417346_at	Pycard	184.682	183.464	155.203	2637.6	1800.62	1559.79	2003.03	1527.51	1921.47	3166.73	3957.62	1786.99	1715.82	2096.97	1447.52	1028.21	433.822	490.25
1417348_at	2310039H08Rik	95.7945	94.3513	85.917	734.735	534.013	443.76	579.344	336.684	359.435	413.868	351.831	258.807	313.202	193.068	109.209	296.463	204.644	187.824
1417354_at	Sil1	54.3229	53.0792	53.763	668.217	533.012	253.299	329.36	151.124	210.006	190.159	139.313	63.7911	90.7778	147.354	105.92	125.982	80.1365	92.0383
1417360_at	Mlh1	31.3376	37.7706	29.3686	182.783	164.935	238.571	212.469	259.187	233.648	271.803	258.008	153.649	135.097	150.293	146.899	249.232	295.881	306.449
1417361_at	Asb3	87.2856	80.6996	68.782	147.683	144.905	170.868	173.57	153.726	182.185	266.496	267.543	151.557	143.733	282.993	287.792	242.156	239.393	201.509
1417373_a_at	Tuba4	2346.71	2352.35	2286.16	2438.42	3282.95	2466.76	2215.52	2568.21	1789.1	3479.41	2912.7	3648.86	3527.19	5961.47	5910.23	3317.81	2717.03	2561.21
1417378_at	Igsf4a	990.666	890.554	943.497	572.443	721.826	2933.3	3052.53	214.867	219.298	22.1242	20	20	20	62.5148	25.6738	23.5037	20	20
1417381_at	C1qa	795.296	825.315	759.732	20	20	20	20	144.569	150.407	20	20	20	20	35.0589	20	20	20	20
1417382_at	Entpd5	64.504	107.383	54.7572	28.9636	33.538	140.166	147.589	46.9416	49.523	138.387	106.649	225.094	186.386	369.565	218.839	232.68	115.1	116.062
1417389_at	Gpc1	209.267	185.176	174.562	20	20	20.6282	20	41.6462	34.4059	517.55	382.802	40.9989	36.304	20	20.7191	20	20	20
1417390_at	Xab1	177.149	163.248	141.547	373.337	402.134	753.877	684.379	900.272	821.016	524.525	473.642	309.683	286.881	601.922	625.489	363.492	480.744	569.565
1417391_a_at	Il16	564.984	540.532	537.299	870.918	624.568	916.611	1077.69	849.528	1072.44	901.952	1293.25	888.712	1341.57	2602.08	1735.3	1451.35	1351.19	1528.04
1417392_a_at	Slc7a7	305.405	298.754	261.211	96.4199	104.225	177.384	185.592	345.536	312.115	20	20	20	20	24.2889	20.7853	96.251	31.3992	44.0506
1417393_a_at	C1qdc2	115.107	114.778	90.5291	160.301	117.231	105.033	108.683	115.063	129.458	50.396	57.2982	20	20	139.681	94.618	65.2961	73.7589	46.2592
1417394_at	Klf4	178.429	182.801	158.05	1832.59	2426.62	504.982	299.872	2478.68	1423.82	99.7743	252.282	20	100.026	140.443	290.811	655.522	62.6732	55.6408
1417397_at	Slc9a1	209.045	219.288	184.41	760.015	725.09	210.276	220.337	205.301	235.929	330.743	373.722	118.413	103.516	256.089	144.224	147.454	162.58	177.658
1417398_at	Rras2	519.396	479.036	435.823	376.491	478.943	130.591	165.133	886.053	843.579	700.815	916.074	765.119	912.343	287.744	191.766	449.185	448.702	365.508
1417400_at	Rai14	454.53	414.384	378.192	20	20	20	20	20	20	20	20	20	20	20	20	20	20	20
1417402_at	1190017O12Rik	164.527	156.953	134.824	367.793	329.708	270.655	298.664	239.073	312.86	477.434	439.472	172.316	141.755	197.109	185.592	286.076	186.2	202.926
1417404_at	Elovl6	20	20	20	423.431	335.906	118.248	106.368	22.9395	35.0172	495.617	611.01	87.6494	82.8831	115.569	86.2067	20	33.1579	26.9907
1417405_at	Stard3	737.587	766.482	729.79	979.274	618.48	403.132	430.495	641.827	623.619	446.242	456.034	212.906	247.839	659.725	467.712	258.002	185.817	282.663
1417406_at	Sertad1	761.116	732.821	675.196	512.462	710.013	100.043	98.602	310.664	150.041	395.84	581.842	213.516	309.54	722.493	255.438	464.994	317.984	380.757
1417407_at	Fbxl14	129.333	137.984	120.068	424.803	457.238	387.916	403.107	256.389	291.333	835.88	780.564	550.527	490.087	410.283	347.821	344.454	407.003	339.761
1417409_at	Jun	1484.92	1458.83	1315.95	5564.27	6767.57	4406.67	3089.17	6393.68	4846.96	616.866	1469.63	345.742	1412.79	1239.43	941.136	2808.91	80.5624	92.0231
1417432_a_at	Gnb1	1940.29	2167.35	1999.59	448.947	459.079	557.667	608.8	500.002	532.715	374.267	479.945	396.665	327.828	267.919	315.723	326.132	509.206	557.49
1417434_at	Gpd2	1012.4	1001.6	874.669	336.388	357.772	1125.49	1229.28	985.855	950.636	1240.25	1281.96	203.422	216.923	677.079	387.279	803.803	793.508	795.429
1417435_at	Large	38.8248	45.5186	37.2513	178.202	180.771	67.4141	101.174	72.1307	81.5846	40.5959	50.8875	20	20	20	46.1263	20	20	20
1417437_at	Xrcc6	56.5354	57.168	54.2116	506.212	411.536	254.664	274.475	274.93	289.685	151.467	244.035	176.814	259.924	322.173	523.571	344.465	268.132	245.756
1417441_at	Dnajc12	161.909	172.805	130.105	27.6812	30.5159	30.934	52.0064	48.8136	51.5499	66.5057	60.2214	43.5737	35.4243	62.1858	70.4613	51.6059	192.482	128.523
1417445_at	Kntc2	20	20	20	20	20.6401	110.661	139.373	97.6854	121.968	28.635	52.2503	33.1639	29.094	66.6128	166.871	53.8571	137.901	113.246
1417446_at	Slc12a4	43.2671	51.5718	45.0461	106.813	116.972	39.8793	20	71.3021	67.5994	70.2498	81.776	38.0052	41.979	48.6315	52.4039	41.1216	31.6545	64.6109
1417448_at	1810008A18Rik	76.7369	71.1834	59.673	237.615	151.419	228.949	275.726	204.649	258.147	284.44	326.881	90.0068	85.547	151.375	102.236	208.618	195.814	232.496
1417456_at	Gnpat	76.8848	63.9281	67.7065	235.768	252.81	211.41	209.503	192.074	225.808	312.83	408.806	175.723	223.013	545.935	578.363	379.122	380.478	408.612
1417457_at	Cks2	610.917	597.877	515.927	659.13	835.346	1610.58	1774.54	1507.54	1349.34	887.65	1013.22	406.693	257.662	567.992	857.403	403.529	471.447	543.35
1417460_at	Ifitm2	3998.26	4478.97	3958.8	179.898	107.685	503.836	659.401	1272.61	1335.27	20	20	20	20	20	44.0381	20	21.7701	20
1417461_at	Cap1	4322.7	4433.55	4255.39	390.347	477.704	411.558	508.43	656.209	1001.53	1183.38	1473.77	630.289	758.669	2058.91	1496.11	1300.48	553.402	465.539
1417467_a_at	Tada3l	41.2664	46.2918	65.8286	130.032	106.164	115.511	137.994	129.697	134.005	166.726	220.18	354.523	342.811	122.951	85.9397	307.029	101.459	136.976
1417470_at	Apobec3	89.1301	106.273	83.2886	1992.77	1825.68	1314.14	1390.73	1254.39	1342.98	1460.02	1381.54	123.542	392.691	143.5	186.27	1606.59	1203.15	1552.31
1417478_a_at	4930511A21Rik	258.334	265.442	240.022	221.975	270.318	767.56	772.876	409.797	432.487	189.477	203.211	137.294	165.155	307.217	315.418	225.674	238.153	243.366
1417481_at	Ramp1	20	20	20	2064.69	1392.29	963.998	1061.41	719.068	888.612	59.3075	61.4253	425.504	527.712	914.696	786.989	20	20	20
1417483_at	Nfkbiz	889.621	880.537	894.08	1960.95	3095.44	974.658	671.644	2312.13	1518.14	738.759	673.985	451.133	739.784	496.22	656.245	624.688	884.74	852.983
1417490_at	Ctsb	9905.21	10156.4	9484.38	7716.59	6891.54	3297.54	3349.53	3476.52	3561.45	1101.66	1286.32	1039.59	1090.43	2381.63	2793.94	1704.53	561.63	638.231
1417501_at	Fbxo6b	361.104	345.607	344.617	338.85	176.713	260.626	291.631	153.377	198.046	44.2763	59.1401	20	34.4826	114.112	102.808	60.1387	86.2795	69.8482
1417505_s_at	Il11ra1 /// Il11ra2 /// LOC621887	39.366	42.6059	28.1942	619.084	650.009	100.265	81.8008	51.315	48.0546	36.2665	26.7453	24.8207	20.7515	50.4657	23.5605	25.1739	44.7128	56.7513
1417506_at	Gmnn	134.672	133.298	128.414	256.686	217.381	1023.65	960.583	967.17	1119.71	395.862	404.235	282.897	216.026	316.846	1056.28	389.015	202.161	189.734
1417507_at	Cyb561	20	20	20	20	20	120.364	136.959	20	20	20	20	20	20	20	20	20	20	20
1417508_at	Rnf19	463.201	421.425	300.732	161.914	185.472	177.1	183.676	167.117	167.587	174.637	188.545	271.367	340.281	1375.18	1276	162.384	303.31	258.449
1417511_at	Lyar	301.074	309.971	246	367.94	341.229	517.009	521.7	547.327	680.602	516.333	518.976	376.594	325.268	744.689	1741.03	587.322	769.193	617.52
1417513_at	Evi5	122.857	123.291	82.8993	1214.61	1369.14	106.653	131.149	310.408	259.086	20	20	20	20	49.0333	93.4297	209.065	305.065	212.796
1417516_at	Ddit3	975.807	1111.42	884.253	302.43	363.41	380.668	243.067	489.696	392.659	679.757	862.676	192.993	293.464	743.294	314.728	596.405	693.225	755.414
1417517_at	Plagl2	213.918	212.998	151.054	113.832	73.4532	153.202	139.925	109.056	144.73	173.07	134.798	146.952	149.912	214.443	370.175	47.672	144.093	114.899
1417520_at	Nfe2l3	20	20	20	138.672	154.108	39.6964	51.2249	20	24.0354	20	20	20	20	20	21.8409	20	20	20
1417535_at	Fbxo25	52.866	54.1041	44.6237	111.893	103.973	133.456	165.668	139.515	139.568	265.872	206.13	141.982	112.218	277.23	209.133	128	128.002	150.526
1417538_at	Slc35a1	71.8056	69.0706	63.2699	276.834	378.763	183.271	182.949	267.67	286.192	245.146	232.52	174.541	155.003	421.601	496.148	185.864	239.577	201.57
1417541_at	Hells	38.4099	37.7663	31.2511	36.73	37.1108	402.118	412.488	158.828	133.136	81.8685	56.5602	90.015	49.1413	64.9324	634.273	69.4722	41.6607	62.8746
1417542_at	Rps6ka2	234.645	220.027	221.094	128.383	121.461	198.652	192.076	82.2893	76.1756	47.7188	46.6325	95.7645	104.59	104.436	80.5611	60.6536	63.1956	64.4984
1417551_at	Cln3	715.842	743.74	637.903	262.794	217.238	492.209	379.665	590.671	561.71	767.986	849.62	150.883	135.555	229.133	179.506	166.076	123.032	135.81
1417552_at	Fap	130.23	125.196	100.276	20	20	24.431	20	30.3033	29.0844	20	20	20	20	20	20.4243	20	20	20
1417558_at	Fyn	605.07	616.062	528.61	4329.59	4517.39	785.725	822.747	738.231	755.695	4999.75	4797.86	1569.2	1651.36	3861.31	2562.73	686.545	1923.46	1717.12
1417562_at	Eif4ebp1	523.778	529.483	512.02	273.277	204.346	636.441	702.756	362.089	455.976	175.711	181.27	53.5585	80.9032	54.7894	47.3074	312.604	592.406	630.12
1417566_at	Abhd5	266.497	261.324	240.303	42.2483	25.3939	82.9995	101.602	44.9136	49.2224	43.2286	69.2888	26.2838	20.0795	68.9771	57.308	22.0454	20	20
1417568_at	Ncald	22.018	20	20	73.9966	76.6423	20	20	83.8379	80.5297	164.669	198.424	65.3468	64.104	28.4363	34.5666	38.0181	33.9389	20
1417571_at	Mpg	45.3414	50.5889	42.4094	272.847	261.518	134.949	135.132	116.197	128.112	192.597	142.85	90.8054	107.404	88.2471	79.5555	161.123	153.047	161.462
1417580_s_at	Selenbp1	28.3317	30.9013	30.8916	20.3504	22.7444	28.999	20	48.197	66.562	112.704	135.569	20	21.3542	41.506	27.333	38.1141	20	20
1417582_s_at	Dhodh	48.9984	45.0702	37.3026	133.356	102.986	116.543	108.677	121.434	130.634	93.0799	118.781	105.301	126.329	233.039	229.395	176.158	135.212	141.303
1417585_at	Nup210	290.371	305.425	274.636	1535.02	1584.56	1948.5	1874.49	1842.17	1600.85	3298.26	3134.92	1621.64	1408.43	1823.82	1226.48	1032.47	950.995	1101.21
1417586_at	Timeless	28.9661	31.7442	22.9274	236.695	262.078	473.219	440.42	705.327	654.256	292.02	229.683	196.441	229.426	343.77	655.463	107.854	243.513	322.29
1417590_at	Cyp27a1	41.8772	42.8531	34.1639	1138.5	1108.86	2193.11	1786.62	1523.96	1556.66	20	20	20	20	20	20	191.972	45.3747	62.9053
1417592_at	Frap1	213.45	182.427	166.135	560.639	574.368	784.77	810.784	595.439	591.318	633.65	517.27	159.913	113.463	772.749	425.227	499.782	696.484	770.103
1417594_at	Gkap1	67.1329	75.7253	51.8703	85.5915	88.527	167.267	158.983	110.854	121.55	42.5186	57.8229	37.2098	28.115	23.4764	31.3539	22.8216	56.5787	64.0103
1417600_at	Slc15a2	91.2528	82.9801	65.2853	170.406	236.856	113.318	81.1183	175.572	119.241	439.255	406.725	536.941	63.0418	627.008	293.492	80.0272	720.156	1354.21
1417601_at	Rgs1	2152.65	2277.57	2244.61	1439.96	1759.74	2861.52	1733.01	5883.42	5326.76	1081.75	2208.07	130.309	276.742	532.054	1250.44	300.898	72.5001	39.0211
1417604_at	Camk1	419.003	365.755	333.28	20	20	65.0182	47.3973	56.5025	65.7719	82.6329	54.4032	20	20	20	20	20	20	20
1417605_s_at	Camk1 /// LOC669267	201.615	204.319	173.008	20	20	36.0739	30.9139	37.8424	33.533	49.6245	23.1657	20	20	20	20	20	20	20
1417607_at	Cox6a2	22.3681	20	30.1685	3042.67	2723.57	20	20	20	24.0939	136.031	301.916	34.3607	38.179	34.84	20	62.9843	31.8666	28.0999
1417611_at	Tmem37	23.859	20	21.5415	20	22.1331	24.6262	20	20	20	232.509	281.488	32.9338	33.9511	20	21.0613	27.5206	28.4002	20
1417612_at	Ier5	2663.65	3093.18	2845.6	4878.7	4648.39	4923.15	4660.88	5656.33	5196.6	2067.78	3105.7	1385.59	1424.2	839.321	869.551	3884.55	2022.19	1819.98
1417619_at	Gadd45gip1	50.1147	47.6998	43.9436	244.035	166.29	286.357	441.505	198.459	263.449	193.792	203.399	179.456	214.798	162.858	159.144	175.105	238.432	216.582
1417620_at	Rac2	2203.97	2191.35	2127.04	3201.16	2284.83	649.935	675.231	1454.44	1695	2166.78	2955.8	2279.16	2582.21	4852.32	3620.3	2738.33	1039.31	1256.27
1417622_at	Slc12a2	113.994	117.611	106.123	93.5384	158.501	868.514	756.733	3065.2	3108.68	172.674	142.326	202.323	200.668	145.397	304.849	123.029	245.54	249.38
1417627_a_at	Limk1	39.7105	35.4172	22.0315	127.726	165.395	193.735	187.962	163.213	147.025	422.724	283.321	67.289	77.3614	41.7517	40.4263	20	24.3246	20
1417630_at	Mknk1	863.438	687.704	786.423	963.317	1034.48	652.625	622.7	539.165	383.204	373.308	317.634	366.142	310.861	337.028	317.629	329.642	246.789	296.873
1417632_at	Atp6v0a1	94.7648	80.4337	72.0227	71.0768	58.0795	50.4069	50.4049	74.9702	61.0183	20	20	20	20	20	20	116.83	203.773	217.637
1417638_at	Lefty1	20	20	21.4916	2108.81	1460.25	20	21.5522	20	20	20	20	47.9495	51.3062	20	20	24.3128	20	20
1417640_at	Cd79b	1663.96	1808.13	1747.09	722.927	533.566	28.6353	34.8686	256.368	302.594	31.3454	21.4091	131.689	109.592	58.7056	44.9484	5982.22	6167.98	7039.08
1417646_a_at	Snx5	1802.1	1887.08	1885.16	5698.2	5882.31	2340.25	2503.52	2794.89	2731.46	3000.99	3230.29	1557.21	1673.76	2410.74	2113.52	3908.59	3913.86	4326.44
1417660_s_at	Vps29	2379.93	2332.08	2241.09	1102.27	1023.03	1280.29	1466.51	971.39	1016.34	1001.87	1044.03	1018.82	862.442	893.157	1027.05	1080.83	779.863	886.265
1417661_at	Rdm1	45.3015	64.716	42.2937	176.864	182.567	213.525	242.461	339.788	407.849	624.569	651.24	184.376	160.681	298.482	217.265	502.336	320.861	322.239
1417663_a_at	Ndrg3	71.0187	69.4212	56.0777	229.827	278.504	288.873	335.272	258.619	209.811	394.768	462.294	346.061	311.026	831.163	330.794	227.067	155.096	122.161
1417667_a_at	Pter	20	20	20	20	20	116.632	126.573	59.9327	62.6568	31.1691	44.5152	20	20	25.5582	42.6962	20	20	20
1417669_at	Abhd12	500.612	521.066	429.122	232.779	157.615	439.996	428.264	911.279	1017.59	231.668	256.597	59.227	73.6259	389.232	199.532	193.401	137.562	177.672
1417675_a_at	Mdn1	248.688	219.195	194.133	168.497	150.572	156.081	152.091	201.108	232.493	126.877	158.03	643.253	484.007	305	416.698	345.159	995.369	910.882
1417676_a_at	Ptpro	151.107	145.408	123.848	472.078	412.677	67.2678	94.9777	1027.23	1265.24	20	20	20	20	20	20	20.6067	20	20
1417677_at	Opn3	40.5722	50.0326	30.9472	74.9526	69.5992	130.92	139.081	69.4275	101.537	20.6156	20	20	20	27.8416	28.5301	81.7543	156.754	184.694
1417679_at	Gfi1	56.15	58.5662	33.6913	20	20	20	20	26.7805	21.4069	584.273	564.024	300.033	256.513	225.417	339.341	55.0113	159.224	251.331
1417688_at	BC004044	1010.21	972.301	977.169	20	20	20	20	20	20	20	21.1883	20	20	20	20	20	20	20
1417690_at	Prkag1	379.078	398.089	320.756	474.981	468.305	425.692	399.445	510.576	548.937	1036.52	978.72	759.419	812.084	2235.53	967.66	571.488	658.455	763.681
1417691_at	Bin3	662.357	614.43	637.834	1200.73	912.65	1158.71	1265.91	954.362	1030.56	579.296	665.361	380.748	348.216	573.508	461.034	565.615	435.449	565.573
1417695_a_at	Soat1	2389.9	2377.11	2636.55	129.447	173.916	415.001	546.947	335.853	292.71	131.473	76.0583	86.983	57.7516	70.9614	70.8597	197.947	80.9396	90.2155
1417706_at	Naglu	226.944	251.641	230.832	216.459	199.631	193.289	205.778	97.5623	105.454	175.29	160.686	50.8126	71.912	71.0543	59.1493	135.813	97.4051	135.496
1417707_at	B230342M21Rik	873.469	871.485	830.037	927.281	852.319	1227.36	1237.48	1594.05	1508.76	324.954	426.289	761.011	677.331	468.832	325.729	953.532	1491.3	1167.18
1417715_a_at	Got2	611.324	572.984	546.943	1064.56	1025.16	2668.78	2315.24	1781.98	1761.31	858.965	1103.09	405.266	673.641	1830.27	1919.35	1073.53	924.108	985.347
1417719_at	Sap30	1220.87	1246.58	1267.24	351.828	384.295	605.797	649.911	573.212	620.907	158.076	179.261	51.4099	44.8829	72.0985	93.1138	82.4676	100.048	90.8871
1417721_s_at	Laptm5 /// LOC669058	257.996	262.556	299.739	569.782	472.423	560.579	700.541	617.278	612.913	749.813	671.396	1282.87	932.353	1785.21	1290.91	519.966	688.8	488.481
1417722_at	Pgls	520.743	512.007	537.375	3373.81	2827.57	1175.17	1335.94	817.782	829.596	809.499	792.434	345.948	404.898	252.887	227.114	833.942	748.913	1091.18
1417724_at	Thoc4	400.915	410.71	428.279	104.121	160.168	325.186	332.625	207.981	236.898	149.882	172.114	96.7412	102.63	103.42	136.386	195.682	179.746	91.0659
1417731_at	Pqbp1	190.929	155.958	202.573	621.616	377.012	401.166	489.497	498.925	541.53	701.792	848.641	209.396	330.79	1058.06	696.837	1419.96	986.057	956.556
1417734_at	Akap8l	115.388	122.49	108.387	299.768	264.193	179.308	179.032	254.163	291.562	370.272	495.687	239.156	270.045	1209.34	510.566	425.441	348.298	328.439
1417737_at	Mrps31	66.4946	66.3285	56.0048	120.639	100.933	99.0174	130.921	95.3518	116.609	74.757	116.983	85.4131	91.4144	250.131	249.669	102.543	126.961	140.222
1417741_at	Pygl	873.487	946.154	862.195	20	20	28.8595	45.9712	831.784	865.092	36.5798	59.1424	20	20	26.9472	32.5969	20	20	25.1882
1417743_at	Clk2	364.836	393.118	279.675	497.761	402.698	581.343	465.131	555.412	559.433	839.015	939.827	339.829	297.171	1121.83	662.048	689.038	657.734	719.469
1417750_a_at	Slc25a37	955.136	945.833	908.706	173.983	224.951	149.595	182.681	601.663	441.092	328.323	309.639	382.914	243.594	548.087	355.432	1085.34	660.261	624.71
1417751_at	Stk10	1000.2	992.324	851.142	837.44	707.602	797.503	772.719	1611.72	1914.25	3583.19	3488.6	2208.93	2077.17	3531.99	1973.24	2200.38	2183.04	2697.03
1417756_a_at	Lsp1	2617.42	2604.61	2523.87	5628.39	5040.03	4909.67	4493.27	5983.79	6008.56	3164.37	3091.81	1477.87	1961.19	2691.15	2058.02	3403.74	2226.38	2462.29
1417763_at	Ssr1 /// LOC636537	1045.38	984.768	949.993	2490.77	2376.01	2083.94	1916.39	2393.4	2262.01	1002.6	982.796	597.557	586.939	800.343	1316.77	892.712	625.628	795.999
1417768_at	1200006O19Rik	599.147	579.937	534.047	279.596	354.76	289.623	276.975	303.36	359.373	273.462	234.713	230.295	230.946	292.811	239.896	259.865	456.076	509.666
1417772_at	Grhpr	32.0944	26.4937	37.6524	358.729	298.167	111.367	112.611	55.6435	51.0219	94.3652	126.326	82.0117	107.194	153.715	90.4074	359.786	94.2417	88.9508
1417773_at	Nans	223.507	219.953	217.371	669.599	610.899	924.319	1039.07	619.625	715.081	722.353	832.297	363.055	348.38	874.612	825.636	443.288	243.902	274.504
1417775_at	Rpo1-4	116.154	107.29	125.694	69.0286	52.89	464.478	420.885	170.24	169.532	59.037	82.0284	150.94	163.988	290.771	306.945	117.851	182.448	232.363
1417777_at	Ltb4dh	4494.32	4855.98	4611.12	880.254	939.171	93.162	122.771	152.533	173.358	176.693	221.046	20	20	60.4395	69.5124	86.5252	46.674	47.865
1417778_at	Zfp35	106.527	97.3256	89.0115	93.5081	135.059	84.4452	105.575	117.405	140.591	132.424	114.533	67.4692	48.7314	309.608	198.461	123.085	91.6858	117.349
1417779_at	2310079N02Rik	65.5033	58.4241	45.4787	382.783	368.083	125.711	137.43	152.842	179.396	156.258	155.96	178.75	230.061	108.103	91.2057	87.6098	34.1884	48.9311
1417780_at	Lass4	27.5311	27.4911	22.666	42.1831	28.7377	20	20.8414	20	20	81.5748	140.94	52.0708	51.4889	130.947	85.4312	164.359	164.612	167.65
1417783_at	Als2	489.898	541.626	411.618	1098.22	1234.48	325.46	292.158	118.877	120.535	150.274	97.3404	70.6452	39.1215	94.6765	126.041	124.566	177.253	173.425
1417785_at	Pla1a	181.802	200.354	168.763	20	20	20	20	20	20	27.827	22.4786	20	20	20	20	20	20	22.8339
1417790_at	Dok1	765.617	752.863	760.985	320.787	363.341	651.544	646.099	690.638	726.621	492.504	482.015	228.772	236.122	151.488	215.011	297.294	370.873	420.301
1417793_at	Iigp2	1715.27	1799.19	1755.69	148.041	98.1231	108.819	168.745	273.779	407.042	239.064	189.073	621.281	534.901	634.62	417.163	147.727	364.084	120.206
1417800_at	Parp2	362.815	350.359	290.173	499.206	509.084	592.33	488.785	638.895	756.553	410.733	370.123	462.769	352.101	1236.73	1035.39	766.708	667.917	769.748
1417801_a_at	Ppfibp2	616.027	608.778	561.848	40.8544	47.9085	561.529	484.443	109.389	130.05	20	20	20	22.0607	20	22.2304	62.543	39.0569	21.5624
1417804_at	Rasgrp2	123.682	120.902	78.316	637.573	742.282	20	20	104.095	111.218	1475.28	1386.72	1761.93	1415.01	1889.17	905.353	1127.15	1145.85	1380.37
1417810_a_at	Kcnb1 /// Pacsin2	1073.87	1080.9	1078.31	419.182	411.94	1007.35	1069.39	1145.68	1084.18	1258.56	1144.82	171.104	148.339	444.177	509.963	523.918	446.579	543.907
1417811_at	Slc24a6	501.22	441.189	394.621	103.368	104.202	676.921	538.148	67.067	73.5795	47.3957	36.2899	20	20	20	20	20	23.3493	20
1417813_at	Ikbke	361.23	327.612	310.322	40.429	34.46	20	20	20	20	280.085	276.636	650.473	564.988	1375.64	529.559	38.2543	20	20
1417822_at	D17H6S56E-5	553.016	549.616	459.8	3647.22	3887.39	1844.23	1847.06	1502.25	1776.19	1502.81	1362.51	445.698	376.574	229.153	970.608	2968.71	2621.78	2571.56
1417823_at	Gcat	20	20	20	70.9493	53.9662	284.714	329.806	115.312	150.905	20	20	20	20	27.8507	92.2121	20	20	20
1417825_at	Esd	9247.17	9170.07	8618.54	2944.24	2559.85	2484.85	2515.36	2289.86	2553.41	1819.9	2478.45	1292.55	1327.3	1703.79	1453.88	1952.3	1539.33	1650.39
1417833_at	Zc3h10	102.269	112.508	93.5326	139.284	119.663	171.176	174.384	172.284	119.455	155.903	161.972	109.687	120.187	120.072	89.898	174.808	239.246	290.791
1417840_at	1500031L02Rik	64.1268	56.3857	55.3932	144.496	148.119	142.166	159.461	101.008	127.247	210.135	252.898	291.737	290.953	388.428	475.084	135.687	75.8174	66.2195
1417850_at	Rb1	435.838	428.29	456.942	682.723	946.025	435.378	419.521	1111.71	1039.25	301.813	301.933	261.188	291.035	528.632	629.458	891.901	742.245	621.98
1417856_at	Relb	990.811	997.863	886.812	234.01	282.689	379.125	347.632	2177.24	1997.89	182.315	233.698	106.805	84.4056	119.404	121.494	204.692	474.973	685.366
1417868_a_at	Ctsz	8444.63	8361.04	8516.5	5119.27	4290.6	2996.4	3193.98	4530.46	4809.48	99.5245	137.961	230.328	353.928	195.199	354.409	2584.22	1447.63	1409.44
1417873_at	Pwp1	289.848	280.911	254.164	334.48	354.123	435.701	425.792	420.383	474.223	462.195	415.472	383.99	329.754	779.581	790.702	651.922	750.289	792.423
1417876_at	Fcgr1	1129.18	1133	1090.61	20	20	20	20	20	20	20	20	20	20	20	20	20	20	20
1417877_at	2310005P05Rik	135.006	115.467	117.391	531.203	558.7	58.2055	53.2239	105.495	87.8602	26.6004	20	20	20	20	20	20	20	20
1417879_at	Nenf	23.7914	24.1065	20	280.151	164.722	148.843	212.41	138.517	178.176	40.3542	29.842	20	23.9732	21.1716	27.388	55.4134	40.4771	49.5259
1417883_at	Gstt2	92.9123	72.8547	63.3439	139.003	127.09	107.79	115.562	75.968	84.7418	213.079	209.86	222.626	275.958	137.22	223.818	265.24	156.959	185.698
1417884_at	Slc16a6	165.953	195.76	121.078	32.6442	30.6939	295.255	181.74	101.668	75.7944	131.809	109.291	382.367	350.55	199.051	205.855	387.23	882.885	825.797
1417892_a_at	Sirt3	35.7746	40.0281	28.0005	614.841	554.675	233.974	250.281	264.31	254.255	455.334	442.996	91.5242	107.441	117.156	92.679	227.428	291.702	283.466
1417893_at	Sfxn3	79.6498	78.418	61.9532	170.104	142.746	122.768	124.036	96.384	87.3162	632.261	508.055	134.499	178.049	186.725	90.5377	98.8406	208.269	168.045
1417896_at	Tjp3	22.6707	26.9178	20	97.6191	77.1785	134.22	130.295	119.193	116.963	20	20	20	20	36.1402	25.3859	56.2564	56.0198	56.9813
1417898_a_at	Gzma	339.226	333.757	308.526	20	33.6997	20	20	74.7274	20	8643.79	8915.53	2364.41	1111.68	333.303	144.824	38.5385	20	39.4305
1417904_at	Dclre1a	44.896	44.4118	39.3985	56.228	50.369	281.827	264.73	153.473	153.113	43.8041	49.1325	20	20	68.998	86.501	20.8023	30.313	26.3325
1417909_at	Serpinc1	20	20	20	340.71	380.508	20	21.8678	20	22.3756	20	20	20	20	20	50.3995	20	20	20
1417910_at	Ccna2	78.0635	66.2022	62.3659	128.3	82.769	742.006	947.814	666.097	671.929	222.165	196.932	56.4723	22.026	188.822	603.329	56.5066	23.1321	48.5313
1417914_at	Rap2b	898.432	775.512	873.064	233.819	232.616	362.274	501.918	1182.3	1303.72	2115.16	1700.48	700.364	719.177	338.576	151.291	354.481	218.821	216.093
1417916_a_at	Fxc1	566.518	569.664	440.473	305.971	177.037	351.739	403.665	223.812	258.43	59.2341	72.6977	64.3094	69.271	164.383	150.643	70.832	28.86	51.9845
1417925_at	Ccl22	911.966	907.403	842.36	22.0679	20	214.372	246.872	88.4427	159.941	20	24.93	21.9839	20	21.7563	20	20	20	26.6228
1417926_at	Luzp5	52.4991	59.4567	40.7425	124.52	155.929	396.172	334.592	265.292	296.024	62.9871	41.811	42.6075	29.1731	43.689	362.549	42.1424	27.7639	35.9488
1417928_at	Pdlim4	162.207	205.083	112.441	20	20	42.5786	43.0214	45.364	63.5468	20	20	20	20	400.922	37.7899	20	20	20
1417929_at	Slc7a8	535.222	561.393	323.291	20	20	37.3176	31.3417	20	20	20	20	20	20	20	20	20	20	20
1417930_at	Nab2	315.806	373.183	314.422	20.1847	20	135.316	118.929	48.2459	55.6746	360.633	307.472	132.905	93.2002	285.298	215.029	143.516	219.386	294.721
1417932_at	Il18	1068.54	1095.63	1030.87	58.2044	40.3767	673.625	758.92	544.765	623.105	20	20	20	20	20	32.444	125.274	20	20
1417936_at	Ccl9	1956.86	2082.74	1933.62	72.7519	42.9873	30.1285	20	293.436	545.941	26.3666	37.5694	23.1458	28.0828	43.6206	31.5365	27.5755	20	22.0251
1417938_at	Rad51ap1	20.9275	21.6177	20	77.8868	54.2271	167.926	192.817	154.75	149.969	36.4383	42.1312	33.0241	24.6663	37.024	165.875	20	22.3996	20
1417941_at	Nanp	133.785	128.625	118.528	190.456	168.334	182.81	185.877	215.17	237.005	167.864	167.87	345.01	351.87	290.963	443.422	190.28	204.505	210.571
1417951_at	Eno3	324.217	309.051	326.739	116.843	125.736	263.121	293.029	1720.67	1839.45	101.73	98.3934	121.592	92.9622	158.472	157.633	122.93	106.777	137.246
1417953_at	D6Wsu176e	203.39	182.309	155.776	1529.94	2414.93	97.2974	95.5568	106.275	163.207	382.399	276.823	401.663	503.824	1015.14	853.844	847.235	598.781	755.908
1417961_a_at	Trim30	4257.99	4433.26	4124.5	3908.53	4944	2856.76	2282.34	2082.63	1825.12	2926.43	2419.28	2363.09	2056.14	1938.38	1305.65	2417.64	2881.03	1600.98
1417965_at	Plekha1	809.411	782.814	675.985	1123.13	1296.93	1657.05	1579.16	2274.27	2314.68	686.705	737.6	671.881	540.062	891.169	533.023	666.965	741.132	662.946
1417969_at	Fbxo31	40.6801	35.8239	38.4364	76.0409	63.323	61.219	63.8152	62.3437	68.9301	79.0085	96.1075	113.501	152.458	55.0616	58.7222	80.6334	67.0514	71.0703
1417971_at	Nrm	53.0635	55.3964	41.0239	142.054	108.331	169.217	196.852	474.166	483.673	115.379	151.054	51.3091	87.0247	121.722	100.86	478.405	267.739	322.435
1417974_at	Kpna4	3918.59	3956.65	3445.21	1314.07	1090.54	1375.58	1570.04	1831.06	1817.83	1882.55	1783.67	1214.99	1089.74	1747.85	1202.28	1283.13	802.325	986.249
1417976_at	Ada	217.861	222.05	207.643	75.0004	58.0508	51.5054	73.0317	107.461	115.653	105.56	93.1602	34.6812	55.7489	141.676	188.401	57.2297	21.4919	20
1417978_at	Eif4e3	248.006	262.29	229.746	1269.08	994.956	489.985	512.464	1229.73	1138.33	2292.51	1793.43	216.14	371.451	1001.17	473.392	574.058	545.489	660.749
1417981_at	Insig2	132.9	142.003	119.998	244.104	253.939	561.151	512.881	201.181	230.789	398.932	316.539	214.161	175.948	256.131	237.76	370.765	373.853	391.688
1417985_at	Nrarp	20	20	21.4864	20	20	20	20	26.8528	42.4074	1691.43	1780.93	46.8093	59.9553	57.0244	40.0089	33.5137	41.5571	56.3353
1417987_at	Btd	60.9625	69.0328	68.7236	203.72	187.631	51.1196	55.0036	46.5366	47.2069	108.374	88.4771	57.4111	58.4967	65.7181	62.195	76.1692	55.5866	63.4644
1417995_at	Ptpn22	343.188	321.804	262.87	20	26.4031	631.893	766.923	1435.95	1483.24	1667.1	1967.1	1807.28	1357.84	1364.13	1344.57	439.731	364.15	365.828
1417998_at	Ptges3	3800.43	3895.83	3660.94	1596.87	1766.98	1677.54	1758.3	1608.65	1745.93	1271.99	1361.57	1811.64	1340.58	1175.26	1884.49	1655.96	1577.78	1270.63
1418004_a_at	1810009M01Rik	642.246	612.286	577.668	601.328	799.638	433.882	784.261	4665.98	5270.29	153.126	165.3	27.7419	36.8658	121.704	765.081	149.045	21.8768	24.6136
1418006_at	5830416A07Rik	142.654	126.296	99.3127	127.357	102.492	137.155	159.32	143.712	114.938	282.666	229.653	85.0161	75.6493	270.279	190.555	137.877	188.959	182.515
1418007_at	1810007M14Rik	1088.57	1017.7	932.489	1779.66	2471.47	2117.31	1561.77	2503.19	2185.43	877.789	792.12	967.484	837.132	1091.79	815.355	941.218	1041.51	953.009
1418010_a_at	Sh3glb1	3495.3	3890.89	3545.62	1928.94	1607.61	1905.66	1956.47	2385.64	2428.23	1778	1832.82	871.069	877.365	2144.41	1695.48	1674.82	1261.3	1516.58
1418013_at	Cml1	39.7061	33.1326	26.672	132.779	152.629	77.6407	91.4608	99.4635	113.747	332.908	256.503	140.499	124.394	93.9923	63.1721	135.357	123.602	171.33
1418025_at	Bhlhb2	2411.45	2366.77	2330.89	739.527	770.047	160.75	143.952	1897.2	1360.93	1064.86	1519.16	21.9284	28.0688	82.5172	504.218	203.15	342.046	309.443
1418026_at	Exo1	20	20	20	20	21.7915	110.242	127.61	72.6744	98.878	38.6544	47.3369	20	20	34.0132	159.827	38.0452	35.1889	37.3048
1418030_at	Slco3a1	20	20	22.0728	425.149	359.816	1217.97	1059.24	103.882	84.2444	225.696	177.948	422.454	435.026	365.508	184.083	20	20	20
1418031_at	Myo9b	1182.07	1165.75	1074.19	1292.89	931.793	1364.98	1242.79	2387.4	2511.23	956.099	1011.57	560.72	590.361	982.589	482.714	507.543	656.713	577.237
1418036_at	Prim2	46.043	40.6727	36.5079	94.1665	84.9791	190.242	197.04	178.73	235.677	132.743	132.356	75.5703	87.7103	132.855	213.649	118.372	89.1216	81.8199
1418038_s_at	Dusp19	46.1117	54.5341	32.1695	547.851	566.471	536.029	571.27	458.209	529.959	703.926	680.153	445.516	434.901	519.245	345.67	369.59	173.546	263.724
1418042_a_at	Abcc5	440.336	375.696	437.296	145.168	134.625	107.44	140.521	86.2825	105.736	118.5	135.433	258.877	279.141	144.346	100.055	168.86	127.688	143.287
1418045_at	Inpp1	45.9991	48.1831	37.4995	118.486	106.43	508.918	452.055	160.957	171.289	700.667	730.519	718.114	695.458	641.047	447.05	168.634	126.87	134.944
1418057_at	Tiam1	81.6792	95.705	69.1307	42.2445	24.4758	476.514	387.597	114.611	128.319	20	20.5385	20	20	139.459	922.071	20	20	20
1418060_a_at	Mapk7	123.951	116.132	103.27	96.6479	68.53	153.979	147.891	171.483	216.905	48.2943	50.5149	25.5426	26.2899	46.0346	33.4851	40.7867	48.7888	44.1376
1418069_at	Apoc2	362.412	389.291	348.073	20	20	20	20	20	56.4491	20	20	20	20	20	20	20	20	20
1418071_s_at	Cdyl	295.311	276.286	264.698	420.529	397.699	286.945	284.949	439.104	373.614	542.559	561.038	220.817	171.709	249.87	199.093	220.72	234.655	251.762
1418072_at	Hist1h2bc	142.615	170.92	149.59	53.6649	58.8133	204.859	243.923	161.413	178.145	32.1794	60.1685	23.9061	21.5787	52.0625	48.5428	302.659	105.376	143.188
1418075_at	St6galnac4	229.116	231.956	217.225	128.327	92.808	141.18	147.665	119.53	122.742	20.379	68.2636	37.8915	57.2073	28.3483	69.6933	68.0383	129.916	108.142
1418076_at	St14	34.9922	47.7012	37.3755	91.3309	73.8383	34.4631	30.4725	414.476	421.567	27.5459	31.8122	20	20	20	20.2512	100.194	61.5477	94.2021
1418085_at	Prkcz	37.5769	34.909	47.0971	51.0332	51.7822	41.0437	48.4528	82.3848	67.0846	50.6127	39.8761	123.115	189.577	87.8772	56.5992	90.8625	66.9859	51.541
1418086_at	Ppp1r14a	20	20	20	43.9821	37.1379	403.205	604.044	2200.52	2668.29	20	20	20	20	20	20	20	20	20
1418089_at	Stx8	298.046	304.004	259.62	456.714	524.92	578.634	578.912	517.445	616.598	677.29	766.609	197.364	192.237	383.768	263.923	425.724	327.988	355.202
1418092_s_at	Trip10	127.983	120.16	174.315	49.0424	50.5895	85.8764	66.201	58.9361	48.7632	65.0786	94.9865	85.4944	91.2026	32.2229	41.5906	58.0035	57.3374	43.5937
1418096_at	Dok3	423.578	400.156	496.011	102.64	67.0238	38.7859	29.1941	71.4222	79.5403	35.2378	46.9973	51.3743	56.8529	44.0768	44.5781	1116.15	433.845	526.909
1418098_at	Adcy4	40.5989	51.5579	38.7423	38.6411	21.9608	120.688	108.12	41.6145	44.2741	37.1055	60.9632	20	20	20	20	48.0743	20	20
1418099_at	Tnfrsf1b	3237.68	3598.93	2960.86	308.633	237.679	317.19	299.819	1089.14	1266.67	1291.05	1272.3	277.998	192.549	215.242	323.236	153.613	369.284	292.693
1418100_at	A030009H04Rik	74.8579	67.922	45.36	171.439	160.419	194.317	187.314	187.379	157.478	55.7371	37.9089	20	20	50.7354	199.819	36.4873	23.2215	23.8777
1418102_at	Hes1	24.4864	26.4364	24.4126	20	20	271.411	261.195	545.488	574.372	138.487	185.66	20	20	20	20	374.66	44.3256	30.1159
1418103_at	Slc12a9	62.7113	49.0642	56.8789	161.237	166.334	359.215	266.346	206.587	184.066	63.061	80.3516	31.7978	35.1992	38.4607	20.9959	36.8191	67.115	56.7327
1418107_at	Tcea2	23.7962	20.2644	24.6678	61.5746	31.1387	70.8722	67.2959	58.7906	84.647	109.285	106.439	27.9382	40.2046	73.3082	50.1702	68.7292	71.8538	77.4619
1418110_a_at	Inpp5d	1056.58	1131.96	1056.83	1677.23	1629.48	2996.31	2578.16	2022.01	1967.58	1909.99	1907.52	633.549	556.482	1275.3	755.51	1511.08	2161.37	2290.11
1418123_at	Unc119	156.583	138.813	119.105	438.71	268.75	1100.49	1095.57	596.224	627.421	741.91	846.477	36.8439	47.1853	98.6031	127.476	377.52	112.838	181.403
1418126_at	Ccl5	3970.58	4446.94	4052.32	35.1179	78.678	373.913	398.898	2873.61	2923.67	7803.36	7690.07	4318.73	3442.13	560.827	306.12	41.2917	20	46.773
1418128_at	Adcy6	165.318	160.115	125.717	20	20	110.457	82.9809	113.864	115.93	20	20	87.2325	64.1739	77.2029	38.3345	26.5723	20	20
1418130_at	---	74.025	58.8025	99.1114	56.5268	68.8097	32.0246	34.437	36.8562	20	48.498	59.7323	109.632	131.963	61.7091	37.0843	62.4684	53.4525	46.0209
1418133_at	Bcl3	388.715	414.349	368.956	261.318	228.284	43.3444	72.863	296.534	326.75	148.377	111.366	63.0789	40.0788	85.8385	51.0857	121.664	349.542	389.614
1418142_at	Kcnj8	20	20	20	32.9818	20	20	20	20	20	257.342	215.92	44.1973	51.6212	20	20	20	20	20
1418143_at	Vps45	201.273	196.975	256.67	178.19	172.024	443.016	449.317	252.129	206.283	392.437	425.595	253.11	215.902	146.257	140.036	340.784	192.446	150.344
1418144_a_at	Pip5k1b	199.031	205.592	180.595	158.706	178.82	174.389	156.388	255.42	261.211	372.601	356.524	439.897	428.801	631.811	312.632	221.1	346.282	337.604
1418152_at	Nsbp1	132.684	119.505	109.104	221.994	322.366	187.807	202.629	291.83	272.669	287.241	373.636	303.837	306.734	269.456	781.923	299.648	244.977	206.695
1418154_at	BC004022	666.683	641.034	588.532	247.958	181.666	292.082	273.982	358.779	367.827	417.323	544.47	199.3	213.539	404.942	314.715	266.274	488.929	331.414
1418163_at	Tlr4	777.514	752.481	745.821	20.7815	20	24.1175	44.5816	26.623	38.7661	63.9325	65.1683	20	20	20	21.8207	124.986	28.0498	32.8072
1418164_at	Epim	371.54	363.276	328.943	211.946	219.342	602.524	632.725	234.503	250.825	325.451	312.065	513.674	498.565	136.123	122.178	104.518	101.521	138.002
1418166_at	Il12rb1	20	20	20	20	20	20	20	20	20	175.428	163.288	30.6074	27.1179	26.0404	113.134	20	20	20
1418171_at	Tceal8	160.302	134.9	120.946	218.775	224.359	49.9421	48.9138	99.5502	93.744	20	24.8996	20	20	22.172	30.778	20	20	20
1418172_at	Hebp1	869.82	877.781	832.353	36.945	38.9672	20.704	32.7613	154.6	156.103	20	20	20	20	32.1285	361.412	20	20	20
1418181_at	Ptp4a3	251.636	240.916	217.385	1199.55	798.746	164.198	213.758	353.082	423.487	900.969	1002.99	319.329	398.046	300.964	210.064	1944.94	1545.22	2169.26
1418183_a_at	Pscd1	1828.09	1857.85	1689.09	1160.05	982.997	803.429	818.698	467.118	424.474	1399.48	1428.39	1665.43	1601.98	1269.63	1047.88	1846.36	3016.43	2800.78
1418184_at	2610019I03Rik	21.5509	26.1871	29.1759	20	20	120.309	140.662	79.0219	100.839	20	23.0917	23.8635	23.2817	24.7459	62.3723	20.2793	22.8214	27.6644
1418189_s_at	Malat1	1437.04	1234.42	1250.78	2077.58	6385.37	4639.3	4151.17	3854.5	1996.46	6165.85	4205.92	3653.49	2850.31	5952.71	4881.88	3120.81	5280.54	5300.73
1418191_at	Usp18	2546.1	2972.99	2797.58	739.003	604.081	289.719	305.104	761.447	755.105	137.841	125.733	261.329	290.279	313.344	135.52	62.73	534.457	27.2678
1418192_at	Mnt	1211.22	1172.65	1087.68	434.01	427.93	405.729	429.586	504.421	503.528	710.339	481.027	567.721	528.604	405.091	349.703	427.135	526.713	717.615
1418195_at	Galnt10	24.2901	25.0147	22.0567	29.5141	23.4031	113.55	109.598	42.4095	51.4849	58.5728	61.8584	70.9099	73.1412	234.105	81.3918	23.2021	29.856	33.9125
1418196_at	Tep1	152.699	151.235	134.26	941.56	1004.84	666.349	602.735	1057.63	1140.82	145.531	147.17	69.7448	56.9308	221.674	118.977	202.655	180.157	224.709
1418201_at	Plekhg2	456.958	427.443	383.698	77.0951	64.4976	62.4969	62.4125	140.157	104.799	244.606	255.804	474.711	320.544	990.554	467.212	289.233	200.006	280.888
1418203_at	Pmaip1	3157.41	3360.55	3135.05	704.505	1290.47	2315.27	1553.8	3502.4	2889.55	43.6784	60.309	80.5202	102.538	39.3441	46.0377	238.723	78.7704	100.798
1418204_s_at	Aif1	305.183	307.102	273.35	101.599	74.9091	2680.68	2685.04	410.947	499.028	20	20	20	20	20.1096	20	20	20	27.8035
1418206_at	Sdf2l1	800.855	808.922	736.63	206.415	282.611	1121.62	1215.71	432.015	450.428	525.808	303.938	125.893	82.8867	83.8087	148.065	265.73	41.4864	37.589
1418219_at	Il15	266.557	283.362	240.952	20	20	172.767	147.735	51.6875	67.4361	38.2157	56.4466	20	20	20	20	20	20	20
1418225_at	Orc2l	74.0787	84.5766	86.2365	131.519	156.309	158.467	173.361	207.482	202.63	179.461	178.385	140.313	132.759	380.766	377.435	166.829	196.693	214.334
1418229_s_at	Hirip5	166.148	165.592	120.459	715.137	740.197	1069.81	1079.04	1103.04	1071.65	549.504	563.798	709.56	657.97	348.719	356.588	796.012	834.355	769.986
1418232_s_at	Lims1	818.876	751.202	688.617	1495.11	1447.88	1695.25	1576.4	1271.29	1411.33	639.011	827.047	621.046	558.539	518.1	506.372	697.909	766.743	745.531
1418233_a_at	Trappc5	214.317	178.813	235.008	851.922	591.944	333.38	407.658	399.947	516.163	192.818	256.917	355.331	319.844	243.156	170.983	309.695	273.7	302.421
1418238_at	Ivd	105.612	105.044	106.367	526.643	608.611	430.547	420.218	490.723	437.458	179.137	171.544	185.513	227.059	193.726	164.714	346.885	116.341	102.766
1418239_at	Apof	20	20	20	111.632	138.093	20	30.9761	255.842	254.23	20	20	20	20	20	20	20.6062	20	20
1418241_at	Usf2	589.662	613.693	580.069	326.543	309.516	250.365	233.128	336.158	316.329	325.235	316.691	232.095	323.434	369.995	213.241	144.744	188.422	301.976
1418243_at	Fcna	624.79	585.293	549.778	20	20	20	20	20	20	20	20	20	20	35.8128	20	20	20	20
1418244_at	Nat5	761.138	727.866	772.341	279.611	285.251	264.217	286.333	267.651	275.89	380.412	356.834	387.666	384.973	358.309	725.421	240.74	432.706	350.583
1418248_at	Gla	1368.85	1529.77	1443.17	35.57	61.4927	54.034	56.3371	90.5825	33.1898	27.8296	46.4747	20.243	20	38.1764	53.8619	31.1459	32.4169	33.8227
1418250_at	Arfl4	28.6695	20.4991	27.1701	20	20	24.2974	20	20	20	799.722	935.759	28.4521	26.0363	42.252	53.0407	23.6641	33.8273	20
1418252_at	Padi2 /// LOC638935	20.4891	20	20	1121.75	967.704	185.256	181.968	43.2547	48.2744	1291.3	1821.81	434.048	403.534	106.868	78.7802	53.8621	20	35.2379
1418254_at	Apip	193.897	155.175	132.773	622.537	602.01	780.198	909.772	699.381	656.42	219.112	200.252	180.579	150.917	149.536	243.439	345.416	372.739	353.209
1418255_s_at	Srf	83.2331	70.2695	63.5633	179.87	149.828	283.368	290.584	259.349	267.212	437.783	392.75	174.824	303.98	379.764	299.925	241.973	160.33	178.185
1418257_at	Slc12a7	112.969	114.116	75.6552	73.2083	79.5883	568.014	499.313	50.2901	72.8431	1665.78	1374.83	1309.8	1266.34	2314.33	762.991	121.959	90.9779	161.45
1418261_at	Syk	1685.73	1746.94	1519.19	1996.36	1783.31	613.529	486.239	1695.54	1520.39	1994.61	2017.19	24.1375	20	41.2774	30.9322	2559.01	2910.11	3825.96
1418264_at	Solt	20	20	20	32.6864	41.4603	166.018	169.081	144.336	147.83	62.3893	71.2271	28.7987	21.5251	31.1302	139.874	26.6604	20	30.3665
1418265_s_at	Irf2	249.669	285.151	191.577	81.7136	83.1066	141.079	182.283	151.452	200.132	170.013	88.7735	145.579	36.7819	65.7097	48.9973	83.236	206.343	285.372
1418269_at	Loxl3	59.8521	58.8262	73.3089	44.9481	39.1968	84.2463	50.2283	104.084	80.169	35.5935	26.2948	111.495	159.32	48.5464	42.5368	51.7719	31.0755	34.0518
1418281_at	Rad51	20	20	20	39.0079	24.4949	343.499	409.733	325.322	327.454	97.9439	119.532	29.942	20	67.4865	468.494	45.7799	47.5137	70.25
1418286_a_at	Efnb1	60.3944	63.4047	46.4471	42.2166	50.3066	55.2438	66.7095	42.6484	45.1308	133.65	102.573	21.0118	25.7226	23.3061	28.1161	52.226	23.9911	23.3394
1418288_at	Lpin1	52.1282	56.5561	36.3831	621.953	552.634	598.506	702.908	359.732	464.546	2550.92	2317.31	534.028	566.268	525.848	259.724	112.666	215.742	197.274
1418291_at	Zfp87	48.1649	52.4765	44.1401	95.7134	64.0066	55.4687	65.5677	93.6596	92.589	181.374	175.482	88.8157	91.9354	82.8683	51.1471	171.666	175.042	208.752
1418292_at	Asna1	1024.54	1042.96	906.277	204.699	136.141	237.445	276.078	165.653	205.637	60.3938	50.2376	85.3015	96.2327	69.975	82.979	146.622	131.771	143.159
1418293_at	Ifit2	4986.84	5720.88	4775.47	434.081	420.402	243.992	268.106	800.532	793.911	405.389	469.523	329.939	382.056	1051.41	563.3	143.151	1092.16	134.524
1418295_s_at	Dgat1	210.857	201.463	153.531	150.134	159.553	143.294	106.396	183.38	167.898	552.671	373.727	77.9873	60.2483	232.542	123.879	162.682	236.387	268.343
1418296_at	Fxyd5	4091.36	4237.59	4018.15	2276.25	1684.03	2378.14	2417.13	1277.26	1549.87	4191.56	3878.98	2908.96	3010.55	3999.03	1990.13	899.256	791.732	839.502
1418302_at	Ppt2	246.201	222.767	183.883	150.491	119.341	615.329	565.222	120.351	145.903	168.126	105.075	336.619	333.588	250.195	116.694	55.5312	24.9582	22.4415
1418305_s_at	Nola1	328.004	355.325	324.504	491.792	413.398	795.178	769.197	514.702	705.628	653.307	781.325	1006.53	1142.64	1187.86	2664.48	1096.15	1502.24	1387.63
1418312_at	Zfp276	57.0392	61.9383	51.8707	67.3702	67.9909	168.71	145.214	63.741	74.6118	94.3085	102.59	76.4172	56.8431	139.122	77.2821	87.4599	85.4419	102.663
1418319_at	1810047C23Rik	227.319	231.889	199.589	716.156	760.691	1013.98	1049.91	1351.83	1364.09	542.936	598.518	267.7	270.499	344.649	296.557	631.856	469.269	585.501
1418321_at	Dci	118.755	138.971	99.8859	128.373	101.868	220.681	316.399	186.298	225.363	473.411	445.508	105.411	135.615	441.552	303.778	435.68	341.159	335.04
1418327_at	1110058L19Rik	65.3826	75.9291	66.2414	101.898	121.27	186.857	197.72	157.001	172.55	119.947	123.613	50.8239	59.6969	150.689	100.017	82.4069	52.1512	55.7175
1418331_at	1110031I02Rik	47.9573	45.2063	41.8894	313.438	268.891	159.011	190.906	112.687	134.595	170.947	137.572	64.4719	89.3731	151.407	136.485	351.717	221.674	243.797
1418334_at	Dbf4	191.853	172.654	148.88	402.505	378.956	489.986	513.558	499.732	465.244	235.293	281.401	348.311	215.955	142.765	182.011	95.6566	156.797	199.938
1418335_a_at	Dph1 /// RP23-143A14.5	78.6759	82.6078	79.427	305.513	218.871	312.746	401.014	276.079	318.915	151.208	219.937	158.099	211.552	127.984	111.492	241.741	238.339	262.406
1418340_at	Fcer1g	5939.03	6061.48	5603.99	3356.36	3144.39	242.802	327.688	3286.85	3604.85	4081.12	4235.93	20.5328	20	53.906	196.056	40.5368	20	24.1612
1418343_at	Gtf2ird2	68.2299	70.7024	91.2948	143.322	145.199	125.834	104.382	117.511	108.531	377.22	296.291	159.089	159.394	159.375	105.46	191.351	125.22	125.379
1418344_at	Tmem8	43.3555	47.5286	37.82	180.332	175.738	314.044	262.402	285.506	207.533	112.598	69.9664	39.0782	39.0561	61.1336	27.6006	27.0878	22.8379	46.801
1418345_at	Tnfsf13 /// Tnfsf12-tnfsf13	253.04	264.058	238.3	20	20	41.5645	39.3658	40.0269	58.7485	225.703	260.289	20	20	20	20	20	20	20
1418346_at	Insl6	179.917	196.166	202.341	32.9888	40.3501	20	37.0144	57.9376	54.7959	207.667	215.267	101.714	126.521	128.258	80.1966	146.74	32.9057	31.4013
1418353_at	Cd5	25.4719	26.2799	23.6511	38.3474	33.7675	53.392	65.9148	208.022	207.228	20	20	951.781	1459.2	2696.8	2111.05	28.942	20.6988	33.7997
1418355_at	Nucb2	82.1338	85.1762	72.9508	3928.43	3980.45	743.866	663.862	152.665	178.811	20	20	20	28.3408	60.5865	94.4492	314.023	289.254	311.076
1418364_a_at	Ftl1	11058.5	11772.2	11036.8	3227.48	2739.64	4050.87	3724.56	3869.28	3843.69	636.839	941.482	829.837	1134.32	1047.15	1000.8	1973.19	1231.18	1254.22
1418365_at	Ctsh	2148.69	2028.5	1793.8	7097.66	6418.46	2578.01	2945.66	4406.38	4736.78	20	20	20	20	82.006	44.6363	2859.39	1714.81	2159.2
1418367_x_at	Hist2h3c1 /// Hist2h2aa1 /// Hist1h2ad /// Hist1h2an /// Hist2h2ab /// Hist2h2ac /// Hist2h2aa2	1357.86	1419.05	1361.32	1243.93	958.167	511.207	593.918	437.637	492.49	457.387	382.749	236.094	300.085	661.352	195.872	650.112	476.794	613.852
1418369_at	Prim1	416.482	425.221	516.238	134.227	161.679	555.176	603.78	622.019	684.392	274.832	370.166	233.031	156.853	342.549	863.107	371.4	267.818	226.053
1418373_at	Pgam2	20	457.584	24.7487	818.608	847.319	43.319	32.2152	27.8355	35.4343	20	20	20	20	20	20	20	20	20
1418375_at	Mbd6	106.671	106.103	81.5227	86.8041	71.4863	126.102	104.068	192.967	149.042	221.015	175.915	47.3317	35.7444	60.9928	33.6939	57.6166	106.88	138.346
1418379_s_at	Gpr124	20	20	20	20	20	162.861	173.268	199.438	208.665	20	20	20	20	20	20	20	20	20
1418388_s_at	4930548G07Rik	346.834	311.844	277.27	375.47	399.701	395.218	392.441	470.235	427.654	547.863	428.188	557.722	465.317	963.627	992.208	635.6	575.435	741.456
1418390_at	Phf21a	255.246	236.525	197.607	206.494	305.908	79.322	84.153	327.682	308.356	725.815	515.614	594.577	375.894	308.643	205.83	207.056	271.715	332.186
1418392_a_at	Gbp4	2123.05	2422.67	2193.82	273.112	360.62	68.335	82.2344	315.691	318.721	559.076	630.069	647.293	441.609	389.04	956.473	934.584	1176.15	1305.09
1418394_a_at	Cd97	1225.64	1182.69	1189.64	1213.66	932.667	3412.98	3110.57	2756.75	3171.69	3047.88	3295.65	1179.9	1217.47	2204.69	1125.28	2354.27	1281.67	1519.19
1418396_at	Gpsm3	737.3	724.694	625.861	495.704	404.185	942.902	1016.02	1055.23	1024.59	1153.64	1003.62	624.132	554.746	886.852	366.032	348.413	341.542	483.076
1418397_at	Zfp275	168.701	178.726	149.295	159.463	202.814	81.7802	76.0291	136.254	120.259	181.772	215.744	240.706	223.604	581.589	441.71	217.766	201.617	196.063
1418398_a_at	Tspan32	32.2189	39.5596	27.1618	20	20	20	20	21.1114	25.0558	604.202	734.294	303.642	342.781	838.191	668.771	1150.48	599.026	657.693
1418401_a_at	Dusp16	407.1	416.734	324.576	137.698	152.354	657.339	596.093	738.733	731.65	47.8105	33.1012	22.264	20	40.7614	53.7772	332.611	335.084	382.6
1418402_at	Adam19	387.351	341.622	302.797	771.758	846.197	1774.61	1327.34	619.172	564.398	20	20.2026	488.581	307.669	147.899	336.351	154.465	212.687	247.094
1418405_at	Hgfac	20	20	20	20	20	62.3488	94.6354	130.429	106.188	20	20	20	20	20	20	20	20	20
1418406_at	Pde8a	756.05	688.688	621.437	53.0644	35.3394	702.084	691.59	266.133	256.584	339.05	337.313	134.087	121.473	305.702	168.425	255.255	492.295	588.902
1418408_at	Zfand1	33.0294	32.6617	34.5795	196.827	173.815	110.588	124.652	181.771	179.991	80.0414	86.0988	133.819	170.796	98.8158	123.204	177.152	174.429	123.921
1418411_at	Fbxl8	20	20	20.0363	69.0349	44.4162	34.5654	40.6372	28.6316	43.18	132.859	139.009	57.6878	68.5027	69.91	32.9433	68.1394	40.2477	45.7151
1418436_at	Stx7	1939.53	1881.73	1665.39	2816.4	3135.26	1599.85	1479.82	1917.27	2054.26	631.389	626.817	207.704	196.895	248.445	245.518	1118.29	562.234	645.879
1418439_at	D10Ertd322e	431.283	369.146	308.358	719.836	591.118	1758.46	1961.57	786.017	1019.32	535.72	712.938	608.065	563.132	772.748	721.746	931.907	707.888	646.664
1418448_at	Rras	342.173	334.999	282.043	277.352	198.038	290.185	292.739	540.183	550.022	169.949	188.031	103.052	112.767	94.6494	65.8043	211.149	166.663	194.978
1418449_at	Lad1	375.202	374.872	293.691	20	20	194.881	164.323	419.587	419.18	20	20	30.6054	32.0549	31.0893	101.194	20	20	20
1418463_at	Pik3r2	51.3714	38.1989	59.7531	89.6496	64.4343	115.468	110.996	133.208	98.279	137.949	90.2663	22.9292	23.5086	63.8774	45.5168	65.4233	35.473	54.937
1418465_at	Ncf4	3995.18	4149.78	4337.47	469.082	377.58	1336.8	1384.78	1523.87	1480.34	599.904	630.29	610.926	500.092	522.505	728.752	2093.03	734.671	921.369
1418468_at	Anxa11	140.221	179.328	116.925	33.3544	48.3502	27.3357	32.6786	32.6894	31.3428	67.0028	86.2099	27.0998	20.6215	38.6835	31.3729	35.7386	23.9341	32.1608
1418473_at	Cutc	80.7442	105.119	65.2835	176.271	198.672	232.469	263.804	294.15	292.815	180.482	188.848	78.2941	72.0237	110.865	108.121	192.396	191.533	208.361
1418474_at	1500005A01Rik	33.6484	39.7898	27.9994	322.222	271.116	136.646	196.375	175.523	212.84	133.229	125.175	274.792	368.426	354.077	79.8496	80.6585	97.0342	70.0529
1418479_at	Vps54	828.779	794.52	748.589	438.508	508.988	191.517	178.478	241.56	208.325	257.433	265.119	390.153	288.237	508.958	459.186	370.599	435.839	389.504
1418480_at	Cxcl7	216.282	189.829	155.588	20	20	20	20	20	20	20	20	20	20	20	20	20	20	20
1418481_at	Pkmyt1	38.709	48.5143	47.114	42.7555	48.5361	172.002	164.341	198.572	227.387	117.287	118.947	84.3193	83.7193	126.936	128.664	144.794	147.98	171.825
1418483_a_at	Ggta1	1012.51	903.062	933.826	275.157	266.616	570.994	562.895	1183.5	1080.29	406.057	484.185	124.448	175.334	167.28	184.522	1013.02	381.237	413.628
1418491_a_at	Pus3	55.0266	54.9584	53.7612	121.2	94.9859	152.192	181.09	120.061	143.179	197.668	191.085	165.082	180.064	479.836	302.418	266.728	174.718	215.329
1418495_at	Zc3h8	41.0161	33.5084	32.0872	104.93	102.436	148.608	119.887	141.488	140.396	137.657	121.436	307.29	97.7565	225.061	217.181	159.595	239.316	279.001
1418497_at	Fgf13	20	20	20	20	20	20	20	20	20	291.884	247.336	828.189	1054.6	1103.32	576.637	43.2645	32.6977	53.4764
1418501_a_at	Oxr1	299.389	274.599	236.447	611.45	723.776	201.963	203.541	256.941	292.537	699.289	872.16	473.666	478.745	573.068	415.035	459.664	477.526	455.799
1418504_at	Hspa9a	1168.93	1106.57	1187.32	546.207	502.156	667.578	552.561	549.117	571.849	258.011	337.135	505.132	644.685	948.008	2379.25	944.549	1339.04	1124.2
1418505_at	Nudt4	758.015	738.268	694.483	63.905	68.3482	83.3296	78.1193	103.295	100.649	203.893	276.665	82.1139	72.7576	110.378	262.695	82.5878	124.458	108.129
1418506_a_at	Prdx2	446.537	461.047	387.98	1231.07	999.535	2032.51	2167.88	1087.98	1251.61	723.861	1059.23	786.305	707.136	812.181	844.705	1277.54	738.607	743.174
1418510_s_at	Fbxo8	57.0277	68.6555	59.2221	354.43	401.925	185.059	161.48	238.994	257.943	296.943	400.972	178.392	197.695	233.283	205.328	332.435	233.069	257.892
1418512_at	Stk3	179.696	172.568	156.889	279.423	371.891	206.496	249.946	285.469	233.674	168.652	169.674	30.3649	29.7667	61.802	88.0523	43.6403	55.4852	71.8908
1418516_at	Mtf2	347.485	313.089	268.309	295.972	372.99	240.073	271.514	385.059	324.89	438.379	462.733	519.874	555.071	675.392	820.584	676.458	888.773	844.686
1418529_at	Osgep	164.81	165.698	148.304	1129.15	864.198	703.278	753.494	848.244	1082.84	257.731	298.112	373.523	429.874	421.585	335.329	688.919	392.508	371.292
1418530_at	Nup160	285.097	278.147	254.208	168.753	185.631	284.034	311.357	258.763	275.649	149.346	162.804	234.546	206.228	268.915	736.422	505.201	273.105	324.832
1418540_a_at	Ptpre	1102.82	1124.66	1018.6	1345.07	1498.6	1452.74	1356.85	1990.07	2075.63	1328.4	1167.94	343.862	345.775	389.661	233.239	266.279	193.691	124.177
1418542_s_at	2810429O05Rik	109.203	101.512	84.6387	202.842	248.341	406.639	458.301	386.649	408.632	673.085	713.755	170.098	201.098	381.598	299.261	470.678	308.187	401.078
1418546_a_at	Stambpl1	155.848	157.866	140.166	635.131	552.736	31.5433	39.5839	96.1507	106.283	107.196	120.821	302.718	340.741	296.888	156.376	240.739	251.564	245.816
1418553_at	Arhgef18	106.352	111.939	85.3646	394.38	348.652	45.7074	69.0861	369.957	384.498	3159.47	2904.02	2109.63	1922.55	1787.61	440.679	1898.98	2024.16	2499.72
1418555_x_at	Spic	1401.23	1475.74	1422.34	20	20	38.1429	35.1672	41.783	61.942	20	20	20	20	22.7011	20	31.0385	20	20
1418560_at	Pdha1	485.869	445.036	419.181	656.023	694.791	334.568	352.326	533.925	581.02	658.52	796.601	915.695	1059.17	1616.64	1719.99	673.639	621.298	733.474
1418566_s_at	Nudcd2	234.594	226.952	177.714	169.819	254.82	291.13	297.728	234.913	241.187	210.363	161.973	196.729	212.783	543.821	858.163	156.09	220.856	192.876
1418570_at	Ncstn	424.555	416.637	326.398	154.603	152.026	110.267	112.872	143.348	192.865	280.154	149.626	138.264	119.761	134.445	73.8866	122.899	133.033	150.807
1418571_at	Tnfrsf12a	175.503	162.513	136.143	35.966	46.3745	30.2273	25.492	64.608	69.5702	45.6741	52.7822	20	20	71.9571	20	29.0238	90.3524	95.8393
1418578_at	Dgka	155.91	164.376	123.43	66.904	71.1091	169.945	138.972	209.66	214.147	1424.72	1617.02	3237.25	3129.36	6444.85	3020.65	1756.76	2411.03	2825.62
1418580_at	Rtp4	6599.33	7007.92	6469.11	50.6906	42.9184	26.6275	26.7493	1539.46	1612.06	614.864	625.426	1005.29	871.638	796.428	283.491	273.4	833.65	78.4575
1418582_at	Cbfa2t3h	79.7602	87.7788	63.6173	991.709	1049.68	1039.7	673.879	1931.37	1812.05	571.545	526.732	20	20	20	20	364.139	75.7863	80.4323
1418583_at	Hint3	157.511	172.861	157.969	1042.65	811.529	1158.92	1331.49	622.72	700.672	733.525	766.397	346.647	281.387	386.358	204.782	524.038	272.264	348.132
1418612_at	Slfn1	1979.85	2171.8	2073.04	20	20	20	20	20.6426	35.1172	20	20	1124.29	1114.44	2075.25	994.277	20	147.616	62.3878
1418625_s_at	LOC14433 /// LOC219102 /// LOC224508 /// LOC230044 /// LOC242823 /// 3000002C10Rik /// LOC380687 /// LOC384643 /// Gapdh /// LOC432919 /// LOC433184 /// LOC433273 /// LOC435292 /// LOC545984 /// LOC622365 /// LOC630967 /// LOC632720 /// LOC633247 /// RP23-227C11.3 /// LOC666342 /// LOC666488 /// LOC667170 /// LOC668426 /// LOC669993 /// LOC670403 /// LOC671133 /// LOC672308 /// LOC675199 /// LOC6…	6457.42	5891.26	5740.48	3963.2	3287.07	5004.19	5016.77	4607.46	4983.68	2664.67	3422.56	3072.18	2967.43	7602.7	9496.73	3956.89	2946.09	3479.13
1418627_at	Gclm	2736.9	2859.41	2689.54	136.504	87.3419	159.339	156.838	116.102	98.3009	114.445	84.8499	122.248	59.4256	265.546	197.265	52.93	103.874	120.62
1418634_at	Notch1	662.391	660.792	509.748	1798.2	1578.73	101.688	147.673	43.1951	62.4926	1471.63	1438.74	1603.04	1449.36	1440.61	1068.95	176.763	427.759	367.234
1418635_at	Etv3	574.447	566.634	476.666	113.268	127.254	604.929	514.816	943.313	560.589	405.065	281.558	150.712	137.139	385.311	170.307	376.785	490.913	423.696
1418637_at	---	2386.07	2200.15	2268.37	228.306	214.995	890.382	803.186	1051.71	958.262	342.504	228.229	614.623	515.357	824.062	687.05	514.079	538.979	515.544
1418641_at	Lcp2	1266.08	1303.74	1266.29	181.165	251.095	701.312	658.319	1696.18	1947.11	744.055	837.025	889.526	1004.93	1038.3	1821.06	153.603	77.318	63.6027
1418643_at	Tspan13	1340.28	1516.67	1421.78	5453.3	5863.09	3924.3	3981.72	4355.47	4387.63	1481.14	1282.42	1269.43	1499.51	2865.05	2991.22	2181.43	1565.14	1780.86
1418645_at	Hal /// LOC638196	1649.89	1800.23	1592	20	20	20	20	20	20	20	20	20	20	22.9854	20	20	20	20
1418652_at	Cxcl9	108.383	124.574	84.1557	28.9006	20	2176.78	2405.93	221.241	262.368	20	20	20	20	21.9303	20	20	20	20
1418655_at	B4galnt1	295.781	301.27	257.126	1177.22	821.531	506.617	544.904	1992.79	2252.16	2093.32	2544.34	2306.41	2663.08	753.682	565.431	848.023	1176.51	1605.34
1418656_at	Lsm5	446.491	416.571	376.112	170.688	250.027	256.314	247.536	246.258	297.841	288.318	232.133	399.556	444.758	58.0426	105.192	252.064	258.518	218.343
1418658_at	2410005O16Rik	56.44	52.3766	41.8374	88.2066	102.69	117.053	141.169	112.658	113.283	41.3271	69.8084	33.8728	37.2942	76.2325	46.6857	47.9152	26.9467	28.4435
1418665_at	Impa2	102.235	123.396	152.295	138.345	117.834	230.689	197.738	149.377	130.105	78.5291	140.407	254.198	247.023	146.788	220.804	119.218	77.211	42.8344
1418671_at	Capn5	20	20	20	220.79	175.919	20	20	20	20	22.6353	23.3801	20	20	20	20	23.9518	41.7465	66.189
1418672_at	Akr1c13	46.0623	46.9665	40.8099	48.2603	47.0181	35.4747	23.0078	38.3166	46.3951	179.881	182.506	223.743	201.751	162.301	178.094	20	20	20
1418686_at	Oas1c	68.3879	72.2473	35.0992	20	20	20	20	117.19	124.245	90.9297	144.227	76.2763	119.171	190.958	91.8119	216.932	114.312	58.354
1418691_at	Rgs9	70.9563	67.0249	108.521	42.6515	63.0918	35.7622	37.6496	47.016	33.4814	31.2314	42.0628	110.989	133.067	40.9595	43.5383	115.753	67.1177	60.0905
1418693_at	Hnrpc /// LOC620883 /// LOC676606	606.308	618.715	560.068	171.022	177.465	174.216	152.431	162.515	175.152	73.0711	94.2189	191.818	209.661	268.511	517.589	163.823	166.346	153.67
1418699_s_at	Fech	477.401	457.717	454.902	189.322	164.001	362.554	377.191	223.72	257.079	235.876	218.966	214.677	184.858	557.726	323.134	274.261	218.633	179.556
1418702_a_at	2810428I15Rik	192.421	221.556	199.484	268.844	324.865	438.048	527.555	328.409	413.401	305.677	307.957	160.368	189.565	197.378	178.638	159.502	107.167	121.113
1418703_at	Rbms1	2098.29	2276.15	2459.72	756.488	822.9	1012.84	1456.46	762.429	850.525	1321.3	1344.85	1388.72	1235.89	856.97	855.46	872.938	685.558	950.044
1418704_at	S100a13	246.446	254.892	223.147	767.908	562.125	584.195	650.479	410.634	520.036	1114.51	1372.3	452.895	404.148	558.39	226.966	335.972	211.226	268.405
1418711_at	Pdgfa	47.4132	69.9456	44.9997	156.482	119.654	45.3088	68.0751	20	20	20	20	20	20	20	20	20	20	20
1418719_at	2410004L22Rik	484.778	411.512	415.422	253.319	288.729	671.805	649.166	2350.75	1998.52	324.355	300.272	94.991	116.096	114.15	92.4537	115.393	91.284	134.494
1418722_at	Ngp	7230.24	7175.39	6598.22	56.521	42.5729	48.7143	49.5769	53.2088	43.0187	55.4247	29.1925	99.3201	83.1646	89.4023	84.0449	327.968	57.5481	94.8685
1418723_at	Edg7	20	20	20	20	20	39.3018	31.2244	110.824	103.766	20	20	20	20	20	22.225	20	20	20
1418736_at	B3galnt1	48.3164	54.4593	42.8528	520.451	642.79	20	20	20.7424	20	20	20	20	20	20	20	20	20	20
1418737_at	Nudt2	204.022	160.476	166.556	284.055	268.864	366.752	388.197	148.032	180.08	154.617	121.662	45.5725	70.0327	113.992	198.67	100.733	61.2625	67.1664
1418741_at	Itgb7	378.547	331.03	309.046	2702.95	2226.77	1430.33	1538.07	2140.02	2120.49	2829.84	2678.33	2338.9	2116.91	5367.19	2421.94	1477.26	586.242	780.445
1418744_s_at	Tesc	59.487	69.6511	51.1725	20	20	20	20	55.6996	59.4342	77.4264	98.4558	239.97	199.11	965.168	701.239	20	20	20
1418747_at	Sfpi1	1877.85	1993.18	1916.04	259.385	175.678	828.73	767.232	955.152	1004.32	20	20	21.1055	20	21.5864	20	235.992	153.613	161.451
1418751_at	Sit1	20	20	20	110.47	121.556	20	20	20	20	20	20	449.064	554.376	398.393	158.205	41.3997	25.5362	31.0801
1418758_a_at	Pscd3	1050.34	1050.2	872.938	203.515	147.595	349.293	386.778	215.454	267.254	194.833	181.708	247.439	255.089	1113.02	868.932	73.4934	138.319	179.903
1418763_at	Nit2	174.654	142.744	174.54	170.794	111.311	86.8089	130.257	102.91	171.64	34.9047	73.7143	287.389	123.454	122.863	111.019	127.35	119.482	90.8722
1418767_at	Cyp4f13	22.4255	25.0037	20	100.161	76.9181	44.0088	44.0758	107.933	114.98	45.38	51.0111	25.3693	35.5237	90.6464	41.8333	83.3508	48.8902	36.4378
1418770_at	Cd2	102.277	95.0032	91.2315	20	20	20	20	20	20	2447.43	3605.11	1977.53	2320.92	4579.34	2152.87	2077.88	1157.03	1133.99
1418772_at	BC016423	222.697	208.83	222.021	80.437	109.046	93.7004	88.7665	98.152	102.462	96.7967	94.4578	277.855	156.091	302.21	273.101	156.551	296.783	202.711
1418773_at	Fads3	20	20	20	924.095	625.31	20	20	20	20	20	20	20	20	20	20	20	20	20
1418774_a_at	Atp7a	175.577	170.527	148.734	410.708	591.222	398.097	376.52	383.873	341.909	208.922	144.169	233.713	207.021	66.7527	73.9595	155.828	184.038	161.744
1418776_at	5830443L24Rik /// LOC626578	70.9174	71.9168	68.4435	285.698	389.697	156.418	111.252	925.76	718.944	315.796	340.512	629.77	424.396	854.213	686.166	63.2715	20	29.2346
1418778_at	9030408N13Rik	328.595	337.551	235.034	131.907	86.4746	234.876	293.407	342.181	452.932	20	20	67.8474	80.2611	50.5245	60.8975	20	20	20
1418793_at	Idua	295.901	256.216	307.976	160.863	181.699	116.424	111.161	157.643	145.355	143.886	129.733	105.499	101.964	102.784	81.2288	119.498	116.992	113.082
1418804_at	Sucnr1	20	20	20	20	20	20	20	326.385	332.697	20	20	20	20	20	20	20	20	20
1418806_at	Csf3r	3336.49	3342.12	3342.79	27.7934	22.5439	20	20	97.0996	97.5611	23.6335	24.4623	34.4575	46.8225	20	20	26.7259	20	20
1418809_at	Pira2	2374.68	2372.64	2181.58	300.648	347.51	111.938	133.115	1075.45	1201.49	20	20	25.1024	20	20	26.7798	535.945	263.739	344.457
1418820_s_at	Zcchc10	46.1454	46.88	51.7826	53.5918	57.2811	41.5046	47.7534	44.023	35.5137	26.2084	30.7905	131.504	110.683	71.0965	138.595	63.9544	55.4167	56.8223
1418825_at	Irgm	2112.36	2365.69	1892.46	421.088	370.274	186.802	195.194	276.777	357.052	119.613	131.837	389.754	539.285	410.492	436.754	286.827	662.332	221.717
1418826_at	Ms4a6b	3954.1	4295.31	4073.67	603.341	792.868	383.386	547.954	3098.52	3077.63	1687.15	1812.6	4627.79	4175.49	5855.65	4593.57	787.374	918.245	919.875
1418829_a_at	Eno2	185.879	182.686	146.483	20	20	20	20	44.1133	29.971	20	20	20	20	20	20	20	20	20
1418830_at	Cd79a	1100.84	1110.99	1076.21	20	23.7183	20	20	22.0582	20	20	32.8554	21.8876	20.1666	32.6363	20.6091	3478.92	2636.84	2894.33
1418831_at	Pkp3	60.767	51.8811	40.4891	945.754	799.825	335.945	338.31	466.735	495.045	611.959	513.717	283.249	350.655	830.537	659.627	315.142	215.239	310.668
1418835_at	Phlda1	97.0632	91.5739	73.9146	20	20	64.3915	87.6546	35.0635	39.6965	152.008	178.599	42.3592	67.0309	121.75	148.451	78.6721	26.0677	43.2392
1418837_at	Qprt	22.201	21.1137	25.261	20.012	20	23.0702	20	26.3481	20	112.86	153.539	39.594	52.121	189.152	55.5032	20	20	20
1418838_at	Abcd1	170.006	157.783	188.955	716.203	506.823	548.306	470.335	729.328	685.613	463.467	443.997	162.027	173.629	197.147	107.21	322.548	206.773	243.376
1418840_at	Pdcd4 /// LOC670861	334.501	302.017	260.767	1142.41	1112.41	673.83	834.43	782.709	1014	3400.75	3423.32	2360.43	2147.53	1143.44	1050.58	2106.74	1510.36	1290.48
1418842_at	Hcls1	967.237	867.61	1006.96	653.448	627.03	1080.01	915.402	1164.01	1023.22	718.265	854.654	188.1	383.792	554.974	642.98	629.018	363.532	382.538
1418843_at	Slc30a4	106.19	102.301	109.648	336.195	448.717	248.877	215.297	279.89	330.534	71.4849	76.2596	187.347	96.6317	199.617	124.16	152.703	293.828	363.733
1418847_at	Arg2	2702.41	2878.13	2854.46	20	20	20	20	20	20	20	20	20	20	20	20	20	20	20
1418851_at	Trim39	172.022	149.958	121.176	166.819	196.086	170.906	118.364	210.614	209.742	444.984	336.105	204.162	151.604	622.001	339.321	325.082	325.983	323.017
1418856_a_at	Fanca	51.6939	52.9213	48.0292	27.6488	22.6376	461.391	415.557	86.611	81.9066	43.5933	42.33	37.4188	31.3431	27.8108	59.6306	233.671	79.1958	120.876
1418859_at	Rfxap	106.581	110.219	88.5809	384.856	317.67	672.399	766.223	399.792	422.457	334.708	416.091	207.013	303.63	514.762	326.193	316.513	195.24	183.897
1418861_at	Pias4	187.517	205.298	212.022	160.704	156.546	151.13	151.786	165.869	135.542	211.945	197.16	513.357	573.213	244.135	170.228	350.886	225.65	263.251
1418865_at	Zfp385	67.9887	70.557	52.9871	179.973	180.972	331.508	330.221	297.98	234.308	20	20	20	20	20	20	43.1801	20	20
1418872_at	Abcb1b	130.424	125.324	90.8708	235.073	194.215	34.7307	45.5573	171.364	167.071	52.4679	51.0957	74.3792	70.2826	83.5036	152.117	26.3675	25.9499	20
1418888_a_at	Sepx1	5668.76	5951.06	6121.13	227.528	113.061	215.291	249.09	223.775	306.335	123.273	149.181	102.106	118.589	101.609	121.298	138.684	125.33	136.563
1418891_a_at	Rab3d	48.806	45.6152	36.4732	243.742	196.989	59.3673	50.5903	48.1529	61.0731	211.998	214.672	105.675	93.988	147.317	75.0095	67.6211	42.0124	43.491
1418893_at	Pbx2	371.094	333.692	277.79	126.659	123.206	83.9314	86.5864	184.399	180.196	172.615	125.752	81.351	56.4877	117.825	125.537	79.0603	95.3708	121.121
1418895_at	Scap2	2840.33	2857.12	2907.89	2623.89	2991.74	4063.98	3591.06	3401.38	3279.59	435.401	484.103	104.16	93.5683	278.619	245.708	745.855	383.159	339.895
1418896_a_at	Rpn2	532.086	503.506	408.868	1155.66	842.051	1049.65	942.592	572.179	687.226	333.587	450.404	252.316	537.863	628.518	862.616	736.046	401.541	467.583
1418899_at	Ufm1	346.493	386.314	326.29	296.088	296.967	415.507	464.519	256.515	278.053	200.483	181.646	134.332	129.311	126.845	225.69	196.623	167.498	144.759
1418901_at	Cebpb	5027.53	5081.4	4746.53	70.5486	105.148	39.4045	24.2566	98.5117	124.292	129.869	142.474	20	31.0778	44.3613	29.5647	67.1555	43.2953	32.4611
1418905_at	Nubp1	597.7	526.559	495.636	919.246	707.556	1057.53	1391.48	969.956	1088.04	419.169	445.632	275.522	362.377	632.324	640.997	725.958	660.381	818.232
1418907_at	---	274.007	279.987	222.55	30.2814	20	20	20	20	20	20	20	20	20	20	20	20	20	20
1418908_at	Pam	20	20	20	48.6671	27.4233	40.3072	65.5017	31.446	49.2925	239.701	219.89	23.5299	26.2739	20	20	20	20	20
1418912_at	Plxdc2	20	20	20	235.973	208.161	20	20	20	20	20	20	20	20	20	85.8438	20	20	20
1418919_at	Sgol1	29.67	30.4338	29.2182	20	23.8254	166.272	174.928	94.9052	158.41	72.7602	55.8559	22.0248	20	50.2657	170.581	25.1499	20	20
1418927_a_at	LOC671769	40.3489	35.3241	38.8509	42.5308	36.6992	141.25	142.049	44.7832	53.5115	110.318	105.783	73.6395	62.6816	125.882	87.7903	39.6975	68.5076	77.9493
1418929_at	Ift57	65.3499	57.1298	53.8648	363.683	469.234	107.745	126.619	175.276	257.174	43.706	49.3604	50.198	52.1824	89.6843	133.425	34.9022	32.542	34.3667
1418930_at	Cxcl10	2742.49	3186.39	3134.08	151.543	55.3115	335.35	348.93	240.152	237.139	94.2935	90.7599	32.0009	30.1512	40.1707	264.569	20	164.497	39.9117
1418932_at	Nfil3	474.516	477.485	416.367	41.0968	59.6785	251.898	171.509	181.442	130.478	485.329	468.676	20	20	40.3373	102.352	20	20	20
1418936_at	Maff	250.862	245.11	211.067	20	28.4659	126.208	63.29	249.036	85.546	20	20	20	20	66.7702	42.6288	20	36.4326	28.1153
1418939_at	Hlx1	189.556	195.837	185.864	55.4475	43.408	42.3877	62.6429	258.3	259.237	20	20	20	20	20	20	28.6477	20	25.9954
1418949_at	Gdf15	302.675	262.079	255.454	20	20	20	20	20	20	20	20	20	20	20	20	20	20	20
1418963_at	2310047O13Rik	231.056	245.245	194.251	393.247	359.514	882.102	903.329	287.259	267.092	357.468	392.636	265.108	201.559	491.601	346.69	186.332	196.391	199.287
1418975_at	Nckipsd	29.1178	26.9487	23.4413	375.428	303.296	329.228	277.39	113.305	79.1206	59.7342	42.3834	36.9221	41.699	47.4178	49.9067	64.8404	106.215	126.309
1418982_at	Cebpa	451.291	467.868	426.813	112.674	132.35	38.1867	22.9665	116.305	118.364	29.4171	23.4248	21.8634	22.6335	20	25.5778	30.5096	33.5809	20
1418984_at	Inadl	40.9113	43.9182	42.5293	27.7765	40.6522	63.385	58.9746	80.2157	104.547	96.139	76.141	244.917	386.27	320.023	146.526	88.1059	96.5518	127.511
1418988_at	Pex7	132.182	125.542	117.423	420.381	424.282	454.658	423.298	428.026	453.696	208.621	205.431	223.021	200.05	164.57	242.736	260.153	182.052	217.274
1418989_at	Ctse	1241.92	1224.05	1176.82	168.031	136.461	70.0443	74.1412	20.9644	42.1179	149.951	180.021	76.5609	143.815	2964	2235.62	166.288	325.819	345.908
1418991_at	Bak1	165.971	162.326	176.161	99.8572	96.4916	237.592	239.54	198.184	173.728	239.811	152.739	66.7312	49.5003	47.3173	71.7869	56.8143	28.2718	63.3558
1418996_a_at	4930469P12Rik	50.2408	75.8743	49.1758	386.982	319.75	168.456	184.532	227.151	212.022	128.41	147.331	116.935	110.95	187.868	171.137	191.662	59.1054	67.1101
1418998_at	Kmo	67.8006	69.5011	62.3227	3555.67	4661.07	1175.4	1219.01	1663.21	1839.01	20	20	20	20	33.944	22.9229	846.385	521.296	768.219
1419004_s_at	Bcl2a1a /// Bcl2a1b /// Bcl2a1d	7000.88	7194.33	6703.19	273.771	362.175	5767.71	5963.28	6932.5	7115.95	362.631	338.707	572.473	446.471	800.379	1623.86	1353.38	2494.82	2385.28
1419013_at	Gpatc1	23.5986	30.1108	20	144.529	122.936	113.966	174.574	101.733	124.864	273.131	297.573	119.309	115.472	201.509	108.857	141.35	192.613	217.277
1419026_at	Daxx	1678.72	1751.37	1616.71	499.683	462.015	361.064	353.063	323.1	334.242	535.203	496	200.907	408.259	1206.2	717.291	386.987	1035.37	574.222
1419027_s_at	Gltp	837.403	802.159	781.115	2951.05	3054.09	2183.53	2047.08	1646.98	1591.64	1366.23	1212.16	1057.33	1248.41	1549.37	1168.36	625.853	298.143	315.257
1419031_at	Fads2	20	20	20	417.053	308.813	24.3958	23.5378	20	20	26.2476	21.7028	20	20	23.5217	28.065	20	20	20
1419033_at	2610018G03Rik	225.288	239.707	188.267	754.545	911.948	20	20	96.7781	88.4315	1317.63	1145.84	1755.49	1625.61	1360.97	1213.23	907.378	796.388	698.824
1419041_at	Itfg1	246.73	262.571	211.022	676.657	730.559	500.661	490.389	409.593	392.736	381.89	473.237	260.726	277.471	222.45	293.923	346.481	273.883	309.115
1419043_a_at	Iigp1	125.664	138.158	98.2318	434.35	455.952	52.0457	63.7941	20	22.0467	51.2699	22.7479	179.66	256.535	489.517	505.524	20.8766	20	42.6385
1419048_at	Pcnx	118.114	133.803	85.7604	272.963	258.526	125.078	109.292	178.824	184.401	148.366	163.556	52.21	58.622	117.963	67.2497	73.6068	120.418	163.269
1419060_at	Gzmb	36.9639	39.5395	25.6901	20	20	20	20	20	20	3779.91	3385.79	621.206	196.08	51.9939	94.4324	20	20	20
1419062_at	Epb4.1l3	265.23	262.412	227.559	20	20	20	20	43.6044	43.8945	20	20	20	20	20	20	20	20	20
1419076_a_at	Brca2	28.3616	21.3528	26.4062	38.4299	53.3698	114.023	101.155	106.638	117.932	86.7671	55.7267	40.7784	40.5542	44.8622	96.9036	62.4382	74.2034	86.1243
1419081_at	Atg10	30.8997	34.9213	25.6682	346.269	358.923	249.772	276.125	230.82	262.974	194.395	149.378	141.711	197.996	149.162	151.961	149.107	40.6544	44.6014
1419082_at	Serpinb2	468.554	534.972	500.996	20	20	341.386	264.042	106.996	95.4787	20	20	20	20	20	20	20	20	20
1419091_a_at	Anxa2	4790.53	4928.52	4488.3	2341.32	1504.17	683.175	686.651	1751.05	1936.62	4616.28	5236.62	224.513	221.15	551.989	623.693	152.914	51.0098	117.268
1419103_a_at	Abhd6	21.4405	20	20	515.799	485.333	93.0533	132.992	342.332	322.756	21.2845	20	54.5409	71.1934	409.956	220.745	119.73	127.548	126.137
1419110_at	Riok1	277.713	256.33	411.552	266.82	300.304	265.696	233.399	253.316	323.86	642.059	563.452	627.95	819.973	520.943	379.552	468.576	378.585	375.469
1419111_at	Ing2	59.4851	66.6808	59.3648	321.993	298.638	293.279	239.286	349.903	344.664	262.909	332.843	278.48	246.538	501.55	307.081	255.145	204.189	269.232
1419112_at	Nlk	112.969	105.57	76.9428	167.599	256.653	319.891	321.784	263.905	252.476	1076.65	681.855	793.609	862.527	1207.32	573.391	344.889	491.173	441.901
1419119_at	Hcst	166.969	166.149	113.372	268.114	275.009	188.366	188.309	285.234	353.903	3099.32	3043.83	1858.39	1896.77	1608.53	586	260.649	66.4311	90.0046
1419120_at	Lyl1	356.225	363.36	318.489	122.887	84.7912	136.672	152.47	302.942	322.417	20	20	20	20	20	20	1086.04	582.815	760.655
1419125_at	Ptpn18	268.74	233.657	223.016	1770.27	1511.53	2489.84	2643.12	1859.14	2012.79	4033.06	3740.47	1687.84	1710.61	2747.93	1120.21	1655.15	865.593	1130
1419128_at	Itgax	457.636	456.096	447.693	1808.55	2046.98	3147.89	2505.87	4661	4740.52	3371.65	3435.03	139.612	77.0978	23.475	20	20	20	20
1419130_at	Deadc1	35.3447	32.1615	26.2059	78.0119	76.8222	134.048	157.744	97.3426	130.4	56.5266	73.3104	58.9418	77.63	216.397	345.724	63.8228	57.5052	62.1756
1419132_at	Tlr2	2522.37	2869.46	2775.59	125.296	73.2565	251.398	264.38	316.768	370.044	20	20	25.3668	21.9276	20	20.7207	58.3038	30.6771	27.8954
1419144_at	Cd163	46.1634	45.1496	32.7971	178.485	162.172	20	20	20	31.6016	89.1153	66.5065	20	20	38.213	20	20	20	20
1419153_at	2810417H13Rik	175.63	188.282	158.694	160.948	131.766	1085.52	1118.38	889.974	909.265	224.591	228.682	165.84	83.0456	137.751	721.772	185.22	66.7134	59.0906
1419156_at	Sox4 /// LOC672274	21.3845	20.2071	20	189.251	207.081	35.4211	106.321	114.863	92.8052	98.5584	119.066	38.0925	39.7698	89.7125	76.1327	67.1753	63.3875	208.428
1419158_a_at	Harsl	91.5915	84.0034	64.2066	113.359	124.497	125.934	107.16	150.704	144.177	105.39	126.926	213.197	193.378	232.958	304.932	177.329	200.31	192.97
1419159_at	Golga3	89.5743	88.133	89.3362	104.296	98.8044	106.886	121.321	91.6063	105.854	154.284	143.206	62.4127	82.3621	258.07	160.554	101.659	103.088	128.261
1419165_at	Zfp260 /// LOC635007	110.58	106.988	97.22	182.705	207.201	97.5475	127.903	73.3353	87.5599	185.287	244.957	319.366	303.46	457.727	232.484	191.004	211.742	259.24
1419169_at	Mapk6	1395.51	1328.9	1174.75	144.825	145.277	258.968	184.763	327.763	240.572	333.526	379.957	136.43	148.651	247.183	535.557	206.965	252.577	279.051
1419170_at	2310044D20Rik	1370.74	1310.09	1201.85	2180.42	2264.94	1073.62	1144.33	1262.79	1303.54	629.197	643.614	771.61	748.945	457.28	680.023	699.677	772.454	784.802
1419172_at	Dhfr	217.932	168.943	206.806	41.9186	32.2081	92.5334	91.643	77.5472	92.1362	58.9826	65.2798	56.1641	49.4203	45.5537	152.205	72.8133	40.9599	43.3839
1419178_at	Cd3g	38.7533	50.7779	29.9131	20	20	20	20	20	20	74.8841	118.57	2277.04	1870.57	2312.18	1636.3	25.0904	20	20
1419180_at	Bcl9l	67.0224	67.8763	82.104	20	28.9301	20	20	39.2508	50.0715	156.37	101.982	222.098	202.903	104.277	35.0302	30.5406	26.2511	52.9255
1419181_at	Zfp326	118.754	133.502	88.3967	103.625	140.876	146.633	119.28	158.648	149.52	107.008	128.194	160.158	114.76	319.023	226.064	107.717	200.701	223.424
1419183_at	Papd4	698.312	748.045	652.183	485.234	509.094	1026.94	970.829	647.311	648.682	322.535	385.209	266.357	304.06	408.343	387.738	443.022	387.895	396.309
1419186_a_at	St8sia4	1678.9	1598.26	1683.16	4309.86	5408.22	2328.79	2609.24	1701.13	1753.85	2192.3	2340.68	1175.68	1110.49	1069.81	1045.5	1952.65	1957.22	1796.3
1419192_at	Il4i1	2386.97	2484.68	2381.1	283.991	501.59	576.458	652.292	2293.11	2663.48	20	20	20	20	20	20	1095.31	1438.74	1997.99
1419202_at	Cst7	42.4781	45.7373	34.3927	26.3508	22.4906	20	20	72.7287	75.0129	1594.72	1709.94	893.291	785.078	174.133	306.672	20	20	20
1419206_at	Cd37	700.261	658.818	621.29	1853.21	1290.23	341.649	350.885	487.958	562.654	1185.22	1358.16	504.379	864.928	850.055	507.203	3559.31	1862.38	2029.25
1419208_at	Map3k8	913.437	981.113	776.257	671.484	718.181	461.128	324.155	668.318	592.583	328.264	333.637	153.173	106.347	81.946	236.851	382.879	687.533	638.669
1419211_s_at	4933424B01Rik	206.388	219.697	177.86	414.146	548.093	181.442	166.361	180.706	198.989	194.958	209.529	517.741	410.564	414.724	593.774	226.797	235.484	227.275
1419212_at	Icosl	263.061	275.108	247.268	263.753	332.351	452.539	440.557	1228.12	1174.92	81.8653	62.1576	24.8462	32.0704	21.9384	29.9233	803.003	517.683	625.628
1419219_at	Cyp4f18	616.422	549.571	576.423	187.358	149.037	20	20	146.431	232.943	20	20	20	20	20	20	1409.77	348.301	330.064
1419221_a_at	Rgs14	138.632	147.695	121.515	252.674	216.721	242.887	197.997	254.601	224.85	276.595	303.107	293.881	385.185	554.548	242.962	436.283	145.274	173.859
1419222_at	Tbxa2r	20	20	27.3543	229.63	199.297	20	39.3598	20	20	91.517	77.6386	363.322	364.136	284.215	90.3708	76.1181	53.1315	78.5969
1419226_at	Cd96	20	20	20	54.4492	44.2598	20	20	20	20	737.216	758.825	333.464	1067.77	1036.54	675.13	20	20	20
1419228_at	Elac1	32.762	36.6159	30.1415	89.4051	87.4549	125.29	131.356	134.028	148.774	101.056	62.7513	31.0956	24.3117	77.1319	76.4596	36.3648	35.1531	28.595
1419235_s_at	Helb	77.9179	74.3159	55.5425	188.996	235.259	159.383	167.261	247.233	236.513	526.826	439.196	201.446	212.784	269.13	201.668	243.324	380.237	366.877
1419238_at	Abca7	255.255	263.797	154.307	1007.83	1040.84	532.843	485.336	964.444	997.057	1227.66	1121.12	318.433	308.618	686.954	250.945	1617.88	527.502	605.268
1419239_at	Zfp54	33.9449	30.8791	30.4335	127.686	187.21	46.7985	37.0041	75.9668	81.7419	149.133	121.722	92.1314	60.5592	111.532	146.065	67.5228	44.9432	52.1355
1419248_at	Rgs2	3760.45	3700.72	3586.73	3022.89	3234.44	5561.16	5066.46	6500.87	6379.65	2475.41	3028.83	697.589	1720.76	2038.31	1252.68	2883.98	1833.86	1784.74
1419249_at	Pftk1	187.539	185.252	181.154	57.3378	75.4519	654.777	734.701	449.835	393.601	117.086	111.392	33.0405	33.1211	23.8256	25.9375	53.5927	21.5376	20
1419251_at	Eps15	414.81	423.549	340.189	114.047	174.728	91.2851	106.392	57.6393	51.3377	47.8069	53.1598	34.4684	31.0105	83.1577	67.8673	74.3529	68.9454	37.4046
1419254_at	Mthfd2	282.478	283.16	240.31	235.61	249.422	897.31	952.007	1144.76	935.366	124.278	122.405	150.224	163.304	454.667	373.854	147.3	1647.72	1251.69
1419259_at	Rsu1	506.77	495.77	476.851	944.859	916.097	1190.64	1279.19	1377.61	1305.1	522.424	610.953	263.782	376.192	685.865	441.024	758.6	207.263	188.49
1419262_at	Acad8	47.9468	44.3724	49.9806	81.4082	93.7327	90.931	82.3932	110.888	113.954	30.4685	43.3088	74.4013	76.7536	159.711	130.585	27.0189	20	20
1419266_at	Nfyb	493.534	434.177	403.475	472.905	610.185	645.315	472.8	657.675	557.019	1862.47	1444.89	731.162	632.803	1330.24	1219.86	1105.52	813.394	719.427
1419270_a_at	Dut	130.774	129.357	97.4231	375.16	322.684	1373.1	1232.93	1130.8	1083.68	491.207	632.382	858.527	700.813	954.032	1631.62	637.476	370.004	311.66
1419273_at	C80913	223.239	200.965	151.384	201.757	346.325	205.202	192.817	262.525	222.354	472.471	395.402	472.052	454.264	809	622.824	317.2	672.359	499.837
1419278_at	Usp48	354.037	348.236	310.501	723.923	782.606	827.377	727.127	963.625	975.781	1361.58	1558.62	825.701	706.23	777.39	611.329	689.3	699.337	684.503
1419281_a_at	Zfp259	209.44	203.993	154.736	472.829	361.799	563.155	541.326	526.608	584.027	387.049	382.693	275.664	301.557	530.321	367.244	557.833	755.831	789.237
1419283_s_at	Tns1	55.2568	65.0191	48.7159	476.508	459.356	74.758	64.6162	370.465	163.761	20.1726	24.1682	25.1652	20	26.6399	36.0109	20	20	20
1419296_at	Arhgap4	180.084	178.46	175.053	274.912	262.607	346.596	248.205	401.138	373.879	1202.28	1293.31	609.727	641.319	1499.85	610.064	1220.58	545.3	704.964
1419297_at	H2-Oa	52.5874	59.9105	59.8447	2060.37	1930.61	2492.36	2518.97	3820.68	4011.16	142.042	234.966	136.242	214.235	85.3639	129.085	2681.99	1379.72	1707.1
1419298_at	Pon3	45.6694	47.8084	45.3706	152.608	136.267	20	24.1832	20	20	24.395	25.9482	20	20	22.8598	37.8217	50.3192	20	20
1419299_at	2010012O05Rik	43.248	50.0082	43.7342	109.758	107.324	121.051	180.646	121.829	143.854	474.235	524.686	39.2615	38.3021	69.092	60.7374	99.4634	81.2273	100.009
1419300_at	Flt1	20	20	20	20	20	181.354	225.665	20	20	20	20	20	20	20	20	20	20	20
1419307_at	Tnfrsf13c	1033.43	1200.97	1332.75	77.2857	97.1055	20	35.5573	46.5031	50.2321	73.8375	42.7743	24.4783	25.8253	20	23.79	2133.29	1346.68	1477.15
1419310_s_at	Rfxank	90.8784	87.264	75.9025	159.092	105.193	63.3199	77.8396	120.35	166.845	151.261	171.219	35.4409	39.9882	141.883	67.905	148.073	108.204	139.118
1419312_at	Atp2a1	20	20	20	640.684	470.961	20	20	20	20	20	22.6994	20	20	20	20	20.8987	20	20
1419315_at	Slamf9	45.2673	43.9094	38.2691	1166.17	849.1	46.1526	31.9604	72.4938	91.7612	21.6495	20.164	20	20	20	20	73.2154	34.5386	43.9592
1419321_at	F7	224.659	205.323	184.694	20	20	20	20	20	20	20	20	20	20	20	20	20	20	20.2786
1419322_at	Fgd6	29.0651	30.4013	20	20	20	211.056	212.682	20	20	20	20	20	20	22.9668	26.4474	39.0437	27.4974	40.8537
1419327_at	2210010A19Rik	561.901	528.472	438.16	20	20	20	20	20	20	20	20	20	20	20	20	20	20	20
1419331_at	Cdh17	20	20	20	20	20	28.178	22.8738	350.44	259.808	20	20	20	20	20	20	225.957	20	20
1419344_at	Tcte1	58.7763	50.2162	84.9414	81.1045	70.4258	29.605	45.0445	24.7333	20	37.2589	58.221	134.895	131.18	70.0014	64.4389	85.1841	34.5332	31.251
1419354_at	Klf7	214.278	200.603	211.731	180.174	262.375	228.555	222.732	237.866	190.17	590.392	462.82	515.369	589.075	562.418	185.554	371.139	406.72	402.554
1419357_at	5830446M03Rik	172.329	186.798	199.398	153.993	119.141	155.762	124.901	157.906	190.64	147.767	244.425	154.13	212.166	530.064	724.23	304.075	376.537	320.749
1419360_a_at	Ss18	612.067	541.833	520.788	1008.26	1069.73	1108.13	1025.1	1266.15	1204.32	2844	2477.62	1849.31	1528.75	2095.25	1544.04	1051.26	1252.29	1228.93
1419366_at	Zmat5	108.96	100.34	88.1587	117.66	88.0122	85.8724	118.624	127.124	138.77	209.822	223.243	117.514	123.195	381.533	245.445	115.253	96.0177	129.202
1419367_at	Decr1	38.79	42.3841	37.2873	469.818	469.324	374.337	415.074	554.499	598.176	565.428	613.672	117.138	105.412	223.856	258.678	332.925	189.559	154.436
1419378_a_at	Fxyd2	129.779	126.24	147.826	34.4043	29.8722	22.2085	43.7082	37.4425	29.8496	20	27.1809	85.05	155.384	34.6489	49.2093	28.2312	36.9164	27.056
1419394_s_at	S100a8	10666.5	10814.5	10292.4	20	20	20	28.3209	20	20	20	20	60.0567	20	54.3145	22.4679	367.291	20	104.29
1419396_at	Arid3a	195.452	213.001	174.764	195.876	255.352	78.9946	80.0943	65.4979	73.0248	60.687	62.8692	75.9555	71.9893	100.537	96.5435	92.8275	85.4399	104.289
1419397_at	Pola1	20	20	20	51.3922	50.24	241.36	325.619	366.542	380.146	203.019	154.713	81.1113	57.2838	143.557	470.478	123.77	49.6214	67.3105
1419403_at	BC017612	20	20	20	56.8015	63.8061	190.465	178.844	61.4736	77.437	38.167	36.5704	126.605	133.961	448.36	695.919	49.7338	23.7907	27.7862
1419404_s_at	Siah1a /// Siah1b	124.475	114.675	130.562	20	20	25.0537	20.0655	27.0002	25.1182	20	20	81.4497	57.3466	27.6912	44.0661	20	20	22.1219
1419406_a_at	Bcl11a	68.6231	70.2474	73.3935	2122.77	1895.43	636.726	728.698	790.064	881.157	20	20	20	20	26.2934	20.4975	1413.83	459.783	567.093
1419410_at	Batf	174.943	163.813	158	217.334	144.431	176.868	183.106	177.892	218.107	213.557	273.706	214.166	236.591	442.662	541.756	116.582	113.762	144.024
1419412_at	Xcl1	20	20	20	20	20	20	20	20	20	556.152	603.612	69.6237	50.1337	20	32.531	20	20	20
1419451_at	Fzr1	247.012	224.523	234.654	254.975	165.388	233.315	262.498	204.569	249.002	87.1443	147.762	62.0105	83.7529	100.37	94.0871	132.368	148.901	150.38
1419455_at	Il10rb	3663.07	3638.95	3327.12	1887.19	1863.04	948.335	1084.82	1543.05	1711.02	2734.06	2596.27	936.792	897.966	839.612	559.524	1389.76	839.294	1012.14
1419456_at	Dcxr	42.8101	40.8551	35.8838	408.724	267.273	334.379	404.77	481.84	613.556	452.275	676.977	20	20	22.3709	33.3429	145.742	55.1914	72.8466
1419459_a_at	2610529C04Rik	603.895	500.21	464.515	590.412	704.575	448.367	394.762	329.489	246.844	285.393	250.83	210.293	198.266	181.888	317.733	271.501	297.214	174.635
1419464_at	2810046M22Rik	20	20	20	20	20	400.123	453.031	151.28	132.475	20	20	20	20	20	20	20	20	20
1419470_at	Gnb4	132.591	130.884	115.952	764.8	771.76	296.416	351.492	79.1307	80.412	91.5067	116.989	27.1176	32.4092	182.164	130.652	22.6357	61.859	58.0786
1419476_at	Adamdec1	317.706	345.131	296.668	20	20	20	20	172.578	190.967	20	20	20	20	20	20	20	20	20
1419477_at	Clec2d	1442.23	1609.25	1402.07	488.151	411.96	213.558	274.225	246.033	347.361	833.527	681.606	294.048	203.848	472.012	326.376	597.663	615.799	944.539
1419480_at	Sell	1284.88	1476.65	1170.65	4013.21	3966.02	314.898	346.685	32.2667	37.6535	4795.12	4881.05	3136.63	2952.34	3632.65	1438.84	3165.78	3183.42	3223.5
1419488_at	Tnip2	125.108	121.213	67.7327	105.396	109.217	231.234	160.089	232.247	219.592	20	34.2258	20	20	92.4755	100.104	79.4599	66.9777	87.1378
1419493_a_at	Tpd52	2688.77	2829.31	2465.11	4096.93	4329.27	2679.66	2491.43	3467.16	3720.24	785.595	732.016	360.677	331.42	953.702	606.68	2165	1890.51	2092.46
1419495_at	Immp2l	30.8399	34.375	42.4248	66.294	75.4359	143.641	150.366	193.453	196.455	50.0877	26.7448	27.5604	38.935	34.1668	47.1341	185.31	62.4557	54.8279
1419499_at	Gpam	105.598	94.404	92.6552	292.216	294.211	176.895	173.697	222.743	241.91	308.722	200.33	203.007	224.534	182.767	202.203	289.029	349.047	443.324
1419509_a_at	Nagk	377.481	363.389	300.997	464.893	410.97	1155.12	1144.85	397.153	464.115	593.029	595.7	80.8442	68.6043	157.675	109.313	195.487	236.283	266.248
1419513_a_at	Ect2	30.5644	29.5045	24.835	135.93	117.417	251.415	337.918	194.411	245.061	101.005	130.157	42.6945	27.7884	82.9711	222.444	42.2056	35.4394	23.3266
1419515_at	Fgd2	26.0423	38.6988	20	1201.91	811.398	2856.59	2679.12	1224.1	1331.88	20	20	20.8073	20.4552	20	20	1259.7	199.026	233.214
1419530_at	Il12b	234.064	222.329	210.862	28.6515	20	519.444	374.937	128.295	99.0994	20	20	20	20	20	20	20	20	20
1419532_at	Il1r2	755.665	774.967	590.874	21.9835	20.073	57.9716	20	590.086	486.525	20	20	20	20	39.2721	282.692	20	205.678	218.518
1419534_at	Olr1	198.682	194.019	192.585	20	20	20	20	20	20	20	20	20	20	20	20	20	20	20
1419537_at	Tcfec	290.375	264.478	239.786	20	20	20	20	31.7196	43.3827	20	20	20	20	20	20	20	20	20
1419538_at	Flt3	71.309	65.4255	60.6821	1682.74	1649.77	2412.47	2271.16	1599.69	1926.9	20	20	20	20	25.4708	20	34.6037	20	26.5413
1419545_a_at	Atp6v1c1	3985.02	3950.22	4017.52	1040.26	938.309	695.796	638.31	809.186	792.133	588.228	595.123	627.432	544.71	498.905	635.61	561.047	500.629	503.51
1419552_at	Echdc1	87.4022	83.5767	85.0585	84.3651	65.3531	134.464	130.026	61.5188	66.5858	31.4392	49.6949	95.519	76.4123	102.96	234.022	69.0787	31.917	44.206
1419553_a_at	Rabggtb	329.386	321.085	290.479	621.24	634.276	896.278	735.93	679.153	756.175	386.765	527.799	806.233	817.278	1548.6	1797.3	1156.82	798.061	663.507
1419561_at	Ccl3	2942.67	2919.4	2747.67	732.997	494.834	241.515	264.687	2016.05	1808.86	2497.9	4218.24	20	20	39.5948	37.8128	20	73.7133	55.9347
1419569_a_at	Isg20	2544.78	3131.3	2801.61	228.976	204.127	131.014	186.537	786.932	865.221	40.9473	40.8613	142.482	213.711	499.4	295.569	466.795	516.054	155.276
1419583_at	Cbx4	704.982	729.515	663.783	1735.15	2049.14	774.776	748.412	947.048	735.218	1843.94	1618.77	1922.05	2024.03	1572.81	1230.88	1245.14	802.137	656.343
1419584_at	AI428795	41.3968	45.0699	34.3468	32.5924	22.9523	20.4815	20	29.1023	25.2482	418.492	302.722	163.403	229.761	974.121	255.437	115.932	101.841	152.123
1419595_a_at	Ggh /// LOC667301	514.361	523.552	470.864	160.777	136.395	79.4969	96.9389	422.551	424.03	245.378	293.429	120.737	125.473	134.778	137.553	122.85	87.9857	86.1186
1419598_at	Ms4a6d	5119.14	5118.52	5345.85	20	20	20	20	42.0554	49.2978	20	20	42.177	52.6649	36.8742	48.6526	20	20	20
1419599_s_at	Ms4a11	5371.44	5305.62	5038.31	34.6951	20	20	20	163.278	157.391	35.474	20	170.662	147.278	91.5984	79.5225	20	20	20
1419601_at	Kcnj10	395.561	379.638	264.69	20	20	20	20	26.4772	27.8003	20	20	20	20	29.3008	20	20	20	20
1419603_at	Ifi204 /// LOC672547	966.824	1073.11	1192.89	24.1377	24.2106	20	20	20	23.4943	20	20	20	20	20	20	20	20	20
1419605_at	Mgl1	37.1203	35.2065	24.3939	2851.93	2644.9	20	20	103.344	181.737	20	20.6744	20	20	20	20	20	20	20
1419607_at	Tnf	1156.33	1242.99	1135.39	479.272	502.166	417.989	468.204	1142.04	943.254	44.2636	49.0485	23.0901	30.8843	186.03	225.898	58.283	23.5573	38.8096
1419609_at	Ccr1	685.01	653.589	729.856	67.5833	148.59	20	20	20	20	20	20	20	20	20	25.1724	48.1284	20	20
1419619_at	1200016G03Rik	37.4345	32.7122	36.8363	20	20	105.787	116.166	694.975	981.342	20	20	20	20	20	20	20	20	20
1419627_s_at	Clec4n	7134.93	7173.72	6897.18	26.7008	26.4064	20	20.1951	375.611	433.96	20	21.3913	20	20	32.423	20	20	20	20
1419630_a_at	Trim11	270.46	249.004	203.063	494.67	375.834	337.901	293.704	348.012	330.334	275.771	322.454	176.432	148.067	393.643	218.505	451.339	705.405	827.368
1419641_at	Purb	692.601	642.449	591.432	605.585	502.421	1009.21	996.793	1245.69	1187.32	523.531	585.549	246.343	224.434	677.58	576.432	768.328	573.953	517.762
1419647_a_at	Ier3	2815.03	2714.47	2935.57	75.8513	79.0688	634.348	685.896	1070.8	1237.86	24.8174	20	104.389	88.2939	58.1909	41.3314	20	20	20
1419649_s_at	Myo1c	1354.86	1411.41	1242.93	1191.92	954.244	566.172	555.076	593.016	569.242	323.734	296.009	92.4778	79.4719	144.483	170.763	1832.04	2205.33	3007.75
1419655_at	Tle3	399.604	378.565	343.286	894.515	603.914	441.978	425.422	601.734	501.655	1589.82	1473.26	518.724	516.931	355.795	370.039	617.825	281.836	269.449
1419658_at	C920025E04Rik	20	20	20	58.3169	43.4532	110.168	108.631	137.258	130.565	113.389	125.338	83.241	103.791	280.498	349.438	121.622	50.9126	49.2358
1419665_a_at	Nupr1	436.553	399.5	394.279	20	20	20	20	96.0228	161.001	20	20	20	20	20	30.2664	20	20	20
1419667_at	Sgcb	50.3643	49.847	43.7909	771.214	660.684	149.623	173.109	42.7139	49.2509	92.6745	60.7722	39.6544	36.5063	68.0061	54.6123	77.348	68.8568	47.022
1419676_at	Mx2	425.98	428.122	349.622	58.0741	65.7178	36.2135	28.6272	33.3206	42.9841	20	20	20	20	62.8044	28.8424	20	68.0747	20
1419685_at	Upf1	374.364	413.728	319.355	153.4	140.349	111.49	121.414	123.047	97.7438	314.709	228.815	210.846	162.173	84.0858	80.9317	85.4697	129.902	192.521
1419687_at	D930010J01Rik	23.4488	21.1488	22.8476	102.386	64.7553	41.2576	63.6218	43.4638	57.4001	85.0073	85.2959	172.257	230.455	221.365	131.576	109.012	60.386	87.2024
1419690_at	2610002M06Rik	239.947	222.047	183.841	81.8557	72.3354	29.4118	40.9697	85.6748	104.336	179.983	187.6	255.228	264.121	233.4	284.516	133.794	120.182	141.001
1419691_at	Camp	4877.74	5167.02	4525.73	20	20	20	20	20	20	27.0981	20	20	20	20	20	97.1808	20	39.9875
1419693_at	Colec12	467.869	482.092	387.657	20	20	20	20	20	20	20	20	20	20	20	20	20	20	20
1419696_at	Cd4	21.6988	23.7061	25.2469	1335.4	1131.19	20	20	403.672	334.573	20	20	20	20	1000.32	1104.21	20	20	20
1419697_at	Cxcl11	536.06	606.25	556.071	20.9354	20	29.3045	21.6709	20	20	20	20	20	20	20	21.3419	20	20	20
1419701_s_at	Anks3	112.538	111.904	93.1855	637.12	616.251	309.189	309.024	379.438	386.745	412.444	380.347	225.141	183.625	388.984	216.728	415.315	399.712	534.92
1419706_a_at	Akap12	24.866	20	20	31.7113	36.6201	20	20	20	20	29.5855	20.3133	37.6967	35.4332	213.036	93.1413	214.994	213.765	336.854
1419711_at	Cd7	20	20	20	2866.9	2041.01	57.4712	136.55	2184.88	2452.2	2343.37	2666.75	696.706	880.96	383.917	585.799	24.8711	20	20
1419712_at	Il3ra	55.7675	72.0892	51.3208	321.48	245.005	135.392	167.185	198.467	176.342	185.844	116.46	24.3299	28.4771	45.3703	37.4074	20	66.5331	112.25
1419714_at	Cd274	3844.56	4038.31	3914.46	361.041	490.671	404.769	384.205	1998.24	1985.51	519.021	522.466	643.863	639.333	238.731	461.99	776.08	676.738	508.043
1419721_at	Gpr109a	2737.41	2848.52	2776.07	20	20	20	20	39.1054	30.627	20	20	20	20	20	20	20	20	20
1419722_at	Klk8	20	20	20	24.1293	20	31.325	53.8022	109.492	113.943	56.5243	77.5655	1617.31	1631.06	334.004	156.527	20.5861	20	20
1419744_at	H2-DMb2	742.167	692.482	697.001	291.918	243.171	275.469	301.965	1046.96	1282.32	20	20	20	20	20	24.4594	1970.98	727.277	707.804
1419754_at	Myo5a	336.235	305.261	294.874	730.535	954.73	162.324	143.872	474.668	351.17	20	20	25.0621	24.4849	36.2162	97.5665	197.562	190.647	241.453
1419759_at	Abcb1a	36.2197	36.6913	27.846	20	20	58.6044	40.4695	1134.78	1093.48	328.337	275.197	135.962	152.972	115.817	137.404	43.4379	20	20
1419764_at	Chi3l3	1620.35	1732.21	1555.31	20	20	20	20	20	20	20	20	20	20	99.4318	25.6949	127.459	20	38.5837
1419768_at	Cd22	217.524	188.253	192.106	51.6147	43.973	132.449	131.389	2294.49	2293.55	356.963	379.206	114.512	37.9688	52.2921	66.5698	4417.07	2133.27	2813.24
1419787_a_at	Zfp628	159.861	150.651	195.967	122.499	136.062	138.518	105.276	168.861	107.467	194.513	173.571	263.285	439.685	265.826	180.183	257.049	110.709	149.406
1419803_s_at	Ccdc12	1065.58	1015	865.479	2275.88	1865.91	3489.84	3744.22	2589.97	3117.26	2255.24	2520.07	1191.47	1311.35	2187.27	1586.16	1524.6	922.478	1202.72
1419805_s_at	Ggps1	128.523	136.823	107.145	213.444	188.561	181.164	182.428	200.176	166.827	199.75	204.769	95.4707	125.099	498.811	278.333	440.171	179.554	190.527
1419814_s_at	S100a1	36.3311	38.1433	30.0485	53.4361	31.9471	234.823	273.168	42.7881	82.5402	301.497	310.624	20	20	20	20	20	20	20
1419819_s_at	Sec63	190.618	196.288	189.905	590.335	834.089	798.491	734.18	347.58	337.526	440.273	569.714	326.92	366.826	446.325	389.311	435.395	377.374	407.469
1419823_s_at	Ksr1	69.0986	60.2672	62.0613	36.4862	20	54.0472	53.5819	110.037	80.4391	108.795	118.343	35.601	36.1594	91.939	187.639	51.2695	47.8067	41.0697
1419829_a_at	Gab2	1401.53	1348.98	1242.9	576.251	549.793	361.939	385.151	461.053	530.582	239.386	222.878	20	20	20	20	20	32.3832	38.0257
1419833_s_at	Centd3	160.93	185.088	146.664	20	20	20	20	20	20	178.881	230.869	20	20	20	21.7708	20	20	20
1419834_x_at	Mark1	78.0752	66.8173	105.701	54.4849	54.5518	46.9814	51.8	38.2967	33.1318	69.7394	47.0059	115.195	130.467	32.8156	34.5424	85.7599	65.1547	62.9122
1419835_s_at	Plec1	888.498	978.455	810.479	466.541	390.573	75.8156	74.6477	137.858	154.251	2575.14	1976.25	946.672	985.617	869.232	303.856	349.538	544.492	829.838
1419838_s_at	Plk4	104.935	96.439	78.0653	50.1083	38.3848	520.318	639.293	209.247	250.812	174.301	149.613	84.091	66.1734	136.823	417.339	97.872	112.676	132.47
1419842_at	---	20	20	20	20	20	20	20	20	20	163.176	162.07	20	158.335	92.6042	33.8888	20	20	20
1419872_at	Csf1r	5321.99	5724.6	5166.49	514.761	680.85	232.368	303.133	3196.3	3417.14	77.7829	72.0816	133.893	20	241.718	113.869	60.8691	24.7302	32.4225
1419874_x_at	Zbtb16	56.7069	56.2462	48.4474	20	20	20	20	47.006	32.9345	160.643	121.858	20	20	39.7425	143.199	20	20	20
1419879_s_at	Trim25	2179.64	2433.77	1963.34	3023.07	2978.59	1770.25	1296.41	1700.92	1916.13	1493.99	1561.24	1531.32	1488.42	2582.26	1241.94	2330.88	4629.51	4302.57
1419905_s_at	Hpgd	53.6806	47.4293	40.7946	24.6693	32.1991	280.388	281.483	625.425	758.85	20	20	20	20	20.0096	20	20	20	20
1419907_s_at	Fcrla	161.607	153.903	145.003	1098.02	976.429	311.308	394.263	20	20	20	20	20	20	20.4205	20	2307.84	2341.21	2850.11
1419909_at	Mphosph9	69.624	72.36	73.3316	135.712	127.145	143.658	127.246	150.616	167.522	403.765	452.22	188.308	186.966	368.06	164.617	220.886	273.874	275.741
1419917_s_at	Tmed7	1356.49	1457.86	1397.23	1022.03	1314.42	663.751	682.558	810.602	923.836	492.567	600.471	697.152	678.886	287.913	721.989	607.944	600.47	565.28
1419922_s_at	Atrnl1	48.4479	54.5429	40.5184	297.987	354.125	20	20	216.688	242.884	20	20	30.8399	26.7629	31.4555	55.7788	31.9832	20	28.7999
1419932_s_at	---	267.317	216.912	327.05	33.2769	22.066	30.5379	20	28.7254	27.1336	20	20	20	20	20	20	52.4476	131.111	126.119
1419943_s_at	Ccnb1	99.465	71.2468	79.2143	56.5718	32.9117	496.877	678.461	232.139	219.519	65.5431	50.7394	41.8413	25.6938	93.7206	335.78	37.3559	20	25.1793
1419947_at	D4Ertd117e	105.95	85.9392	164.048	20	46.7276	20.1663	20	26.4763	29.8952	53.0426	44.3308	116.419	122.901	52.6476	54.4545	65.3145	58.7319	36.1658
1419964_s_at	Hdgf	488.357	413.909	361.911	232.37	333.042	355.904	277.1	338.134	301.142	575.293	459.757	366.385	445.81	562.41	999.423	254.655	276.104	305.218
1419971_s_at	Slc35a5	532.659	501.421	488.29	371.083	557.375	314.735	304.337	344.058	310.327	474.754	299.824	119.624	195.12	126.51	143.679	226.314	156.034	196.784
1419976_s_at	Nfatc3	569.511	521.146	590.138	339.174	333.89	305.537	302.046	525.466	484.346	979.68	1023.77	1055.85	758.556	1009.2	787.036	732.595	1429.84	1780.17
1419979_s_at	Creb3	220.952	187.469	172.589	1370.24	1159.1	1321.3	1403.28	708.631	921.085	609.775	485.13	257.469	367.093	500.856	248.67	485.095	334.469	397.729
1419985_s_at	Ccdc69	20	21.4441	20	644.739	578.237	1097.51	1150.95	905.636	1025.56	313.599	323.628	259.756	250.342	717.997	491.871	631.666	93.3957	137.904
1420028_s_at	Mcm3 /// LOC671904	116.256	101.945	98.4584	138.873	130.24	588.046	514.159	628.769	685.841	210.247	242.301	252.074	299.533	357.554	2059.66	256.029	239.381	195.273
1420054_s_at	Slc35c2	42.2511	41.4011	51.2994	685.86	655.016	709.435	574.898	680.241	562.264	149.885	187.233	73.8359	87.2414	39.0737	38.4045	200.86	100.179	90.492
1420058_s_at	2410166I05Rik	139.446	170.742	123.165	601.241	468.029	370.594	402.8	506.535	642.55	568.242	604.749	209.661	286.649	186.166	179.684	362.068	323.083	403.839
1420066_s_at	Cd160	20	20	24.1409	20	20	20	20	20	20	1730.98	1663.3	219.997	223.14	97.6546	285.407	20	20	20
1420081_s_at	D2Ertd750e	56.4723	53.2774	69.3445	83.7318	72.294	174.388	176.445	97.54	112.747	65.8437	95.222	56.6838	92.2064	104.308	180.016	134.969	34.3446	47.9124
1420098_s_at	D13Ertd787e	85.4297	78.7246	75.4323	144.047	421.899	491.13	139.973	382.261	182.767	79.5748	63.7093	351.961	248.093	47.8565	39.7739	79.2168	522.184	320.607
1420104_at	---	45.9264	53.1264	95.9111	42.9014	48.1811	37.5449	20	55.7691	35.722	73.2515	63.2309	178.307	141.197	33.1792	43.3258	90.13	54.2983	50.7698
1420113_s_at	2410022L05Rik	106.859	112.253	86.8363	20	20	135.252	122.924	47.3892	49.2346	45.4658	33.3418	20	20	20	20	20	29.1898	20
1420123_at	Tcta	197.105	186.097	234.573	569.042	589.263	209.161	229.576	275.317	284.734	484.659	433.626	421.296	325.059	159.399	83.6186	735.615	548.791	696.657
1420131_s_at	Pttg1ip	1665.51	1470.07	1491.62	940.819	931.597	1147.07	1105.04	666.622	560.27	708.263	539.717	750.868	716.741	598.224	730.314	536.508	455.783	568.05
1420138_at	Slc19a1	101.288	94.4949	98.1151	58.5432	59.0842	62.5448	67.3764	51.4513	56.678	114.232	90.6006	143.244	198.844	407.667	641.327	150.326	296.831	284.687
1420176_x_at	Igll1	20	20.6103	22.4912	112.913	91.0479	89.4704	99.4349	139.045	117.375	227.173	244.287	319.417	446.169	128.319	138.942	333.445	200.195	166.5
1420284_at	Bat4	249.036	211.645	368.342	141.868	91.0837	109.693	112.827	116.044	94.9011	41.3389	163.974	169.528	431.82	64.2699	85.503	418.338	155.225	115.866
1420295_x_at	Clcn5	164.894	173.861	173.715	1213.55	1299.1	129.522	158.114	81.5853	104.198	70.9784	81.3783	60.5552	56.7323	48.8191	45.7528	102.357	77.7902	71.0423
1420304_x_at	---	162.899	160.292	223.63	157.954	150.978	54.9832	60.5638	91.4221	87.4031	80.244	121.114	386.446	342.061	128.233	118.008	154.098	76.7396	80.5962
1420312_s_at	---	28.229	31.232	20	20	36.3356	217.673	100.751	20	27.0503	20	20	20	20	20	20	28.4757	121.573	216.343
1420329_at	4930455C21Rik	52.9014	53.5946	53.4089	166.681	103.663	134.663	192.375	129.743	128.217	105.066	89.5127	84.6639	78.0821	54.8673	62.4276	153.758	81.739	112.755
1420330_at	Clec4e	7099	7569.13	6786.39	20	20	20	20	20	20	23.2586	20	20	20	20	20	20	20	20
1420338_at	Alox15	222.375	212.706	139.512	20	20	20	20	20	20	20	20	20	20	20	20	20	20	20
1420342_at	Gdap10	2356.79	2597.19	2175.91	647.848	1408.39	1930.45	890.35	2357.68	1266.72	222.741	213.43	225.561	275.538	851.72	426.309	501.771	1111.91	759.615
1420351_at	Tnfrsf4	50.6767	41.7562	55.8241	29.6971	33.7773	89.6092	100.1	118.373	131.034	66.6749	45.5778	85.0666	70.7102	208.408	1463.22	59.7358	52.4248	80.0923
1420357_s_at	Xlr3a /// Xlr3b /// MGC76689	20	20	20	52.5137	91.5295	62.8204	45.8134	55.4902	50.1858	63.4161	58.8818	147.438	161.93	100.244	94.5353	23.9585	37.2509	59.4198
1420361_at	Slc11a1	5380.51	5319.58	4626.76	27.7091	21.1572	2288.91	2185.67	199.661	315.43	20	20	20	20	25.608	20	20	20	20
1420372_at	Sntb2	148.118	138.271	119.233	20.3694	20	63.1602	82.7437	73.1685	69.6884	356.061	317.854	106.203	149.682	37.5789	53.3054	22.0096	28.7065	22.6648
1420374_at	Foxj2	234.206	231.061	193.962	116.655	202.03	100.823	62.9008	94.4793	89.0294	396.025	300.489	163.402	144.042	208.786	90.9497	164.073	182.019	124.259
1420381_a_at	Rpl31	159.619	174.913	218.544	1356.36	1270.38	853.175	851.608	600.372	614.534	316.834	324.242	689.189	491.45	631.37	565.139	439.857	271.809	327.133
1420382_at	Apob48r	870.123	854.476	772.398	111.992	62.4539	1842.79	2367.76	1285.61	1582	1705.7	1704.88	82.7384	89.159	41.1493	62.2737	20	20	20
1420387_at	Mpv17	382.429	312.861	296.601	248.71	181.471	118.488	154.215	119.568	103.755	145.362	220.89	54.2387	83.6312	147.021	127.019	164.711	102.162	111.485
1420394_s_at	Gp49a /// Lilrb4	8865.37	8933.68	8582.78	220.569	278.163	384.428	240.502	682.72	605.938	323.494	232.477	98.2339	46.8224	32.1868	104.443	38.5384	114.274	118.126
1420395_a_at	Kif9	20	20	20	57.1393	44.0429	81.0955	79.278	136.047	142.952	20	20	20	20	20	20	20	20	20
1420397_a_at	Spen	150.639	154.829	128.999	54.7649	27.2354	46.5936	55.7577	66.8751	84.6318	118.754	91.7499	84.1094	59.7245	89.9191	54.4941	31.7573	51.4568	68.2209
1420398_at	Rgs18	105.148	107.684	89.1489	999.224	979.555	248.841	281.755	473.434	443.679	20	21.7922	20	20	20	58.9839	104.273	20.3828	20
1420401_a_at	Ramp3	1783.82	1733.84	1633.33	20	20	20	20	20	20	24.8805	20	20	28.8978	210.419	51.9546	20	20	20
1420404_at	Cd86	1047.76	1033.63	963.919	62.7104	72.5129	3285.45	3368.73	1163.44	1275.57	20	20	142.496	118.209	117.17	98.1199	442.524	1923.21	1579.86
1420413_at	Slc7a11	1223.01	1189.45	1140.75	20	20	20	20	27.6309	24.4384	20	20	22.2917	25.4612	20	20.5206	24.7683	21.4663	20
1420421_s_at	Klrb1b	20	20	20	20	20	20	20	34.0783	38.9117	847.322	995.882	20	20	20	143.834	20	20	20
1420425_at	Prdm1	381.416	369.484	300.733	20	20	20	20	33.9871	31.0537	320.648	451.823	25.6208	20.2378	52.0377	61.3418	25.0619	35.3315	32.2043
1420427_a_at	Dhx32	36.6775	41.1457	24.4962	83.3565	71.4898	47.0014	91.3166	54.1198	53.9599	94.4269	123.905	50.3073	68.1338	162.838	158.029	168.192	179.234	223.124
1420441_at	Cenpc1	138.221	134.239	127.513	71.6044	63.833	67.4354	91.9955	80.5116	86.8743	72.3714	70.8521	129.006	110.672	116.327	305.521	67.6446	109.655	108.253
1420442_at	Cacna1s	40.7517	36.158	35.6186	49.3215	46.1439	293.551	346.86	122.759	135.076	20	20	20	20	20	20	30.0029	20	20
1420463_at	Clnk	20	20	20	20	20	176.542	189.674	20	20	586.087	441.641	20	20	20	103.595	20	20	20
1420464_s_at	Pira1 /// Pira11 /// Pira2 /// Pira3 /// Pira4 /// Pira6 /// Lilrb3 /// LOC619608 /// LOC669449 /// LOC669458 /// LOC675749	2224.77	2087.97	2221.81	517.691	344.858	180.546	180.661	1018.74	1062.62	20	20	38.1207	39.767	20	20	229.453	67.4669	88.7963
1420491_at	---	105.667	113.022	100.911	20	20	20	20	20	20	20	20	25.4031	25.4947	20	20	20	20.7463	20
1420495_a_at	Vps26a	1768.18	1883.4	1596.74	970.657	1070.41	970.365	981.708	763.339	1011.62	933.746	779.369	245.354	301.438	587.527	478.286	619.134	543.471	628.363
1420497_a_at	Cebpz	318.515	278.674	274.013	357.647	495.735	469.32	536.242	607.33	557.349	491.265	458.928	680.101	657.709	988.601	1143.82	783.362	1028.78	1019.12
1420499_at	Gch1	392.52	446.348	396.251	88.1983	70.0024	192.852	214.34	258.407	269.031	69.9253	59.9258	67.8915	52.9069	92.0278	77.2251	166.098	280.805	192.654
1420500_at	Dnajc1	186.986	172.712	167.306	535.092	668.315	462.251	474.737	399.811	430.037	1358.99	1530.78	624.955	591.289	842.27	815.872	325.006	308.792	310.912
1420502_at	Sat1	5916.88	6248.33	6004.93	1021.17	1091.01	2792.71	2626.41	4396.14	4726.88	624.852	1077.16	435.275	534.968	817.643	425.888	1554.58	1063.75	1195.95
1420509_at	Srfbp1	267.119	256.959	215.861	86.6623	107.054	88.4719	79.9659	82.3607	93.7475	54.4254	63.9043	153.739	239.619	129.698	301.743	83.7815	81.4333	91.6127
1420515_a_at	Pglyrp2	20	20	20	20	20	20	20	261.168	260.454	646.763	689.084	379.29	429.079	374.282	242.65	102.808	20	20
1420540_a_at	Rit1	354.588	361.634	341.092	198.683	134.387	271.42	298.223	198.472	244.451	200.899	258.899	76.9188	115.609	150.543	92.7177	155.434	86.0013	137.743
1420544_at	Gcet2	20	20	20	20	20	1503.46	1378.8	35.3232	24.5663	20	20	20	20	20	20	22.9798	25.0032	20
1420549_at	Gbp1	1968.18	2144.43	2028.95	20	20	27.0257	32.1376	20	20	20	34.7294	20	20	715.804	652.244	20	20	20
1420556_at	Oxt	72.0411	69.727	96.1485	50.765	82.9668	31.0026	48.6131	39.4678	31.6148	61.842	67.0468	111.169	140.917	96.1527	62.0528	91.415	41.4515	43.5956
1420560_at	Chrne	20	20	20	20	20	20	20	20	20	126.488	114.955	20	20	20	20	20	20	20
1420570_x_at	Tcl1b3	201.302	219.767	325.766	266.831	243.313	220.995	245.322	202.583	207.413	250.054	250.897	604.879	646.982	288.723	286.703	773.352	338.745	275.999
1420582_at	Cd209e	20	20	20	430.512	411.987	36.7445	41.0285	20	20	20	20	20	20	20	20	20	20	20
1420591_at	Gpr84	310.001	281.845	339.218	54.6464	39.4802	60.7381	66.7303	54.4836	49.3454	86.387	70.7808	74.4763	70.6158	65.9642	66.9355	80.2158	20	29.4335
1420611_at	Prkacb	329.048	297.334	242.468	784.606	958.489	436.844	435.053	908.073	850.019	2254.68	2233.12	893.406	1209.32	2491.65	1553.88	630.948	455.804	472.426
1420618_at	Cpeb4	1248.93	1089.75	1158.28	413.367	493.934	248.03	237.788	394.453	309.925	211.995	202.266	401.626	269.776	136.716	191.989	208.728	229.014	211.818
1420624_a_at	Vamp8	2212.11	2298.87	2318.59	1773.53	1195.97	1717.74	2072.96	1540.86	1926.93	602.678	847.168	606.782	653.187	951.368	670.997	877.069	390.85	453.687
1420630_at	8430419L09Rik	39.3501	43.0448	40.4268	417.804	487.775	253.932	296.96	695.647	736.683	51.9459	49.2668	133.332	96.2338	449.854	287.618	38.5965	48.5913	56.0503
1420631_a_at	Blcap	243.051	251.425	196.901	292.864	366.237	94.7514	97.3784	125.092	140.599	118.769	121.768	45.2484	42.8188	53.1545	48.8083	49.8375	92.809	104.293
1420635_a_at	Tcirg1	1715.54	1782.3	1841.58	2147.46	2212.48	1536.28	1136.52	2034.62	1584.51	862.44	833.165	159.669	151.634	199.226	135.894	547.343	247.194	402.199
1420640_at	Jmy	67.1063	66.3207	66.2728	116.389	135.991	78.8869	86.4476	75.5124	66.3522	156.384	129.122	112.731	88.2073	177.521	84.5907	68.1729	153.649	225.872
1420641_a_at	Sqrdl	411.814	476.857	383.717	20	21.0825	20	20	31.1686	54.9624	27.3102	37.5732	20	20.5148	189.909	87.4951	20	20	20
1420643_at	Lfng	438.579	433.67	469.634	20	20	34.8676	33.8706	51.464	33.4523	99.1689	164.358	155.589	144.143	138.572	66.3864	20	27.7504	29.9954
1420653_at	Tgfb1	1062.92	1053.37	1091.61	229.997	160.13	212.606	220.184	299	292.556	55.1675	58.1161	45.951	83.8469	68.2076	170.052	58.2044	135.796	146.049
1420654_a_at	Gbe1	399.957	410.901	375.853	87.7392	82.5616	36.0524	50.868	59.2664	61.1133	135.888	133.258	61.8891	78.0002	53.755	135.453	49.7602	58.449	70.4052
1420663_at	Zbtb7b	65.1276	61.1887	57.5528	65.7653	44.0257	87.9892	81.0487	143.253	150.728	147.44	143.183	20	20	113.366	84.8591	72.9011	58.0761	46.2792
1420664_s_at	Procr	1607.18	1575.39	1606.56	570.745	735.19	767.254	779.71	387.784	381.978	20	20	20	20	20	20	20	20	20
1420671_x_at	Ms4a4c	4381.63	4717.5	4100.3	440.504	516.829	126.505	218.767	2970.22	3050.3	760.325	596.584	1842.65	1882.57	436.9	951.539	3010.3	3258.1	3377.18
1420677_x_at	Sprrl3	159.152	133.069	203.266	41.4462	35.6884	32.4117	20	28.6834	26.5626	22.3314	57.2026	108.962	119.499	33.6504	59.0232	48.2963	43.0841	27.6006
1420678_a_at	Il17rb	20	20	20	271.037	242.35	20	20	20	20	20	20	20	20	56.34	142.939	20	20	20
1420679_a_at	Aig1	122.024	119.322	103.776	96.6265	64.6868	69.4865	91.8234	81.1849	88.054	46.8228	43.7706	23.7417	31.4072	39.879	50.7306	28.5388	95.9421	88.0812
1420682_at	Chrnb1	20	20	20	155.85	144.124	33.3712	30.7186	36.9995	27.6652	20	20	20	20	20.6262	24.2305	26.0014	42.2713	49.6281
1420684_at	Acox3	29.6058	32.4366	20	31.116	20	124.371	131.902	38.107	41.3621	20	20	20	20	20	20	23.7326	20	30.597
1420685_at	Grap2 /// LOC674050	20	20	20	39.9941	34.0678	93.3985	94.0647	26.5907	41.1331	58.8852	61.7017	324.9	207.001	147.326	76.5726	126.026	115.976	135.362
1420697_at	Slc15a3	3369.82	3778.26	3477.43	972.648	750.442	48.6215	52.3743	494.544	538.721	20	20	20	20	20	37.0681	114.132	139.906	162.151
1420699_at	Clec7a	3833.17	4001.49	3831.44	109.665	504.833	164.375	233.049	2019.66	2565.47	20	20	20	20	20	20	22.6107	20	20
1420700_s_at	Folr4	20	20	20	20	20	20	20	20	20	20	20	242.186	396.181	1646.39	1769.22	45.5694	20	20
1420703_at	Csf2ra	2631.54	2787.5	2593.15	882.503	895.931	2490.58	2148.32	2503.61	1938.64	148.717	92.0309	29.5117	20	56.6387	73.2394	191.256	181.829	227.934
1420704_at	Csf2ra /// LOC671366	79.9039	65.5399	53.0842	21.5817	41.908	261.957	161.539	515.319	231.324	23.9779	20	20	20	20	20	20	30.1204	26.7684
1420710_at	Rel	467.055	468.727	417.335	136.733	208.969	310.469	211.143	609.112	552.787	33.3421	27.7478	31.6786	34.8965	42.4859	96.8388	302.961	280.137	230.558
1420731_a_at	Csrp2	32.3609	33.5245	28.2557	30.1712	20	209.277	285.134	70.0239	70.3648	20.9943	21.1437	20	20	20	20	132.775	294.628	382.931
1420752_at	Dtx3	45.9321	47.1392	46.8215	127.949	183.9	49.0059	56.3894	79.4756	58.9001	194.637	127.061	124.096	110.787	92.6879	103.216	45.2979	30.6015	45.9377
1420760_s_at	Ndrl	222.526	213.704	182.084	143.204	106.975	152.859	139.333	84.9029	108.878	218.418	307.142	66.8151	65.641	102.196	59.617	111.242	82.1454	130.551
1420772_a_at	Tsc22d3	528.941	507.747	501.62	295.143	398.228	206.546	195.392	270.45	256.198	213.63	234.126	1215.37	630.539	891.384	233.21	1061.53	639.325	322.867
1420776_a_at	Auh	65.8374	71.3152	82.925	292.45	293.989	161.228	189.352	151.805	198.18	367.155	393.865	138.982	168.998	268.472	149.369	153.536	181.367	174.802
1420788_at	Klrg1	28.0815	31.8775	28.5532	20	24.4126	20	20	36.5544	37.6995	3318.17	3578.64	368.716	192.943	69.2801	73.766	28.4039	20	20
1420789_at	Klra5	20	20	20	20	20	181.403	153.512	32.8624	20	177.209	189.892	20	20	20	20	20	20	20
1420794_at	Art2b	20	20	20	20	20	20	20	20	20	20	20	168.51	105.31	155.551	200.62	20	20	20
1420796_at	Ahrr	224.834	213.134	163.676	20	20	20	20	40.5136	35.3481	20	20	20	20	20	20	20	20	20
1420804_s_at	Clec4d	6887.27	7458.54	7525.49	20	20	20	20	20	25.7515	20	20.3616	20	20	20	20	20	20	20
1420808_at	Ncoa4 /// LOC627557	2423.44	2472.69	2554.14	1634.37	1225.16	492.73	560.548	644.624	721.496	380.488	518.774	630.218	572.97	849.663	930.984	716.533	447.425	440.884
1420811_a_at	Ctnnb1	8319.45	8055.86	7851.74	3192.16	3996.79	3198.41	3418.57	2594.15	2971.28	3502.52	3411.98	2522.93	2143.5	1711.73	2031.78	2720.05	3007.62	2837.24
1420813_at	Hdac7a	42.1494	52.1161	34.5626	86.2107	69.7991	36.7754	31.0051	87.2614	74.4752	380.992	391.063	433.019	480.283	745.139	569.074	266.705	236.781	333.232
1420819_at	Sla	600.469	557.86	480.033	1995.45	1873.68	2901.03	2722.78	4029.67	4205.71	2381.32	3290.45	1515.53	1574.21	2342.66	2477.77	1938.74	2535.01	2173.76
1420824_at	Sema4d	3625.72	3759.62	3181.73	1888.33	1898.08	820.609	850.558	2264.37	2589.58	1516.89	1673.96	828.836	989.211	1540.35	881.558	1034.59	715.392	879.328
1420832_at	Qscn6	162.518	177.389	220.369	69.9488	74.913	43.6633	44.6189	29.3323	39.3595	48.0628	57.4607	107.185	112.175	65.62	58.3353	72.7642	44.9207	53.8288
1420834_at	Vamp2	74.7511	71.9124	49.1914	159.238	168.322	153.409	89.8864	190.323	105.554	152.833	126.097	131.911	105.46	79.1935	62.8379	58.5156	103.029	150.655
1420843_at	Ptprf	20	20	20	2028.2	2456.31	20	20	20	20	20	20	20	20	33.1565	31.6446	20	20	20
1420888_at	Bcl2l1	280.048	251.964	248.874	50.455	50.4451	105.54	81.8105	75.7384	82.4404	439.01	332.019	107.505	96.5725	134.188	308.56	64.7203	144.327	152.952
1420895_at	Tgfbr1	1868.78	1901.2	2021.16	1073.42	1332.9	237.107	253.624	452.472	463.609	262.122	256.359	375.924	227.623	324.982	489.244	245.143	537.688	620.383
1420897_at	Snap23	2343.56	2303.11	2469.84	205.3	322.352	397.688	357.503	320.737	342.025	94.3787	141.546	133.234	96.0043	91.3778	277.765	221.635	212.653	153.076
1420905_at	Il17ra	414.228	390.692	364.961	800.051	770.076	373.629	314.321	947.622	1007.55	924.375	1181.06	1040.29	1209.86	1787.78	845.833	879.481	1049.55	1452.53
1420907_at	Cd2ap	326.99	309.75	237.487	1391.06	1507.76	1752.94	1721.29	1248.93	1296.12	198.618	168.099	441.968	441.672	841.863	620.338	1047.34	862.594	903.801
1420909_at	Vegfa	596.242	581.486	546.617	20	20	20	20	23.3719	20.6346	72.2187	87.7617	20	20	20	20	20	67.4377	56.9804
1420911_a_at	Mfge8	59.4549	71	75.5203	110.205	77.9456	43.5048	61.2815	57.1621	84.1963	350.989	214.516	108.16	102.337	168.46	86.2997	52.3399	59.2292	58.924
1420919_at	Sgk3	803.177	828.335	722.421	1127.86	941.648	1050.83	1034.97	1369.66	1423.04	130.918	134.655	182.108	172.824	343.617	128.483	360.675	344.689	334.974
1420922_at	Usp9x	386.431	377.567	313.737	130.638	155.759	103.05	103.442	103.114	106.223	55.2878	72.8099	163.609	126.704	290.148	544.934	72.675	127.362	140.678
1420928_at	St6gal1	480.303	489.079	365.295	1397.79	1581.45	2723.18	2330.31	2788.21	2737.64	40.552	33.0038	1853.82	2125.06	4064.61	2654.7	3947.18	2578.21	2940.69
1420932_at	Mapk8	131.403	126.226	110.955	159.252	168.644	347.936	307.661	309.412	373.092	311.67	225.059	157.693	177.483	328.613	221.695	177.716	181.534	171.923
1420933_a_at	Eya3	934.805	905.632	938.963	96.242	94.0388	193.059	173.168	163.286	151.71	103.303	76.6884	102.335	104.33	120.914	128.883	83.1563	59.0575	66.4882
1420937_at	Cpsf2	162.225	168.408	158.335	289.161	338.494	280.023	299.551	394.491	297.471	256.553	278.068	162.121	180.548	404.236	457.297	627.331	766.594	712.094
1420956_at	Apc	145.325	134.422	107.118	640.202	808.835	256.308	262.219	149.787	169.762	171.956	216.11	240.667	198.849	106.812	158.008	230.182	266.543	241.045
1420959_at	Asph	174.04	160.048	158.615	173.977	155.178	34.8669	44.7662	20	20	20	20	20	20	20	20	20	20	20
1420965_a_at	Enc1	46.3942	41.2687	34.9881	203.574	157.93	236.864	205.483	313.256	329.43	1768.4	1892.13	477.771	450.267	1455.58	357.509	56.279	57.8378	67.8403
1420981_a_at	Lmo4	300.637	323.101	262.155	148.082	103.543	212.949	176.307	234.165	268.542	120.143	183.133	42.4428	31.3468	62.2726	169.574	63.0725	135.988	161.372
1420985_at	Ash1l	264.632	246.429	187.985	379.682	808.237	318.891	245.083	633.356	280.022	1121.02	722.047	584.594	279.987	1423.91	861.384	552.102	1386.64	942.76
1420994_at	B3gnt5	1097.7	1081.31	989.009	20	20	159.903	183.27	20	20	600.073	540.737	266.191	241.222	68.239	71.4992	2038.37	2490.98	2421.31
1421014_a_at	Clybl	20	20	20	151.975	100.785	91.3543	106.536	60.404	88.5157	24.269	60.3998	43.0897	54.3992	59.1558	31.2207	43.4782	21.8258	27.7755
1421015_s_at	Pole3	156.978	139.657	134.08	55.288	40.9303	81.9631	99.2886	47.7052	62.5449	20.8711	28.4285	27.5619	26.8308	40.1911	77.0994	41.7423	39.2873	50.8046
1421022_x_at	Acyp1	84.1523	88.4452	85.9826	242.497	254.021	217.284	280.766	86.2176	104.089	231.083	160.476	796.038	716.996	200.686	257.979	318.169	122.887	113.63
1421023_at	Pik3c2a	364.282	357.597	297.256	165.279	155.345	227.918	257.396	279.926	245.675	160.326	134.872	211.717	188.193	575.087	263.527	269.693	392.913	349.144
1421025_at	Agpat1	150.844	151.047	134.681	173.733	107.923	273.485	280.412	265.947	250.186	278.002	227.206	107.798	69.425	61.2667	31.5671	105.293	84.7719	111.768
1421031_a_at	2310016C08Rik	318.437	300.393	296.123	23.3339	20	20	20	35.4658	31.7604	28.2212	62.9932	43.9997	59.4519	28.9971	35.4101	40.7793	39.5759	34.4765
1421034_a_at	Il4ra	168.3	147.58	139.478	170.746	156.344	125.271	130.234	206.605	233.398	164.121	147.675	224.583	397.889	680.013	239.754	702.73	445.241	573.721
1421043_s_at	Arhgef2	283.26	306.008	270.735	91.3323	118.84	144.366	132.924	363.37	299.486	531.502	564.09	116.226	122.581	333.337	207.004	136.909	65.4224	98.588
1421046_a_at	Pabpc4 /// LOC432881	601.826	590.635	775.236	173.848	172.42	263.312	199.349	274.051	232.223	131.806	182.816	444.477	292.576	168.775	266.808	301.2	308.641	342.664
1421049_at	0610009O20Rik	147.335	131.339	158.342	33.4267	39.4141	20	25.0261	41.3818	34.3943	59.2775	63.6458	46.9897	29.2712	47.1454	54.9217	63.8966	33.4086	31.0185
1421052_a_at	Sms /// LOC671878	480.309	488.871	389.183	963.069	1092.29	304.588	281.159	355.423	335.825	369.272	461.578	482.366	478.877	406.233	625.354	448.554	392.472	456.271
1421055_at	Lats2 /// Xpo4	81.5705	64.2488	52.8284	199.437	293.956	232.622	241.398	476.064	475.914	777.878	553.472	324.649	231.609	631.979	447.776	341.438	716.399	673.318
1421057_at	Dnase1l3	108.719	109.735	93.207	165.308	127.092	1874.01	1328.37	1371.92	885.203	20	20	20	20	20	20	44.9772	71.2179	120.769
1421059_a_at	Alg2	116.859	104.698	78.6977	240.656	278.812	112.451	125.84	79.0898	85.4385	98.2819	88.4542	73.5151	78.2567	119.088	136.568	72.7397	69.5808	79.9367
1421061_at	Guca1a	81.1448	100.391	96.0188	20.4744	20	264.652	325.302	113.224	137.45	20	20	20	20	20	20	20	20	20
1421064_at	Mpp5	202.308	191.401	192.988	29.7035	46.6671	55.4293	71.41	40.0691	37.0774	137.081	92.7196	41.5982	40.5669	251.406	224.103	76.0269	94.6885	101.647
1421066_at	Jak2	1604.21	1731.79	1554.13	1719.71	1972.01	1864.2	1931.71	3162.95	3430.87	1062.02	957.655	867.824	802.906	1530.27	1349.27	804.828	993.616	1214.58
1421074_at	Cyp7b1	20	20	20	128.66	408.098	20	20.8394	20	20	20	20	20	20	20	20	20	20	20
1421077_at	Sertad3	154.402	138.852	134.511	20	40.3497	20	20	20	20	39.3701	41.2741	38.3178	34.8935	58.0948	25.0726	29.3375	34.2834	39.9333
1421098_at	AI586015	444.699	443.21	411.078	251.715	233.832	278.919	351.103	650.609	653.468	61.4487	113.584	116.225	102.015	169.842	282.23	927.566	575.271	449.854
1421129_a_at	Atp2a3	91.2722	102.934	70.7713	937.631	1035.92	171.611	192.005	434.95	354.694	2591.48	2494.56	666.823	799.464	686.556	248.761	1415.61	726.109	1062.38
1421137_a_at	Pkib	610.777	562.255	545.631	1486.67	1415.48	1722.94	1638.99	1005.67	931.911	20	20	20	20	20.9947	20	597.271	219.647	194.985
1421139_a_at	Zfp386	54.2528	52.0839	45.255	107.031	83.5148	144.243	135.086	56.2236	73.2302	20	35.4174	171.619	188.733	149.323	109.598	85.0945	95.0193	52.7185
1421140_a_at	Foxp1	350.317	329.057	324.387	859.992	630.27	149.381	161.6	467.573	396.273	657.366	733.579	812.821	830.999	2006.83	1364.68	2125.48	2281.13	2520.62
1421144_at	Rpgrip1	23.4119	20	20	2747.79	2931.16	1307.71	1690.21	1577.34	1995.73	2217.97	2093.18	1056.43	1151.65	644.582	587.045	2173.47	2093.18	2232.44
1421151_a_at	Epha2	20	20	20	183.769	285.921	20	20	20	20	20	20	20	20	20	20	20	20	20
1421164_a_at	Arhgef1	553.29	483.801	449.437	309.16	267.43	361.408	240.494	555.112	452.789	1569.86	1372.12	1322.71	1154.66	1291.7	708.477	617.561	646.445	888.204
1421168_at	Abcg3	41.2015	45.1815	36.9363	52.3233	59.3536	1157.05	963.89	1691.37	1815.87	82.8714	88.7222	57.3062	60.1689	118.93	87.806	88.5292	20	20
1421173_at	Irf4	365.559	387.247	280.312	385.912	467.551	21.3571	31.7025	567.022	567.49	20	22.4388	23.0908	21.1928	158.352	802.001	1237.13	1751.95	1751.87
1421184_a_at	Mettl7a /// Ubie /// LOC554292	414.072	377.31	373.912	101.203	68.1939	119.781	114.079	86.4641	80.8437	46.0802	76.9144	123.383	140.625	77.2089	78.0988	94.7782	45.0063	37.1546
1421186_at	Ccr2	72.5331	67.4183	79.8983	920.335	928.819	109.769	128.048	167.499	199.212	3991.3	2988.12	175.476	288.23	131.518	189.316	24.7467	20	20
1421194_at	Itga4	375.485	380.883	359.717	406.172	415.554	784.938	768.933	786.43	951.097	1476.55	1527.77	489.42	457.529	707.398	399.002	424.566	275.927	314.646
1421197_a_at	Acin1	281.64	297.146	225.981	370.116	418.409	456.685	282.372	485.951	431.618	856.173	817.439	368.271	331.653	1177.17	724.675	404.09	596.533	772.754
1421210_at	C2ta	146.956	133.836	161.04	277.359	314.409	1200.49	1192.52	1223.27	1042.09	20	20	20	20	20	20	315.572	274.971	364.851
1421214_at	Cmah	56.3767	51.3807	60.2266	448.137	471.09	20	20	20	20	127.253	202.403	676.946	770.525	513.06	201.689	717.652	337.105	388.07
1421217_a_at	Lgals9	2888.42	3035.48	2956.72	502.382	226.331	108.313	109.39	267.096	293.526	340.148	453.528	319.258	499.772	739.74	514.249	621.073	425.945	270.651
1421223_a_at	Anxa4	4433.63	4534.78	4003.13	508.019	579.793	544.207	579.701	833.307	929.621	124.346	118.945	20	20	22.5103	35.5799	158.077	67.4305	72.1633
1421235_s_at	Recql5	43.4605	45.1368	41.4754	173.493	148.988	82.9772	85.4561	126.018	118.778	68.2172	80.7144	58.3255	56.8714	46.0923	53.0415	179.467	116.517	162.492
1421260_a_at	Srm	253.733	255.178	229.36	300.998	257.495	435.912	455.682	286.206	316.774	166.509	189.635	415.894	454.886	359.702	825.959	362.927	403.35	422.716
1421267_a_at	Cited2	109.813	116.995	100.867	20	20	45.9968	52.8193	29.9028	30.0939	20	26.4857	20	21.5131	54.1353	39.1101	20	20	20
1421302_a_at	Gna15	37.3194	36.7	32.5753	331.599	194.804	177.88	166.106	42.8624	40.5299	32.6907	37.3471	21.7641	20	23.1432	29.1905	39.4709	20	20
1421307_at	Car13	386.204	426.27	367.09	20	20	20	20	20	20	20	20	20	20	20	20	20	20	20
1421317_x_at	Myb	79.9674	88.9266	62.8832	809.081	1062.1	122.196	142.178	42.4519	45.4514	713.754	768.464	607.159	396.213	244.143	223.231	123.251	519.857	525.649
1421321_a_at	Net1	90.4772	87.0533	87.4004	266.375	272.306	108.239	71.0418	39.5266	37.7185	20	20	59.8145	81.9493	72.4139	69.4587	36.6186	23.3187	28.639
1421322_a_at	Isgf3g	1028.28	1001.08	1064.18	694.18	578.403	554.726	531.831	584.433	616.674	221.787	240.982	385.418	456.169	346.715	221.957	417.977	588.315	346.644
1421326_at	---	2192.04	2174.17	2248.86	228.317	190.748	121.913	111.23	157.985	157.472	20	20	20	20	20	20	20	20	20
1421340_at	Map3k5 /// LOC675366	130.126	142.761	111.038	68.6301	75.1637	27.3474	20	114.86	67.6862	48.5647	29.8877	20	31.4444	25.4356	37.6513	39.1029	95.5628	48.6889
1421352_at	Tlr6	564.282	515.009	468.934	32.1195	20.4625	52.543	59.0945	119.383	143.614	24.9962	22.8438	25.8584	31.8591	30.779	22.0691	63.0674	28.2134	37.4059
1421357_at	Gtf2a1	136.554	139.492	142.018	63.6234	67.1987	79.7504	73.9121	89.6461	91.0905	40.7799	27.2964	20.122	20	28.8462	29.8053	34.6144	20	22.8752
1421358_at	H2-M3	400.203	375.672	347.432	2746.86	2609.95	2023.91	1901.24	2251.9	2314.19	946.541	1182.74	883.787	1129.08	1061.66	569.196	2360.14	1561.4	1414.11
1421366_at	Clec5a	220.946	202.728	198.589	20	20	20	20	20	20	20	20	20	20	20	20	20	20	20
1421375_a_at	S100a6	3587.23	3671.94	3702.55	3223.9	3155.43	399.084	629.789	3175.16	3085.28	2097.76	1848.36	685.542	370.839	403.658	579.227	152.782	212	335.281
1421389_a_at	Eif2ak4	33.6638	32.061	27.824	90.6054	85.1044	312.741	354.315	262.245	243.032	54.2993	65.7226	29.5861	32.5711	51.7987	68.0372	177.745	121.723	137.965
1421392_a_at	Birc3	2650.88	2838.97	2690.4	1883.83	2112.77	1433.31	1587.95	2530.82	2645.85	1184.87	1215.9	644.255	627.218	1292.03	1161.16	2306.66	3339.97	3591.25
1421402_at	Mta3	63.4081	78.2297	56.9134	504.783	386.816	476.698	454.262	829.172	917.294	514.983	701.077	352.459	480.951	341.025	206.692	472.952	374.91	500.373
1421407_at	F2rl2	70.7673	84.6933	135.319	60.4675	42.1616	52.9862	68.4036	65.0913	42.9221	62.1325	84.2524	125.878	119.877	59.7346	71.1835	107.186	63.2846	50.2582
1421408_at	Igsf6	1669.2	1724.87	1647.43	35.7647	63.9351	504.975	506.826	1560.71	1493.8	20	20	20	20	20	20	20	20	20
1421424_a_at	Anpep	165.218	169.562	135.799	20	20	160.679	97.3711	111.602	81.8937	20	20	20	20	20	20	20	20	20
1421427_at	Col25a1	117.843	106.416	147.267	26.5309	49.9388	20	21.2069	20	21.7768	79.0599	78.254	35.7616	58.9728	45.0415	53.9577	98.6583	42.8254	42.8427
1421430_at	Rad51l1	20	20	20	218.587	217.562	36.0027	40.1539	20	20	20	20	20	20	20	31.0533	20	20	20
1421457_a_at	Samsn1	2093.14	2130.27	2187.93	1102.52	969.899	395.611	393.68	706.567	814.037	207.941	265.525	109.802	108.133	226.067	524.622	356.115	170.771	211.047
1421473_at	Il1a	435.279	405.238	342.179	20	20	20	20	20	20	20	20	20	20	20	20	20	20	20
1421500_at	Sts	105.445	127.943	128.697	83.9853	37.63	20	24.8193	30.0194	20	56.9993	64.8192	20	20	20	20	35.7194	71.0143	85.2941
1421504_at	Sp4	83.7587	80.3921	123.2	121.609	127.106	190.677	107.759	165.858	191.53	684.491	582.631	519.189	942.376	522.327	308.822	247.299	313.794	221.894
1421525_a_at	Birc1e	136.987	139.289	91.1869	419.509	646.978	364.494	278.827	450.658	332.75	471.947	463.874	20	20	20	32.7256	77.4022	21.7204	36.2841
1421528_a_at	Surf5	40.3996	38.502	39.3591	225.465	219.994	120.455	116.604	145.35	118.569	166.649	188.399	48.7513	70.7339	130.52	121.253	67.7475	56.3864	90.4698
1421529_a_at	Txnrd1	4885.43	5131.92	5106.14	113.039	135.428	228.354	274.274	223.779	222.688	455.325	467.179	450.985	540.995	220.175	549.262	223.755	186.781	190.576
1421534_at	Dfna5h	94.0775	92.0061	91.5593	212.528	170.447	375.315	530.175	282.527	403.014	60.1942	84.262	50.4463	63.4389	90.7638	161.858	173.176	310.512	248.144
1421546_a_at	Racgap1	20	20	20	215.069	157.745	214.734	191.989	120.658	157.082	195.721	282.311	382.645	404.431	41.3554	150.49	20	20	20.885
1421547_at	Cd180	151.712	145.415	106.096	962.824	1075.9	371.82	395.43	303.626	281.613	20	20	20	20	20	20	548.493	68.1006	91.3103
1421550_a_at	Trim34 /// LOC434218 /// LOC640746	131.909	135.185	127.2	103.164	106.671	88.6075	95.8535	193.924	210.925	65.1377	69.9516	167.693	159.558	65.5455	95.4394	401.102	412.564	336.43
1421571_a_at	Ly6c	4133.9	4644.04	4481.13	8361.87	8148.82	94.6442	101.17	24.7573	35.7728	2340.48	1824.07	4367.52	4691.98	2667.88	910.935	651.099	143.712	110.223
1421578_at	Ccl4	2892.82	2992	2656.05	2999.22	2454.94	895.968	871.218	1635.47	1566.88	3089.1	2980.05	247.933	155.064	23.9257	30.1733	57.0839	474.449	460.742
1421587_at	Klk1b27	20	20	20	1705.8	1670.1	20	20	20	20	20	20	20	20	23.1956	36.7918	20	20	20
1421594_a_at	Sytl2	20	20	20	20	20	20	20	20	20	1534.69	1287.01	278.186	235.423	336.03	215.895	20	20	20
1421628_at	Il18r1	38.4628	45.9651	44.2827	20	20	20	20	20	20	3452.6	2846.27	977.659	903.235	628.39	1013.57	20	24.7881	40.0136
1421640_a_at	Tank	1794.1	1788.44	1836.76	451.891	448.568	473.46	456.236	981.313	1007.73	219.206	178.412	745.501	623.065	541.983	1156.21	891.251	699.447	555.076
1421654_a_at	Lmna	256.638	264.522	228.977	36.7937	20	129.662	96.6293	68.4272	41.7937	128.98	155.248	151.271	333.992	134.14	100.362	48.201	81.6996	50.7695
1421662_a_at	Tusc3	75.9805	76.066	70.2668	158.054	133.057	202.081	195.695	100.887	127.979	156.778	196.613	213.512	209.063	334.078	533.43	184.354	113.454	122.453
1421733_a_at	Tpst1	543.199	611.567	497.206	79.805	70.4882	657.344	746.228	484.273	522.646	109.604	122.536	75.9317	72.2667	113.141	275.889	760.32	1116.1	831.731
1421734_at	Il8rb	305.754	263.622	238.835	20	20	20	20	20	20	20	20	20	20	20	20	20	20	20
1421739_a_at	Matk	60.5311	64.7794	69.8163	167.055	172.685	242.859	264.535	418.862	430.973	29.2712	20.162	87.2492	122.287	124.602	94.6551	71.9724	30.37	51.8198
1421754_at	AY036118	2012.24	2040.71	2003.26	270.514	144.227	308.406	275.874	232.598	204.966	213.335	201.183	556.921	211.254	84.8513	90.7651	185.537	109.077	168.197
1421770_a_at	Tlx2	20	20	20	20	20	20	20	20	20	44.0474	52.9397	224.455	247.979	91.473	49.2249	20	20	22.2332
1421795_s_at	Klrc2 /// Klrc3	20	20	20	20	20	20	20	20	20	116.4	155.608	20	20	20	20	20	20	20
1421800_at	Phxr1	149.224	154.454	128.948	654.705	1387.52	156.267	73.3306	755.726	371.718	60.1223	60.2144	82.0895	89.7645	53.5692	31.3787	51.5539	127.314	124.883
1421811_at	Thbs1 /// LOC640441	4340	4328.55	4313.49	20	20	20	20	20	20	20	20	20	20	20	20	20	20	20
1421816_at	LOC630729	2055.71	2188.58	2125.58	30.7744	36.6347	21.1943	28.2931	20	42.0335	21.3368	20	20	20	35.2994	61.7479	20	20	20
1421817_at	Gsr	1538.14	1473.38	1303.99	48.3743	110.822	47.1341	45.3568	44.9035	81.4673	43.4833	70.4058	45.2877	33.981	43.3265	55.8648	20	20	20
1421818_at	Bcl6	1188.07	1169.9	1045.8	378.556	424.083	1382.62	1427.93	1312.77	1037.92	335.958	352.048	290.209	224.474	258.772	430.304	1229.41	1108.19	1010.42
1421819_a_at	Set /// LOC671392	1457.63	1473.23	1539.23	319.438	337.215	530.531	480.561	465.941	498.327	124.429	290.138	576.622	552.895	476.2	606.269	565.877	574.24	621.649
1421821_at	Ldlr	1100.45	1003.11	977.808	643.762	446.657	182.324	212.898	206.774	266.387	24.3328	20	48.0053	48.5231	221.223	113.075	80.1493	124.334	92.7136
1421836_at	---	21.6335	21.3098	20	149.839	181.523	69.7561	77.9372	117.522	117.07	63.3398	52.6144	152.897	175.859	154.562	86.9449	185.093	107.727	146.572
1421840_at	Abca1	760.496	738.514	597.133	52.0621	20.7971	20	20	23.8237	25.3596	683.598	523.175	256.633	342.285	189.708	196.287	1279.61	2187.03	2460.11
1421847_at	Wsb2	978.899	935.087	835.25	410.236	363.603	443.699	439.231	689.466	732.442	485.616	449.597	218.875	187.212	254.132	192.284	250.039	269.376	358.989
1421852_at	Kcnk5	22.0652	28.6358	27.8097	57.3245	53.7109	20	20	31.5676	27.6451	139.123	155.351	38.9939	38.3182	25.8208	79.5154	135.835	43.5721	32.9918
1421855_at	Fgl2	1916.84	2336.29	2139.27	22.7456	20	1138.11	1106.42	1133.48	1147.29	802.596	757.909	20	20	33.1075	102.76	27.7746	20	20
1421858_at	Adam17	2283.46	2369.62	2349.36	682.954	758.204	757.224	669.541	812.057	893.298	615.56	667.52	355.403	293.574	213.277	250.342	524.871	730.641	937.803
1421861_at	Clstn1	20	20.8536	24.3414	97.4875	78.0135	43.033	39.3815	115.296	112.362	184.416	167.817	41.9711	37.3577	124.461	130.684	25.0724	20	21.9679
1421863_at	Vamp1	42.3345	42.402	30.9974	92.3978	118.9	27.8786	27.2299	47.9427	51.055	204.904	136.165	254.883	143.749	123.264	63.3925	227.533	210.401	351.871
1421867_at	Nr3c1	1139.54	1207.1	1084.35	566.596	817.036	446.051	398.235	450.971	457.126	506.728	551.633	432.566	401.021	427.817	439.916	529.35	683.257	587.333
1421873_s_at	Rab24	149.586	140.831	122.646	1002.22	815.993	271.028	267.427	694.287	784.791	293.92	445.878	265.083	289.013	651.101	394.573	762.287	324.498	304.442
1421877_at	Mapk9	254.022	216.338	190.129	352.813	416.166	893.859	805.456	512.928	571.813	566.395	594.43	327.347	279.136	369.382	363.282	288.89	276.615	363.235
1421891_at	St3gal2	50.4961	50.2241	39.1875	83.2423	71.4152	43.802	49.4835	201.8	229.965	20	31.4393	20	20	56.0968	65.413	27.369	29.3659	24.329
1421895_at	Eif2s3x /// LOC673373	408.417	369.021	437.191	90.9799	106.971	122.394	133.081	112.775	121.461	56.2894	57.3723	60.314	53.7415	55.3353	138.046	51.6655	118.953	82.1746
1421907_at	Pparbp	456.645	414.059	390.335	556.502	843.282	476.525	539.731	620.717	520.721	1198.98	1056.57	849.322	751.137	1892.63	1111.25	989.906	1126	1014.96
1421911_at	Stat2	430.284	435.091	388.359	390.388	371.764	127.955	128.762	245.214	172.563	77.4726	34.3867	20	22.4967	73.3479	48.2596	85.3111	120.27	80.4969
1421923_at	Sh3bp5	715.627	771.439	548.725	20	20	20	20	33.3207	55.0619	56.8345	43.5352	1162.77	1184.94	637.555	497.553	2584.07	2098.9	2160.75
1421926_at	Mapk11	20	20	20	28.0487	37.8478	20	23.4324	149.881	127.161	20	20	28.3884	27.5811	215.25	127.286	291.635	336.689	362.049
1421937_at	Dapp1	195.252	204.839	186.464	391.518	509.98	323.092	309.272	643.484	661.754	209.988	213.947	102.875	97.9334	157.047	197.848	361.598	379.651	314.697
1421938_at	Serhl	38.8101	37.1459	36.7346	595.48	564.171	373.124	391.589	434.276	431.083	360.983	372.12	98.8069	107.638	122.975	92.001	156.934	80.6846	91.0814
1421947_at	Gng12	526.442	509.204	477.258	518.981	553.112	436.211	471.299	20	25.4913	123.313	122.958	20	20	69.1931	73.2495	56.7569	45.1009	57.9161
1421948_a_at	2610507L03Rik	27.0667	29.6516	37.1168	50.5992	59.2427	91.9373	71.846	58.5447	73.5067	71.2425	65.6084	55.5551	56.9082	75.469	90.9777	220.097	185.087	266.498
1421960_at	Adcy3	77.284	76.1139	60.1425	115.168	125.845	20	20	20	20	306.03	297.257	170.115	149.597	237.442	128.54	57.9815	66.4614	77.8459
1421963_a_at	Cdc25b	40.4408	46.9509	34.5581	40.2051	36.2091	94.6554	99.2057	62.7191	70.0765	548.767	604.801	452.14	397.251	276.416	156.227	427.839	409.085	673.285
1421965_s_at	Notch3	34.7911	27.3173	39.6709	119.638	146.689	20	20	20	20	34.7052	36.4189	47.6359	56.5224	27.4676	24.4162	20.979	20	20
1421971_a_at	Mrps34	274.944	255.86	216.642	1211.16	986.808	944.99	919.96	696.592	809.273	525.906	601.705	578.162	670.373	634.168	564.303	537.051	515.818	558.034
1421977_at	Mmp19	926.48	928.466	884.768	20	20	20	20	20	20	20	20	20	20	20	20	20	20	20
1422003_at	Blr1	511.352	573.81	463.483	20	20	20	20	20	20	20	20	137.365	132.315	263.888	277.392	3162.43	2227.75	2135.26
1422006_at	Eif2ak2	429.521	423.909	425.004	38.8116	20	20	37.4656	29.0681	35.703	20	20	23.5839	31.0209	20	25.734	20	34.5329	28.239
1422010_at	Tlr7	429.403	434.461	453.21	874.559	817.895	20	20	289.627	353.517	20	20	20	20	23.1379	20	192.708	132.676	28.7387
1422011_s_at	Xlr /// 3830403N18Rik	35.489	38.0202	27.4156	35.4497	42.5715	204.242	191.303	60.467	88.9141	20.0888	20	20	20	31.2732	35.298	20	20	20
1422013_at	Clec4a2	377.802	400.39	340.621	27.8496	20	32.5976	51.1975	1807.31	1897.96	20	20	20	20	20	20	20	20	20
1422041_at	Pilrb	984.87	960.994	889.705	30.9114	28.4073	26.8329	22.3597	428.534	517.806	27.0331	20	22.6662	22.0559	40.0963	27.8941	20	20	20
1422045_a_at	Ptpn12	1996.85	2035.9	1892.85	117.661	133.803	307.917	315.141	707.651	767.245	1630.71	1636.34	657.373	580.717	557.294	693.923	218.583	236.051	261.23
1422046_at	Itgam	957.414	898.749	1011.79	20	20	20	20	160.88	162.32	214.698	160.372	20	20	20	20	21.7309	20	20
1422053_at	Inhba	327.014	304.536	282.463	20	20	20	20	20	20	23.1138	20	20	20	20	20	20	20	20
1422089_at	Ncr1	26.1512	20.8249	24.9948	20	20	22.2835	20	20	31.7788	497.613	1516.26	46.5744	20	27.1458	38.1004	20	20	20
1422094_a_at	Zfp329	51.4266	52.8331	38.534	93.5392	113.166	74.0287	82.6483	160.55	150.126	329.661	259.912	336.319	176.199	182.603	92.7701	237.39	470.823	544.164
1422103_a_at	Stat5b	358.99	459.119	337.649	745.868	701.041	398.985	385.49	731.601	778.027	624.265	594.521	797.513	732.602	1559.27	912.198	454.305	583.743	617.088
1422105_at	Cd3e	97.5248	97.8373	149.735	20	33.718	20.2549	23.0134	20	26.6681	32.5956	20	345.29	427.926	669.922	373.636	20	37.9969	20
1422106_a_at	Spsb2	233.445	218.966	277.415	124.128	118.685	74.6305	70.7447	83.1777	68.4168	99.1076	138.574	165.949	97.7717	64.9229	72.6331	122.74	79.7271	74.528
1422122_at	Fcer2a	145.867	138.313	132.725	20	20	20	20	20	20	20	20	20	20	20	20	2781.78	1403.03	1854.67
1422126_a_at	Nudt13	54.5172	52.463	31.7087	78.7725	136.994	49.2212	74.5504	98.6684	90.1282	197.574	111.107	63.0051	73.3481	56.9041	63.6736	90.4856	88.8245	102.145
1422134_at	Fosb	20	20	20	154.15	529.986	593.612	165.936	826.87	297.841	53.0903	149.116	20	29.5394	102.157	102.139	108.039	20	20
1422139_at	Plau	373.131	386.43	374.452	28.2938	30.6587	20	20	102.986	58.4704	20	20	20	20	20	20	20	20	20
1422140_at	Sp100-rs /// LOC620113 /// LOC665338 /// LOC665378 /// LOC673083 /// LOC673135 /// LOC673206 /// LOC673671 /// LOC673849 /// LOC673997	327.222	287.803	263.052	37.7348	28.2563	20	23.1409	20	27.2182	20	20	20	20	20	20	20	20	20
1422141_s_at	Csprs	307.507	305.849	282.698	76.3879	54.0052	21.8196	33.7697	22.3871	20.3068	20	20	20	20	20	20	54.6707	71.6392	20
1422159_at	Ppef2	20	20	20	20	20	224.213	207.967	20	20	20	20	20	20	20	20	20	20	20
1422160_at	H2-T24	665.283	649.137	618.623	97.462	90.911	21.276	21.9136	29.2862	46.9321	20	20.4597	25.6477	23.7124	20	20	36.7991	45.9391	34.2569
1422166_at	Clec2i	48.2933	62.5917	48.7261	206.401	186.115	20	20	148.227	86.6788	358.686	280.246	89.2151	45.0533	43.7783	30.0726	325.574	476.092	495.678
1422171_at	Ptgdr	20	20	20	62.5334	76.6108	77.8416	60.5443	76.5105	55.4415	121.243	117.834	181.282	180.364	51.9862	38.3858	145.745	95.8627	94.8357
1422186_s_at	Cyb5r3	601.195	549.505	460.872	718.507	818.747	1251.89	1185.54	1967.66	2100.12	1199.39	1245.74	121.148	214.236	778.634	873.621	537.41	540.674	631.364
1422188_s_at	Tcrg /// LOC670271	20	20	20	20	20	20	20	20	20	168.654	160.623	62.7468	65.329	102.19	640.132	20	20	20
1422191_at	Cd200r1	270.496	280.726	289.264	178.056	167.608	23.6643	32.2202	41.8062	63.7862	20	20	20	20	42.2151	59.2746	20	20	20
1422201_at	---	95.1212	78.8016	92.1143	98.182	113.912	1010.76	1033.27	993.804	1088.17	20	23.8361	82.4843	120.907	182.986	59.1384	2590.86	2067.98	2368.88
1422242_at	Defcr-rs10	20	20	20	23.4446	27.9585	27.1494	51.9177	41.315	31.818	57.7306	70.5865	119.968	139.082	62.4431	44.2303	84.6582	51.8248	39.666
1422272_at	Phxr4	20.7073	20	20	178.383	303.147	89.6956	40.3137	25.3583	24.4235	53.176	26.0716	730.62	408.813	138.53	43.9499	43.8822	241.943	271.312
1422280_at	Gzmk	20	20	20	20	20	20	20	20	20	232.303	276.256	798.389	491.741	104.065	279.995	20	20	20
1422286_a_at	Tgif	2343.58	2409.71	2416.89	30.2066	20.42	130.602	93.5283	70.0017	91.7118	67.0103	130.441	88.0138	66.9173	120.102	89.1461	288.427	937.029	633.075
1422294_at	Xcr1	20	20	20	20	20	543.664	497.689	20	20	20	20	20	20	20	20	20	20	20
1422301_at	Ftl2	2338.41	2698.24	2915.71	490.988	396.218	549.802	486.875	513.81	420.81	181.4	187.918	300.791	353.568	295.523	302.904	434.631	218.643	252.608
1422302_s_at	Ftl1 /// Ftl2 /// LOC544951 /// LOC634386 /// LOC665937 /// LOC666673 /// LOC669088 /// LOC675170	6267.8	6235.37	5475.36	3618.23	3578.05	4441.73	4148.63	4152.96	4150.25	1143.1	1596.53	1324	1517.48	3220.93	2488.75	2619.48	1825.41	1936.44
1422303_a_at	Tnfrsf18	88.3461	99.2515	73.0695	551.352	554.775	538.423	547.167	780.691	842.056	2861.94	2519.11	717.599	685.742	1102.48	1294.55	719.996	297.557	383.709
1422304_at	Lcn4	20	20	20	20	20	20	20	20	20	26.6895	24.1971	305.287	346.126	20	20	20	20	20
1422313_a_at	Igfbp5	38.2867	38.5831	63.2211	27.0866	20.7385	28.5362	22.8724	20.8595	25.8109	42.6958	42.0661	138.315	292.797	37.6232	42.4796	44.841	42.3388	50.6782
1422320_x_at	Phxr5	123.236	105.718	142.087	54.8533	56.6768	78.2349	74.7809	85.0295	83.0068	72.6859	74.3707	30.7755	29.431	69.2641	38.3435	71.4295	46.1552	34.9995
1422327_s_at	G6pd2 /// G6pdx	708.169	638.634	739.348	53.7064	25.0736	37.2357	20.1229	45.2015	76.0456	20	20	20	22.999	43.2716	59.5631	57.3132	30.2197	43.0903
1422377_at	V1rb4	33.0149	38.2346	54.0138	124.494	122.226	254.13	246.235	256.647	213.095	29.1455	43.7711	62.9008	64.4671	28.5199	23.8304	255.609	148.694	163.471
1422398_at	Hist1h1e	20	20	20	24.659	20	30.1909	40.8541	58.0124	37.4574	153.741	161.144	20	20	33.2152	21.6169	56.4052	20	20
1422411_s_at	Ear1 /// Ear2 /// Ear3 /// Ear12	837.692	821.185	856.911	49.9642	39.8171	275.541	300.173	1984.89	2093.47	20	20	20	20	25.3844	20	20	20	20
1422412_x_at	Ear3	129.411	129.935	129.605	22.4594	20	143.187	113.055	1082.73	1139.89	20	20	20	20	20	20	20	20	20
1422429_at	Rnf14	662.689	581.517	546.173	317.049	426.706	257.908	294.28	253.533	212.996	160.944	260.322	223.726	206.783	149.148	152.172	211.232	204.117	325.789
1422430_at	Fignl1	52.4153	41.6771	55.8845	44.3862	51.1112	583.398	658.799	378.198	450.162	146.584	157.846	110.815	56.9451	111.301	914.212	119.142	104.257	70.1354
1422433_s_at	Idh1	531.558	522.647	435.909	246.615	202.375	326.811	323.008	119.107	186.56	115.256	99.853	30.1923	24.8375	88.6916	36.083	88.088	123.317	131.603
1422438_at	Ephx1	134.564	141.805	135.91	37.5412	35.5964	76.5076	75.5252	23.0417	34.8444	75.0734	102.726	389.116	669.552	1380.22	767.511	1522.78	1335.69	1828.85
1422445_at	Itga6	49.1774	43.2689	30.5864	41.0797	22.4735	245.758	249.837	34.8627	37.1019	603.912	554.234	883.266	873.129	1112.22	713.039	177.369	256.376	280.959
1422449_s_at	Rcn2	269.75	278.356	231.006	700.98	728.202	1158.04	1110.16	704.024	862.438	327.49	348.768	303.583	303.704	191.977	349.919	427.853	213.745	236.497
1422452_at	Bag3	202.505	198.54	161.706	48.0904	64.049	207.38	102.745	240.178	95.4301	66.4199	92.1884	30.6644	36.3578	57.0268	47.6643	26.0683	20	23.1428
1422453_at	Prpf8	928.07	902.036	753.743	1501.7	1108.13	1195.54	1105.58	1363.2	1477.51	854.518	1081.44	859.191	929.755	2683.52	2272.53	1425.45	1356.24	1560
1422456_at	Nsf	1187.08	1161.86	1032.35	574.074	513.188	463.918	338.497	406.606	438.329	289.888	294.149	319.256	280.769	415.89	365.443	453.759	566.421	592.372
1422457_s_at	Sumo3	1059.22	958.352	946.668	1507.7	1711.38	1892.45	1570.09	1380.07	1272.01	750.372	993.069	334.175	920.791	731.603	1250.94	1011.41	656.342	541.133
1422460_at	Mad2l1	79.7951	98.2601	111.263	177.819	166.799	624.111	701.848	474.241	530.021	325.526	318.73	213.4	194.063	252.145	739.592	387.344	158.941	177.063
1422462_at	Ube2t	20	20	20	23.077	20.5546	141.764	185.965	89.2626	94.7336	64.8292	73.8638	52.3477	49.4427	59.4372	115.948	31.162	35.6513	40.3849
1422467_at	Ppt1	393.287	403.224	345.589	820.371	668.738	6431.61	6269.79	847.732	990.03	303.861	372.362	171.656	199.593	523.68	344.742	477.408	267.793	262.26
1422476_at	Ifi30	5325.24	5334.58	4867.56	6791.66	6626.48	5068.03	5447.64	7908.84	8476.25	199.362	218.202	140.897	192.207	397.591	207.919	3705.8	2800.94	3741.84
1422479_at	Acss2	917.982	872.899	757.794	105.526	75.9844	101.309	119.072	46.02	65.0912	424.257	643.595	294.581	446.987	262.754	113.267	47.0999	34.6482	33.8279
1422483_a_at	Cycs /// LOC672195	2287.56	2408.57	2326.49	1011.3	805.907	2321.1	2261.42	1261.31	1377.62	718.029	797.653	943.577	694.629	590.436	1181.81	764.845	810.302	663.939
1422484_at	Cycs	891.47	825.565	903.682	638.999	613.932	1356.35	1457.43	902.791	838.635	641.713	481.702	710.678	609.344	613.204	1171.37	496.699	477.239	480.155
1422494_s_at	Ccrk	48.5134	44.4435	36.1959	124.259	163.968	20	20.6049	28.5501	34.6997	33.575	20	20	25.4934	46.3603	21.5892	31.3767	20	20
1422497_at	Slc30a5	366.671	418.766	348.373	1193.4	1195.36	713.487	622.962	788.047	878.847	472.262	527.662	373.094	303.786	486.7	483.412	1248.05	1230.62	1254.8
1422499_at	Lima1	124.927	134.253	107.519	20	20	474.415	484.687	36.5476	38.7962	20	20	20	20	20	20	20	20	20
1422502_at	Parp1	483.665	415.254	442.073	628.39	465.856	344.923	339.3	387.464	354.72	108.09	215.514	203.64	332.167	260.473	574.344	1595.04	1677.94	1556.24
1422506_a_at	Cstb	8767.28	8988.13	9039.03	1588.12	1586.83	1370.19	1477.48	941.337	977.853	1505.87	1457.75	841.073	822.62	491.723	608.011	935.163	698.813	831.757
1422508_at	Atp6v1a	2366.77	2591.72	2127.82	930.706	841.823	592.307	568.233	609.675	654.274	418.185	507.336	200.416	203.852	322.393	243.911	371.661	262.341	341.013
1422511_a_at	Ogfr	1541.92	1762.7	1691.1	625.496	484.124	462.333	408.555	582.304	542.98	321.699	482.287	497.446	631.257	672.474	710.489	536.277	726.019	407.673
1422513_at	Ccnf	31.391	28.0187	25.893	20	20	94.8246	108.707	111.044	118.14	20	20	20	20	20	50.3363	20	20	20
1422517_a_at	Znrd1	648.07	635.337	615.134	1050.38	862.125	1511.58	1481.44	1087.86	1170.62	624.687	739.945	734.341	701.031	574.026	443.856	974.61	712.593	607.822
1422518_at	Cask	88.9449	93.822	82.4597	64.7829	81.8949	110.62	107.83	191.123	206.771	20	24.2487	20	20	20	20	20	20	20
1422527_at	H2-DMa	344.533	336.346	330.609	4189.38	3488.31	5131.9	4928.13	4637.44	4939.4	211.721	251.134	189.77	252.885	181.71	136.593	3440.29	1865.78	2390.21
1422538_at	Extl2	43.6905	36.5595	29.3864	120.063	124.473	112.589	165.382	67.1924	73.678	111.989	93.4876	83.9277	90.7693	54.6262	55.0985	36.1869	41.5258	40.4772
1422541_at	Ptprm	128.053	109.626	104.767	20	20	20	20	20	20	20	20	20	20	20	20	20	20	20
1422542_at	Gpr34	22.7686	24.3896	20	20	20	224.995	245.361	223.246	253.62	20	20	20	20	20	38.9622	20	20	20
1422555_s_at	Gna13	4136.64	4504.17	3825.26	1473.55	1762.63	1466.97	1314.07	1309.76	1083.87	2460.07	2069.4	1751.16	1764.96	1670.34	1325.47	1699.14	2036.04	2205.15
1422557_s_at	Mt1	1199.35	1357.4	1300.2	20	20	493.891	371.184	360.935	257.044	20	20	20	20	44.437	25.0458	32.7352	20	25.4887
1422559_at	Ube2n	1119.62	1136.9	1126.8	387.778	317.477	852.444	755.386	561.749	558	332.64	404.539	193.699	182.191	568.33	888.92	364.824	312.519	294.11
1422560_at	Ddi2 /// Rsc1a1	325.361	279.643	272.63	540.932	581.476	247.156	276.686	530.225	527.554	136.753	107.516	91.9245	84.1326	130.043	220.696	137.818	178.656	188.146
1422562_at	Rrad	389.149	344.291	361.028	185.316	154.597	230.598	218.024	586.56	606.988	153.569	221.672	194.427	270.285	161.916	115.455	181.355	256.443	152.528
1422566_at	Tcfeb	321.476	330.511	352.106	136.485	136.13	156.478	170.972	268.216	275.367	209.379	167.868	75.3481	132.783	125.522	73.1976	182.323	123.014	154.989
1422572_at	Rhog	1787.88	1968.64	1949.84	1293.05	1008.36	1125.94	1074.73	1946.4	1959.25	1177.25	1284.83	771.694	933.141	716.773	464.303	963.312	781.491	1013.53
1422573_at	Ampd3	613.202	648.719	594.806	321.948	410.755	520.508	548.998	542.335	489.395	20	20	66.3285	70.8337	217.135	91.4298	159.495	48.8597	65.0637
1422579_at	Hspe1 /// LOC628438 /// LOC636088	1168.52	1109.9	1101.02	521.71	473.32	714.236	695.21	476.941	514.658	170.444	220.068	511.224	458.978	80.6096	217.089	529.821	352.477	359.413
1422580_at	Myl4	35.7889	32.538	34.6943	25.4306	27.2281	20	20	20	20	85.7142	67.6823	20	20	46.0196	41.6447	497.055	165.297	217.942
1422591_at	Tceb3	212.171	216.167	208.48	519.735	434.344	848.488	937.756	490.97	540.965	333.491	407.16	314.487	252.105	445.177	546.058	398.969	320.698	290.61
1422593_at	Ap3s1	2231.86	2302.49	2118.47	1257.34	1197.27	2195.08	2313.13	1099.4	1180.07	1389.39	1476.06	855.169	614.596	1390.57	1604.63	338.279	513.751	566.892
1422595_s_at	5730470L24Rik	177.708	188.2	156.645	285.817	277.851	187.985	225.259	186.006	225.141	912.491	910.694	390.01	294.946	225.959	131.607	320.754	275.675	392.635
1422601_at	Serpinb9	1836.88	1855.17	1860.54	37.8664	56.5832	750.437	599.741	119.623	117.065	2336.79	2215.11	158.545	104.799	73.3799	84.8844	31.8458	20	20
1422612_at	Hk2	302.085	284.961	247.322	264.462	307.124	863.719	1051.04	1077.11	1317.78	75.781	40.3242	45.4875	38.276	41.5652	207.347	97.315	188.539	157.856
1422614_s_at	Bloc1s1	407.469	408.941	382.717	1105.51	808.771	753.661	1006.8	790.284	1017.63	1381.34	1219.74	458.965	489.671	544.926	321.223	775.728	461.58	493.233
1422615_at	Map4k4	705.066	636.292	582.468	237.665	318.139	301.586	252.483	126.992	87.5042	273.397	287.925	219.67	247.423	392.742	280.513	72.708	155.622	196.521
1422619_at	Ppap2a	43.3842	50.6916	40.2018	25.6762	20	1640.42	1558.38	28.6852	25.1828	20	20	20	20	20	29.3932	20	20	20
1422624_at	Rev1l	133.55	139.217	107.837	84.4655	76.573	108.867	101.802	168.649	164.598	42.1431	60.0106	90.2362	68.2461	102.684	156.716	173.971	218.543	152.22
1422628_at	4632417K18Rik	586.724	564.222	551.312	223.71	207.378	523.347	526.764	1139.79	1246.38	764.118	678.062	701.641	654.138	623.295	842.107	2215.47	1763.14	1407.27
1422631_at	Ahr	517.262	487.702	445.789	195.811	225.721	1447.38	1300.28	848.229	813.453	79.8291	70.0531	25.6997	20	69.4104	340.62	192.942	263.048	249.116
1422632_at	Ctsw	21.5552	20	21.8245	233.268	198.309	20	20	44.9171	35.8608	6240.13	5699.76	2369.19	2522.87	725.779	567.122	78.8393	20	20
1422644_at	Sh3bgr	20	20	20	775.758	730.501	20	20	20	20	20	20	20	20	20	20	20	20	20
1422645_at	Hfe	66.6965	66.4611	54.8768	124.564	158.644	2339.43	2510.39	2518.62	2633	20	20	20	20	26.8328	20	20	20	20
1422653_at	Cep70	52.126	44.6914	52.5023	86.2783	103.055	269.495	214.922	311.812	297.611	29.9673	34.0829	50.6318	45.3639	86.8235	82.3123	34.7388	62.7914	44.2946
1422662_at	Lgals8	1738.01	1826.03	1587.52	234.37	293.074	62.1351	60.2279	261.684	289.162	377.084	434.044	302.481	321.538	623.302	333.776	630.708	779.854	679.405
1422668_at	Serpinb9b	123.216	146.747	109.903	20	20	20	20	20	20	294.777	241.302	20	20	20	20	20	20	20
1422674_s_at	Crygb /// Crygc	20	20	22.5388	43.3199	44.7195	25.8712	44.5228	34.7775	28.3614	172.949	136.667	125.699	109.193	72.4977	56.4206	70.7158	73.2938	56.5105
1422678_at	Dgat2	354.025	382.706	375.913	32.3973	25.6008	62.9501	53.4401	90.683	86.387	37.0248	39.706	52.1493	53.7061	44.402	66.5272	45.6418	39.919	37.7176
1422684_a_at	Exoc4	184.733	162.658	188.643	241.54	257.939	222.986	214.45	270.317	244.65	461.087	513.149	184.763	151.83	333.929	242.502	188.977	137.584	173.049
1422704_at	Gyk	168.031	168.224	112.048	43.7928	49.7864	49.5431	59.5131	138.079	121.756	83.0735	67.8612	63.8496	46.9888	61.5583	67.6621	65.4306	61.7767	53.382
1422706_at	LOC637870	126.836	148.944	98.451	243.853	240.987	47.4657	68.1172	20	20	20	20	89.4056	65.0662	91.6733	116.471	20	111.717	90.6822
1422707_at	Pik3cg	283.209	317.804	233.253	296.81	302.708	384.305	325.612	801.787	580.512	638.05	575.279	85.7245	103.202	371.977	206.183	334.096	160.951	161.809
1422711_a_at	Pnck	21.7235	20	25.8142	288.782	262.267	20	20	20	20	20	20	20	20	20	20	26.4024	20	20
1422714_at	Ube2i /// LOC546265 /// LOC669417	522.024	505.835	526.866	696.544	669.993	492.733	565.393	786.353	833.262	1425.84	1355.27	947.518	756.603	1762.47	1210.09	748.839	842.36	1116.48
1422732_at	Poldip2	74.1889	79.2275	59.0008	313.611	265.253	280.202	276.843	233.218	271.18	260.092	290.196	78.5379	121.451	188.915	192.748	257.686	372.611	412.39
1422737_at	Ncoa3	655.305	606.698	529.145	283.959	256.137	467.971	347.102	395.269	323.206	134.043	173.933	106.325	101.584	258.504	249.378	249.488	243.153	298.991
1422742_at	Hivep1	276.507	299.238	334.867	334.172	382.292	117.497	104.604	157.901	138.679	33.661	42.3002	136.671	89.0553	38.959	85.5291	72.8962	144.996	153.015
1422743_at	Phka1	23.2112	20.2482	20	73.628	125.978	223.104	179.993	109.724	127.141	153.333	89.1158	20	20	20	20	164.077	130.361	148.385
1422747_at	Chek2	41.5641	41.9337	29.0323	50.2111	43.8432	105.302	141.571	121.24	130.395	67.8039	61.5336	41.2662	33.293	33.1013	57.4929	60.4723	46.7769	59.5313
1422748_at	Zfhx1b	1511.84	1523.74	1441.73	1068.46	1679.45	20	20	395.997	252.624	1310.68	1158.16	25.1303	22.3096	20	33.892	200.835	362.136	272.034
1422755_at	Btk	832.451	853.354	729.854	1008.32	827.08	1531.64	1464.17	1183.93	1346.08	31.9154	23.6503	24.8467	21.3253	47.6046	35.6322	2018.14	2143.83	2645.03
1422760_at	Padi4 /// LOC670543	184.111	199.238	160.239	20	20	20	20	20	20	55.6085	38.152	20	20	20	20	20	20	20
1422770_at	Rad51l3	70.4551	63.6239	87.4245	69.5042	80.5899	179.684	202.511	108.964	112.962	64.3058	77.913	141.44	129.313	77.5506	49.0213	58.4746	84.9798	40.9505
1422775_at	Blk	243.633	240.322	182.393	64.9189	55.5846	20	20	147.72	143.91	20	33.6291	43.9077	29.1632	46.2772	52.0417	2647.37	2030.76	2542.93
1422776_at	Serpinb8	32.7557	31.3128	26.4391	20	20	475.542	439.177	20	20	20	20	20	20	20	20	20	20	20
1422782_s_at	Tlr3	26.0215	25.2041	28.2803	26.8917	22.109	3488.09	3263	296.774	276.787	20	20.0578	20	20	20	20	103.614	32.7965	20
1422788_at	Slc43a3	51.7962	56.0951	35.5287	119.004	97.0928	38.0674	49.1725	101.473	104.165	45.1595	36.9211	20	20	31.6395	72.059	20	48.3574	60.8166
1422789_at	Aldh1a2	80.2878	83.6518	70.4716	20	20	59.6968	51.466	114.132	131.107	20	20	60.8204	130.549	31.8706	22.2089	20	20	21.3387
1422799_at	Bat2	638.166	583.14	573.596	253.326	256.165	460.88	301.131	401.588	414.908	404.923	328.642	1096.91	421.498	594.793	316.462	241.001	274.905	296.122
1422804_at	Serpinb6b	1121.03	1135.7	1012.12	63.7665	47.0905	1227.07	1102.54	142.172	147.647	2158.65	2310.84	186.732	120.147	92.1498	139.033	29.7563	20	20
1422805_a_at	Ing3	200.762	220.295	184.099	294.083	285.96	106.583	171.788	188.188	122.205	338.431	337.28	386.511	345.749	595.225	443.659	217.28	295.271	305.669
1422807_at	Arf5	406.467	418.982	380.23	92.6975	107.47	141.306	147.106	83.0639	109.187	100.337	130.551	74.2485	94.5478	33.5048	23.2237	69.189	65.6109	37.2869
1422808_s_at	Dock2	874.801	872.008	709.605	1768.84	1719.72	1109.68	1059.49	1276.85	1266.06	3073.64	2971.46	1434.54	1513.04	2558.46	1543.89	1543.68	1161.6	1438.57
1422814_at	Aspm	29.2491	29.9899	20	23.8803	20	119.787	162.539	91.554	118.651	22.8788	38.2697	20	20	29.037	101.911	20.6405	20	20
1422821_s_at	Stard5	171.034	172.929	136.427	510.461	550.708	468.725	513.251	783.757	957.91	37.1521	68.5424	28.5239	35.7876	113.211	105.783	233.235	199.251	210.334
1422824_s_at	Eps8	80.0924	76.3941	52.6491	29.0411	32.9259	943.572	974.303	1141.2	1076.6	20	20	20	20	20	20	62.2809	46.3643	40.4757
1422828_at	Cd3d	113.58	122.235	95.7242	20	20	20	20	20	20	203.177	225.794	2822.73	2807.66	5520.2	3520.2	22.9158	20	20
1422837_at	Scel	20	20	20	20	20	20	20	336.176	382.004	20	20	20	20	20	20	20	20	20
1422847_a_at	Prkcd	1819.07	1851.88	1810.15	1957.23	1850.9	661.339	540.424	978.43	1044.35	196.378	268.382	72.7432	87.4115	170.468	236.549	849.263	750.782	777.228
1422858_at	Trip4	139.657	166.563	135.68	253.784	319.42	201.409	150.522	260.932	298.077	498.026	552.489	141.093	155.294	282.084	352.062	314.407	207.849	220.665
1422864_at	Runx1	66.8522	65.2715	61.6276	225.975	239.111	203.565	199.979	172.706	112.014	774.522	555.31	76.3634	45.7332	690.76	242.209	303.298	340.428	242.399
1422875_at	Cd84	1418.22	1465.35	1493.09	20	20	20	20	23.6918	25.0917	644.478	752.365	278.931	313.398	309.575	344.352	215.785	84.4228	78.6124
1422881_s_at	Sypl	908.141	930.372	882.765	894.703	876.383	591.702	672.028	733.978	812.755	1429.06	1536.82	290.885	266.252	421.857	477.163	1933.95	1264.94	1452.03
1422887_a_at	Ctbp2	211.29	235.568	180.343	77.7448	39.2809	372.895	363.445	123.337	143.654	116.132	130.251	20	20	20	21.549	20	20	20
1422892_s_at	H2-Ea	6145.82	5913.12	5733.74	20	20	20	20	20	20	20	20	20	20	20	20	32.5221	20	20
1422903_at	Ly86	1956.18	2184.55	1937.48	5313.46	5480.45	2681.15	2991.44	3773.7	3984.3	20	20	20	20	68.5652	40.6725	3977.47	2136.74	2463.53
1422906_at	Abcg2	25.7216	31.4704	29.0588	151.926	124.719	37.5924	27.0862	95.6799	102.877	600.834	756.672	30.8455	39.6469	195.948	101.44	20	20	20
1422921_at	Vpreb3	73.3137	79.4597	118.005	49.2621	27.5692	21.1206	27.5578	20	20	24.6385	37.8494	154.468	158.051	29.239	65.424	191.27	63.2154	41.414
1422924_at	Tnfsf9	44.6694	40.9924	39.854	246.325	92.6995	63.2301	51.7384	156.121	170.37	20.6094	24.7945	20	20	20	31.3666	20	20	20
1422946_a_at	Dnmt1	266.661	279.81	212.564	202.27	312.289	412.58	341.773	373.997	329.308	931.779	974.997	712.912	489.92	363.782	499.697	353.364	369.8	269.829
1422948_s_at	Hist1h4h /// Hist1h4c /// Hist1h4i /// Hist1h4j /// Hist1h4k /// Hist1h4m /// Hist1h4a /// Hist1h4b	135.067	161.434	125.052	401.331	371.82	683.819	927.31	921.566	1053.79	1857.41	2386.7	204.758	406.008	864.002	449.938	1217.72	316.958	326.724
1422953_at	Fpr-rs2	2590.76	2633.9	2414.68	25.6996	20	20	22.4771	78.4379	103.509	20	20	20	26.029	23.9352	20	31.9189	20	20
1422957_at	Ccr3	296.654	288.024	260.834	20	20	20	20	20	20	20	20	20	20	20	20	20	20	20
1422990_at	Met	292.354	273.92	243.947	20	20	20	20	20	20	20	20	20	20	20	20	20	20	20
1423018_at	Kcna3	125.372	111.881	100.281	28.2389	42.0698	20	20	20	20	22.2788	23.0646	54.2193	55.9546	60.3009	101.134	48.4363	27.3772	30.2997
1423021_s_at	Insl3 /// Jak3	52.169	48.5664	63.5272	80.6429	80.8635	23.7029	31.5026	94.6628	96.6753	283.159	249.082	336.307	243.276	514.665	431.313	111.745	46.1108	69.3476
1423035_s_at	Txnl5	1438.52	1407.69	1270.67	756.686	505.91	1393.37	1611.38	601.375	806.044	497.391	683.921	546.576	523.358	361.949	499.073	399.882	439.846	527.127
1423044_at	Prosc	1296.41	1248.01	1250.61	645.22	652.761	1443.24	1298.19	1286.88	1200.58	750.712	650.564	429.27	441.167	481.549	397.253	930.016	705.513	740.178
1423052_at	Arf4	2492.32	2523.19	2412.56	1872.24	1987.42	1575.22	1311.48	1580.31	1372.21	1103.53	1128.88	825.43	783.109	780.818	1080.58	1053.94	999.104	1131.28
1423054_at	Wdr1	2849.61	2844.23	2871.67	568.301	493.692	1080.26	989.014	577.519	563.236	680.881	833.768	570.403	588.281	578.605	556.087	791.07	475.537	411.081
1423057_at	Capza2	3373.2	3681.68	3512.37	2411.04	2435.26	3348.3	3034.05	3976.5	3731.81	1504.67	1640.86	1390.64	1257.17	1275.07	1199.17	2128.51	1552.7	1504.89
1423059_at	Ptk2	45.5452	42.6868	38.318	221.693	233.917	140.785	143.704	280.764	228.564	20	20	20	20.9959	46.367	32.451	47.1042	30.1018	20
1423060_at	Pa2g4	473.698	509.796	492.569	540.819	628.381	638.433	763.58	588.478	296.83	733.86	593.667	524.578	551.065	591.252	2245.26	751.906	1265.83	774.831
1423063_at	Dnmt3a	468.08	450.763	357.488	165.131	270.1	172.242	172.201	359.129	320.896	161.029	150.785	188.305	101.848	145.249	235.744	51.7675	130.458	126.388
1423067_at	Cdk5rap3	103.932	99.8958	106.732	1354.55	1042.51	903.243	879.006	867.429	928.991	756.369	976.089	408.757	584.132	611.16	552.715	547.018	514.13	466.606
1423068_at	Ift172	23.771	31.5072	35.8011	117.906	104.285	73.7195	77.4949	99.7675	87.5737	56.9085	79.1272	40.7097	39.9888	63.0744	41.7192	111.473	75.702	113.685
1423071_x_at	LOC270335 /// LOC434328 /// LOC544983 /// LOC545175 /// LOC619711 /// LOC622782 /// LOC623857 /// LOC624831 /// LOC665837 /// LOC666017 /// LOC666200 /// LOC666464 /// LOC668524 /// LOC670117 /// LOC670242	442.08	435.587	446.56	105.213	105.162	43.8228	38.6915	86.042	79.3713	228.724	138.413	290.5	97.6907	174.974	65.1614	400.553	268.188	275.652
1423076_at	Snx9	353.942	334.77	303.643	1069.23	1168.01	234.512	286.54	478.808	504.152	36.698	34.9936	47.7463	43.023	44.4674	114.541	552.99	1275.44	1419.73
1423078_a_at	Sc4mol	1044.93	1025.9	1106.16	1664.24	1093.13	274.375	295.643	302.581	363.762	59.2774	100.151	165.463	180.396	305.666	367.959	245.003	319.388	285.932
1423083_at	Rab33b	229.573	220.447	162.853	2991.19	3240.8	652.933	720.064	347.147	298.872	742.917	624.604	258.066	272.042	765.07	387.368	385.983	371.652	488.762
1423086_at	Npc1	832.984	867.081	737.055	1047.75	1220.81	125.608	121.343	368.158	307.513	440.439	464.33	134.033	136.958	207.064	134.771	146.846	123.271	132.246
1423090_x_at	Sec61g	2186.32	2487.24	2137.9	1700.58	1830.65	1562.01	1811.05	1014.26	1168.95	898.406	1073.71	584.044	732.99	743.536	836.676	946.415	808.849	815.209
1423091_a_at	Gpm6b	55.3486	68.2811	39.375	1380.64	1607.64	24.2095	76.8016	627.746	646.071	20	20	20	20	86.1431	512.587	22.8029	20	20
1423095_s_at	Crbn	572.713	555.28	502.133	391.591	403.722	295.767	288.11	361.087	377.811	440.137	457.084	908.089	900.444	1033.93	1150.64	751.435	719.828	664.899
1423100_at	Fos	2483.05	2501.83	2139.76	6162.49	6751.33	7581.02	6555.18	7417.61	6483.07	2745.38	4899.32	1458.83	3299.36	4312.48	3279.28	5083.7	339.331	283.411
1423102_a_at	Rnf10	360.762	380.49	326.222	224.466	209.942	204.719	191.608	179.233	183.834	206.895	219.024	72.3165	87.2823	133.071	127.496	93.0709	129.221	292.266
1423103_at	Rfx5	166.037	173.863	142.332	475.831	596.898	472.115	432.243	1005.73	946.81	477.851	452.939	181.457	183.6	238.928	225.897	944.401	736.395	664.079
1423108_at	Slc25a20	322.833	299.295	306.747	604.425	536.313	1447.8	1609.69	673.803	681.182	719.099	619.024	332.782	320.109	687.251	466.723	358.169	351.825	389.356
1423115_at	St6galnac6	199.997	203.665	223.082	67.5615	42.597	75.7667	97.7295	128.917	121.177	82.6138	73.0097	103.913	180.735	86.3844	113.038	120.132	57.4968	81.3271
1423119_at	Rshl2	270.736	222.696	298.382	651.856	557.97	589.162	778.914	406.656	422.212	577.999	606.292	327.353	359.975	277.033	336.75	290.583	195.413	214.852
1423120_at	Ide	262.229	256.809	220.371	453.283	505.319	497.964	427.359	377.201	386.011	881.296	952.592	449.382	355.901	520.611	953.053	337.993	409.038	400.343
1423122_at	Avpi1	221.875	222.016	203.558	108.892	157.323	652.357	660.04	1893.18	2042.41	28.0042	22.2849	26.1593	31.024	39.2143	22.5618	22.3031	20.3516	32.1568
1423126_at	Atp1b3	3733.79	3870.35	3630.68	1482.76	1533.19	1582.47	1419.09	628.117	838.746	2294.95	2929.4	3389.53	3352.01	4994.63	3029.3	970.591	925.344	1021.91
1423129_at	Shoc2	610.869	572.797	451.994	111.425	122.707	143.833	110.192	124.223	108.711	111.385	137.519	91.8671	102.528	258.138	237.584	79.8706	99.7343	155.024
1423134_at	BC003324	4030.84	4121.48	4285.47	2055.82	1807.72	667.146	679.797	636.245	626.38	553.966	649.694	469.448	403.149	585.955	1528.1	1035.36	1170.18	1374.52
1423135_at	Thy1	20	20	20	59.7088	57.9869	20	20	20	20	2349.06	1811.65	2870.84	2631.52	4005.39	2625.62	20	20	20
1423137_at	Rala	817.861	812.532	758.788	586.828	753.011	2390.35	2356.81	1230.88	1066.13	712.377	635.587	450.634	421.046	617.153	410.058	353.537	504.641	429.13
1423138_at	Wdr4	78.2297	64.8588	54.3768	104.052	113.024	239.128	256.746	180.553	160.661	215.991	175.011	221.951	149.872	172.658	276.082	177.292	271.839	320.505
1423146_at	Hes5	20	20	20	37.5679	20.317	44.0132	64.8464	51.5856	31.1703	37.988	55.5109	216.612	163.647	28.6768	26.392	65.0254	65.6024	88.5437
1423148_at	Skp1a	1577.39	1538.3	1503.4	923.028	905.504	763.516	796.963	722.75	788.737	976.238	1191.54	1311.07	1137.19	2176.64	1940.44	1046.69	824.713	540.117
1423152_at	Vapb	70.1192	82.9709	91.2243	114.014	92.3034	118.225	140.052	103.922	106.042	146.01	129.897	264.823	172.701	190.301	177.889	161.607	74.1071	71.4436
1423153_x_at	Cfh	28.3736	29.5299	29.388	133.159	54.8489	124.531	121.196	55.0806	94.9601	20	20	26.2887	34.1216	21.3844	20	26.2408	20	20
1423158_at	Gnpnat1	139.227	135.59	120.252	151.844	113.3	308.779	332.329	191.607	219.475	143.648	148.856	169.013	166.441	266.095	379.197	135.12	156.957	194.522
1423160_at	Spred1	316.335	294.177	277.462	105.959	128.615	126.57	118.77	341.938	331.884	176.802	184.919	157.607	199.237	119.654	96.368	74.2981	50.0481	44.9739
1423164_at	LOC664862	432.264	413.539	377.004	143.97	92.0248	95.6825	77.4648	81.1749	85.3734	20	48.2363	20	20	20	20	29.1454	67.765	92.1945
1423176_at	Tob1	523.663	514.762	549.941	101.872	184.196	107.025	159.241	140.787	157.983	212.22	237.151	567.77	612.694	166.913	260.891	132.048	89.8154	118.179
1423182_at	Tnfrsf13b	246.482	224.758	189.696	2654.73	2558.53	92.8835	118.445	1036.23	1203.23	73.7467	71.0544	187.702	228.275	571.248	470.622	2747.57	936.392	1205.9
1423195_at	Hiat1	1069.45	1084.85	1139.14	533.481	574.566	985.49	897.352	370.617	377.333	365.5	312.09	391.22	335.534	494.55	575.784	458.872	515.062	503.947
1423212_at	Phc1	74.8243	82.2374	63.7932	513.18	494.327	106.793	121.349	572.311	519.338	237.464	255.984	104.752	103.185	203.174	98.2393	87.9629	212.53	270.743
1423223_a_at	Prdx6	2137.07	2106.49	2079.93	320.53	307.072	375.911	407.907	616.216	676.591	192.431	231.202	441.009	500.052	599.139	426.608	156.98	202.955	261.46
1423229_at	Inpp5e	38.2908	44.6669	34.7308	72.3304	60.5802	72.5809	72.2131	95.2552	100.164	106.97	117.94	47.8505	46.5371	147.845	73.9998	138.211	80.9146	91.9897
1423231_at	Nrgn	20	20	20	20	20	20.5803	20	27.4076	24.6662	192.843	189.64	20	20	20	39.3494	21.9023	20	20
1423233_at	Cebpd	508.789	621.358	645.674	380.04	331.535	48.4785	49.7089	246.632	242.596	20	20	20	20	20	20	20	20	20
1423234_at	Psmd5	389.536	362.506	323.736	551.602	410.505	480.072	582.7	464.713	544.503	600.427	704.962	457.913	462.493	1421.26	1381.96	664.171	371.765	439.974
1423236_at	Galnt1	220.215	232.826	168.366	1181.09	1142.77	797.738	827.48	1796.95	1916.06	1304.05	1406.19	385.477	444.554	771.325	457.14	1113.85	721.647	749.197
1423239_at	Impdh1	69.1491	84.0393	98.9191	57.9452	53.4977	60.5064	54.7706	67.7939	54.457	238.322	181.833	374.527	390.608	390.081	266.595	121.055	103.163	138.152
1423241_a_at	Tfdp1 /// LOC664889 /// LOC672007 /// LOC674691	476.394	481.584	365.16	489.897	467.187	785.473	788.507	682.485	571.943	389.913	440.186	430.623	218.933	496.986	1579.59	255.806	247.586	271.816
1423255_at	Atp6v1g1	2015.93	2170.6	2108.54	992.302	777.928	903.21	937.13	849.289	961.863	336.77	404.605	363.992	347.586	507.866	309.949	429.875	430.631	357.111
1423256_a_at	Atp6v1g1 /// LOC666030 /// LOC671155 /// LOC671196	2329.08	2498	2620.07	1728.44	1761.79	1441.7	1480.11	1501.07	1302.99	1040.6	721.388	1292.64	927.741	1197.45	945.729	1214.45	932.886	923.424
1423263_at	H3f3a	6582.34	6905.85	6728.33	3108.22	2381.13	3346.63	3260.13	4776.56	5113.19	1083.77	1707.41	2328.74	2213.18	1114.65	1820.65	3976.43	3772.26	3913.09
1423265_at	Minpp1	115.641	135.09	104.664	211.042	211.782	138.284	124.967	143.362	143.487	68.0467	79.4925	241.735	220.693	280.45	234.6	160.291	127.46	79.3367
1423266_at	2810405K02Rik	131.674	111.507	93.7229	118.41	103.237	121.575	154.706	159.697	151.381	50.2747	40.5641	21.3156	39.3937	59.6476	40.606	60.1233	34.2571	33.4234
1423267_s_at	Itga5	154.895	188.226	161.476	20	20	20	20	20	20	21.2983	20	20	20	20	20	26.9102	20	20
1423269_a_at	Nedd4l	242.767	225.535	191.71	411.948	368.019	418.142	398.706	326.678	333.196	178.857	183.386	126.16	186.061	398.009	136.087	263.08	126.289	139.61
1423272_at	Polg	160.516	162.157	127.176	51.473	76.4171	151.799	164.152	161.747	167.419	380.74	419.094	96.3718	123.331	692.759	343.657	329.627	354.401	415.098
1423275_at	Ints6	356.711	332.882	273.603	197.825	326.024	339.309	278.166	353.705	324.326	615.977	483.177	444.824	375.752	809.378	598.416	351.166	519.45	462.609
1423289_a_at	1810029B16Rik	521.985	535.563	525.212	118.413	130.19	174.654	186.991	125.766	133.683	119.196	128.231	134.923	139.934	260.812	440.075	173.152	171.593	174.652
1423291_s_at	Hyou1	943.055	878.096	759.259	1242.11	902.032	1489.45	1641.93	600.114	615.099	843.843	548.31	551.575	398.858	174.017	162.913	815.627	672.961	560.786
1423296_at	Psmd8	1654.57	1771.23	1760.36	1202.86	621.447	888.877	1143.41	980.033	1181.4	311.658	573.997	429.398	417.085	562.063	595.414	694.589	584.504	723.619
1423298_at	Add3	282.673	279.545	222.034	185.463	211.285	335.504	300.234	650.932	842.404	1330.65	1808.48	1176.6	1467.97	2614.63	824.241	1900.8	1623.71	2070.27
1423306_at	2010002N04Rik	813.568	825.396	799.795	511.481	515.419	294.923	298.414	519.496	509.4	86.917	93.9371	27.916	29.8311	39.0671	40.2498	52.7529	77.4252	76.4981
1423307_s_at	Tgoln1 /// Tgoln2	789.885	665.059	684.088	174.453	167.025	166.66	191.055	120.509	151.439	185.699	193.162	165.019	120.861	212.825	237.166	127.025	148.239	132.799
1423316_at	Tmem39a	274.594	242.912	258.473	347.912	281.715	670.337	551.469	377.981	422.021	183.759	215.451	191.092	155.209	248.638	248.164	277.941	227.952	262.124
1423319_at	Hhex	394.623	386.541	354.551	1713.29	1776.5	813.441	721.3	947.002	1074.9	880.991	954.338	41.4624	31.4668	42.2626	74.9616	1543.65	929.743	986.025
1423326_at	Entpd1	643.88	599.566	673.893	112.069	92.1853	245.605	258.617	185.179	179.367	51.503	57.9336	31.4448	24.6168	24.6349	45.1241	70.3832	20	30.6197
1423332_at	Sdcbp	8472.56	8771.2	8486.88	3482.75	3666.96	3015.93	2702.57	2995.24	2885.96	2899.76	3174.43	2063.09	2160.48	2871.69	2666.86	2679.02	2118.97	2064.12
1423350_at	Socs5	195.309	195.582	140.229	168.59	250.696	272.042	309.036	181.402	222.065	296.573	261.137	141.78	144.326	125.877	186.056	288.182	404.808	448.795
1423356_at	Snap29	268.958	267.439	226.875	316.016	305.903	164.553	209.077	165.46	189.888	183.147	174.484	147.049	134.798	132.578	124.935	525.387	443.156	462.466
1423358_at	1810009K13Rik	117.322	128.91	105.044	101.141	77.9888	204.378	218.019	81.7499	78.7703	63.5196	72.5453	94.029	131.473	103.519	129.137	78.6753	106.028	96.4034
1423361_at	Yme1l1	757.641	730.542	724.128	150.418	287.815	203.14	206.542	180.229	179.743	116.505	143.815	226.193	254.071	153.734	284.221	256.015	148.013	116.434
1423362_at	Sort1	410.842	442.621	524.664	629.795	552.791	609.943	267.388	769.114	803.448	293.511	178.376	932.428	1241.18	206.806	97.5428	224.796	175.86	134.021
1423364_a_at	Fts	147.359	125.345	108.9	44.749	68.2414	32.7994	39.7659	38.8201	41.3893	39.7521	46.3538	39.2865	43.1259	62.5713	59.3245	69.1633	100.645	75.4504
1423368_at	Laptm4a	3777.84	3969.57	3701.15	1208	999.464	815.031	790.96	732.712	925.459	629.201	766.347	474.817	526.288	418.349	339.913	839.06	851.422	950.215
1423369_at	Fmr1	734.865	759.342	631.422	200.204	256.322	209.225	222.719	260.196	319.839	246.486	254.492	145.974	122.912	284.049	322.849	227.398	368.957	344.305
1423370_a_at	Csnk1g2	187.79	214.167	154.145	493.208	425.526	340.014	284.934	387.076	375.853	700.492	780.797	314.47	431.719	523.934	272.595	360.475	591.514	695.658
1423383_a_at	Osbpl9	1468.09	1608.77	1449.77	1104.9	996.047	1087.28	1248.77	910.637	1067.07	1260.5	1430.53	1039.26	1104.89	1139.72	852.035	2020.16	2708.83	2890.27
1423393_at	Clic4	3645.62	4133.82	3713.54	2595.72	2771.11	3055.64	2599.97	2780.39	2469.06	1072.1	989.222	221.446	314.31	383.886	406.913	1729.49	2637.31	2576.28
1423395_at	Tsnax	109.839	111.896	104.224	485.677	340.925	544.461	456.809	580.531	613.742	524.444	587.414	497.426	681.697	685.012	891.569	587.857	301.24	265.18
1423398_at	Taf12	344.624	342.001	336.957	83.1685	61.0554	111.797	120.813	96.2309	110.547	93.696	127.282	104.893	101.743	296.266	218.702	144.41	83.0867	89.2103
1423403_at	Mapkbp1	22.2517	28.2568	20	63.1285	82.0368	62.7823	50.658	85.5785	72.0888	126.451	124.515	20	20.4197	95.951	57.2091	25.814	36.9119	43.8183
1423411_at	BC013481	405.741	414.631	346.713	293.482	345.847	304.52	353.931	232.889	246.8	20	20	20	20	20	20	31.6931	20	20
1423416_at	Smarcc1	140.279	136.43	114.664	499.55	507.649	442.815	493.581	413.421	340.025	539.39	536.631	671.424	439.117	330.533	514.044	423.382	858.616	767.713
1423418_at	Fdps	815.224	720.25	804.776	814.406	436.498	278.957	279.552	130.456	128.044	20	25.1117	58.5476	76.4627	90.0105	112.634	89.1111	72.8592	103.231
1423423_at	Pdia3	3108.84	3194.39	3111.63	2016.37	1580.21	2848.61	3080.31	1328.93	1627.49	751.017	965.915	1223.51	1110.5	1123.11	2596.48	1016.12	594.826	589.58
1423425_at	1300012G16Rik	133.293	129.322	120.281	180.377	140.279	110.659	112.734	96.1826	120.028	54.8028	62.0816	31.9279	43.3215	36.5383	44.1167	27.5811	66.5916	75.9469
1423438_at	Kptn	38.5375	32.8808	26.1458	237.81	177.82	171.051	171.61	334.638	358.655	56.9722	95.4751	33.8114	72.3566	115.652	108.701	96.5751	61.6037	68.1933
1423441_at	Tfb2m	203.555	194.62	161.677	223.343	240.271	207.086	208.186	252.623	194.511	255.276	240.674	238.87	239.917	438.872	465.113	363.338	506.452	480.501
1423447_at	Clpx	74.6358	82.7979	35.7095	172.514	223.13	148.447	146.636	183.211	269.667	185.083	224.868	77.6945	97.1256	286.07	387.353	169.987	268.133	248.708
1423449_a_at	Actn4	586.154	573.401	497.099	449.265	437.129	552	609.348	561.226	560.579	899.872	1054.4	625.067	766.993	1690.43	1512.67	590.153	544.296	603.789
1423450_a_at	Hs3st1	26.1628	25.7669	25.1127	604.032	496.61	20	20	20	20	20	20.8551	20	20	20	20	130.842	82.9947	71.291
1423456_at	Bzw2	116.711	118.27	120.874	365.796	274.376	399.976	570.115	347.33	349.991	290.025	276.836	329.673	413.674	1985.09	1312.14	290.105	313.799	324.966
1423460_at	Perq1	326.697	336.906	277.532	107.501	205.426	123.286	109.315	136.004	117.449	539.256	416.446	299.598	296.267	222.959	120.7	298.034	475.461	306.657
1423465_at	Frrs1 /// LOC635993	478.813	403.968	389.858	172.857	227.001	129.509	114.055	209.723	220.979	210.869	176.718	266.126	252.988	125.505	90.6611	50.302	34.8527	53.9114
1423466_at	Ccr7	3807.91	3967.95	3970.24	65.3236	45.0679	535.177	411.64	869.036	750.44	20	26.2388	1797.93	1956.83	2363.6	1675.05	2155.62	2729.33	2562.03
1423467_at	Ms4a4b	308.882	342.571	314.322	31.8986	80.3694	20	26.1105	191.417	198.813	7003.89	6401.8	5671.96	5351.84	4142.44	3975.07	219.616	178.941	258.603
1423472_at	2002-09-01	559.442	509.125	592.131	295.668	403.946	240.243	251.448	217.935	211.658	284.274	241.628	333.07	278.06	144.211	184.195	234.783	321.9	256.33
1423479_at	Nol11	340.741	266.113	245.344	131.404	78.2754	152.98	145.497	120.682	144.738	38.1789	59.7949	114.887	210.873	231.876	546.607	229.851	210.008	163.032
1423482_at	Uros	92.408	85.2624	76.7686	487.101	487.287	396.659	443.769	478.871	497.618	238.819	192.919	381.801	277.104	524.843	317.94	507.48	274.132	301.53
1423489_at	Mmd	355.673	356.372	331.339	69.0409	167.638	106.151	118.085	123.808	209.434	694.879	704.637	203.122	264.704	106.969	376.924	90.1826	138.362	169.572
1423511_at	Asf1a	327.242	391	286.868	747.599	601.823	655.726	656.951	749.791	815.144	531.401	630.08	756.227	702.352	1463.44	887.488	916.503	1015.27	1216.1
1423519_at	2210412D01Rik	203.296	211.455	186.553	95.2985	86.5935	105.042	106.899	143.575	141.332	125.907	105.603	127.494	125.018	213.148	426.726	103.627	105.041	95.1185
1423520_at	Lmnb1	257.651	282.496	226.546	107.577	97.8139	551.449	389.886	487.327	354.055	175.654	150.389	41.1668	31.2349	135.482	337.915	57.6309	81.25	99.4303
1423522_at	Npm3 /// Npm3-ps1 /// LOC639633	136.557	163.457	171.175	497.114	413.225	402.905	445.845	610.701	534.634	461.579	584.48	740.205	692.577	210.988	333.812	261.992	433.803	305.527
1423526_at	Arid3b	76.4968	68.9284	93.1208	119.494	113.012	168.244	132.949	51.2023	49.9254	200.902	158.953	92.6213	89.4638	144.921	38.5744	172.947	178.781	194.652
1423530_at	Stk32c	20	20	20	20	20	47.9377	30.0385	356.06	291.55	180.04	151.448	20	20	20	20	20	20	20
1423533_a_at	Rhot1	223.1	245.015	191.269	324.958	264.316	249.386	228.637	307.392	317.316	248.683	328.773	181.308	171.16	659.717	511.848	380.497	337.763	296.496
1423539_at	Pms2	30.4262	30.0779	20	98.8125	104.909	98.3568	111.661	140.309	148.507	312.95	285.321	117.717	111.316	384.582	223.59	128.545	161.664	212.953
1423540_at	Rbms2	165.057	146.689	242.02	59.5705	92.3426	46.7697	32.6258	51.7183	46.0642	119.364	95.4083	165.184	148.281	145.606	113.349	72.8113	95.4557	74.4424
1423543_at	Swap70	1400.35	1363.96	1334.22	250.985	259.103	366.605	391.438	676.899	667.439	45.2605	43.0483	20	20	55.8663	106.042	2335.86	1619.83	1771.2
1423545_a_at	Zfp207	1095.33	1080.79	1039.53	670.142	458.602	768.033	750.172	599.001	775.24	284.883	407.036	492.574	535.744	1037.82	1802.36	719.203	288.488	299.567
1423547_at	Lyzs	8340.29	8283.3	8126.66	174.714	86.9886	1013.45	938.334	1793.89	2526.24	20	20	46.495	53.6014	84.0857	41.2968	101.226	20	26.7363
1423555_a_at	Ifi44	4468.05	4536.75	4217.12	411.435	599.32	66.3509	57.6402	43.0048	61.4729	56.6394	34.0342	20	20	153.935	110.491	20	20	20
1423557_at	Ifngr2	1091.61	989.531	1081.35	67.6876	57.4408	70.9669	159.155	87.5423	126.599	20	20	40.6706	50.6407	139.804	67.5021	50.4649	59.463	152.474
1423563_at	Prrt1	20	24.5925	20	86.231	57.975	71.8039	77.0235	20	30.7188	214.617	125.709	176.225	181.544	75.0617	103.486	20	20	20
1423568_at	Psma7	2124.65	2091.81	1957.37	1257.87	872.091	1281.82	1583.65	899.416	1144.78	434.458	614.737	687.463	678.99	755.385	1046.5	654.101	767.07	777.067
1423569_at	Gatm	47.4995	45.7417	40.7089	20	20	475.89	457.319	110.974	164.67	20	20	20	20	20	20	20	20	20
1423571_at	Edg1	182.656	181.368	185.019	20	20	20	20	20	20	142.595	201.304	1128.22	1293.11	516.582	242.385	1008.21	430.206	408.711
1423572_at	Bcl2l2	44.5389	50.6379	42.1835	126.163	148.912	98.2344	116.639	86.9455	75.3594	165.362	117.6	136.859	149.769	32.3277	61.9695	201.849	150.374	119.773
1423574_s_at	Srd5a2l	321.758	400.649	287.477	638.2	509.144	205.381	189.501	264.979	296.584	304.623	327.208	164.689	161.003	106.499	70.9407	222.792	159.403	216.464
1423577_at	Ankrd32	37.4845	38.8693	27.6007	69.1965	85.4823	56.8955	58.0571	84.8796	96.3112	65.6523	72.0403	51.4945	48.8907	62.2624	126.955	103.907	133.083	113.33
1423586_at	Axl	1508.98	1483.44	1357.26	20	20	20	20	20	35.3838	20	20	20	20	43.0804	96.3666	20	20	20
1423589_at	Arpc4	1125.89	1201.84	1091.43	1205.93	1225.1	1500.63	1550.79	1738.42	1797.64	1763.8	1609.09	552.047	644.621	708.885	420.114	668.393	472.784	576.393
1423590_at	Napsa	807.872	728.615	746.539	2912	2267.63	2523.34	2754.96	4265.82	4441.22	252.795	304.365	21.1937	20	70.2082	74.3839	2849.03	1849.69	1963
1423591_at	Fgfr1op2	813.694	778.738	719.191	2516.11	2711.43	1226.94	1158.88	1322.19	1360.97	1849.71	1722.81	1771.96	1363.96	900.799	1056.77	1599.36	1098.27	1047.39
1423596_at	Nek6 /// LOC674247	313.364	307.348	266.896	1349.54	1104.32	915.212	917.123	106.075	120.298	20	20	20	20	24.2491	35.9802	20	20	20
1423597_at	Atp8a1	95.6261	85.783	71.1164	594.524	774.109	617.607	384.868	427.981	168.094	433.236	276.552	341.615	319.956	460.555	245.495	445.935	452.675	380.767
1423599_a_at	Pdcl	597.061	514.559	485.503	339.869	346.168	238.721	258.608	204.98	192.399	135.296	146.711	246.841	250.494	153.465	343.113	305.11	261.018	177.866
1423602_at	Traf1	882.324	849.79	863.424	214.793	254.282	866.724	820.294	2036.96	1930.46	643.732	637.681	300.118	303.378	237.749	255.837	158.283	363.135	201.776
1423605_a_at	Mdm2	1862.87	1850.6	1738.17	345.791	277.42	323.662	261.518	280.1	274.253	212.383	338.673	319.351	237.691	519.109	391.404	304.303	331.025	372.165
1423608_at	Itm2a	20	20	20	200.87	210.277	189.157	250.551	20	20	894.905	1304.25	1200.56	1156.44	2176.42	3456.41	86.5462	102.049	115.728
1423609_a_at	Mgat1	330.884	346.696	315.185	2126.63	1823.03	495.962	464.389	415.168	416.91	710.838	766.827	261.191	308.677	266.355	288.443	951.153	964.015	1047.95
1423613_at	---	1860.57	1871.78	1676.92	901.205	907.957	566.518	533.807	485.754	609.017	88.1382	154.986	113.938	94.2427	82.9543	139.474	185.243	225.761	251.486
1423620_at	2610528M18Rik	266.141	213.329	176.223	201.467	237.537	138.921	180.905	197.747	159.65	400.254	359.421	412.976	394.834	961.225	889.656	360.701	324.427	374.213
1423621_a_at	Slc33a1	116.32	106.259	62.3055	334.697	306.052	490.995	637.591	167.949	215.629	179.487	191.992	95.6139	66.8297	245.906	227.651	82.2938	77.2365	109.758
1423624_at	Fancl	136.673	122.735	127.016	167.083	169.868	492.572	468.529	361.238	370.92	169.588	190.445	130.335	154.482	262.255	263.434	201.738	174.105	184.201
1423625_a_at	Dnajc19	132.511	148.528	118.747	402.06	322.983	440.772	461.327	436.417	438.523	314.175	387.507	270.071	268.884	193.513	265.431	276.861	217.771	260.039
1423626_at	Dst	123.81	147.633	108.545	81.0372	86.7137	20	20	27.0887	23.8715	20	20	20	20	21.9397	25.3308	20	20	20
1423627_at	Nqo1	1636.25	1374.12	1366.88	20	20	20	20	20	20	20	20	20	20	20	20	20	20	20
1423629_at	Dnm2	234.92	232.034	245.846	116.016	111.35	125.404	92.7093	126.619	102.713	112.045	170.979	319.948	455.731	245.715	157.021	161.444	124.649	109.232
1423648_at	Pdia6	1644.11	1750.39	1692.29	2120.74	1789.02	2943.79	2620.38	1235.3	1426.57	634.697	821.691	457.91	380.113	527.296	1251.2	1608.96	811.017	812.198
1423649_at	Tmem68	97.1644	101.862	79.132	335.428	442.826	318.638	339.663	620.926	669.656	331.762	336.642	240.614	219.838	257.95	205.017	427.065	495.288	462.289
1423656_x_at	1500010J02Rik	57.5507	55.6551	63.0468	58.5306	55.9706	109.141	105.478	192.774	194.249	56.9556	55.4694	58.0001	49.9893	60.1492	81.163	40.4599	77.6263	86.1449
1423663_at	Flcn	1027.2	958.9	1045.82	388.248	365.782	697.415	268.278	688.483	622.123	432.784	451.055	1816.99	2164.27	605.872	276.881	484.095	516.191	478.21
1423666_s_at	Rpl5 /// LOC382740 /// LOC665407 /// LOC668032 /// LOC672748 /// LOC675821	46.2695	53.398	44.6546	179.133	166.124	285.298	299.918	447.519	476.741	257.921	307.786	270.835	256.958	428.527	292.101	326.434	299.224	265.468
1423673_at	Ldoc1l	26.5812	23.0151	20	233.919	238.981	74.774	68.5584	35.861	42.657	34.6832	28.973	38.3785	42.2051	100.216	94.0487	95.0205	74.9992	139.645
1423680_at	Fads1	82.8292	72.5059	55.9306	228.779	226.882	228.142	210.467	46.6961	50.7208	41.7675	20	27.4359	30.471	121.164	97.5526	20	20	20
1423681_at	1300018I05Rik	989.811	954.654	945.216	347.984	282.595	314.561	243.95	315.366	272.114	179.594	227.043	132.588	154.481	268.28	250.764	661.029	358.67	375.164
1423686_a_at	Prr13	3718.5	3867.81	3778.68	2899.02	2853.39	1808.47	1530.16	1853.14	1778.53	2498.05	2261.78	929.243	914.263	555.682	840.75	1247.8	1000.32	988.161
1423687_a_at	Man2c1	214.164	212.068	145.091	871.848	851.527	817.734	770.825	1118.04	1099.77	425.27	358.385	411.98	398.197	1375.18	635.222	484.23	554.166	640.891
1423690_s_at	Gpsm1	45.6593	55.3308	56.2542	67.3006	69.0044	42.8204	52.4184	41.8033	42.8141	141.765	109.497	69.9157	69.2308	23.1741	32.0829	54.4246	80.1884	44.4215
1423692_at	Ndufa8	681.952	616.116	622.338	1469.85	1157.37	1621.46	1976.27	1975.29	2017.66	710.337	1613.03	743.03	809.289	707.659	555.065	1012.92	852.747	887.44
1423695_at	Edem2	218.817	241.708	212.839	1451.26	1022.66	369.426	404.242	275.526	379.706	174.66	213.506	68.5622	86.0431	285.814	138.996	337.844	179.923	203.554
1423701_at	Coasy	42.4653	43.7612	34.1672	267.349	246.788	327.471	266.002	210.767	213.199	153.716	190.719	57.5391	90.9721	104.083	122.535	179.764	129.672	118.604
1423702_at	H1f0	61.0119	65.2289	49.5183	391.539	313.374	434.572	406.584	435.206	490.882	68.2932	106.703	36.4813	58.8444	130.351	270.076	28.8311	20	41.2658
1423703_at	Ppan	274.843	297.534	252.6	377.566	395.903	836.818	883.975	486.951	579.648	522.686	456.599	538.712	512.759	843.052	798.693	563.638	1065.02	1173.04
1423704_at	Lypla3	501.609	464.819	361.119	500.051	416.492	84.4023	89.7768	107.326	99.8137	141.563	98.8411	91.1813	86.303	81.7142	115.102	166.524	172.24	301.572
1423707_at	Tmem50b	1661.35	1609.31	1626.28	1538.48	1790.6	1607.71	1566.19	1346.35	1179.59	340.971	211.196	384.313	315.305	512.365	480.747	1158.42	900.322	1146.99
1423709_s_at	Farslb	242.087	210.376	201.331	587.974	491.794	899.219	889.8	806.507	921.264	580.921	534.418	544.408	651.643	1534.84	1362.42	1097.31	880.211	946.249
1423713_at	Abcb8	20	20	20	45.0128	48.5526	110.387	105.52	46.1452	65.8264	22.755	22.9118	21.1532	36.9037	44.2782	53.5885	52.2659	64.4952	57.9801
1423714_at	Asf1b	45.4623	48.2924	43.568	74.0499	71.2938	629.751	641.125	504.999	571.377	338.367	336.383	104.396	87.9101	239.854	618.499	167.558	60.8859	52.2785
1423717_at	Ak3	105.946	104.002	83.7883	581.962	561.149	513.35	511.91	277.847	271.528	1088.95	1227.74	336.269	405.048	457.898	312.013	285.748	151.15	202.305
1423722_at	Tmem49	2975.45	3212.53	3134.83	764.362	810.884	1214.54	896.169	1104.62	1206.54	1651.94	1427.21	728.218	575.522	677.322	1020.9	1180.41	1044.43	876.52
1423725_at	Pls3	87.685	100.66	65.7039	754.212	963.278	119.406	136.698	129.492	133.162	32.2623	20	20	20	20	20	20	20	20
1423731_at	Aldh16a1	159.111	147.831	164.335	125.735	137.075	298.529	305.672	318.115	308.66	116.382	126.362	72.3426	101.266	97.9078	91.123	155.633	121.279	135.599
1423736_a_at	Dym	113.021	116.647	90.0829	219.934	155.868	479.362	520.79	495.566	547.858	122.295	174.334	89.8827	143.637	332.427	163.702	169.099	70.4342	106.062
1423739_x_at	Aplp2	890.398	834.887	935.151	412.705	485.252	489.724	439.115	638.37	672.025	1431.85	1489.05	317.524	231.879	442.829	396.384	399.302	508.016	594.533
1423744_x_at	Eif2s3x	1437.51	1378.39	1464.77	251.747	478.362	368.892	303.385	353.278	379.47	212.203	271.244	421.572	377.506	427.587	526.428	453.053	565.806	249.276
1423747_a_at	Pdk1	20	20	20	177.485	221.346	223.163	244.994	187.902	153.634	232.418	120.289	1938.62	1963.6	550.449	559.955	369.128	158.625	202.548
1423753_at	Bambi	53.0484	67.7114	44.5081	54.7691	61.6955	43.0394	43.9017	70.7181	70.9725	160.457	185.324	20	20	103.879	27.048	54.4957	39.4484	29.6886
1423754_at	Ifitm3	7944.32	8438.3	8670.03	894.404	602.512	775.022	763.307	3190.15	3270.29	20	25.7317	29.0884	24.2744	35.7027	35.2748	40.8088	72.4137	30.2907
1423759_a_at	Tmco1	435.325	382.884	367.198	1489.12	1602.37	838.003	899.429	944.68	1160.7	756.188	879.105	581.835	626.033	417.528	959.391	851.456	413.672	384.374
1423762_at	Adck1	33.2011	38.1534	35.4241	174.968	123.375	187.545	212.167	186.072	218.236	154.463	146.519	68.7386	62.2821	106.197	100.943	88.7721	72.4663	99.8917
1423765_at	Athl1	55.0813	54.8648	58.332	135.416	133.203	68.8077	68.5253	167.423	173.285	96.2486	76.7263	113.942	108.038	134.072	90.3474	117.559	42.8851	67.8661
1423768_at	Unc93b1	1175.41	1110.55	1181.97	1642.05	989.562	1039.45	891.928	922.98	968.197	102.316	110.318	64.1441	63.5967	37.2041	55.6147	1181.07	584.126	608.853
1423769_at	Ptcd2	203.386	197.058	211.08	317.677	278.488	993.736	923.109	540.667	582.749	298.154	292.711	305.571	348.393	1135.41	805.77	406.738	262.697	271.566
1423770_at	Tmc6	87.2449	87.9059	83.6911	206.902	178.777	90.5654	99.2296	140.656	142.46	190.983	202.958	350.402	316.891	709.69	371.752	203.128	422.244	584.586
1423775_s_at	Prc1	58.5802	55.4494	76.4734	66.6541	44.1036	319.37	339.041	261.863	320.965	158.632	238.531	49.9157	37.6118	100.583	181.585	44.8152	40.0425	51.6067
1423776_s_at	Tbc1d22a	180.985	172.759	162.201	509.413	389.679	610.646	633.963	584.748	560.878	348.631	362.781	152.311	151.783	108.193	89.3581	227.989	200.831	231.22
1423777_at	Usp20	20	20	20.0443	141.603	102.242	54.0146	34.0516	29.5953	29.1564	101.853	107.553	30.8231	53.6538	43.3805	45.0442	24.1568	29.3734	38.9966
1423779_at	Chchd6	46.0093	47.0806	57.8971	137.021	86.5722	135.735	196.202	68.641	69.5302	28.0688	21.6234	67.8097	100.705	54.2095	61.8958	39.514	26.6025	37.3472
1423784_at	Gars	533.843	521.391	403.138	624.363	623.698	1134.37	1077.36	804.094	912.953	1056.96	1052.74	703.128	930.43	1413.49	1797.14	767.08	2023.21	2113.27
1423785_at	Egln1	200.989	190.035	162.817	800.997	715.88	395.729	412.742	462.743	505.792	824.149	918.913	775.468	803.73	844.936	687.685	320.364	366.078	394.514
1423786_at	8430410A17Rik	156.468	125.096	125.972	86.5204	63.093	127.161	124.699	57.2876	57.5821	193.211	207.024	86.2858	88.7615	264.53	200.306	296.112	359.503	321.791
1423800_at	Dars	384.584	406.764	354.562	598.952	489.555	673.005	650.397	546.105	668.448	249.935	412.125	519.809	473.067	719.586	1311.7	588.43	515.638	448.853
1423801_a_at	Aprt	916.028	832.548	881.768	282.897	176.263	403.689	390.255	281.817	382.453	223.26	268.969	541.788	702.698	809.607	952.524	462.235	362.934	347.876
1423806_at	Ints4	195.808	188.642	154.245	555.698	466.978	589.308	599.592	382.966	409.982	261.665	244.875	128.832	139.444	523.61	425.555	862.665	433.637	542.334
1423809_at	Tcf19	24.7881	21.7779	32.7517	278.228	171.02	612.648	708.52	379.638	394.991	161.933	224.623	78.2819	57.6665	144.693	306.029	65.8938	20	31.4406
1423811_at	Sf3a3	228.061	235.719	196.097	455.602	414.37	458.779	509.854	474.618	585.074	550.912	616.853	502.97	549.407	831.847	1104.84	834.55	738.374	754.789
1423812_s_at	AW146242	124.605	153.367	124.65	149.994	146.41	56.1023	63.162	343.379	372.276	474.492	423.954	115.843	138.441	185.931	143.879	20	22.2763	38.8603
1423814_at	Ddx41	126.09	124.179	117.312	333.982	218.205	239.68	251.709	229.33	245.583	252.897	356.463	129.976	190.681	336.413	275.885	774.344	608.267	582.455
1423816_at	Cxx1b	39.8574	39.148	49.9469	94.2545	66.0722	294.199	262.112	89.7352	111.838	55.0799	29.1946	93.2418	78.2893	57.0924	52.4918	31.767	20	20
1423822_a_at	8430437G11Rik	388.444	381.668	348.817	218.409	207.194	185.264	206.721	300.413	300.551	83.475	84.0346	98.4838	107.746	128.588	200.903	200.901	178.752	142.63
1423833_a_at	Brp44	563.471	540.992	498.015	1976.33	1791.54	2744.35	3162.84	2186.8	2161.21	1132.59	1171.48	1168.86	986.89	630.15	614.041	1117.7	1034.66	980.85
1423834_s_at	Gga1	38.0301	54.0653	36.5491	103.144	107.568	206.811	145.524	150.161	159.753	257.289	210.066	78.5414	64.214	57.7579	32.4773	50.284	55.9741	87.9339
1423835_at	Zfp503	802.781	737.572	795.988	20	20	20	20	20	20	20	20.1634	20	20	20	20	20	20	20
1423843_at	Lrrc61	51.6283	49.8279	44.7161	75.9081	54.7409	85.5572	55.3552	108.657	98.1054	133.333	163.189	40.4647	48.5398	60.9356	44.4958	99.2749	96.0189	98.95
1423847_at	2810406C15Rik	52.6556	53.9322	43.2522	266.662	265.658	968.624	826.928	856.64	917.008	583.504	626.436	390.504	320.739	488.779	865.917	427.895	324.493	380.922
1423848_at	Mphosph6	82.2332	83.608	84.1004	197.683	147.767	233.408	252.257	229.777	263.036	113.836	142.561	162.829	180.521	201.449	389.498	158.07	123.648	109.32
1423854_a_at	Rasl11b	20	20	20	512.533	547.86	29.2608	37.4861	23.5052	27.3249	115.772	244.83	65.3479	84.7779	163.855	97.6865	27.0693	20	20.9506
1423862_at	Plekhf2	905.806	903.891	875.755	79.1486	87.3931	155.353	151.251	98.6787	90.654	30.2855	37.5575	39.3662	34.4071	69.5107	53.7225	94.4605	87.2243	79.1896
1423863_at	Abcf2	170.43	154.142	159.558	71.3693	51.5563	114.695	84.5991	120.557	122.91	90.5014	85.1433	86.7654	170.539	376.064	350.899	102.958	172.522	131.607
1423864_at	Nrbp	202.993	203.465	162.125	272.185	278.979	461.735	370.366	359.014	379	724.465	679.508	280.957	302.381	515.857	302.016	414.387	504.544	659.094
1423870_at	2610208M17Rik	822.668	885.696	728.625	298.121	262.605	349.419	331.026	235.25	266.948	206.827	240.45	224.846	176.137	370.2	399.177	684.406	714.621	780.909
1423871_at	Tmem63a	101.524	86.915	90.6779	966.009	786.703	212.673	174.091	275.023	228.563	337.598	301.096	181.321	219.304	259.353	119.275	179.82	79.6571	102.141
1423877_at	Chaf1b	30.146	32.2397	45.1899	58.8062	44.6096	121.58	133.276	82.4831	94.9236	49.0446	60.1738	50.1233	67.4444	92.111	133.141	95.7135	48.5138	41.7353
1423878_at	Gypc	169.064	182.106	181.005	267.782	224.392	464.631	516.51	474.965	512.344	47.3372	58.7419	53.9567	69.7968	200.01	167.205	188.961	64.8304	65.5452
1423883_at	Acsl1	752.132	720.668	638.688	1076.64	1165.78	285.369	277.273	471.95	487.442	47.0858	79.3299	57.569	57.8306	102.173	130.419	193.545	215.374	166.477
1423884_at	Cirh1a	422.693	419.007	344.143	161.92	248.245	239.551	180.876	202.739	217.749	227.286	186.189	498.521	597.742	531.921	801.887	256.151	373.54	360.573
1423889_at	MGC5739	233.494	238.391	298.467	555.339	392.011	174.263	237.237	299.728	324.696	147.555	194.1	188.662	76.5202	121.269	155.672	185.762	138.549	177.243
1423894_a_at	Dalrd3	89.6764	95.9025	77.0117	277.565	263.938	254.83	248.789	332.54	432.683	165.259	281.51	158.896	158.848	275.258	294.642	535.406	235.81	183.806
1423896_a_at	Rnf187	876.904	848.455	794.239	3939.79	3771.82	1647.96	1712.82	1962.76	2031.03	2838.72	2657.7	1699.11	1746.03	2114.46	1457.75	2075.1	1521.32	1906.2
1423909_at	0610011I04Rik	515.244	496.048	415.639	151.235	224.685	137.068	209.31	1818.03	2220.77	27.3032	21.5712	20	20	43.5084	481.209	22.0498	20	20
1423913_at	Hectd3	93.7261	94.6555	93.5211	240.44	266.641	193.772	151.675	252.549	202.927	488.45	440.071	159.331	166.028	578.476	251.4	265.855	169.005	247.143
1423914_at	C630004H02Rik	20	20	20	43.2184	55.3604	20	20	20	20	152.622	120.12	181.075	166.158	155.5	40.9708	20	20	20
1423916_s_at	Mlf2	646.779	598.482	557.174	565.009	279.308	517.628	463.21	360.259	413.267	291.057	299.168	123.31	144.949	220.412	235.615	207.788	204.554	205.469
1423919_at	BC023882	226.787	211.778	181.472	878.173	1054.73	472.539	417.251	462.434	474.328	1109.45	1279.06	985.255	864.002	918.28	1340.6	826.697	708.058	739.182
1423927_at	Slc35b2	137.555	135.803	197.695	104.694	61.3618	164.525	120.458	130.256	145.315	81.9681	125.627	269.846	232.829	99.1112	102.395	151.031	61.8549	95.5218
1423929_at	Phgdhl1	276.749	300.438	205.567	504.356	431.234	859.195	840.421	1197.34	1315.73	1211.76	1329.26	777.842	897.203	619.882	521.222	461.99	328.99	399.145
1423938_at	Llgl2	35.5163	32.5169	41.1962	41.5729	28.4983	48.7005	34.6293	42.3827	22.7099	128.587	136.125	55.1532	67.2672	56.7158	42.2877	56.2709	43.3158	44.4814
1423941_at	Camk2g	154.868	148.621	124.113	384.235	397.238	326.509	342.837	347.315	374.992	1467.61	1533.02	481.813	417.941	1052.43	893.302	143.005	102.842	127.109
1423946_at	Pdlim2	128.316	154.991	116.586	524.781	391.244	782.526	844.913	520.907	610.284	704.214	832.541	448.008	557.031	273.655	198.55	853.674	259.199	362.309
1423953_at	Cdkal1	37.4681	29.4131	31.9831	80.9464	94.8631	69.7275	92.5688	92.6603	101.744	258.178	274.399	72.6906	73.395	92.1435	76.2816	78.8059	59.7647	43.1059
1423954_at	C3	2775.25	3073.33	2758.75	20	20	20	20	80.6404	91.5201	20	20	20	20	20	20	20	20	20
1423957_at	Isg20l1	104.409	108.649	82.0351	98.3986	91.9512	104.722	103.289	129.437	142.388	82.5935	85.1494	79.2194	111.858	347.652	459.556	132.202	247.911	220.788
1423960_at	Oact5	421.318	433.286	379.079	301.134	200.759	178.571	182.66	170.586	199.835	185.577	211.519	144.204	189.822	453.878	311.909	229.507	245.254	293.155
1423964_at	Cpsf3l	279.037	262.402	252.491	333.833	232.738	427.897	422.328	322.21	375.18	251.602	311.604	298.389	282.242	792.951	543.06	356.238	252.27	300.385
1423965_at	Cd99l2	42.2235	40.9962	34.3461	20	20	177.033	191.77	20	21.5996	69.5329	48.5866	40.6546	79.4501	139.005	174.017	32.2195	20	26.5629
1423969_at	Nup37	82.9898	83.8318	71.1932	123.923	110.038	266.295	317.528	186.832	223.272	299.919	249.695	257.755	246.604	303.173	468.396	174.729	195.637	149.482
1423976_at	4930453N24Rik	357.216	376.625	335.706	443.83	488.589	356.285	370.694	357.283	395.111	989.584	957.005	795.549	826.289	953.438	710.41	452.032	309.535	260.87
1423989_at	2210010N04Rik	419.046	418.556	319.929	219.184	208.595	132.395	133.447	160.351	141.733	1269.92	1431.27	1520.3	1494.92	1427.72	471.758	310.37	347.927	453.622
1423991_at	2610033H07Rik	73.93	60.0174	76.2314	58.4869	79.266	189.29	87.7996	145.366	111.041	63.849	66.6055	182.747	104.014	419.048	454.319	113.047	190.648	189.941
1423993_at	Atp6v1f	3453.05	3475.84	3364.7	1917.86	1319.79	1981.76	2072.32	1995.82	2121.48	1137.68	1432.42	1030.58	980.861	1096.34	845.758	1664.64	1227.96	1276.34
1423994_at	Kif1b	213.677	216.978	160.383	35.6487	41.5379	102.894	90.6017	87.617	119.648	283.072	328.804	364.375	356.067	340.617	202.625	33.6243	47.7558	50.7594
1423999_at	Abl1	90.898	109.026	78.0889	664.03	589.399	826.004	655.174	1105.98	997.309	554.257	495.192	220.254	266.121	246.091	129.778	241.566	222.322	233.158
1424001_at	Mki67ip	134.951	151.77	103.123	214.725	195.121	336.853	317.465	242.196	261.99	230.379	275.46	248.43	296.638	538.681	838.177	306.848	348.624	378.967
1424013_at	Etf1	1289.2	1186.3	1023.53	450.55	605.164	526.392	445.58	484.734	592.71	340.215	346.281	359.582	555.533	424.133	1087.78	429.179	653.392	597.691
1424015_at	Rab6ip1	1488.21	1605.09	1455.88	1549.52	1401.66	1661.37	1537.72	2116.59	2073.37	420.726	443.266	158.234	109.306	314.923	336.023	613.99	781.938	880.502
1424016_at	2310007F21Rik	112.949	107.773	94.061	457.793	451.294	476.642	441.58	300.278	330.416	240.961	321.998	138.446	141.688	204.246	261.795	195.341	228.217	239.464
1424022_at	1700012B18Rik	869.247	849.3	853.218	20	20	57.7157	65.2979	88.1812	105.709	20.7951	20	20	20	24.8606	20.7189	20	20	20
1424023_at	Atpbd3	51.9215	50.3556	38.3253	134.429	111.857	110.151	125.109	152.487	171.837	270.796	210.88	186.317	174.933	145.344	87.5134	98.4019	167.422	250.043
1424024_at	Mcfd2	1168.02	1105.21	1065.87	574.295	523.682	466.729	469.177	417.675	464.612	184.523	227.771	189.981	196.968	263.229	444.009	231.228	189.396	233.134
1424028_at	5830457O10Rik	432.65	390.809	364.772	233.938	297.984	229.252	269.815	245.351	256.582	534.51	464.094	583.295	479.427	1198.98	992.516	266.913	282.132	250.794
1424029_at	Tspyl4	20	20	20	699.103	758.62	84.3178	130.604	108.883	154.243	182.888	152.115	359.513	338.3	380.019	215.564	86.0375	73.1797	107.212
1424031_at	Snx11	52.5938	48.2983	52.1976	199.909	214.118	129.603	124.054	241.009	260.779	145.795	146.759	42.7828	51.6576	94.9192	89.1486	253.684	218.234	265.879
1424032_at	Hvcn1	722.403	726.106	719.824	2339.87	2112.81	35.234	66.1916	714.198	639.26	764.438	693.39	655.524	722.555	614.401	283.189	3274.39	2015.31	2599.89
1424034_at	Rora	59.4192	60.7586	55.5313	41.4417	35.3078	20	20	45.2467	61.7395	126.741	114.865	225.767	155.124	161.103	493.896	20	20	25.4819
1424036_at	Prpf6	326.766	270.022	270.107	533.589	566.666	404.975	409.245	498.939	566.919	582.432	830.787	472.284	743.425	1264.19	1143.87	858.158	855.919	756.368
1424038_a_at	2310044H10Rik	219.816	208.449	213.867	992.961	838.912	535.859	507.994	697.427	618.97	585.361	521.744	729.204	813.936	576.259	502.248	538.919	311.89	373.282
1424039_at	Tmem66	727.775	761.498	690.64	3935.65	3922.76	2147.03	1927.62	2183.27	2464.49	4219.38	4302.25	4748.44	4681.56	6317.32	3453.24	1061.65	1032.39	1323.14
1424040_at	Rprc1	1044.58	1083.06	997.517	1294.3	1102.73	343.278	308.614	805.999	850.426	877.072	1113.29	274.711	264.331	205.492	219.967	128.628	97.5508	108.676
1424044_at	Jmjd2b	61.79	41.5987	49.4942	132.355	107.512	81.4645	98.0985	89.5004	60.1371	131.619	134.587	79.1441	58.5036	69.2315	42.7648	54.5323	126.597	130.89
1424045_at	5730437N04Rik	66.4836	75.7047	56.1947	180.999	131.689	93.2998	124.9	114.581	115.117	43.9033	87.8013	26.9011	45.3346	72.6811	89.2571	61.8237	61.0633	39.9484
1424046_at	Bub1	26.6719	25.7985	20	24.3882	20	208.198	204.949	163.361	147.262	24.4942	29.5237	20	20	28.5522	171.82	22.2411	20	20
1424048_a_at	Cyb5r1	328.729	300.931	294.731	162.483	150.34	1317.92	1064.26	298.51	358.768	232.056	253.268	137.316	133.746	227.496	162.194	173.3	140.827	133.135
1424059_at	Suv420h2	152.754	152.773	187.614	497.475	451.892	634.761	447.548	706.268	722.693	543.504	498.336	298.367	266.629	325.573	213.971	340.737	322.382	358.307
1424061_at	Manbal	117.683	109.14	102.294	96.8161	49.6628	86.0142	104.774	86.6687	134.245	57.3716	67.5728	33.2599	41.2414	62.4142	48.7899	49.7324	34.2269	57.2355
1424062_at	Ube2d1	387.926	438.346	383.178	150.343	192.367	143.762	119.404	188.501	217.282	157.128	174.865	219.308	208.092	251.52	111.775	354.849	324.227	295.342
1424067_at	Icam1	1194.33	1232.72	1209.1	1018.66	980.822	1583.87	1603.65	1643.5	1781.48	1290.99	1157.15	516.703	393.182	192.517	217.05	382.994	380.855	450.162
1424071_s_at	BC018507	464.113	442.817	387.284	534.499	629.075	393.052	341.518	469.369	503.007	607.18	575.289	1164.1	1068.98	1004.97	883.501	809.304	903.817	836.256
1424081_at	Pcgf6	113.287	112.96	101.313	135.609	118.688	143.941	157.756	143.321	116.816	145.178	150.298	402.02	325.144	335.222	451.094	254.653	454.157	419.102
1424087_at	1810042K04Rik	154.39	150.463	133.685	406.437	302.723	498.578	557.944	351.452	428.852	210.293	226.755	135.56	144.45	105.224	134.437	218.092	234.685	315.465
1424091_at	AI449175	222.131	232.43	160.212	27.9375	32.3281	36.8145	24.3658	59.3593	66.4782	36.2701	49.7896	45.4314	55.3808	197.786	164.863	60.712	51.7071	65.1082
1424095_at	Rtcd1	149.848	169.514	129.263	579.199	464.711	1020.76	1168.38	601.76	708.522	363.119	436.088	275.47	317.259	550.468	536.028	578.284	517.358	465.803
1424098_at	Elovl7	20	20	20	20	20	20	20	20	20	277.788	216.428	60.7099	46.2443	77.3478	20	20	20	20
1424101_at	Hnrpl	284.267	327.131	286.813	126.553	132.967	161.053	122.702	114.425	159.7	180.68	207.363	157.305	167.902	136.209	86.9372	94.2533	99.9552	81.7371
1424103_at	Atg4b	106.916	104.209	106.275	138.888	150.014	133.232	131.765	158.874	172.698	310.115	275.141	145.842	112.522	283.861	188.464	190.811	200.675	266.59
1424111_at	Igf2r	903.905	949.748	894.808	20	20	262.468	330.412	20	20	965.999	818.403	652.565	547.087	319.747	248.538	83.5292	122.288	142.32
1424118_a_at	Spbc25	61.3382	65.0693	42.8082	60.6813	44.0922	362.455	332.722	325.287	358.764	115.962	126.342	42.9929	25.6457	71.6611	275.072	63.7	76.5963	74.6609
1424119_at	Prkab1	458.124	408.829	367.122	593.847	455.068	505.21	525.256	549.577	572.135	1487.96	1525.18	538.237	658.074	964.481	606.096	801.89	496.08	570.381
1424124_at	Mospd2	956.962	923.79	800.247	339.653	358.79	1005.48	972.005	509.281	461.651	106.29	84.1966	144.858	110.077	138.846	123.961	194.636	137.94	125.638
1424125_at	Kcnk13	39.305	31.7366	34.0626	38.6308	53.8187	37.5404	30.6029	33.2398	36.9946	92.8397	69.4307	151.675	134.084	57.4985	35.5495	70.8958	46.2521	63.3241
1424126_at	Alas1	936.04	980.349	890.632	417.823	282.177	223.677	236.428	431.632	473.921	131.175	155.822	100.429	136.047	225.702	226.425	182.018	185.369	168.601
1424128_x_at	Aurkb	23.4688	21.7555	20	42.9528	27.3209	208.677	239.55	148.875	149.834	23.9168	24.3937	20	20	20	99.2685	37.2555	23.8889	24.029
1424132_at	Hras1	104.63	100.628	73.374	261.608	211.201	268.558	293.066	173.426	204.354	338.549	317.655	103.25	109.237	172	137.912	85.596	103.51	142.801
1424138_at	Rhbdf1	118.114	116.361	132.034	77.7535	112.708	53.0538	40.5711	20	20	20	31.2864	20.1503	24.9897	20	20	124.932	82.5004	41.0561
1424140_at	Gale	38.9461	37.8678	31.8299	243.618	171.264	259.166	276.019	132.871	142.559	71.9671	61.022	28.6424	20.3933	110.286	110.125	49.8882	48.7203	56.1866
1424143_a_at	Cdt1	861.719	828.062	784.807	245.613	222.842	805.197	843.853	791.938	768.941	1137.07	1207.98	957.473	1081.18	669.456	860.417	1277.43	1886.55	1738.58
1424147_at	Ahsa1	1299.69	1293.19	1241.12	741.067	630.673	857.656	776.997	761.433	836.009	868.483	979.445	793.135	671.854	1442.24	2229.91	1230.76	865.342	824.304
1424150_at	Gdpd5	48.1162	57.2035	55.5865	31.5703	29.3904	235.581	248.202	79.5951	60.6447	70.9207	67.2892	116.332	93.7163	85.9116	134.268	44.0209	20.3536	20
1424161_at	Ddx27	66.8852	57.4879	53.7031	180.228	136.678	217.697	202.983	190.196	202.812	112.863	182.18	93.9105	176.108	255.461	426.033	256.029	318.732	277.144
1424163_at	Rmnd5b	90.69	87.9122	63.8699	869.286	692.935	307.746	313.093	660.357	643.843	385.764	395.999	321.065	288.601	454.798	234.381	438.432	345.594	393.509
1424165_a_at	Sharpin	307.181	279.673	282.229	888.491	772.238	1018.65	906.46	699.544	696.109	1201.5	1072.31	521.165	634.709	354.49	212.257	1277.95	867.408	1066.78
1424169_at	Tax1bp3	212.206	208.216	194.094	101.271	91.6015	256.755	249.192	175.356	203.267	140.031	151.134	27.114	23.0104	96.7465	57.2841	56.1642	42.0999	53.7235
1424179_at	Plekhj1	123.336	128.516	138.376	70.9661	42.8644	75.4697	78.1758	74.8215	67.3306	57.9664	64.8161	42.6989	35.9911	51.3205	33.2016	52.4115	48.5632	31.8573
1424181_at	2006-09-01	134.377	144.694	138.836	952.838	853.072	1743.3	1583.36	973.963	975.678	1399.82	1807.36	1050.75	1248.39	1199.3	995.881	1246.71	660.197	756.791
1424184_at	Acadvl	266.685	267.528	266.732	647.095	568.222	501.855	476.406	694.297	782.495	709.284	791.207	501.103	548.582	1504.74	1260.67	553.416	344.382	281.583
1424191_a_at	Tmem41a	28.1352	29.856	24.386	66.3936	72.1519	27.4917	43.9558	58.8506	52.3824	139.346	117.286	147.041	165.017	141.36	153.205	39.1308	20.7362	20.8822
1424192_at	1500011H22Rik	23.3434	20	20	82.5386	73.6904	102.513	121.958	61.87	85.0315	32.9915	45.9404	45.0204	51.4795	62.3823	92.8046	58.0942	56.0176	69.7905
1424193_at	Pwp2h	108.387	125.373	113.114	103.494	105.793	118.682	108.525	136.152	139.134	96.8585	124.598	133.853	190.093	382.193	384.452	206.476	270.215	234.534
1424194_at	Rcsd1	893.534	966.857	815.188	1632	1687.65	438.265	405.712	788.05	715.246	2272.03	1919.43	1226.28	1352.32	2573.24	1182.44	1726.17	1459.62	1773.13
1424203_at	Ncln	102.652	105.702	51.5666	85.9422	78.1948	127.612	82.6891	110.155	120.223	149.276	143.093	201.521	156.812	275.81	166.533	33.515	88.2169	133.25
1424204_at	Mrpl13	335.293	363.716	355.974	553.504	450.986	887.97	928.66	1043.48	1246.93	476.4	572.005	376.499	335.08	768.677	886.559	565.501	528.023	544.495
1424208_at	Ptger4	983.057	969.236	817.861	1500.84	1480.51	1098.73	1088.57	1276.74	1200.72	2050.47	2111.76	762.923	707.359	1288.94	1803.5	513.205	479.671	428.569
1424209_at	Rarsl	86.9707	82.5558	68.6422	268.16	269.097	328.789	313.092	266.394	296.243	248.618	266.61	201.128	226.593	477.688	589.593	391.533	408.343	357.161
1424210_at	Spfh1	282.588	266.649	228.857	809.933	842.786	1926.21	1960.81	1372.55	1522.39	65.5722	49.9834	105.723	92.92	164.792	175.409	390.288	484.771	385.562
1424211_at	5730438N18Rik	382.083	389.513	357.09	72.5963	56.1039	42.5819	49.4427	65.5953	90.9776	408.827	517.448	86.9906	77.5155	54.8538	95.8529	66.5859	100.243	119.988
1424213_at	Ubiad1	75.7358	76.5753	69.598	90.0017	49.064	62.5883	69.8548	62.2242	57.4819	100.551	82.0606	46.8073	46.4916	130.68	122.275	117.477	134.562	132.792
1424215_at	Fundc1	297.454	261.573	245.125	677.65	834.692	1036.38	979.607	860.059	909.872	409.109	389.068	302.764	312.257	441.636	552.655	489.794	245.48	240.099
1424219_at	Mrm1	45.62	48.6443	35.7913	85.2549	79.6885	59.9506	71.3767	74.15	80.8765	134.78	130.429	47.739	64.9685	199.316	93.4104	133.561	211.693	231.45
1424224_at	Asb8	146.332	127.057	151.233	63.8136	71.8127	33.4846	37.9089	42.1599	62.5964	132.794	220.084	135.559	130.149	84.2511	72.0221	121.982	92.3468	78.2392
1424226_at	9030617O03Rik	35.7965	41.8947	32.3613	277.7	267.171	377.569	422.133	341.643	321.512	190.286	195.485	44.8341	48.2583	58.3601	47.5489	82.0849	20	20
1424227_at	Polr3h	57.2293	58.4845	44.9328	223.716	238.304	190.953	190.569	138.207	152.574	143.793	139.97	91.2748	102.463	89.0504	130.152	204.766	273.129	280.377
1424229_at	Dyrk3	20	20	20	252.97	280.523	35.6774	39.8704	38.7014	34.469	20	20	20	20	20	22.7507	20	20	20
1424237_at	Zfp639	352.391	314.475	321.364	574.14	546.538	509.508	518.089	472.031	540.687	977.839	953.906	440.211	401.217	1069.42	525.359	841.214	954.986	1002.39
1424239_at	2310066E14Rik	23.2487	24.9542	20	140.481	117.227	67.4717	60.3505	127.885	109.615	187.793	203.091	26.7899	32.2209	73.448	33.5391	35.0808	94.7082	163.17
1424240_at	Arfip2	76.3401	75.7371	57.5918	206.618	213.283	329.193	404.168	211.99	233.262	212.003	54.3584	62.4007	65.3356	81.2086	96.559	222.376	245.195	432.532
1424242_at	Bphl	48.0111	48.3029	37.3909	370.662	356.968	259.062	329.12	192.852	218.67	83.5505	99.9674	157.024	184.058	195.406	148.235	172.15	52.6781	56.5285
1424250_a_at	Arhgef3	563.536	570.83	530.663	72.4867	59.3795	20	23.105	87.5996	87.2776	396.198	525.674	388.939	587.511	567.592	976.451	532.808	662.982	747.957
1424254_at	Ifitm1	3141.46	3171.53	2862.44	33.5259	20	89.7554	61.5524	1599.11	1573.43	20	20	20	20	47.1563	64.0213	26.3067	20	20
1424256_at	Rdh12	64.4332	65.3163	69.1839	88.4134	53.2368	20	20	20	20	35.0743	29.0597	27.4274	27.3508	50.2396	50.1944	199.814	115.24	123.926
1424265_at	Npl	27.7393	21.6432	20	23.2982	22.9097	20	31.5023	378.063	467.681	20	20	20	20	20	20	20	20	20
1424268_at	Smox	1765.82	1953.07	1839.79	111.057	82.9708	47.2637	36.1124	42.0171	59.9143	92.8264	75.7121	37.0429	47.661	59.3871	62.2345	23.8945	20	20
1424275_s_at	Trim41	219.099	229.433	184.041	220.348	221.432	404.972	341.615	255.654	209.813	227.755	248.213	76.3835	61.3018	71.3784	66.1568	126.626	206.425	275.7
1424278_a_at	Birc5	192.627	180.449	124.785	241.228	198.277	897.039	1031.14	714.784	730.891	269.515	276.883	404.381	207.657	163.061	822.234	109.382	98.0953	63.5562
1424280_at	Mospd1	80.266	71.0609	55.245	189.08	210.498	332.654	312.151	67.8811	52.6666	114.09	106.874	43.771	45.7375	44.3283	35.8368	73.5677	63.6663	49.3155
1424286_at	Prkx	452.807	483.565	387.031	437.922	390.364	672.171	628.811	334.341	348.538	1033.75	1097.95	323.603	314.169	469.434	278.188	249.714	270.048	330.459
1424288_at	Bcdin3	160.61	181.3	147.521	278.642	221.623	175.015	155.578	196.861	224.841	309.267	351.455	437.777	448.399	615.222	367.766	329.072	334.985	395.854
1424289_at	BC010311	195.136	185.792	141.492	30.1909	69.3309	42.3291	32.1323	111.682	155.305	65.1083	69.3438	33.9375	50.0352	63.5008	152.319	33.543	58.7395	54.1067
1424291_at	Nup93	163.603	153.55	150.36	198.665	202.716	627.986	554.578	319.869	330.126	296.193	322.698	170.938	226.887	262.713	434.785	335.314	455.774	392.212
1424293_s_at	Tmem55a	104.679	109.894	88.1452	123.613	121.549	78.8038	96.1987	63.7202	73.9369	202.59	251.946	116.011	111.147	249.566	126.656	62.5209	30.9191	20
1424296_at	Gclc	2382.18	2748.91	1999.94	443.484	584.865	1423.27	1369.19	498.139	385.754	764.321	686.144	539.691	647.847	644.222	454.465	558.054	1040.87	1180.21
1424297_at	Zfp282	37.639	36.084	29.2246	87.1279	73.0712	263.048	253.177	80.7494	82.1145	57.9729	122.141	29.8268	50.6258	32.0418	58.4758	42.4048	65.322	94.9171
1424300_at	Gemin6	78.9117	79.2139	79.1583	123.024	101.605	198.574	205.75	251.061	257.754	105.291	78.5641	224.913	197.118	276.135	453.852	223.982	189.787	155.251
1424302_at	Lilrb3 /// LOC619608	1006.3	1009.76	1126.37	857.006	700.104	532.883	487.812	1142.28	1225.38	20	20	20	20	20	20	194.678	159.703	169.678
1424303_at	Depdc7	262.122	247.199	231.029	20	20	132.183	163.528	130.466	157.769	20	20	20	20	20	20	20	20	20
1424304_at	Tpcn2	156.007	131.37	128.091	63.2875	53.9384	191.979	190.924	97.9873	126.184	84.429	55.3185	37.8635	34.0765	57.6372	34.4929	51.746	34.3248	56.7568
1424305_at	Igj	4282.86	4458.35	4563.16	105.377	147.037	20	20	20	20	20	20	28.2857	20	1335.62	1954.79	5498.21	79.9808	284.775
1424315_at	1110004E09Rik	56.9854	49.5189	60.2952	78.6002	60.5639	96.7988	138.498	86.2909	83.842	56.0156	76.9102	167.409	170.999	326.102	403.513	140.437	90.181	95.7674
1424316_at	Slc25a19	312.126	337.814	305.264	402.294	359.295	329.823	353.813	404.005	404.957	303.437	265.962	331.722	229.991	254.47	192.065	663.319	950.716	1203.84
1424318_at	1110067D22Rik	24.6147	27.5928	29.9826	64.2893	54.6645	142.966	165.155	49.654	48.522	265.064	356.038	164.948	63.8684	187.574	176.836	43.5298	30.7764	34.0164
1424321_at	Rfc4	49.3716	55.878	43.9129	64.7452	55.564	203.332	203.688	224.52	252.433	55.3535	72.7359	66.5362	83.3819	163.484	364.084	142.046	74.437	59.6684
1424327_at	3200002M19Rik	63.5187	68.0628	62.9695	194.271	148.321	388.765	400.998	216.354	197.36	88.1374	132.614	80.6535	88.393	143.355	252.275	193.187	145.391	128.833
1424335_at	Ppcdc	75.8688	75.8654	67.2475	255.319	219.19	265.415	266.16	288.411	349.685	491.957	550.291	140.392	215.8	424.488	172.676	654.707	447.914	420.339
1424338_at	Slc6a13	20	20	20	20	20	123.502	148.659	309.827	408.715	20	20	20	20	20	30.5501	20	20	20
1424339_at	Oasl1	4329.97	4988.83	4511.67	144.505	112.672	69.5739	49.9735	56.0479	79.959	47.059	45.2132	46.3484	47.0296	44.3417	20	120.143	408.891	33.766
1424349_a_at	Lpgat1	427.553	403.389	375.72	1157.11	1115.88	409.18	499.551	320.747	224.163	415.618	283.025	93.1322	118.865	165.775	418.931	1136.86	1209.45	853.779
1424353_at	Lrpprc	200.826	172.118	165.801	129.971	146.974	141.421	145.989	180.068	177.584	93.4325	89.7117	190.908	216.684	521.83	748.033	184.785	289.708	254.998
1424354_at	1110007F12Rik	2198.13	2787.1	2510.65	120.093	81.2627	154.177	190.465	73.5579	91.9857	138.626	182.168	56.2009	53.7188	41.743	59.9565	72.0087	101.779	78.1724
1424356_a_at	Metrnl	774.012	784.172	796.127	20	20	325.575	328.464	283.259	321.725	570.102	402.166	20	20	20	20	20	20	20
1424358_at	Ube2e2	25.4287	22.6246	25.5834	20	20.8682	90.8542	122.974	1683.44	1724.95	20	27.5047	20	20	20	27.4882	24.2705	20	20
1424360_at	BC019943	25.099	24.2476	20	110.01	58.3409	80.9597	97.0651	70.2378	83.0418	89.0865	94.4416	47.671	59.8609	103.58	93.361	127.145	164.496	158.709
1424365_at	1810037I17Rik	845.586	946.418	802.745	911.738	645.979	1430	1574.09	1257.34	1517.57	1310.67	1416.83	583.741	518.845	796.162	550.901	673.446	468.892	575.763
1424373_at	Armcx3	388.728	370.593	342.049	675.189	717.759	416.981	448.862	212.424	196.08	262.503	262.323	63.3925	69.5511	228.876	211.604	145.437	138.128	159.941
1424375_s_at	Gimap4	600.311	574.939	497.693	37.3373	48.587	20	20	48.4748	30.4622	8420.52	7884.95	4901.48	4326.09	6956.99	5772.62	4185.8	2799.82	3443.12
1424377_at	LOC670726	247.071	225.582	210.541	61.747	82.1639	77.6356	65.5762	69.1202	78.4558	94.3703	142.13	74.1285	114.112	168.568	144.242	121.092	179.787	98.6721
1424378_at	Ldlrap1	181.938	189.736	165.156	22.325	20	40.0875	51.9836	51.3378	56.1987	437.031	459.234	217.87	289.864	463.283	181.762	127.073	76.4757	109.069
1424380_at	Vps37b	462.857	503.879	476.051	109.928	111.982	112.103	105.646	111.591	98.5282	1012.02	1087.37	502.577	509.549	728.864	261.451	233.623	610.645	542.26
1424382_at	Rcn3	21.9825	20	23.741	89.9785	75.6132	48.2677	71.4803	124.216	111.663	58.4335	41.8823	155.412	267.183	34.695	20.6367	69.0133	34.7487	42.2148
1424383_at	Tmem51	1418.53	1375.96	1412.84	53.3408	38.6596	2003.67	1820.63	2682.76	2660.99	503.875	429.078	20	20	20	55.638	36.0431	31.9445	33.2981
1424384_a_at	Znrf1	372.079	317.683	420.656	254.779	258.225	101.497	106.935	185.987	145.719	187.204	212.814	355.356	313.65	578.717	298.618	188.165	122.072	120.83
1424385_at	---	184.791	163.583	130.046	294.944	274.682	316.659	335.46	334.226	309.141	537.29	544.922	277.967	286.845	628.048	320.244	321.075	498.269	686.978
1424388_at	Cluap1	42.7853	52.1054	29.8108	360.343	391.361	178.124	189.578	243.732	336.119	212.594	198.561	183.498	191.436	534.675	375.221	264.718	213.094	234.319
1424396_a_at	Asrgl1	75.0909	75.6762	56.4163	168.118	156.214	245.355	306.802	429.345	478.404	551.726	558.778	202.409	240.686	362.457	277.887	229.102	190.944	227.415
1424407_s_at	Cbx6	23.5888	23.5072	20	216.198	283.456	120.331	121.14	100.172	104.843	186.149	169.426	89.6101	90.5638	206.738	211.579	99.8312	102.696	158.584
1424411_at	AI840826	624.964	564.258	539.188	119.646	71.7379	170.746	152.71	100.707	109.982	117.264	121.569	69.1349	88.2568	85.0595	60.3946	77.2419	77.5009	69.5301
1424412_at	Ogfrl1	620.525	635.729	580.061	915.481	897.021	924.869	1064.81	1640.87	1777.19	103.981	104.29	21.7504	35.2591	35.9274	31.6217	257.365	310.331	255.329
1424414_at	Ogfrl1 /// LOC673882	164.076	165.655	137.546	47.0117	45.5838	68.5302	105.439	134.12	138.202	20	20	20	20	20	20	20	20	20
1424415_s_at	Spon1	145.907	134.428	191.896	32.3389	22.8359	29.9081	27.3491	32.2069	35.5499	34.3045	20	20	42.3171	26.0685	20	64.8477	20	22.0624
1424418_at	BC010801	119.129	112.125	128.911	136.681	112.933	459.03	378.672	247.271	268.863	164.063	196.19	103.299	107.509	121.373	88.9207	218.11	143.885	168.963
1424420_at	Ccpg1	114.003	90.7799	85.6691	680.716	589.65	71.8471	61.3054	111.54	241.016	566.261	623.198	1273.74	1038.77	772.687	409.903	400.754	337.021	281.856
1424422_s_at	Lenep /// Flad1	163.632	166.052	201.861	143.724	119.218	101.86	135.694	156.905	139.286	224.003	216.523	116.442	191.007	113.343	85.2596	365.772	155.857	127.936
1424425_a_at	Mtap	176.06	172.396	186.082	344.548	343.291	325.287	358.658	393.856	482.18	406.329	304.059	631.212	659.096	1078.03	897.6	496.151	364.094	365.79
1424431_at	Galnact2	730.512	666.712	632.287	519.035	607.793	941.308	975.807	1850.01	1619.78	283.299	220.443	227.55	196.559	326.368	237.466	285.236	330.111	323.617
1424433_at	Msrb2	28.263	32.4559	25.9514	135.495	134.855	60.8733	61.4383	79.4259	90.0313	184.128	164.398	106.342	102.093	261.937	150.615	112.27	53.1703	79.1758
1424439_at	1810065E05Rik	20	20	20	186.12	165.231	20	20	20	20	20	20	20	20	20	20	20	20	20
1424441_at	Slc27a4	199.927	184.289	191.203	102.692	125.716	102.7	94.5263	81.2487	79.3868	313.479	253.819	172.783	138.639	214.106	97.4461	153.796	127.204	120.565
1424443_at	Hdgfrp3 /// Tm6sf1	205.908	205.623	222.776	42.8711	25.5781	299.616	295.688	331.344	329.015	502.979	647.138	502.938	475.707	21.6717	74.012	552.705	120.32	116.247
1424444_a_at	1600014C10Rik	863.108	920.812	879.166	431.328	350.962	196.121	171.339	331.309	427.219	667.169	645.961	876.233	780.41	1488.33	898.056	249.088	429.063	469.627
1424445_at	Tm4sf5	24.3796	23.3574	21.7812	75.9237	48.7765	107.638	103.802	40.5418	44.3563	20	20	20	20	20	20	20	20	20
1424446_at	Armc7	196.72	182.293	179.123	105.634	101.153	186.069	173.685	150.791	192.341	221.017	177.915	332.742	343.786	312.811	131.855	169.234	79.486	73.6468
1424447_at	1700030K09Rik	141.589	155.817	181.246	92.8443	76.4599	61.4689	63.2824	60.1199	75.8375	42.6304	51.7975	135.074	146.099	112.956	142.393	294.402	110.769	98.8302
1424455_at	Gprasp1	99.1084	106.04	82.7539	145.747	258.804	62.8679	48.6917	113.088	120.694	204.04	149.724	206.471	169.77	558.114	417.671	223.548	158.089	165.832
1424457_at	Apbb3	57.9788	73.708	38.6456	138.697	117.04	99.9134	101.749	146.712	153.557	352.775	301.26	66.3629	87.2484	422.853	123.738	258.068	309.971	385.339
1424460_s_at	Aytl2	584.863	597.895	477.594	197.554	192.206	1452.43	1314.26	1195.67	1211.96	172.539	135.06	242.009	181.149	939.258	666.603	1593.51	1199.37	1080.01
1424463_at	2210010L05Rik	245.422	200.686	172.397	384.954	550.987	1007.68	1044.45	1067.67	1158.81	2149.34	1899.35	521.2	627.48	1365.53	734.769	169.087	343.475	323.574
1424465_at	Ccdc58	57.3105	61.7028	54.2324	68.2195	61.8586	108.001	120.567	76.4777	90.2143	32.3845	20.0996	58.7363	61.3467	68.0366	153.789	55.2081	69.273	57.2175
1424474_a_at	Camkk2	339.005	300.332	323.12	117.155	140.501	107.795	119.519	123.046	120.047	556.188	336.067	182.377	77.9592	148.645	119.984	334.835	468.561	644.528
1424480_s_at	Akt2	214.048	249.818	208.113	299.387	311.018	276.174	238.237	413.938	348.311	578.212	669.666	569.473	553.151	263.936	308.453	252.312	276.024	344.682
1424488_a_at	Ppa2	59.8704	58.912	45.073	338.804	347.314	236.341	236.795	216.824	225.319	276.957	219.685	157.271	148.313	456.75	316.769	131.62	92.4713	125.877
1424489_a_at	Trit1	62.1107	66.3737	60.9858	762.53	731.582	991.357	858.092	691.67	666.673	147.999	189.091	199.879	177.165	212.457	152.979	375.324	310.519	319.378
1424492_at	Trpc2	65.5632	65.5981	83.173	71.8136	87.781	41.857	37.1285	117.849	80.7337	100.001	96.8468	143.119	116.38	78.3489	81.1642	101.159	162.403	186.053
1424497_at	1110032O16Rik	131.45	147.957	123.346	730.607	683.061	399.609	419.586	419.461	425.625	273.32	264.318	106.135	128.525	107.345	71.9977	169.14	142.875	165.082
1424505_at	0610042C05Rik	44.2145	53.3313	50.3752	104.502	70.838	110.251	108.068	119.051	140.165	40.3325	42.4111	60.3429	59.967	172.48	72.8235	186.271	79.5172	75.6529
1424508_at	Ttc5	185.696	203.599	152.551	78.7818	129.119	132.149	136.701	127.899	146.446	276.144	248.446	134.707	133.235	285.214	112.023	264.435	302.787	168.209
1424509_at	Cd177	1018.36	969.578	958.799	71.3741	67.7758	20	20	20	20	20	20	20	20	20	20	20	20	20
1424511_at	Aurka	28.6783	36.5475	24.2554	34.4002	26.3697	241.758	300.095	200.534	204.399	46.6142	55.6224	20	20	50.7435	98.5276	39.7645	24.3582	28.8792
1424516_at	B230354K17Rik	76.9936	77.1902	60.5187	161.439	219.92	340.418	418.357	345.946	344.727	244.956	209.018	115.367	121.34	157.038	144.199	121.661	174.143	178.082
1424520_at	2010305A19Rik	56.0638	58.1896	60.6408	76.3842	61.2068	139.205	138.758	74.7791	106.641	32.2074	38.6073	51.6473	55.0727	59.7855	53.9088	67.6116	108.979	117.771
1424522_at	Heatr1	732.711	706.243	668.01	528.357	741.746	629.895	550.902	671.891	702.285	794.843	644.713	1026.2	945.699	912.346	1428.13	984.697	1671.53	1665.21
1424523_at	Elmo1	336.614	328.398	313.373	103.867	79.9267	313.732	235.235	699.044	716.467	291.038	339.023	160.378	189.624	224.205	122.096	242.534	201.869	200.411
1424524_at	1200002N14Rik	955.541	979.035	812.261	20	20	20	20	105.215	136.264	22.3718	26.1837	20	20	20	20	20	20	20
1424533_a_at	3110023B02Rik	114.735	83.2736	82.1714	187.202	178.344	132.171	133.831	161.124	173.871	235.243	214.845	162.146	132.273	357.636	359.226	210.249	209.47	276.298
1424542_at	S100a4	2366.74	2563.1	2526.87	777.269	1076.75	264.72	568.709	4946.73	5427.72	708.263	719.882	557.172	270.965	678.651	1662.11	66.5715	29.1127	52.4445
1424552_at	Casp8	910.204	917.833	782.624	772.145	795.119	647.867	653.654	908.946	851.303	1437.06	1238.53	826.315	913.679	2198.92	1391.77	1010.79	679.964	698.147
1424559_at	AW060207	48.7449	53.9798	39.1114	190.365	236.308	181.389	175.634	139.245	145.33	207.967	211.794	219.055	206.902	382.172	313.788	140.801	157.538	200.322
1424560_at	Pstpip1	226.655	223.059	230.665	568.114	540.641	775.772	696.452	634.266	569.775	648.596	869.174	289.592	469.03	1284.86	624.653	313.519	195.539	303.822
1424565_at	Polr3d	132.016	116.926	140.59	113.271	111.542	116.212	84.5221	73.8545	83.661	109.781	88.5171	243.755	296.276	199.424	156.311	213.578	139.524	135.287
1424568_at	Tspan2	119.14	122.033	100.606	654.21	599.237	110.262	110.859	564.506	441.083	20	20	20	20	20	20	83.3761	82.7203	99.1234
1424572_a_at	H2afy	983.192	938.809	883.203	3553.68	3332.99	3312.51	3561.54	3246.32	3113.13	2558.83	2705.58	1663.87	1470.48	1931.05	1589.19	2112.18	1539.28	1548.33
1424575_at	Rabl5	100.879	87.3051	81.0364	88.4464	56.5971	116.291	121.449	68.0141	66.8979	21.0822	28.7826	33.3045	29.6388	37.178	45.8672	55.9524	31.0451	28.8478
1424577_at	Msto1	59.5155	51.1365	48.0371	149.305	119.6	172.443	185.273	154.959	205.431	138.069	148.705	81.8812	96.6789	56.7197	73.513	87.7967	73.8596	83.0533
1424582_at	Mulk /// LOC667266 /// LOC672697	147.701	114.141	55.01	74.1191	66.8808	59.759	59.6532	56.9737	80.1204	100.678	66.6695	108.386	111.069	184.349	214.681	66.6199	85.5373	80.4067
1424584_a_at	Ranbp10	281.579	289.375	251.376	249.174	277.126	406.738	330.287	337.621	295.166	576.35	455.915	742.925	674.484	390.3	278.713	375	396.588	416.333
1424588_at	Srgap3	20	20	20	1635.85	1712.38	890.295	684.543	397.669	480.795	1018.55	837.31	21.8632	20	20.7738	48.3266	35.6884	20	20
1424602_s_at	Xrcc4	87.6809	76.5532	72.1304	109.068	99.8172	88.4711	117.657	89.8	115.913	41.2016	45.1631	155.544	181.912	108.135	191.701	91.865	58.7571	45.9152
1424604_s_at	Sumf1	286.726	266.661	262.532	572.816	744.376	515.107	545.736	615.241	602.55	201.173	191.916	134.182	161.639	139.262	168.087	166.311	93.5784	94.7794
1424608_a_at	Bzw2 /// LOC432823 /// LOC434166 /// LOC671950	1791.66	1672.12	1717.16	150.016	209.944	115.601	94.8021	111.914	74.1971	51.0237	31.6254	28.4492	20	77.2387	69.1302	106.587	64.9095	94.0285
1424609_a_at	LOC432823	4992	4902.36	5700.25	2440.43	3820.81	1792.13	1263.02	1581.63	1370.38	2384.27	1606.72	2636.91	1971	931.007	883.328	1855.7	3083.98	2199.72
1424611_x_at	Trub2	184.044	168.869	157.34	179.648	191.721	167.71	175.884	168.635	174.203	366.198	344.876	221.604	182.543	376.745	281.228	227.469	387.432	351.616
1424615_at	Frag1	210.463	219.576	198.099	348.263	396.215	467.147	436.619	518.027	532.992	211.921	189.065	149.248	148.158	178.688	152.019	131.208	105.519	124.448
1424620_at	D13Wsu177e	193.102	167.926	144.251	172.406	170.774	227.986	223.236	259.228	259.141	84.7472	104.406	126.789	176.783	258.503	554.924	250.615	270.245	252.464
1424621_at	AA792894	679.852	638.174	633.927	434.698	427.624	484.969	477.436	346.415	402.4	177.787	198.933	345.242	293.436	402.562	579.421	204.827	170.086	163.044
1424629_at	Brca1	26.6215	31.9774	31.1386	25.9715	26.8034	119.205	115.009	118.45	118.702	59.3949	39.8252	46.624	36.0436	56.0282	169.557	32.9032	54.5877	53.1828
1424631_a_at	Ighg	218.772	173.28	142.004	20	82.4011	20	20	52.3005	52.0372	20	20	20	20	777.454	502.964	2885.19	63.6846	80.7104
1424632_a_at	Rev3l	259.504	222.486	201.338	311.638	380.692	331.584	441.807	599.263	497.872	702.732	683.464	1182.2	855.697	1034.16	707.16	631.717	870.215	1010.95
1424638_at	Cdkn1a	1645.64	1804.07	1541.37	66.0763	53.2645	176.664	136.972	221.611	184.409	33.1015	79.2509	20	20	20	23.4138	20	51.3894	42.4291
1424640_at	Arl8a	266.244	319.6	233.868	64.1147	57.6475	51.8731	61.1486	55.8728	69.2341	83.0419	52.8288	40.9005	28.3373	20.7269	20	33.6786	36.5323	45.8448
1424642_at	Thoc1	493.954	463.036	442.648	345.037	401.477	506.634	450.14	444.372	514.961	435.055	418.847	620.911	440.846	822.13	1135.63	642.568	1008.82	1071.8
1424643_at	Tcof1	819.784	811.399	697.348	271.626	217.484	153.865	186.404	192.603	196.392	361.907	327.357	603.979	547.406	636.614	716.107	446.386	417.768	391.615
1424647_at	Gabrp	36.9321	36.563	74.8981	51.3608	43.2264	45.0496	42.7564	40.2263	30.286	21.1819	28.406	110.723	111.185	81.2358	112.249	81.0085	21.5432	34.7311
1424650_at	Pdia5	20	20	20	527.823	360.938	2502.51	2253.96	82.4404	53.5837	20	20	20	20	20	20	20	20	20
1424654_at	Acp2	1113.64	1084.99	1047.68	20	24.9562	99.604	106.854	241.682	230.657	59.1811	34.1337	41.748	31.0004	50.0008	47.2475	23.6369	35.5549	36.4844
1424657_at	Taok1	676.724	653.148	547.48	313.414	372.622	175.902	154.431	251.708	215.58	579.212	454.455	143.461	95.924	69.1336	52.0963	229.917	552.552	359.006
1424660_s_at	Crtc2	68.8181	93.5538	49.7401	80.1104	65.7186	122.574	75.411	112.038	116.282	80.0273	90.7468	72.6364	56.227	53.3816	28.0493	81.9273	72.2373	232.953
1424666_at	5430405G24Rik	115.496	126.718	96.8009	174.142	209.305	163.986	168.737	201.192	159.535	463.041	359.415	148.473	98.1476	112.233	99.6143	144.858	315.17	365.558
1424670_s_at	Zfyve21	77.4121	75.8428	59.4031	328.86	203.158	105.602	124.77	68.7991	81.1248	67.0806	54.9871	48.5295	39.6229	62.6396	61.1487	37.7254	63.0729	90.7761
1424671_at	Plekhf1	26.8374	29.906	42.2726	43.5058	34.222	25.7105	20.0149	28.2215	20	242.706	263.048	69.7357	64.0483	20	56.6899	38.5147	30.8222	20
1424672_at	Dmxl1	212.647	189.492	198.733	288.982	358.714	176.769	227.888	171.384	143.222	158.203	87.5053	266.908	171.702	241.834	238.479	635.774	667.285	571.319
1424683_at	1810015C04Rik	3079.49	3151.1	2621.78	358.041	412.978	1086.98	1200.29	1420.81	1467.22	527.519	502.982	1469.18	1324.85	2659.97	1378.48	1996.27	1919.34	2175.81
1424684_at	Rab5c	309.038	403.25	244.777	321.475	328.128	412.638	232.581	510.403	417.717	458.173	407.156	102.211	56.129	97.8967	84.2659	66.9398	175.807	147.688
1424686_at	2700008B19Rik	118.827	119.064	98.3758	224.388	208.335	193.551	241.775	208.769	202.646	272.698	237.837	126.022	118.849	311.151	179.721	300.951	322.526	455.372
1424696_at	Gpr89	44.3298	48.5162	34.157	313.752	253.878	210.095	250.888	128.909	157.524	135.828	157.548	69.5401	70.2461	269.469	256.493	105.424	79.406	88.3418
1424700_at	Tmem38b	650.109	645.926	674.737	122.599	119.229	156.496	140.133	176.965	158.221	145.132	90.0957	184.255	167.138	153.368	223.849	81.2712	81.7816	73.1209
1424704_at	Runx2	315.58	278.684	231.477	4023.44	3974.3	103.733	77.5016	291.086	253.006	534.369	367.763	207.04	155.791	35.4988	101.459	20	20	20
1424705_at	Rbmx2	57.6387	53.4409	47.8524	88.4657	93.4008	75.0858	76.8981	112.542	119.932	85.3132	91.4466	61.9779	61.8325	163.042	191.56	77.8058	59.2674	46.3029
1424706_at	Zfp51	136.066	135.213	149.394	108.097	88.0179	47.9873	50.9682	66.7466	69.0227	89.3621	127.817	118.717	128.499	361.123	368.94	81.8618	100.85	103.822
1424707_at	Tmed10	1131.41	1183.87	1127.81	2376.08	2348.74	1765.18	1879.34	1192.61	1365.77	1021.6	1124.42	765.308	759.996	1154.51	1054.71	970.517	962.371	974.464
1424711_at	Tmem2	180.325	187.607	132.241	95.0615	214.477	60.3756	47.6742	58.1801	75.1508	206.491	141.807	20	20	32.0283	45.007	44.0641	27.5568	33.0366
1424717_at	Mis12	170.938	167.265	162.522	107.014	98.4574	217.149	230.71	115.794	115.597	80.7404	106.249	104.591	79.1167	160.131	280.726	101.437	87.0516	114.883
1424720_at	Mgat4b	645.357	650.837	834.406	86.9698	98.2571	213.209	232.983	103.973	95.2396	103.42	88.9998	80.1295	89.0429	30.1814	53.7491	23.2031	36.0773	41.1225
1424727_at	Ccr5	409.883	390.137	359.347	1691.2	2040.87	254.618	349.641	131.29	146.468	3082.32	2573.26	359.267	207.731	39.4637	84.1398	39.6838	36.9089	25.0793
1424731_at	Nle1	73.2017	69.0026	75.9704	93.0043	96.9666	48.3425	66.3453	76.355	55.2368	83.5773	76.3012	154.395	216.102	129.218	180.567	108.13	166.564	118.434
1424733_at	P2ry14	142.666	166.98	143.634	2666.89	3183.64	2125.96	2140.9	72.6936	60.0832	349.675	257.26	20	20	27.2291	28.866	20	20	20
1424743_at	2610003J06Rik	29.9871	30.6395	25.8165	137.161	97.6811	123.254	113.979	91.3986	73.7561	74.2276	59.665	45.997	47.6913	82.2791	52.5612	96.5501	67.6961	69.3637
1424746_at	---	328.094	324.161	241.571	167.154	187.641	233.283	324.492	282.17	317.804	620.164	505.158	136.427	147.988	443.387	229.023	199.486	189.534	205.585
1424748_at	Galnt11	93.0539	100.347	76.1013	333.646	276.705	315.251	293.143	344.501	444.987	214.175	242.735	138.253	111.265	202.933	206.262	238.432	400.861	383.839
1424753_at	Nudt14	60.6525	46.5009	56.377	539.507	360.65	384.013	485.662	349.509	368.038	407.375	450.163	184.836	236.103	196.981	106.556	190.39	103.649	134.274
1424754_at	Ms4a7	577.888	534.834	495.145	20	20	24.9561	26.8739	236.059	200.38	20	20	20	20	20	20	32.3997	20	20
1424759_at	Arrdc4	237.555	226.543	244.222	208.303	146.89	238.027	280.388	178.439	204.784	58.9171	128.891	138.405	118.19	56.4615	57.3747	60.9056	43.7538	38.0258
1424760_a_at	Smyd2	34.7188	41.5252	33.6492	59.1143	46.169	192.035	201.505	116.816	97.8433	109.833	110.806	85.6353	109.348	121.171	413.562	20	31.748	33.1685
1424766_at	Ercc6l	35.5086	34.463	25.4601	54.2092	68.8663	410.516	519.522	148.752	175.562	126.965	105.732	34.2861	30.3894	80.6037	228.746	44.1752	46.781	53.0224
1424767_at	Cdh22	20	20	20	280.538	340.258	20	20	20	20	390.397	147.04	20	20	20	20	20	20	20
1424775_at	Oas1a	3864.81	4624.9	4092.05	319.929	281.462	56.0774	93.6513	1356.27	1585.94	226.203	282.544	119.756	164.839	170.045	125.129	200.503	118.333	39.5633
1424784_at	1700029I01Rik /// LOC433791 /// LOC666532 /// LOC671566	339.533	331.981	377.988	204.251	329.831	124.165	118.15	198.327	207.903	57.2756	58.8357	139.72	143.235	58.335	158.342	69.6755	30.7844	42.0968
1424786_s_at	Wdr45	106.607	112.781	104.783	267.982	231.545	136.036	140.609	147.861	163.965	319.048	370.049	245.864	287.417	281.017	180.354	200.872	399.093	512.469
1424788_at	BC021438	121.252	121.058	97.867	279.139	224.742	277.437	277.46	249.572	267.053	388.529	384.083	214.93	282.394	546.778	291.898	364.287	410.831	523.518
1424804_at	BC020002	70.2229	67.4232	66.3297	130.353	133.806	101.919	104.836	111.883	124.368	137.343	135.372	128.697	150.638	219.471	237.34	191.094	255.426	281.832
1424805_a_at	1110039B18Rik	251.273	214.672	264.612	130.868	128.82	119.365	95.7548	100.254	78.1814	20	42.909	127.542	161.667	56.3743	43.4286	146.516	102.47	74.7129
1424814_a_at	Bcl2l14	30.9495	21.1536	29.4296	65.7718	66.8615	378.559	392.962	58.55	79.1469	23.5844	36.2976	33.2243	35.4768	23.1534	22.9393	71.8026	40.0572	20.6321
1424816_at	Cecr5	22.9553	32.4351	33.2037	23.9803	29.686	27.0135	23.5026	26.4294	20	198.149	160.076	96.1852	111.416	117.195	60.8882	20.4531	31.2099	36.6047
1424824_at	9630044O09Rik	33.1504	43.5116	31.9093	198.671	193.642	48.1903	55.0853	166.949	128.389	241.346	255.713	340.996	341.538	272.812	286.618	150.395	153.264	161.084
1424828_a_at	Fh1	519.673	485.491	474.78	1544.97	1467.49	1653.54	1756.67	1929.77	2203.02	795.195	834.276	595.232	553.733	911.838	1544.53	1618.7	1314.36	1618.72
1424829_at	A830007P12Rik	224.574	216.985	200.622	781.209	724.23	713.317	724.488	723.199	896.708	1898.96	2035.22	768.237	749.037	835.305	695.71	889.843	728.485	892.52
1424831_at	Cpne2	612.283	592.19	591.479	376.343	354.503	340.911	391.465	147.821	133.386	52.1938	36.8167	58.1582	51.9644	41.7517	43.3711	58.5793	63.4164	48.1964
1424832_at	4732429D16Rik	243.156	238.582	230.05	25.689	20	20	20	281.79	354.917	20	20	20	20	20	20	20	20	20
1424835_at	Gstm4	53.47	54.6914	60.7202	101.267	99.1477	66.5786	74.316	114.424	113.523	89.1967	92.9262	20	29.5844	52.9232	59.3793	57.5622	45.9397	52.7892
1424839_a_at	Nsun4	169.533	187.2	157.839	284.678	392.586	171.636	171.573	385.842	332.159	210.292	166.424	363.655	330.684	194.204	197.38	256.01	587.604	507.619
1424841_s_at	Rbks	107.252	116.907	76.0116	107.045	80.1135	196.384	218.314	145.526	161.846	146.249	183.51	77.0959	71.9983	104.299	79.4398	104.189	184.835	129.527
1424842_a_at	Arhgap24	36.4876	39.9501	21.5157	197.515	204.5	20	20	20	20	20	20	20	20	20	20	190.21	174.168	230.642
1424850_at	Map3k1	850.535	895.897	859.928	1760.3	2092.78	708.864	845.02	1402.72	1302	1951.26	1523	1017.63	925.465	1428.1	560.902	2489.64	2354.86	2600.59
1424852_at	Mef2c	301.645	295.062	245.903	1544.24	1579.35	226.323	269.773	737.465	797.6	324.673	280.778	20	20	25.9064	32.0166	2499.06	2917.98	3107.2
1424854_at	Hist1h4i	58.9086	62.5745	28.9332	66.9369	56.0721	139.657	163.443	159.196	144.986	166.789	130.982	24.0666	20	53.5961	36.5966	156.016	36.8218	50.7433
1424857_a_at	Trim34 /// LOC434218	59.0133	57.2058	67.1529	512.068	678.593	448.424	438.939	841.969	1081.45	590.685	535.624	908.913	732.363	441.052	262.648	1367.74	2036.92	1863.46
1424862_s_at	Mib2	32.9019	27.4296	20	143.151	236.34	122.17	78.8597	205.44	168.647	300.502	326.623	383.264	412.011	196.362	126.978	248.495	257.068	253.436
1424871_s_at	1500031H01Rik	67.6779	76.4054	65.4788	123.711	107.143	107.656	109.216	102.128	106.766	253.115	216.728	187.768	241.27	132.031	78.6285	118.818	98.6033	123.623
1424872_at	2310001H12Rik /// LOC636362 /// LOC666849	50.9947	41.3407	45.5261	37.3772	43.592	51.0523	44.6724	63.2173	60.5442	100.134	70.4193	217.249	142.361	270.729	209.845	85.9931	284.085	273.551
1424874_a_at	Ptbp1	1108.67	999.365	1002.26	416.542	357.072	512.746	445.683	435.651	424.125	202.723	247.005	252.443	230.086	299.901	383.578	229.718	171.132	325.843
1424877_a_at	Alad	173.33	184.108	154.707	200.428	157.572	257.721	314.183	181.382	206.818	335.251	428.111	103.264	82.0388	138.601	183.039	260.512	237.92	152.967
1424879_at	Lrch4	83.2939	87.9027	79.6321	63.6328	69.1128	82.4239	51.8603	184.321	160.004	183.805	156.554	104.23	99.0532	366.265	150.465	117.114	129.793	199.829
1424880_at	Trib1	279.649	252.119	234.583	575.505	573.665	349.317	313.169	44.1018	21.7165	20	20	20	20	23.8777	30.1752	31.7596	29.7269	23.231
1424895_at	Gpsm2	37.5543	41.279	32.7511	20	20	43.5255	55.5598	20	20	20	50.3217	132.529	119.405	142.737	128.621	20	20	20
1424902_at	Plxdc1	29.4423	31.1887	22.2448	1461.02	1309.79	412.706	347.045	241.264	220.645	20	20	20	20	20	20	20	20	20
1424903_at	Jarid1d	20	20	20	20	20	20	20	20	20	339.363	228.036	194.83	157.626	86.1535	109.924	220.387	20	204.56
1424905_a_at	Slc39a11	67.5869	58.7562	73.9826	656.658	612.367	323.635	305.199	307.776	358.306	70.7492	77.2469	148.725	212.804	222.961	267.503	94.7489	41.6357	47.8363
1424906_at	Pqlc3	295.816	314.285	284.121	1346.3	884.869	352.814	433.893	371.5	415.988	355.308	390.351	86.9566	87.2314	197.025	223.057	272.082	70.2275	93.3651
1424913_at	2310044G17Rik	149.371	117.858	150.86	20	20	20	20	20	20	22.1732	20	30.753	20	20	21.7731	20	20	20
1424915_s_at	---	887.66	862.677	753.244	250.504	231.057	125.988	157.841	223.379	203.316	1137.47	1044.17	444.188	349.094	294.015	270.851	421.954	509.125	466.556
1424916_x_at	8030466O12Rik	83.7217	94.7514	86.822	183.863	142.734	116.374	144.454	150.155	146.834	224.348	216.878	167.127	159.404	175.37	125.166	256.604	317.056	346.226
1424921_at	Bst2	2219.65	2517.28	2353.84	6078.46	5062.99	216.068	258.686	164.754	227.146	43.7404	78.267	152.937	170.354	92.0498	87.1183	114.39	97.1448	52.0841
1424923_at	Serpina3g	960.77	988.714	808.592	829.872	1001.38	1977.26	2018.72	3445.06	3496.25	2590.55	2768.97	125.218	124.299	127.507	1012.79	1136.97	335.823	889.383
1424927_at	Glipr1	6444.46	6225.78	6275.12	2065.39	2038.53	2934.81	2919.53	2352.72	2417.79	1129.74	1270.47	847.098	773.323	648.898	415.452	435.528	133.876	176.804
1424928_at	2210018M11Rik	209.788	183.094	138.691	225.124	270.01	235.509	243.686	370.589	363.541	245.615	378.921	446.835	397.538	815.151	447.539	292.992	436.643	455.856
1424930_s_at	AW544981	20	20	20	125.043	107.399	20	20	20	20	20	20	20	20	20	20	20	20	20
1424931_s_at	Igl-V1	1638.36	1709.08	1703.42	114.683	118.714	20	20	20	20	20	20	20	20	296.532	269.509	4086.96	2024.05	2533.57
1424936_a_at	Dnahc8	99.2906	85.5251	96.7883	48.8807	37.9885	20	20	20	20	115.885	178.778	383.24	281.031	1742.13	360.984	70.9236	38.9633	41.9871
1424942_a_at	Myc	164.518	186.025	146.63	20.1773	20	135.718	179.465	152.011	204.929	456.645	519.117	396.438	362.538	404.924	463.155	898.691	727.947	648.073
1424947_at	Dync1li1	142.014	121.054	135.378	58.202	88.5012	41.2646	70.8787	60.7105	48.4534	150.892	129.393	27.5811	21.9937	116.732	58.596	96.885	55.5768	22.7574
1424953_at	BC021614	59.2595	66.3714	104.048	38.7975	32.1153	38.8912	31.7662	32.6714	33.5796	51.5262	27.3376	166.544	274.518	334.155	229.687	66.4285	25.6836	24.6875
1424954_a_at	---	551.329	540.854	458.248	1453.32	1488.46	664.492	548.7	681.067	626.602	833.434	593.017	282.51	297.532	301.029	118.981	300.328	556.463	882.364
1424955_at	Ccdc5	37.5377	36.0654	21.1117	141.422	140.31	258.161	303.659	297.634	312.934	107.153	129.218	110.626	152.912	238.688	334.362	176.556	236.246	226.725
1424971_at	Ccdc99	265.189	252.062	199.532	38.0537	28.6724	120.814	134.482	79.1716	137.301	20	20	27.6336	20	20	189.652	32.0048	68.3253	47.4711
1424976_at	Rhov	183.733	164.188	159.727	20	20	20	20	20	20	20	20	20	20	20	20	20	20	20
1424980_s_at	Aph1a	216.242	218.526	202.939	633.752	465.659	451.562	426.959	390.701	352.892	335.863	349.799	169.206	190.865	149.863	179.562	113.037	201.969	219.626
1424988_at	Mylip	2380.45	2338.79	2127.67	198.251	190.716	409.512	428.592	451.909	497.744	3470.69	3449.91	1623.44	1629.25	1942.19	1084.54	2925.05	2504.66	2833.13
1424990_at	Tmem142a	378.559	337.836	371.409	171.883	115.806	246.35	300.508	185.865	183.936	276.84	197.959	140.539	160.642	196.511	120.864	92.1315	176.592	140.617
1424991_s_at	Tyms /// Tyms-ps	73.1861	71.4196	99.3153	162.981	198.882	303.586	313.823	256.985	265.201	376.371	354.727	181.466	175.013	141.46	278.403	69.2051	49.4203	57.1677
1424996_at	Cflar	1034.05	1007.14	936.908	260.217	336.721	279.527	214.767	624.649	526.777	703.541	652.367	560.582	556.948	505.424	233.057	353.589	521.193	441.124
1425005_at	Klrc1 /// Klrc2	43.5815	47.7834	34.2118	20	20	20	20	23.4822	20	1887.61	3016.5	451.821	211.229	20	24.318	20	20	20
1425006_a_at	Vrk1	186.955	193.871	165.243	621.353	522.248	1148.6	1081.31	1556.98	1692.58	225.361	295.574	293.302	364.907	618.431	526.227	519.906	456.731	385.625
1425019_at	Ubxd4	39.2233	37.2068	32.7884	61.3282	115.273	96.9803	119.619	123.483	78.9836	349.21	206.965	119.703	114.574	342.642	303.677	74.0578	235.405	199.264
1425021_a_at	Pex16	139.456	155.174	138.66	446.01	318.771	261.214	249.763	500.825	615.282	213.291	324.433	204.708	228.215	234.536	181.994	238.729	248.502	290.822
1425022_at	Usp3	351.145	313.136	305.208	539.501	475.925	454.358	450.253	448.913	456.914	774.25	1167.89	692.04	874.198	1210.61	595.962	410.192	451.399	426.345
1425025_at	Tmem106a	1412.3	1416.05	1402.49	30.3314	33.1548	156.568	141.475	316.307	321.091	29.7138	20	20	20	23.7564	20.13	20	20	20
1425028_a_at	Tpm2	35.3857	37.7782	44.7305	60.1362	50.6592	333.039	326.464	218.496	188.955	35.0005	20	103.428	126.872	51.3725	22.7844	24.1808	20	20
1425042_s_at	Pelp1	152.953	147.691	128.819	117.378	146.643	204.36	206.028	189.579	152.262	327.922	173.93	124.941	109.955	442.314	371.615	109.762	206.797	250.835
1425045_at	Pla2g4b	20	20	20	121.066	90.06	50.5349	90.3852	106.519	111.116	159.308	267.185	55.3272	67.6567	22.6416	29.397	151.474	81.1258	117.524
1425050_at	Isoc1	76.6385	71.6058	69.3968	185.347	190.333	240.75	318.193	228.206	137.924	179.981	200.81	348.138	467.102	964.433	784.609	140.688	98.9346	120.807
1425052_at	---	157.1	179.009	134.799	369.818	470.817	727.174	737.994	666.129	822.134	254.814	276.094	276.11	324.846	335.06	425.671	143.704	123.056	113.815
1425054_a_at	2510006D16Rik	132.146	139.21	114.406	611.812	481.114	423.477	450.667	467.778	465.074	571.127	874.143	408.805	543.253	855.318	346.745	759.13	527.226	634.351
1425062_at	Fcrl1	395.77	380.089	382.107	20	20	251.09	284.682	652.134	765.178	20	20	20	20	43.7959	89.8516	2290.52	1186.81	1462.61
1425065_at	Oas2	1651.87	1726.57	1632.92	20	20	20	20	454.388	419.622	20	20	68.0464	70.0733	260.591	37.2366	38.9552	81.6586	20.1555
[truncated: 5,299 more rows]
