# Supplementary material for: Novel insights into the relationships between dendritic cell subsets in human and mouse revealed by genome-wide expression profiling
Source: Genome Biol. 2008 Jan 24;9(1):R17. doi: 10.1186/gb-2008-9-1-r17 (PMC2395256; doi:10.1186/gb-2008-9-1-r17)
Supplement: Additional file 2 — Raw data for the human gene chip compendium. [file gb-2008-9-1-r17-S2.xls]

## Sheet: human_compendium
Probe Set ID	NAME	B	B	B	NK	NK	NK	CD8 T	CD8 T	CD8 T	CD4 T	CD4 T	CD4 T	BDCA1	BDCA1	BDCA1	BDCA3	BDCA3	BDCA3	pDC	pDC	pDC	MONO	MONO	MONO	NEU	NEU	NEU	CD16	CD16	CD16
117_at	HSPA6 /// LOC652878	292.311	315.938	351.506	177.938	155.18	231.048	81.486	52.5403	75.6958	67.5968	70.245	90.5777	218.69	563.116	144.38	27.2415	46.4285	69.9491	51.8808	34.0263	31.6991	452.191	471.476	509.433	3044.28	3053.92	2862.03	847.682	360.016	886.85
121_at	PAX8	291.847	248.73	270.11	269.308	242.259	241.651	265.488	233.43	293.61	248.345	234.14	295.349	273.023	292.359	211.92	285.879	260.6	231.963	160.444	175.085	195.962	674.152	553.791	592.652	390.733	422.658	385.447	305.388	231.014	270.1
1294_at	UBE1L	690.976	695.064	696.399	814.069	753.864	841.474	721.525	724.413	662.591	770.992	791.447	753.843	484.433	791.677	807.691	434.493	432.876	493.415	360.706	303.146	389.585	863.65	910.867	890.098	310.951	312.196	263.442	590.34	720.886	496.803
1316_at	THRA	164.994	106.357	94.6642	154.942	204.261	160.883	145.824	95.992	157.07	138.937	120.825	159.177	120.909	80.2515	84.7469	98.7619	122	126.152	121.208	138.655	115.687	170.164	121.535	100.063	321.939	238.442	259.561	170.511	121.861	167.817
1487_at	ESRRA	293.212	297.549	283.205	230.383	192.118	247.846	368.602	345.714	462.617	522.072	447.707	486.812	579.12	471.249	493.507	393.48	465.188	454.306	390.866	374.035	337.765	255.374	184.506	252.265	194.276	153.095	163.903	589.936	573.693	448.335
1494_f_at	CYP2A6	144.537	113.375	120.512	142.497	135.593	151.009	138.774	127.852	186.873	169.015	177.697	156.495	89.8552	71.0258	73.6535	96.8272	99.789	72.995	82.8027	83.4691	66.9481	229.248	168.092	167.747	174.76	166.267	232.682	118.195	103.359	124.723
1552256_a_at	SCARB1	180.201	159.629	220.064	72.8594	60.7178	86.1584	57.7471	77.8657	111.634	87.3363	68.293	76.9743	295.615	381.127	298.454	333.396	456.158	485.562	1128.54	812.103	885.712	151.123	157.844	184.681	136.33	144.877	102.889	44.3717	65.9173	62.2125
1552277_a_at	C9orf30	86.0438	96.4702	97.9648	126.436	154.661	114.941	112.832	144.224	114.518	111.243	111.591	119.664	100.877	136.232	126.299	286.566	273.705	187.743	104.2	74.725	92.3632	595.502	408.597	458.73	112.797	96.2317	72.061	48.2155	32.0138	43.0148
1552286_at	ATP6V1E2	218.018	206.059	236.189	167.651	140.105	177.94	182.182	191.673	157.457	266.28	231.053	280.269	235.557	258.752	331.689	229.275	197.05	201.389	238.46	163.597	200.282	142.558	164.218	174.212	71.906	99.1297	80.1852	172.848	139.567	200.372
1552287_s_at	AFG3L1	1100.54	968.836	1150.6	1085.18	1023.78	1071.42	987.202	1122.83	1005.91	904.185	911.582	936.247	550.126	544.801	575.347	744.713	799.144	798.683	736.195	565.304	601.181	489.478	410.39	521.898	149.337	205.161	158.382	768.186	718.741	608.989
1552291_at	PIGX	422.374	322.154	375.499	472.497	518.736	527.803	393.246	348.928	353.27	309.776	273.948	280.263	600.547	663.261	579.091	422.603	354.695	562.019	802.979	786.126	652.009	516.187	594.321	503.574	2056.34	1999.04	2029.67	1035.88	992.522	1154.1
1552302_at	TMEM106A /// LOC653374	209.477	199.852	212.633	176.871	136.492	166.811	135.902	138.804	186.176	191.373	136.729	135.821	122.616	179.225	185.701	146.464	131.842	222.552	336.24	297.669	236.614	109.332	167.155	158.587	137.593	194.495	161.457	97.7682	62.666	92.3322
1552309_a_at	NEXN	69.4062	66.2262	75.6063	52.2434	37.0532	35.7009	16.5455	19.7973	17.5022	27.3618	13.4363	10.8802	31.365	33.2115	42.2166	13.6686	4.61862	8.33234	79.5306	42.3436	66.0514	846.285	996.073	1084.58	18.9186	49.4748	48.6623	26.9828	27.7782	12.2847
1552310_at	C15orf40	296.417	247.223	252.448	260.696	305.005	300.575	313.808	336.481	288.906	376.08	337.098	397.447	148.356	130.37	143.48	175.582	158.319	163.918	147.894	160.923	217.029	116.418	114.383	121.751	78.6343	109.038	90.7531	161.03	121.437	115.999
1552314_a_at	EYA3	77.0756	76.2134	69.6682	127.424	107.987	135.776	64.0712	85.932	68.4413	59.6828	54.6289	41.6513	94.3732	99.3318	102.129	55.9367	60.9776	59.5695	109.56	106.4	91.6119	41.7111	44.6605	48.0777	20.7821	37.1049	14.3926	108.747	126.772	91.6096
1552316_a_at	GIMAP1	876.589	962.94	958.498	2736.29	2679.74	2715.97	3963.77	3888.45	3494.57	3361.33	3407.39	3492.37	135.744	232.961	165.033	17.8743	24.5721	46.0854	37.1966	23.0522	39.6011	2896.87	3305.68	3085.36	143.754	165.732	140.531	2126.69	2173.56	1013.55
1552320_a_at	CCDC65	100.157	95.1777	100.497	441.857	437.27	400.248	408.843	420.021	347.128	322.57	292.926	300.744	42.5015	41.4429	40.0254	38.3405	35.9709	36.4519	27.3015	32.7913	35.8871	81.9092	49.8383	60.3268	105.36	123.081	110.592	49.9855	36.0492	50.2737
1552343_s_at	PDE7A	245.47	215.072	235.197	188.18	170.068	209.471	273.713	322.581	286.122	304.117	298.38	338.18	84.5801	62.8753	127.962	106.235	106.865	88.3853	122.706	105.9	110.232	41.6963	50.1635	51.0433	59.592	53.0819	65.4644	87.1955	70.1047	89.7608
1552360_a_at	TIRAP	97.1999	87.5629	108.414	110.892	109.112	110.773	96.5762	130.874	120.458	61.9781	51.021	51.5447	32.6044	33.6403	52.6338	25.2954	30.4111	20.5187	27.4555	26.1476	40.8906	98.7697	110.966	92.7935	101.888	118.727	103.143	50.5634	37.0233	23.0995
1552362_a_at	LEAP-2	117.461	123.092	114.396	146.138	112.434	121.062	115.428	145.91	121.059	115.179	112.382	126.294	84.758	77.8324	85.0206	77.3209	63.3426	70.9193	87.9236	82.008	66.617	72.518	96.1627	79.1653	51.187	70.1294	54.6752	64.1383	62.7619	72.3993
1552370_at	LOC132321	78.0909	104.001	96.783	120.898	106.943	118.388	63.0518	63.4758	87.1948	78.9208	92.6863	62.7118	310.203	263.161	387.563	140.003	140.351	113.121	133.651	146.487	164.431	112.575	153.825	115.815	39.903	60.1182	45.2857	255.242	266.432	301.848
1552375_at	---	70.477	65.8204	81.3548	81.3876	114.291	91.2486	62.713	88.6312	56.1296	83.2557	54.0346	63.5698	68.4655	59.9516	96.9082	47.4462	32.4528	34.3491	58.1435	37.7749	63.4218	98.2369	92.3422	112.113	246.49	298.031	211.007	101.451	126.518	101.682
1552383_at	FAM71A	80.6622	60.801	63.4099	54.5062	48.3307	63.9759	48.9166	74.0485	58.1314	56.7406	77.0932	53.1186	91.704	103.568	68.9035	84.2267	80.0285	103.847	100.889	113.407	103.568	95.4231	50.8969	56.6958	179.669	125.417	149.179	112.63	115.083	101.133
1552386_at	FLJ33641	2625.16	2705.3	2759.32	187.568	176.001	197.358	106.51	168.486	135.432	199.732	186.464	204.927	551.711	1003.39	1071.57	44.2968	27.9556	297.204	3094.54	2652.25	3361.18	1830.65	1947.95	1920.59	1148.06	1042.47	1048.82	697.499	504.345	374.391
1552390_a_at	C8orf47	17.33	21.1208	9.97682	5.71618	12.7753	2.61836	15.5614	11.8671	1.26557	5.57954	13.696	5.99401	8.47651	19.293	9.43553	402.605	125.194	327.415	10.5612	7.81603	5.20185	5.22011	6.76688	15.3892	2.45903	14.6703	7.45772	6.25038	7.69209	2.14844
1552398_a_at	CLEC12A	1839.59	1918.76	1768.53	532.612	525.071	581.175	167.877	175.924	147.434	296.691	285.217	336.336	1055.41	772.491	1392.49	615.284	522.191	529.745	231.672	186.862	127.67	4184.58	4259.51	4697.7	3298.64	3286.01	3008.6	2443.55	2889.81	4252.16
1552410_at	CLEC4F	137.013	230.929	118.715	86.6948	68.3196	77.5506	126.147	95.8681	75.3052	147.017	149.122	96.5707	335.286	298.781	213.508	188.828	258.527	209.666	56.919	50.9841	120.675	279.461	275.038	234.306	21.7509	17.9805	27.5982	234.87	361.017	484.019
1552423_at	ETV3	53.171	15.5116	33.1195	66.6531	75.4633	62.4807	46.8978	34.6372	49.8949	40.1723	34.7045	36.7718	690.517	401.192	507.42	596.129	504.661	388.062	455.047	391.172	205.922	38.0543	62.618	49.7018	34.6922	63.9874	51.3566	137.608	196.997	96.9381
1552449_a_at	SCGB1C1	35.0684	25.2449	15.3839	32.2972	14.041	30.1344	31.7465	16.0577	25.0817	27.8686	23.7759	24.8728	15.2237	22.5218	19.1375	5.23341	13.0344	22.252	13.8118	17.5322	24.4107	683.325	923.129	972.498	43.0349	19.032	22.3625	23.7283	13.064	20.6704
1552473_at	GAMT	216.608	208.014	207.391	235.357	215.389	212.315	301.307	256.103	283.145	314.762	328.99	334.998	220.887	258.724	182.699	287.432	258.989	250.663	101.424	120.598	127.317	290.603	344.802	436.591	169.476	158.225	128.852	253.943	187.968	260.744
1552497_a_at	SLAMF6	649.508	701.16	763.408	1150.52	1094.36	1181.22	1334.12	1297.76	1492.11	679.168	770.033	878.48	21.6658	12.566	8.9102	20.9854	10.2164	11.0026	13.1722	14.8751	28.0287	51.3939	52.2447	68.4217	49.3269	61.3382	54.0901	29.9432	14.3956	11.8274
1552501_a_at	GPBAR1	216.116	221.983	249.441	92.2592	80.8869	95.3679	12.8881	40.2395	33.6041	54.5173	53.4797	72.8349	155.663	235.213	145.927	8.0932	5.73401	27.1906	17.6735	15.0277	11.2947	515.487	611.148	577.699	21.5165	36.7861	24.0697	1178.86	1504.14	947.596
1552510_at	SLC34A3	122.928	103.567	130.284	129.963	99.88	147.474	96.8736	84.3149	147.734	122.989	116.111	137.518	162.074	157.02	73.7372	137.09	163.201	180.349	116.694	137.067	158.328	251.014	188.667	204.798	291.923	268.118	292.518	169.85	195.053	165.881
1552519_at	ACVR1C	19.4678	29.2312	28.5569	11.8535	16.7861	17.0836	113.713	141.115	101.858	110.173	106.217	108.738	19.4303	10.5178	22.9047	6.34376	11.568	3.53824	8.9334	7.61879	21.7719	12.1782	13.0794	7.15094	4.94647	9.98566	10.8309	9.19661	6.66103	4.66333
1552522_at	TIGD4	58.399	47.8308	48.4278	94.6262	55.9308	63.33	40.0935	48.3558	68.8929	60.6561	42.971	35.3583	68.0201	50.6978	58.0647	59.2299	57.489	39.5015	40.7522	34.9037	47.5566	89.8584	66.9011	65.6113	113.079	113.517	118.43	66.0353	62.7831	53.6447
1552552_s_at	CLEC4C	414.618	398.015	410.59	96.0921	85.9762	97.1803	57.4743	59.7091	67.254	96.3497	97.3154	103.219	27.7173	120.459	57.4726	574.923	643.891	1359.18	7340.83	7072.82	5951.93	208.392	225.265	218.247	148.58	197.61	179.491	40.2129	22.3024	33.1073
1552553_a_at	CARD12	531.691	534.425	680.085	173.247	145.774	145.992	46.315	38.8826	56.788	111.307	86.476	121.783	446.413	339.214	719.205	208.274	125.603	197.618	47.6443	15.7879	20.395	1684.77	1720.64	1704.74	887.299	844.718	849.66	1196.47	1759.42	743.81
1552584_at	IL12RB1	465.575	467.781	499.284	2077.48	2239.51	1991.7	1394.54	1538.62	1267.75	1272.98	1151.58	1233.86	607.04	812.491	684.239	160.622	198.251	318.002	393.754	201.274	262.197	305.118	447.824	382.056	286.28	262.63	220.948	1436.57	1348.85	1084.54
1552607_at	CXorf52	176.421	173.319	185.507	515.206	452.056	458.492	249.25	258.438	240.266	170.949	139.318	186.654	34.0612	57.2597	34.9407	31.5599	49.2261	60.5274	85.869	63.12	72.9855	73.341	79.6712	105.047	234.517	221.16	148.754	89.1144	89.0156	83.4973
1552615_at	ACACB	157.022	138.178	150.084	206.253	155.68	187.68	145.781	141.844	223.743	164.178	168.546	196.848	165.569	130.178	155.703	170.088	175.437	149.822	175.316	206.265	164.465	257.546	182.649	204.379	392.282	274.305	313.731	156.622	171.158	143.447
1552620_at	SPRR4	179.548	107.291	114.234	212.804	144.569	200.782	148.823	142.559	192.219	158.334	123.894	168.71	74.4127	103.215	88.7056	98.6536	112.061	102.586	72.4012	87.8832	82.2405	204.935	144.951	195.164	198.174	185.646	211.69	159.7	111.389	121.326
1552621_at	POLR2J2	297.791	258.012	341.027	325.12	330.549	336.713	405.938	419.024	492.89	793.734	837.907	667.286	175.257	404.225	496.363	433.287	358.237	397.985	785.073	1010.42	467.128	290.684	273.999	308.866	178.586	216.667	269.425	674.69	301.492	743.022
1552622_s_at	POLR2J2 /// LOC441259	159.886	143.768	184.127	119.45	129.266	134.909	211.99	180.903	229.562	365.84	417.134	353.768	89.4652	208.089	298.598	182.764	198.237	197.232	439.403	611.593	268.384	118.618	137.989	147.864	42.11	52.1272	88.7219	293.574	137.601	324.57
1552623_at	HSH2D	217.32	220.616	263.837	284.321	271.265	325.394	80.3531	95.7152	113.248	91.2417	103.649	98.7634	148.121	87.7734	96.581	137.31	142.346	84.1749	60.5233	56.7847	46.7689	121.767	89.5325	104.659	715.057	772.942	797.597	179.443	138.923	139.098
1552632_a_at	ARSG	128.031	106.57	95.5191	203.434	184.206	192.215	146.9	116.198	118.649	147.717	123.669	100.969	189.22	182.979	203.353	120.855	149.687	118.683	46.9295	44.0089	39.3697	159.279	177.848	159.551	313.382	296.417	254.998	133.186	109.642	103.745
1552633_at	ZNF101	1108.5	1270.62	1149.95	1034.38	1063.9	1100.24	1261.19	1189.44	1084.75	1145.97	1201.03	1174.01	1546.59	1885.78	1441.24	2100.54	2231.69	2381.92	1281.43	1223.12	1184.17	1036.87	1098.74	1134.67	453.041	475.219	485.348	1474.3	1545.77	1401.94
1552664_at	FLCN	173.754	152.111	199.918	171.273	181.876	210.343	180.538	184.588	142.405	210.877	174.1	163.851	80.8181	80.5408	135.86	64.7567	78.1362	60.3645	154.123	132.925	121.361	236.174	271.808	302.38	430.572	526.362	316.845	128.169	105.154	135.852
1552669_at	PPP1R3B	106.048	62.8248	61.5347	112.355	79.8832	87.0379	88.9418	102.987	154.838	99.5671	78.3634	85.2804	67.0484	51.3194	65.4091	70.064	90.1833	75.2322	47.4148	100.265	46.2404	122.628	116.41	152.236	180.497	170.238	141.914	78.6565	71.9489	83.9504
1552691_at	ARL11	49.3982	57.3195	51.0052	15.501	5.27963	16.7586	6.24817	7.04978	12.6961	15.7668	4.76909	14.9573	18.4682	28.5817	34.9164	36.9577	21.5802	33.9053	87.9308	51.881	52.468	77.8602	103.148	91.1477	222.176	293.959	311.657	72.0351	55.3706	69.61
1552701_a_at	COP1	1517.93	1577.74	1606.56	1469.83	1575.02	1413.2	883.149	885.351	904.742	792.04	801.393	828.263	2125.12	2869.27	2828.48	408.32	297.428	838.88	383.529	307.038	306.815	3801.18	4242.16	3965.88	4089.35	3734.83	3525.66	3728.87	4428.02	2765.96
1552703_s_at	CASP1 /// COP1	3466.51	3642.16	3396.5	3892.74	4120.08	3488.36	2524.5	2662.72	2624.74	2159.86	2400.39	2186.1	3984.65	4568.97	4054.68	1016.45	782.457	1613.4	800.74	697.672	551.15	5149.11	5625.68	5505.94	5029.36	4423.45	4057.9	5505.55	5516.94	4602.82
1552711_a_at	CYB5D1	108.692	101.45	114.766	56.5968	78.5202	91.5735	115.055	109.723	135.073	98.1834	131.732	129.968	49.0523	80.3397	118.748	120.457	103.303	74.8439	164.961	131.586	169.626	40.3353	53.8701	38.7496	40.9533	53.6484	44.3696	84.8828	76.34	72.0239
1552716_at	FLJ23577	73.5526	55.5178	64.6993	99.6713	72.04	91.6358	171.641	184.147	177.64	132.953	124.846	144.69	84.9317	56.1222	60.3822	59.4691	56.1647	42.0575	43.3696	45.6067	32.3376	51.0259	60.3347	44.2454	57.8259	71.3284	63.9223	67.4107	63.3146	39.9015
1552724_at	OTEX	19.8233	30.3109	19.0023	24.468	14.2324	28.8767	22.1004	22.8371	14.5733	12.5708	11.2074	21.7354	135.249	81.1463	70.9037	51.5656	47.0277	79.8042	158.269	122.528	120.983	22.3059	27.8328	11.9785	36.3959	24.3024	48.8668	31.2726	24.4571	25.174
1552733_at	KLHDC1	252.285	209.965	235.251	362.59	249.323	333.109	297.876	392.728	375.312	274.393	239.218	297.148	117.477	103.698	114.325	118.604	140.522	130.944	387.082	364.723	309.192	139.132	122.99	134.84	58.9386	56.9717	52.011	115.733	77.2034	94.3875
1552735_at	PCDHGA4	92.0787	81.3674	74.5413	160.878	126.92	173.107	61.3151	74.3969	91.5585	52.7252	30.4058	48.1862	33.9136	42.1584	43.335	29.5022	36.3692	23.5726	44.7968	26.2052	46.4644	41.9117	42.1425	44.9496	54.4394	28.2682	40.2618	39.5494	27.696	8.54135
1552742_at	KCNH8	301.774	258.348	335.541	18.7524	15.3173	14.8923	12.4877	12.269	4.3122	11.2209	14.18	9.31555	6.40498	10.8777	7.59627	8.73945	8.08117	12.312	317.249	369.279	182.535	16.1764	18.6961	36.5857	15.1515	16.103	16.9497	11.7185	15.5136	8.6207
1552749_a_at	KLC3	92.0247	68.5764	74.0921	156.64	109.382	120.957	131.246	107.976	193.013	137.294	153.19	153.056	108.991	103.3	90.5015	155.673	187.275	109.403	89.9033	105.676	98.0233	116.956	62.3157	67.0469	47.6894	42.1663	33.9211	144.692	125.171	125.32
1552773_at	CLEC4D	67.6758	38.8221	72.273	25.9921	18.2641	19.233	35.0489	11.9198	19.7336	20.3624	30.3959	29.3186	20.4287	33.7266	22.7479	37.314	23.521	23.3766	6.91079	21.0447	8.38444	407.531	463.819	485.464	554.286	527.273	478.157	13.3515	22.1282	29.2268
1552807_a_at	SIGLEC10	3200.04	3850.16	3462.8	1072.23	1149.06	1168.29	312.942	310.195	290.011	639.812	562.24	553.976	1533.67	1552.3	1321.4	2329.22	2037.37	2249.11	285.808	161.569	124.978	2377.47	2737.19	2809.91	3590.46	3951.42	3402.19	8225.7	8418.35	7076.66
1552835_at	DENND1B	18.0556	19.0351	18.8705	24.7849	28.5728	17.6432	16.0791	32.0709	18.8086	21.3573	36.0618	16.1609	99.3427	69.8414	107.065	162.615	148.831	151.287	11.1569	19.797	14.8533	18.4452	5.69721	19.7793	7.62133	6.02323	6.17241	25.6057	15.1462	43.9425
1552846_s_at	RAB42	151.564	97.1394	122.639	111.928	101.282	152.749	119.568	44.9881	79.3178	150.172	135.895	154.081	48.2831	73.0759	90.7748	101.432	101.839	91.9417	70.5312	82.1899	88.6185	161.304	150.926	185.115	218.884	167.79	175.072	88.0818	83.5697	74.7582
1552863_a_at	CACNG6	233.096	162.976	195.113	200.33	156.591	224.542	158.936	158.584	194.132	133.202	143.532	160.979	140.52	125.622	111.913	137.81	138.792	100.509	128.981	131.97	127.317	295.221	260.312	196.175	357.495	335.173	316.488	210.675	137.429	181.233
1552865_a_at	FLJ36004	89.6891	94.8501	93.7643	76.2613	46.1353	65.4068	65.053	66.4769	66.8887	89.4947	108.378	125.9	110.647	92.4343	73.9578	156.418	149.683	127.053	118.043	124.572	82.469	105.217	90.7809	86.07	326.924	322.942	330.965	167.35	121.121	162.727
1552867_at	---	32.2444	57.5473	53.0963	32.8875	40.3183	28.2054	63.2776	73.5567	83.4119	119.839	128.277	101.954	52.1184	68.7703	57.4728	74.7238	60.6986	62.9015	137.65	185.424	64.8487	69.1763	41.9833	58.5977	21.5436	67.3451	56.4392	49.8491	69.6701	108.14
1552889_a_at	XTP7	288.96	197.664	232.79	237.301	183.736	221.67	206.766	193.833	223.682	253.534	358.275	298.803	344.406	236.243	246.999	271.773	394.461	231.323	228.265	267.902	349.554	393.932	354.064	304.171	610.51	352.512	320.672	392.923	200.116	258.363
1552950_at	C15orf26	4.05641	10.3503	13.5549	8.951	6.25891	6.95724	10.7503	11.3638	15.2318	7.11035	7.5997	9.31661	22.0889	10.8205	7.48481	10.1894	7.03513	8.564	5.52737	5.21236	9.2085	234.921	262.097	275.344	16.3873	11.1759	14.2791	9.25603	7.29006	16.2967
1552953_a_at	NEUROD2	88.4678	70.4882	72.1439	113.012	86.3386	91.9119	78.6284	63.2084	99.337	80.1181	55.7608	126.145	95.1776	80.504	63.815	146.971	146.653	165.104	40.394	40.8347	27.9325	217.275	351.379	318.536	82.9369	78.3454	57.7623	80.3087	74.2944	56.8205
1552976_at	---	121.139	84.8565	98.2307	98.881	48.008	89.5994	90.7015	56.0168	116.13	126.595	111.943	108.237	168.499	85.1265	91.2328	125.66	168.878	117.411	96.5283	93.3407	146.022	169.722	91.895	92.6304	105.943	89.0529	90.8582	174.634	198.632	121.135
1552995_at	IL27	77.8742	81.3703	62.9234	86.5003	88.961	72.1395	84.7459	101.016	96.8655	53.2058	62.9868	77.4561	58.0729	73.0198	60.4227	72.7365	80.2262	68.8953	75.7228	68.8978	50.1143	91.4254	79.7222	91.597	213.771	100.124	136.429	103.147	69.492	90.3998
1553043_a_at	CD300LF	1075.84	1149.83	1209.62	348.468	377.637	381.649	90.0368	87.2292	77.6749	236.901	207.435	261.484	1496.59	2116.2	1676.85	95.7468	72.2439	553.602	317.077	174.997	244.551	3069.81	3192.99	3234.33	2130.82	2195.66	1977.39	4663.62	5443.86	4213.05
1553096_s_at	BCL2L11	1239.96	1185.13	1239.89	754.951	660.991	785.396	1093.16	1090.88	1312.6	1602.79	1486.01	1270.37	742.895	886.235	623.734	777.497	728.14	763.697	628.482	792.906	604.29	1238.49	1155.73	1147.37	777.188	665.243	654.534	1064.6	783.72	804.917
1553099_at	TIGD1	138.086	109.154	128.41	102.766	117.346	125.488	211.106	172.29	123.45	160.833	174.315	188.092	46.8698	81.1246	95.1615	30.7194	38.505	44.9942	168.167	133.464	140.898	39.8255	70.6442	51.3291	18.6838	62.0137	33.4286	114.244	192.207	129.73
1553145_at	FLJ39653	504.254	490.269	531.236	358.758	389.921	389.708	442.919	455.075	501.331	672.754	679.047	558.292	244.58	234.363	267.888	300.376	199.079	248.186	438.642	404.52	309.875	234.243	201.124	296.028	286.604	382.142	490.066	221.061	189.052	254.964
1553158_at	C3orf34	22.1984	15.5346	10.3361	19.0445	17.6143	17.5075	21.4937	12.1372	19.0275	22.2414	23.6621	21.9663	4.85436	1.39874	11.1173	19.2681	12.3281	14.9215	16.8114	22.3239	8.33602	28.3616	11.9208	15.2809	252.715	272.326	268.145	8.96363	11.7412	8.30986
1553169_at	C20orf75	6.47919	28.211	20.4306	16.8721	6.49932	5.74326	9.53783	12.8441	9.70746	24.2234	14.8953	11.7811	13.7049	4.19464	6.41707	11.7383	10.1254	12.1581	31.5836	4.77172	13.3837	20.1314	13.5615	5.85698	885.145	805.38	1099.7	9.56991	10.8274	14.1184
1553172_at	KIAA1285	91.9672	91.3125	106.551	147.362	126.859	144.359	144.088	158.058	169.02	151.669	118.2	111.517	84.6518	78.4762	98.6903	106.072	105.744	106.403	65.9118	56.4925	61.3088	38.8176	38.5678	40.258	8.25452	24.6352	30.4895	59.8856	57.3783	37.7318
1553177_at	SH2D1B	1346.99	1149.96	1323.84	6224.1	5888.19	6184.27	552.832	573.557	571.671	377.99	366.133	400.763	39.4724	25.7911	21.0862	24.4804	13.7304	28.6583	41.52	10.9719	18.6178	342.454	347.518	353.141	5.88924	13.9209	17.9451	2539.47	3031.03	2412.63
1553178_a_at	SSTR3	54.9732	93.1172	106.867	71.8296	71.1851	74.9121	79.705	86.2225	104.22	114.036	128.411	84.6791	115.465	129.456	88.3143	166.812	110.396	146.78	98.573	104.623	124.636	94.2282	66.0695	73.4877	210.239	150.91	222.896	88.2461	94.8622	105.762
1553193_at	ZNF441	472.279	459.137	511.906	513.364	490.273	560.871	541.965	509.102	505.708	338.3	320.577	367.047	52.8839	73.6789	82.3802	51.4874	33.9121	81.7718	80.9084	87.5434	100.587	94.562	126.334	105.966	114.115	144.788	135.701	89.454	64.526	60.205
1553205_at	FLJ30313	216.149	187.186	156.805	156.296	149.383	178.684	158.136	189.287	213.29	186.159	251.079	239.507	185.035	232.892	158.858	137.27	183.727	165.557	119.793	129.538	146.995	398.922	220.669	289.045	291.726	223.229	183.721	142.427	158.659	102.594
1553207_at	ARL10	86.996	61.7768	96.7175	49.6505	29.9198	36.8049	35.5273	32.018	26.2743	23.2986	39.2128	34.5124	60.5505	50.8258	54.4451	104.96	101.606	82.4161	77.156	65.278	59.8089	157.711	128.076	157.37	38.7857	43.3258	49.9231	114.293	90.2885	91.7267
1553209_at	TMEM118	141.722	65.2718	119.681	57.1102	47.9047	43.4315	127.84	115.372	114.286	91.7429	82.2574	123.226	58.1268	82.2166	34.8126	62.5459	53.631	66.9247	56.546	48.0454	81.5924	91.898	89.4837	127.378	11.0972	14.4736	7.60356	48.1834	21.7793	11.9948
1553221_at	ZNF583	104.095	83.9647	79.3434	127.083	70.9064	103.631	86.4338	101.173	110.261	84.191	88.2071	56.9517	86.3063	87.1819	88.9927	77.4453	93.5092	84.3023	83.6875	88.2465	65.0592	109.74	77.4841	76.157	201.371	114.607	119.064	86.3541	76.2178	63.393
1553222_at	OXER1	137.291	103.996	156.655	154.601	120.593	149.112	142.428	132.969	172.552	153.763	144.959	178.91	211.259	133.991	129.107	137.344	194.348	169.414	131.052	161.836	116.909	131.828	120.5	146.988	490.561	456.281	415.394	145.843	168.81	155.301
1553238_a_at	HIPK4	77.8392	73.6424	82.4628	124.188	81.2386	72.2478	90.6801	84.1778	102.512	81.203	84.2345	71.0739	63.8264	63.111	56.7112	92.9481	42.8124	62.1066	73.7139	51.757	45.7129	70.4557	73.3027	78.9465	146.803	151.794	119.843	80.4624	73.3967	72.2335
1553263_at	USH1G	111.067	76.4877	98.7342	140.394	94.4864	137.963	112.927	113.781	117.096	131.201	123.726	176.295	69.9796	41.1004	61.0449	71.8392	81.1934	64.7653	59.2445	87.1004	88.6175	143.019	141.254	130.613	146.642	99.824	89.2222	76.9458	60.9207	97.7644
1553264_a_at	SYN1	166.531	129.415	119.628	179.612	100.238	125.623	125.918	112.443	188.669	170.866	197.785	162.693	193.675	143.851	137.334	162.898	219.488	152.181	198.418	209.397	204.158	257.943	185.378	153.673	389.427	210.052	261.564	220.195	276.169	211.091
1553268_at	RHBDL3	63.1263	80.1466	76.6081	86.8468	83.485	69.4743	62.8734	71.5617	104.576	69.1461	87.4313	82.7354	52.2361	46.2073	59.7212	51.8585	60.6784	80.637	67.9308	71.0232	38.7465	68.9253	71.805	61.9127	161.143	150.249	126.899	82.9791	67.3751	71.3852
1553292_s_at	FLJ25006	282.071	279.037	318.689	223.195	210.225	225.508	192.69	256.863	224.885	245.126	227.101	213.09	456.102	649.525	747.002	610.26	642.295	680.088	1588.81	1555.42	1478.87	242.687	240.584	230.505	183.945	241.646	196.228	267.366	297.592	338.411
1553297_a_at	CSF3R	518.711	461.512	544.298	119.657	88.9266	104.855	107.155	101.419	107.979	190.899	181.787	188.133	1596.68	2223.8	1885.89	312.643	350.782	564.58	230.574	117.37	121.406	3316.81	3651.94	3330.53	7736.51	6577.28	5748.01	321.859	204.839	317.824
1553311_at	FLJ33860	32.7959	40.8983	53.2373	233.594	251.767	194.212	77.2721	86.1665	70.9933	70.3749	68.7145	59.7721	271.357	287.742	263.115	84.3124	80.7225	103.872	23.8753	33.2157	56.9534	181.286	202.19	182.123	154.592	203.001	129.115	5.94067	18.0333	17.7714
1553352_x_at	ERVWE1	75.7476	55.6652	64.5789	56.5769	61.7077	54.8538	56.1359	57.4342	64.8204	40.6734	42.867	39.0911	83.7599	136.474	140.495	63.5544	90.4072	74.9653	211.091	155.148	164.16	65.6048	51.2837	74.4526	71.1126	94.847	91.4893	61.8701	57.7523	90.211
1553367_a_at	COX6B2	34.8597	37.0146	47.6367	55.9506	53.475	50.571	39.3193	39.0004	66.44	65.7019	52.6098	72.0228	46.3871	53.9869	32.7331	45.1668	55.3369	49.0112	30.0396	32.0876	31.5684	76.7154	65.2612	54.6397	108.313	100.056	119.524	59.981	42.2792	45.732
1553378_a_at	C17orf66	8.86496	10.1611	11.0934	155.362	124.291	127.29	70.8369	70.5727	61.8544	29.5551	19.2512	39.9259	2.75698	5.17667	6.14364	3.83837	11.6698	9.14002	2.93993	8.34583	15.202	20.8619	5.84643	13.9589	13.7011	12.4509	8.06898	3.72365	2.18703	2.83265
1553395_a_at	CD200R1	55.6023	53.9623	62.8735	47.0218	32.6109	27.0935	78.5142	56.7537	95.5586	201.183	288.824	385.151	224.744	87.0474	116.742	133.914	211.059	92.3461	57.0534	84.763	91.6478	88.947	69.8295	29.0999	129.343	24.0607	19.5118	18.2003	172.389	205.212
1553396_a_at	CCDC13	212.423	169.244	168.503	112.857	67.0045	114.528	146.787	94.9576	195.455	104.008	94.7396	67.119	28.9556	31.8252	41.0802	71.2022	56.5448	86.116	34.2284	36.8754	44.4895	1848.26	1384.03	1501.12	142.477	163.706	170.764	59.7501	67.3052	38.6208
1553426_at	FLJ37543	21.0475	17.5951	22.8279	7.14303	12.1402	9.57615	3.51895	6.64165	15.5805	12.4857	19.0245	17.4392	6.46375	7.17928	13.5613	1.30211	13.7704	10.1919	402.284	1318.81	331.903	16.821	13.8317	16.3162	11.9564	11.6818	12.7105	10.0515	3.95107	11.139
1553466_at	RP13-11B7.1	93.8554	55.869	73.2779	90.041	90.3586	89.4161	60.3539	68.0772	102.044	66.1463	73.8634	64.4998	65.7273	39.621	60.9922	99.3914	84.157	72.7003	65.0892	92.002	52.4531	86.815	63.2935	88.6186	196.7	144.646	160.945	95.6909	79.2312	92.6252
1553483_at	TSGA10IP	25.4597	70.1618	69.9756	46.2894	70.3198	91.7675	57.7517	50.9633	97.9891	60.5424	48.8591	44.5085	93.842	94.1372	56.9455	60.0248	54.1267	52.5062	4.60386	33.5059	26.3498	140.61	185.495	104.712	1.95969	80.3347	5.21403	58.7774	51.6934	62.024
1553493_a_at	TDH	102.378	79.0936	97.0438	92.1466	50.7293	99.1457	110.578	72.2202	130.118	119.061	93.7856	59.7181	49.1962	72.1627	49.7903	86.1736	80.5486	78.6942	100.662	108.828	98.2502	58.6755	84.2493	55.4525	343.719	291.286	308.651	69.1479	45.0043	53.0615
1553527_at	NALP9	42.267	19.9485	30.8221	43.0895	39.0737	37.4956	41.5256	21.76	24.1422	18.3192	39.526	26.5128	39.268	35.4241	53.1697	53.8925	60.9404	41.2004	33.1242	35.1706	31.3352	19.443	24.7193	24.3053	144.714	132.367	127.77	49.2422	36.5121	45.0952
1553551_s_at	LOC643788	8133.13	8602.27	8069.77	6767.35	7059.56	5366.77	7102.19	7537.51	6984.03	7253.87	8186.32	8037.03	8343.05	9407.37	7378.46	6762.21	7283.85	6111.08	8080.97	7541.76	6956.01	13373.9	13721.9	13830.2	3974.44	3509.3	3448.24	9202.09	11189.8	9939.88
1553575_at	---	861.6	780.461	873.831	490.402	454.782	718.357	808.418	861.953	747.528	759.706	787.231	804.965	542.895	415.994	760.138	774.783	693.091	570.407	1117.24	1184.74	763.962	7997.8	7964.08	8484	614.28	715.354	851.061	654.996	819.74	1224.73
1553581_s_at	P18SRP	498.968	500.788	476.252	667.006	645.766	636.665	456.507	515.131	488.207	414.711	406.509	343.986	400.972	547.835	543.5	344.955	318.409	409.442	742.892	758.098	653.182	483.125	553.696	533.616	137.602	125.982	119.599	250.764	263.96	302.904
1553602_at	SBEM	31.8612	47.5693	43.546	46.9197	50.304	50.7896	31.0643	31.1934	43.2847	46.36	45.4065	47.4152	39.0988	19.6929	37.9227	44.3742	39.8516	28.1142	40.7787	29.2146	33.052	58.7129	46.0238	60.6247	122.817	116.714	147.668	77.9643	49.237	62.6057
1553639_a_at	---	128.017	120.286	125.79	51.7401	39.5955	60.5181	57.7446	56.9194	55.1623	50.105	36.3019	58.5359	136.163	134.376	152.506	118.759	134.812	120.164	41.6896	36.2111	39.7763	63.6079	82.0286	91.6306	25.0259	23.8412	37.1112	271.78	198.94	311.234
1553647_at	CDYL2	81.7161	67.7805	76.3815	103.334	76.9691	135.11	89.2406	88.0852	125.861	84.4199	76.4177	75.9094	46.0418	40.2994	38.5274	62.9588	58.0338	44.1671	75.4775	27.9475	47.1196	44.7582	58.0186	60.9028	114.117	141.617	114.82	82.7813	59.5309	53.6755
1553689_s_at	METTL6	96.48	84.3797	89.5463	87.0557	85.4877	94.3557	85.7374	91.8186	95.4228	67.1152	60.5656	71.9792	72.3465	69.0217	79.2121	62.578	66.5293	61.4509	183.471	172.762	183.51	65.0918	47.2211	62.1271	11.9196	24.4118	23.2996	70.831	68.1137	68.5947
1553696_s_at	ZNF569	117.725	101.211	126.89	119.438	119.857	113.249	117.102	174.094	107.876	123.493	114.171	126.761	49.707	49.894	55.3139	55.7861	68.8393	69.0389	59.1531	62.6544	67.2248	31.921	15.5877	15.3027	7.39844	10.3872	3.55989	30.8103	21.1958	26.4615
1553703_at	FLJ90396	358.236	337.031	384.378	383.236	447.31	403.18	446.107	437.599	398.142	365.46	349.493	379.218	310.818	272.085	299.758	99.7134	128.409	240.389	551.657	586.312	439.456	151.538	207.673	211.338	196.967	263.504	288.746	270.963	311.529	268.983
1553713_a_at	RHEBL1	79.0591	81.5307	110.418	239.427	214.193	238.223	137.172	153.023	153.414	118.285	128.621	132.061	40.9423	15.0112	38.2553	62.2087	50.122	62.6229	23.8677	28.3828	30.8498	23.8091	24.8368	32.8145	62.3458	47.9924	39.7013	56.5267	112.794	48.9795
1553715_s_at	C16orf14	194.741	219.731	241.503	150.805	140.482	123.818	184.936	182.439	192.359	259.337	241.858	196.598	352.919	476.257	474.729	320.225	425.239	468.594	86.7934	59.9743	89.9214	313.881	295.619	295.078	186.8	136.727	164.343	456.397	388.073	584.898
1553719_s_at	ZNF548	436.672	370.278	460.829	435.806	603.374	509.029	523.425	685.458	667.51	460.076	408.271	371.258	279.077	205.419	284.778	266.549	292.872	152.175	250.158	262.301	225.108	129.273	150.487	125.331	20.8075	35.1208	42.7981	140.907	152.865	169.092
1553759_at	MCMDC1	70.9955	62.4337	57.6702	57.2907	46.9902	49.8087	65.4866	57.2687	57.0467	37.0578	53.4373	42.6521	30.6149	42.8696	72.1264	15.8843	34.8254	33.0523	126.962	113.715	134.52	23.2476	18.415	44.0328	15.9235	14.0444	27.2338	46.2723	78.9271	62.6204
1553798_a_at	FBXL13	13.0219	18.875	14.7385	13.6565	8.05434	16.9673	4.97383	17.7781	15.8855	24.5564	25.303	12.4127	13.109	18.6438	6.84188	5.21459	23.6014	26.6545	18.4201	31.5542	23.7103	22.2333	21.589	9.97589	251.3	283.553	324.016	7.32409	21.0524	5.43038
1553803_at	C17orf46	160.17	115.42	120.084	140.216	94.1674	119.801	105.107	74.9023	126.109	100.437	129.587	109.34	132.309	91.0319	117.662	128.751	139.909	103.726	85.3224	107.883	134.773	217.04	198.542	161.412	234.81	128.963	117.901	105.971	145.466	100.707
1553815_a_at	MGC17403	104.519	80.1187	81.3083	110.983	104.565	110.712	98.3786	138.916	117.844	74.9862	70.7038	94.5864	18.4255	13.5247	11.7844	37.1421	20.6897	4.37827	19.4278	25.324	39.4926	22.1947	33.7157	38.9526	29.7085	54.5619	46.5956	48.8224	33.4976	18.4625
1553831_at	APOBEC3D	37.4359	30.2601	31.213	38.0794	20.0743	47.7593	35.9834	17.8965	45.405	34.5575	40.6752	37.0641	36.4677	22.9277	16.1002	42.4923	23.2506	46.1877	15.2163	38.0612	20.8057	30.5733	41.9107	29.6074	129.282	140.375	110.25	23.5155	25.0923	33.1599
1553842_at	CXorf20	28.1216	34.6569	32.9862	31.6508	18.742	28.9524	36.4669	29.3734	30.2337	37.8097	25.7545	30.4895	37.4855	21.5693	10.6913	27.0053	33.9297	33.7682	37.1959	35.9626	28.966	1306.42	1512.25	1475.38	35.1806	50.5956	72.3771	20.8338	19.9399	37.9181
1553856_s_at	P2RY10	857.593	895.402	984.514	153.897	160.103	175.178	505.978	452.498	472.232	416.417	368.169	396.383	57.745	37.781	90.4826	285.578	241.533	162.608	82.1462	101.887	100.744	66.649	59.921	68.5334	248.683	262.327	294.927	340.727	267.991	166.807
1553863_at	C10orf64	144.018	123.821	141.938	115.578	59.5649	98.5345	81.3592	65.4854	115.632	77.5784	81.2936	84.2901	218.481	157.719	150.583	330.817	297.143	296.922	83.1863	108.724	68.1942	139.248	131.149	75.2378	92.1426	119.825	86.9246	119.533	78.0757	93.1443
1553890_s_at	LOC126147	85.8002	80.9155	126.427	77.5994	36.7897	45.1237	52.0204	65.0394	96.6036	74.2127	85.7001	67.3606	51.4924	37.0734	33.7224	37.2696	41.0372	36.8562	32.6327	32.8429	23.033	128.808	163.089	113.839	102.907	81.3104	54.8677	37.4688	10.9497	53.1571
1553891_at	KLF17	47.9301	37.2295	35.8101	24.8331	38.7206	27.9186	48.7391	17.7221	57.3259	40.9335	36.9519	16.0856	46.5215	24.554	54.1161	27.4511	52.1005	29.6268	35.0565	60.1046	51.163	51.325	24.8332	57.7898	109.487	134.764	103.33	38.0415	46.2386	58.6196
1553906_s_at	FGD2	4461.72	5056.54	4702.59	847.692	792.975	930.36	440.622	454.673	371.678	965.605	902.58	937.91	7198.77	7482.42	8475.97	7602.54	8493.58	7586.42	6437.39	6026.86	7053.41	4319.08	4632.39	4973.87	152.169	139.313	125.076	7586.63	9623.43	7855.24
1553954_at	ALG14	172.57	149.98	173.878	92.9592	98.8382	87.6614	95.5559	87.973	97.6488	95.6619	79.1588	91.7781	149.234	200.553	213.69	280.676	242.12	211.875	239.304	234.943	239.108	72.0168	89.3583	77.6565	5.0291	13.7768	8.85588	81.383	80.8019	53.2881
1553956_at	ALS2CR4	40.9165	50.0916	62.4955	69.1509	75.1437	71.6361	72.9161	65.4805	94.6305	65.859	70.6647	28.4495	53.27	60.3931	41.5885	134.98	138.264	108.046	88.8712	83.3131	81.9539	36.6595	30.6337	31.5495	80.818	89.0263	101.831	46.6686	47.5752	45.1078
1553959_a_at	B3GALT6	729.069	913.968	752.32	889.272	986.644	891.202	861.745	879.071	787.39	608.858	537.136	701.639	802.645	980.108	880.497	659.971	639.862	956.641	1345.92	979.885	1160.3	509.041	729.857	656.185	175.306	231.427	182.831	679.71	876.14	492.521
1553971_a_at	GATS	52.9105	48.8704	62.1815	142.058	142.927	130.666	105.467	88.9301	81.6338	56.6785	64.932	74.0933	28.4007	38.5417	37.406	19.3955	58.942	52.6216	55.6451	53.7126	47.6557	14.1445	30.981	42.4713	100.714	138.292	108.721	28.3257	27.7444	23.8895
1553972_a_at	CBS	37.5019	15.3052	6.91628	23.3672	17.5383	10.4411	6.68905	20.293	21.8255	23.4463	18.4757	9.22411	16.9634	23.8233	14.0507	16.5624	16.3087	25.6954	19.577	28.8181	14.0279	8.11732	10.6247	20.1881	308.454	345.446	262.644	19.8018	15.9603	20.205
1553974_at	LOC128977	465.958	467.528	481.235	420.002	425.295	466.487	446.197	409.089	358.712	378.569	338.013	331.714	402.061	551.569	506.235	323.114	349.247	478.885	727.318	776.263	706.248	388.491	398.153	475.078	184.058	206.144	168.678	335.965	348.077	348.162
1553978_at	MEF2B	247.832	246.202	292.368	246.253	259.051	239.765	196.362	235.381	187.069	197.851	176.019	226.276	253.454	368.211	434.856	315.497	354.577	358.519	448.684	366.39	498.549	275.838	342.869	296.85	610.666	693.715	544.121	554.823	728.973	484.102
1553979_at	---	2079.03	2458.15	2208.82	2328.29	2778.09	2479.2	2939.94	3077.91	2549.09	2442.62	2400.63	2234.69	1303.76	1535.72	1324.77	1440.01	1619.93	1617.52	1121.47	1089.56	1198.85	1272.96	1503.39	1424.54	82.0812	99.5222	120.24	1403	1334	1342.29
1553984_s_at	DTYMK /// LOC643109 /// LOC653208	264.449	243.547	225.915	305.021	284.109	339.677	283.015	294.638	275.73	291.572	258.356	327.448	172.289	169.643	209.354	160.847	184.502	219.845	284.012	251.49	318.363	92.8742	101.78	93.1827	29.8961	35.6639	38.5756	268.208	260.05	223.744
1553993_s_at	MED25	296.801	318.283	339.811	233.025	236.52	211.391	172.517	239.016	178.524	226.132	203.265	223.934	209.02	223.824	284.188	246.983	291.542	240.324	274.34	187.927	181.804	178.814	204.213	200.047	1489.79	1875.09	1336.81	146.813	162.785	123.432
1553998_at	DMRTC1 /// LOC653349	122.291	106.238	125.894	58.9768	48.7816	43.908	78.6264	115.535	103.179	73.7619	98.8034	119.436	38.0383	27.2314	18.675	40.8446	48.5804	45.1444	46.2907	25.0754	34.0477	59.3996	61.7787	40.2824	150.762	137.738	125.494	60.8393	39.5537	43.9599
1554007_at	ZNF483	95.0898	89.4578	141.439	426.748	425.43	433.68	708.153	820.312	682.376	823.854	701.847	680.315	2.79923	7.22962	5.01337	6.0296	6.13562	9.76751	12.2762	11.4063	7.7718	13.5235	9.64521	16.6279	17.6596	24.8901	17.4919	6.03262	9.48367	1.85671
1554010_at	NDST1	60.931	51.0864	46.0801	29.4269	31.9278	42.7291	28.0108	24.0594	36.6973	35.1886	35.8134	29.0015	259.962	244.126	141.151	90.2062	145.512	150.225	60.6293	37.1863	54.5702	186.39	198.13	178.618	73.2654	86.5381	81.4131	147.868	114.879	162.749
1554036_at	ZBTB24	350.669	303.595	334.377	229.614	241.756	264.159	202.711	247.842	196.339	248.433	249.015	263.237	1557.39	1400.63	1354.52	983.982	1056.96	1258.19	1058.95	1164.39	992.014	127.083	132.213	135.12	21.3153	25.4057	27.967	880.008	1342.78	1130.88
1554042_s_at	C20orf141	103.895	41.3718	54.8887	87.8221	80.0501	59.4552	26.2523	52.545	35.1498	38.3925	25.8749	31.4041	73.9335	104.742	95.0822	63.6027	67.2297	138.754	78.6076	160.081	108.005	163.931	141.868	136.028	140.296	119.945	88.7905	93.1738	86.6726	92.4336
1554050_at	SMPDL3B	90.7049	117.925	92.8556	110.543	98.2378	101.253	80.7192	72.8296	98.8299	86.4932	72.7595	118.651	82.0127	64.5282	71.1532	82.9144	136.901	72.0719	101.85	116.285	74.2593	110.827	128.21	84.977	275.027	227.247	211.306	152.402	131.565	166.212
1554057_at	LOC645676	134.825	141.265	125.878	160.889	148.116	141.633	163.705	152.327	161.102	170.542	119.349	213.321	229.704	289.145	295.849	341.762	353.461	332.995	331.52	310.504	383.746	81.1086	82.8441	105.082	98.9738	74.3868	84.4472	173.472	242.47	218.565
1554067_at	FLJ32549	249.177	221.94	213.707	155.109	155.389	169.123	218.55	241.549	240.324	219.532	156.179	162.254	100.075	81.5392	68.9536	105.412	111.871	81.7843	109.05	101.23	94.0983	91.3836	105.228	101.214	14.0531	22.885	20.8174	101.324	78.7361	93.4394
1554078_s_at	DNAJA3	963.944	903.477	971.803	804.34	942.793	879.875	1260.78	1254.12	1052.67	1035.78	1020.19	1090.86	690.148	672.288	854.024	764.102	639.632	700.404	570.984	531.461	585.179	446.083	443.829	516.238	73.2253	120.007	105.97	617.304	714.321	489.134
1554080_at	RQCD1	143.009	125.456	141.795	152.921	154.743	178.751	199.68	185.283	143.737	126.679	117.414	144.752	135.521	103.035	141.631	161.84	151.356	149.279	138.752	113.611	114.417	42.3995	54.9618	73.9557	16.6264	29.351	14.0038	121.936	127.794	117.28
1554085_at	DDX51	107.73	69.8555	108.783	125.743	106.071	121.081	137.882	100.698	105.837	139.535	113.179	116.03	118.643	121.914	125.88	110.538	94.0078	92.676	210.815	173.798	161.394	54.9769	65.0143	61.8144	26.6171	13.638	18.0896	97.324	102.846	91.829
1554089_s_at	SBDS /// SBDSP	232.979	201.841	196.446	256.206	295.953	312.452	367.31	342.972	350.09	325.09	310.754	294.503	292.97	260.914	315.657	394.825	299.85	283.353	886.748	795.38	591.787	95.8687	115.893	123.834	20.2881	42.7825	35.5026	252.809	371.694	391.074
1554105_at	FAM11A	126.475	106.782	118.059	118.735	107.839	111.54	81.0034	96.5554	137.824	147.731	100.249	119.211	157.021	163.926	128.986	165.955	166.788	153.494	197.786	174.893	123.206	96.5177	108.661	86.3734	64.4285	53.7681	59.367	110.546	68.9972	88.7131
1554113_a_at	SLC4A8	57.5561	38.2175	31.6316	66.5706	42.142	62.464	42.0496	52.3061	34.3674	48.0869	44.2932	55.0164	48.1722	52.3006	43.8991	28.8181	51.7086	27.7121	35.2159	28.5827	46.9386	108.02	123.125	120.995	189.64	195.38	156.107	87.5832	50.0979	86.3625
1554119_at	C16orf57	142.898	131.058	111.794	115.452	135.467	138.437	134.185	107.452	145.246	117.838	104.96	131.796	103.639	127.259	106.237	100.7	87.8446	124.82	85.8304	83.3729	103.331	153.08	160.68	190.679	358.574	316.961	249.924	115.671	117.958	88.3829
1554149_at	CLDND1	1165.1	1053.43	1152.39	1099.43	1185.53	1127.18	2573.41	2472.52	2358.6	2290.56	2462.74	2582.87	1184.42	1028.62	994.13	814.134	723.854	742.105	891.669	872.419	960.358	927.408	955.369	1109.17	897.972	921.466	898.907	592.995	728.352	549.006
1554154_at	GDAP2	299.04	221.175	287.607	253.448	274.455	241.123	190.658	236.792	241.203	183.855	174.74	173.639	330.538	339.771	404.69	163.056	185.601	197.13	243.821	292.807	214.76	399.694	415.655	485.177	188.029	220.848	238.02	434.752	294.49	492.24
1554160_a_at	ZNF446	109.989	117.095	129.127	136.734	170.85	166.414	186.935	187.86	143.086	158.9	193.568	190.669	46.941	57.8505	77.359	79.3587	65.6757	85.007	83.5963	111.866	82.9083	74.9614	64.0812	64.4915	65.1557	82.8414	93.9706	96.442	108.351	68.3258
1554173_at	CD300LB	124.357	133.495	128.097	214.744	177.301	171.48	163.111	140.925	213.948	160.383	169.055	131.663	73.5098	75.7307	100.491	37.9985	15.0359	39.1351	38.2542	26.1453	38.7355	194.575	210.717	184.833	151.047	139.325	135.016	139.367	99.2592	113.506
1554178_a_at	MGC39518	557.645	392.072	531.176	869.947	736.419	801.964	621.087	611.717	708.424	450.297	441.218	433.01	255.376	302.319	263.236	278.635	288.744	257.263	406.727	407.363	330.984	284.175	350.62	369.445	1595.89	1874.45	2541.91	385.832	282.446	555.023
1554179_s_at	LYNX1	22.541	39.8304	27.4668	137.18	47.9124	18.7955	24.4659	59.386	13.9137	15.2381	30.4241	17.112	131.375	100.036	306.304	190.684	111.349	57.774	222.159	19.1448	269.021	23.8329	71.4657	64.1291	53.7811	105.63	127.022	31.864	136.534	115.052
1554183_s_at	TRIM73 /// TRIM74	130.484	136.761	154.358	152.535	127.157	161.491	181.103	162.071	231.816	204.437	231.423	169.784	99.8713	106.149	111.642	127.065	159.302	53.01	138.229	125.771	76.666	151.244	102.007	170.361	112.025	73.385	105.58	112.255	95.757	108.16
1554212_s_at	KCNS2	47.9467	35.1788	67.69	88.1623	69.7054	79.7214	50.4821	54.929	98.5086	55.8841	30.6054	81.35	42.9307	57.8523	41.6381	80.2891	43.5279	80.3635	62.9975	40.4369	78.7684	118.456	104.949	92.3055	266.043	205.65	286.658	75.3681	31.8456	44.0702
1554228_a_at	C8orf56	13.6128	20.0155	8.88118	63.5644	46.3775	51.2054	28.9545	41.6485	36.8998	48.119	37.8196	55.9802	12.3861	14.6585	14.2079	9.00325	8.59534	12.4792	16.6186	10.1592	20.0517	43.4834	35.2509	10.2175	105.577	112.289	113.007	36.6908	57.2918	52.7475
1554239_s_at	ZADH2	355.434	328.194	406.138	308.497	323.65	330.249	334.195	309.021	326.469	417.362	380.856	427.051	556.364	772.089	981.369	703.224	576.346	599.118	334.305	391.457	477.937	267.558	321.11	345.234	20.8334	30.3933	23.1738	464.506	662.08	408.19
1554250_s_at	TRIM73	612.935	544.55	632.341	688.781	684.56	725.324	1002.38	1096.1	874.443	1139.6	1029.53	908.986	264.147	227.613	285.279	142.143	171.325	197.675	660.437	723.709	653.971	250.282	227.285	258.999	101.05	127.933	107.972	240.15	128.458	213.112
1554352_s_at	DENND4A	837.833	788.431	664.167	564.537	638.481	579.021	816.312	712.499	651.744	581.328	583.009	526.434	804.482	934.956	580.333	510.762	597.793	506.445	211.421	187.566	257.147	436.64	511.348	485.319	273.095	271.258	198.231	309.267	430.58	527.891
1554367_at	FAM26C	88.2199	69.0806	50.5306	53.5064	62.8593	60.4823	77.8196	57.1838	74.6373	99.891	71.8211	57.4436	68.799	60.444	24.6617	84.2567	71.136	74.9382	70.7404	69.569	55.5684	91.1288	114.059	95.2762	207.901	148.462	116.74	66.1039	75.7127	71.2244
1554413_s_at	LOC400509 /// LOC440352	149.551	145.77	186.19	33.5703	36.8808	50.2686	10.6928	2.33201	13.4056	16.987	8.21598	13.9367	33.1343	11.6204	77.2089	31.2951	35.2318	26.4298	54.4678	53.5908	53.2445	5.78029	34.471	10.2364	17.2104	11.1278	21.6764	8.49734	16.0515	20.259
1554442_at	VMD2	202.783	153.7	151.924	320.862	127.917	194.792	236.495	137.27	266.315	267.497	403.853	218.281	271.184	187.341	175.592	211.234	312.103	161.006	194.796	242.37	186.035	387.267	279.886	253.757	659.399	430.643	575.951	294.121	467.351	248.24
1554474_a_at	MOXD1	93.3524	80.3438	88.6198	47.6705	62.7596	57.613	92.0611	97.6575	104.613	97.925	96.3018	68.4425	60.2174	49.644	65.4846	39.1464	70.3231	70.8482	90.7116	71.5159	101.31	86.3607	101.688	100.898	215.582	128.066	149.546	70.5655	35.3918	62.0001
1554475_a_at	FLJ36888	175.051	146.505	148.117	216.586	130.497	179.181	173.748	148.948	238.609	247.045	256.351	182.037	173.352	135.211	127.415	210.344	156.945	203.571	179.541	209.269	151.073	199.762	242.228	206.295	397.415	303.649	321.627	180.132	142.672	183.587
1554479_a_at	CARD8	1857.02	1828.35	1897.4	2044.96	2146.31	2033.02	2196.21	2353.78	2192.32	2109.65	2183.09	1983.62	615.463	814.728	1047.67	1001.33	754.793	676.203	921.238	1005.05	892.974	2068.58	2281.9	1953.12	3531.79	3566.73	3185.47	1383.41	1551.51	1227.88
1554480_a_at	SVH	692.561	739.733	668.785	696.875	740.227	613.305	628.801	654.004	718.601	435.775	539.034	504.831	1349.55	1347.93	1345.99	1532.68	1504.31	1186.27	1287.93	1229.6	1068.01	979.803	1137.78	1018.49	252.963	242.56	230.557	547.33	773.832	621.167
1554503_a_at	OSCAR	169.501	151.769	160.941	54.9183	52.4365	50.8649	27.3387	32.3691	18.1659	58.8358	55.5541	46.5031	352.334	349.273	440.839	195.975	202.087	229.238	26.5189	14.6983	32.9263	698.771	756.735	823.444	444.404	490.067	485.318	367.857	390.223	214.762
1554519_at	CD80	110.502	104.847	104.732	29.6745	28.0484	43.3768	32.5125	37.0554	22.1181	24.1225	12.1466	19.3852	45.4833	38.2828	44.2287	48.1801	61.9046	36.4403	17.1176	30.6521	17.9544	50.0496	62.4077	44.3701	28.0095	42.1695	53.6471	57.3119	40.9532	34.1123
1554523_a_at	CNNM2	183.159	187.914	216.461	152.03	129.487	137.424	146.51	129.981	161.076	162.877	159.987	154.421	117.273	129.353	85.5291	128.553	135.613	115.128	133.198	117.187	98.7582	285.393	318.237	285.655	159.246	150.786	161.679	183.354	147.628	150.626
1554554_at	CCDC57	112.741	27.2919	73.7097	230.919	120.243	155.906	51.653	111.251	157.386	136.388	133.069	162.613	92.139	129.602	73.024	119.038	137.369	91.0616	112.628	116.764	121.645	122.301	139.687	137.631	325.37	259.027	281.573	184.031	155.635	154.399
1554595_at	SYMPK	793.953	721.639	811.173	783.496	746.38	766.163	662.396	703.563	681.085	462.792	440.614	548.562	569.247	823.427	669.615	537.071	794.577	948.631	750.281	587.422	817.84	403.429	475.204	382.091	185.138	240.654	183.543	541.676	452.72	732.864
1554599_x_at	---	103.698	101.854	94.5528	121.277	158.629	147.543	174.101	142.268	126.553	119.696	127.174	110.273	159.313	198.152	192.702	110.186	102.471	132.782	221.515	223.714	232.837	61.859	75.0869	78.1024	22.048	33.9432	55.602	106.072	99.5263	96.7858
1554609_at	MGC12965	117.493	104.122	116.564	147.353	133.277	148.304	109.37	86.7709	85.4981	83.2693	90.3664	103.298	46.6796	44.5757	61.8749	38.652	21.7333	75.9629	207.434	175.202	201.172	56.7291	54.2737	62.6632	19.1592	22.8326	5.86185	75.1109	57.8412	38.893
1554624_a_at	SIRPB1	65.0632	62.9959	72.6962	24.8415	18.4321	32.3102	14.1297	11.4362	20.6354	25.0297	40.3205	28.6561	93.1032	177.601	149.96	25.7673	20.0695	57.0701	318.722	121.363	114.874	250.401	236.465	221.317	1037.2	989.387	827.753	376.53	291.747	185.63
1554625_at	BCL6B	145.287	124.702	98.5258	125.842	76.9239	164.231	98.0291	100.565	85.715	121.058	160.027	110.009	136.063	88.7749	104.63	129.195	163.989	86.3103	127.245	159.146	95.1167	176.847	151.808	160.864	267.667	251.083	193.432	197.098	303.015	199.239
1554636_at	---	125.671	106.689	131.142	31.6433	31.1292	21.6287	48.9042	57.735	49.7083	53.2453	45.6508	40.7971	2.48061	0.960889	5.36505	14.8505	14.1944	24.8333	54.5088	65.2641	45.5129	13.9145	4.13893	5.6439	3.89567	13.4574	6.66639	3.01262	8.54606	2.46671
1554649_at	---	91.0732	58.8671	71.675	125.002	74.7459	97.0288	68.0714	81.1734	86.8152	70.2876	78.3913	100.429	51.5612	46.5117	57.6641	44.2126	52.4681	55.4748	54.0882	62.2562	36.1678	102.001	103.283	82.441	161.542	132.273	138.891	67.3089	79.9325	63.4729
1554666_at	UNQ5783	126.275	75.2239	103.936	128.206	88.4184	148.492	69.9901	77.402	121.518	106.363	96.602	121.809	79.7819	80.8174	73.544	101.637	73.4307	35.9872	83.5625	60.4037	64.0492	182.856	170.028	137.039	130.26	128.514	132.532	85.813	45.4653	79.1392
1554667_s_at	METTL8	962.58	918.044	919.389	199.645	250.215	245.537	263.782	225.875	239.61	288.443	254.132	280.425	229.117	292.766	289.681	206.443	221.814	305.73	519.668	514.385	527.604	133.752	179.631	161.326	26.2513	20.1846	16.588	277.468	222.468	282.172
1554701_a_at	TBC1D16	54.9879	40.0047	34.7249	49.1794	32.0796	46.9299	30.8069	13.3727	41.9936	35.341	24.6972	12.5011	31.0059	84.579	58.8008	13.0257	25.8726	22.6905	34.4762	10.497	30.7096	214.265	120.836	122.395	58.2603	68.247	60.7286	79.4649	86.5055	74.9986
1554771_at	---	132.106	89.7351	94.0085	159.813	135.693	191.304	147.241	161.511	137.287	94.9411	94.2706	129.879	34.0254	51.7499	54.0653	70.5902	54.8061	54.7824	63.7741	66.3955	49.1985	78.7018	69.1113	74.2812	103.253	130.931	127.375	46.4833	30.9952	60.6338
1554786_at	C20orf32	154.831	123.649	124.849	158.864	144.97	169.94	131.03	156.703	218.176	166.293	144.324	150.966	196.281	160.092	177.208	185.137	170.092	227.787	169.098	190.877	148.803	167.256	181.908	171.706	446.246	507.692	549.485	151.312	104.913	157.614
1554806_a_at	FBXO8	610.797	555.007	543.297	589.026	590.151	617.975	615.227	701.667	546.427	544.018	558.041	699.988	65.2883	103.089	86.3062	92.5013	69.952	95.0145	120.679	181.192	144.642	375.439	397.62	428.504	374.261	394.091	371.337	235.714	219.642	200.966
1554814_at	UBE2O	225.052	171.602	191.53	166.262	126.608	207.861	125.375	161.845	167.596	232.813	270.927	262.59	194.028	126.869	216.371	240.936	320.895	169.67	299.678	225.873	236.869	345.995	145.096	193.737	300.597	162.576	178.498	294.603	432.061	279.732
1554839_at	CIDEC	114.467	114.94	111.177	206.976	161.271	211.836	204.653	170.264	219.5	154.968	143.182	187.862	117.972	122.395	125.173	117.556	97.766	92.6102	97.2926	130.119	75.2935	110.325	107.077	119.847	126.324	140.479	95.3247	128.279	134.113	91.4737
1554852_a_at	KIAA1257 /// LOC650791	102.55	67.8205	100.536	76.9887	71.0141	99.6259	67.274	60.1985	81.2745	86.3122	88.9835	83.7189	66.7114	78.8536	80.9552	93.921	63.3812	68.9375	77.041	57.6286	85.7625	114.92	141.488	148.227	158.444	187.671	138.199	102.872	88.9442	68.2588
1554863_s_at	DOK5	121.887	90.9016	97.6611	94.4933	63.8756	52.1256	72.7101	82.1884	97.7153	54.9641	68.9067	109.387	108.831	115.922	69.7213	72.299	73.075	52.5691	50.9557	57.6988	72.392	147.994	119.513	119.55	76.1523	71.9052	96.6578	67.5921	69.6131	77.0656
1554876_a_at	S100Z	77.2427	106.133	82.043	41.3968	41.0056	44.1957	32.854	27.6604	53.0565	52.0962	39.9424	40.1448	143.07	191.067	222.824	108.369	94.6529	115.99	41.305	30.5012	30.6313	195.266	172.176	222.334	101.11	96.1962	106.231	534.387	537.259	510.303
1554919_s_at	FLJ21062	208.918	142.106	182.316	213.039	185.494	217.558	121.271	118.74	178.836	157.811	138.389	174.071	119.817	100.35	106.92	121.688	82.9506	87.8616	78.3607	77.5769	53.8422	589.813	552.406	532.106	104	308.948	168.167	98.4046	76.5242	83.3317
1554937_x_at	LOC283849	106.296	78.7757	85.2955	124.924	75.7056	123.012	85.6753	68.6326	132.391	108.654	90.6676	106.492	131.974	125.895	105.213	113.845	128.98	103.518	132.49	152.95	144.986	129.18	118.743	111.728	358.414	295.519	322.872	155.775	117.125	108.986
1554938_a_at	ACOT11	68.1273	62.3791	58.3193	69.5535	70.0588	66.117	48.6039	66.8036	69.8726	78.0207	62.4691	53.0818	69.2396	74.1657	34.3894	63.1577	85.9203	88.786	49.1363	76.5777	94.7808	99.1994	94.1464	104.304	188.595	139.129	156.304	85.5158	73.6871	47.7692
1554943_at	VIL1	87.108	67.864	86.7178	100.827	106.186	97.7491	104.837	77.1115	74.0904	93.2491	90.4931	107.134	114.585	102.754	83.3645	112.496	126.316	112.4	69.7012	82.2155	87.0103	99.7263	104.486	94.3704	206.493	191.721	171.525	142.5	96.698	117.634
1554985_at	ZNF396	25.5579	23.5033	24.3711	31.0492	24.654	25.2658	41.5853	36.7914	47.458	34.5322	39.91	20.0407	30.413	32.812	13.7904	53.5527	39.1704	39.2215	29.275	33.058	17.3422	180.866	373.964	341.291	175.171	171.95	199.405	24.0711	39.3414	34.1853
1554999_at	RASGEF1B	28.2452	12.436	56.5004	22.2584	2.8082	9.05601	5.08514	17.5678	13.8926	18.5058	15.9851	10.8025	67.252	6.71029	39.3698	9.55651	6.73099	12.0831	421.436	494.354	213.438	11.1105	19.2512	14.9692	10.9823	20.0238	28.5199	42.703	187.441	31.5406
1555014_x_at	OK/SW-CL.92	400.131	376.187	443.185	431.649	366.21	480.963	478.018	383.627	513.464	504.796	519.723	454.716	205.631	157.202	207.656	302.219	188.202	242.622	223.584	248.176	150.192	390.929	369.133	435.527	378.353	293.523	344.039	260.296	200.068	307.229
1555021_a_at	SCARF1	193.415	155.644	137.095	175.301	119.155	158.85	102.391	118.834	182.591	154.507	138.266	149.546	191.917	181.128	161.224	225.301	251.1	198.257	157.483	185.38	115.837	263.72	216.443	223.897	362.497	247.67	255.427	208.922	163.839	180.648
1555083_at	MGC34774	441.276	377.38	447.971	328.578	266.608	266.793	583.733	481.64	597.522	608.972	514.603	602.929	358.747	440.827	298.575	418.703	468.164	420.69	258.014	299.014	244.146	162.055	147.658	174.597	13.948	37.8785	15.8818	215.747	131.207	188.544
1555098_a_at	CACNB2	83.6749	55.7134	57.4478	99.2681	47.9071	100.6	62.9316	74.3493	99.6864	83.5199	162.909	102.385	97.8166	37.9198	60.7271	34.8406	12.4801	60.2838	136.445	117.2	123.804	75.707	90.6805	68.3607	129.672	126.864	150.369	108.93	123.149	58.7029
1555124_at	MGC40574	43.3009	35.2838	41.7787	24.4293	15.2246	18.2242	38.757	23.0142	18.434	30.3066	27.0782	26.3468	13.3246	28.0767	17.9346	26.3787	18.9732	26.5239	53.0116	38.7148	24.4088	26.1695	37.5751	37.7636	103.318	122.078	115.692	15.0973	30.4044	30.8078
1555163_at	---	101.39	73.1377	57.2001	225.137	173.267	246.416	100.961	113.234	162.089	81.0628	85.2993	90.0716	52.0694	37.9302	24.3369	29.955	68.4883	35.2534	33.3699	62.9044	36.595	86.0415	24.3199	77.2963	59.5979	49.5302	45.504	47.3667	35.0537	36.944
1555222_a_at	---	87.7085	68.3457	75.3134	89.9165	73.862	101.998	70.0852	87.5514	101.848	100.365	68.4458	64.8961	77.4372	78.3106	39.0432	82.1106	75.7857	98.3569	77.4835	70.4666	61.6879	63.1848	61.4342	106.352	205.765	123.074	143.034	81.1518	70.7295	69.1403
1555237_at	---	81.5458	51.7068	52.7347	81.3084	65.8187	59.2442	38.3407	70.6018	82.2939	59.8599	57.4853	39.9315	67.6324	38.6925	48.2615	61.6717	64.2426	67.7139	55.4468	82.2678	36.3492	61.0636	74.988	52.2806	144.523	117.265	124.736	73.5642	6.25585	57.5714
1555238_at	TIP39	139.338	151.99	137.103	332.042	303.424	377.206	446.63	358.644	401.482	483.962	462.299	456.529	92.9583	88.6861	47.622	76.78	94.2725	125.804	64.2947	101.181	79.3675	65.0823	122.854	171.816	322.558	269.198	236.504	116.361	97.7342	58.591
1555272_at	LOC285927	99.9621	109.505	80.5766	112.068	125.586	91.7532	90.1811	65.8813	65.3457	226.698	185.494	172.643	231.675	202.878	239.236	229.049	198.324	228.641	146.625	205.493	167.631	120.674	69.5331	86.7258	83.7874	80.1645	61.0964	282.268	313.39	272.061
1555288_s_at	FBF1	115.074	94.8113	126.923	226.738	204.685	240	167.535	126.146	172.825	140.007	159.315	150.2	79.7576	75.486	88.887	84.6893	84.8231	116.398	109.599	115.111	135.218	156.268	106.413	142.082	206.357	165.509	170.994	93.2214	80.0375	85.6213
1555303_at	---	134.131	117.232	105.417	258.032	251.435	296.825	159.33	154.644	144.156	107.04	83.853	98.3755	72.5242	83.21	74.8134	164.493	83.4107	168.759	97.7261	119.085	40.1133	71.4452	98.4813	99.0836	362.277	474.124	543.194	73.7543	60.4197	92.3043
1555310_a_at	PAK6	39.9188	43.2039	20.6931	186.845	180.412	192.198	72.1356	56.1283	58.8257	21.1234	27.3658	30.5798	32.9384	26.9775	30.7666	55.7109	34.0932	46.2024	18.6231	25.0939	16.0637	33.0436	36.9827	37.2162	49.3354	28.5326	42.4841	33.9526	15.8459	20.3309
1555311_at	---	337.207	267.274	324.515	203.4	220.509	214.58	114.371	145.809	130.746	95.3543	93.7556	83.5435	368.413	442.615	505.265	131.06	88.3936	245.481	104.877	97.1595	105.976	273.279	263.558	324.506	602.853	723.258	525.608	1038.67	980.024	755.474
1555343_at	MEGF10	91.5314	42.9635	55.0115	36.1571	29.8832	29.9205	16.0129	23.2456	21.6116	44.0579	30.1905	4.59605	39.9064	31.4665	43.5392	56.9785	30.5005	26.7181	49.288	43.0644	25.3971	71.7616	51.1925	52.8108	106.681	123.751	114.185	30.8497	14.1442	26.8414
1555348_at	TFAP2E	140.283	113.769	109.034	152.86	102.549	141.184	141.657	177.734	231.89	218.392	155.536	220.446	181.7	124.641	96.8663	98.1931	127.954	164.094	149.641	148.852	132.345	100.776	58.1978	90.9777	59.6274	49.7663	68.2957	135.51	137.688	118.768
1555363_s_at	MGC39821	84.8846	82.6064	83.1919	74.8053	104.539	89.6495	110.886	120.863	101.34	94.1691	117.692	103.697	17.7596	27.0243	23.8686	6.26033	19.7818	20.3602	24.5571	34.7832	31.6588	33.5357	27.7838	24.4265	16.3772	44.7208	28.4368	23.7175	19.4788	38.4037
1555461_at	---	142.74	123.794	136.706	168.762	157.279	172.079	152.102	159.584	198.425	120.424	122.655	130.03	104.716	103.535	125.902	105.145	91.1944	93.3315	227.71	220.051	194.552	89.0889	87.6686	114.917	1.63828	17.1291	17.5769	98.9269	119.943	114.185
1555480_a_at	FBLIM1	382.694	243.912	327.152	129.724	70.4776	113.443	76.4896	75.111	117.594	161.569	142.547	154.136	35.9783	59.6616	75.7677	75.7962	91.1925	90.5096	91.2526	94.8571	94.7694	194.88	153.687	149.898	198.481	213.952	236.706	372.089	150.226	627.381
1555486_a_at	FLJ14213	485.617	474.296	498.851	2444.55	2752.68	2467.04	1403.12	1264	1248.49	667.37	704.996	808.883	59.7953	75.1768	93.8751	120.359	98.2739	129.102	336.371	342.829	305.369	186.191	175.614	184.905	151.998	160.056	177.683	1195.23	1315.56	612.898
1555487_a_at	ACTR3B /// LOC648792	135.132	129.436	141.972	142.961	116.311	125.088	186.072	161.429	153.847	102.402	115.997	104.327	100.419	114.387	94.9961	153.536	141.611	142.852	98.0969	108.458	98.7239	237.536	252.683	252.866	38.904	61.8808	61.4527	96.6548	98.2717	105.901
1555495_a_at	SDCCAG10	600.609	472.263	607.046	660.136	683.767	694.851	700.579	506.19	727.766	465.592	439.335	398.292	381.169	471.282	507.906	432.031	414.052	452.476	355.373	385.606	403.451	406.091	468.151	477.468	29.7167	37.587	45.9688	395.018	297.966	485.506
1555568_at	MGC22265	89.1203	57.7914	77.9605	101.865	72.9102	87.5835	82.8268	80.5703	109.608	75.0723	70.4011	77.041	63.2459	70.2649	68.4056	56.2339	86.8282	75.2872	76.1166	50.626	82.9211	101.476	94.5916	97.6985	177.692	136.673	123.812	106.463	75.4971	90.1264
1555575_a_at	KDELR1	911.83	763.006	902.453	809.881	776.609	810.258	659.932	821	818.274	808.179	685.198	789.762	929.183	1060.93	1067.36	955.538	1027.76	1016.15	1154.95	1103.27	995.71	1216.59	1226.39	1146.59	130.555	204.695	155.136	673.337	602.245	515.586
1555580_at	---	112.475	71.3264	93.5268	229.177	149.616	197.699	79.5119	82.0012	108.616	133.435	152.127	93.9258	102.312	92.8762	82.6851	136.221	159.074	58.0646	120.206	112.864	144.601	242.617	113.123	90.9065	242.096	174.871	198.708	108.586	241.459	119.751
1555620_a_at	PTGIR	202.28	197.392	149.222	175.139	156.473	205.571	140.243	163.76	187.424	167.439	140.326	175.173	167.008	157.23	109.836	146.239	178.992	148.913	530.334	336.118	292.573	251.605	214.924	200.08	233.423	218.022	246.615	211.34	142.053	204.953
1555634_a_at	LILRA5	139.798	148.526	130.683	109.369	40.6297	101.855	88.685	124.045	107.425	183.716	193.735	170.344	102.116	109.877	108.658	67.3668	66.3246	107.666	100.442	109.241	102.067	121.051	115.864	138.523	41.7513	42.1546	54.0292	135.224	121.145	108.803
1555659_a_at	TREML1	56.4109	63.444	53.1654	16.6168	21.3835	20.4577	35.9913	26.0234	33.3038	31.5452	27.329	30.8544	18.1982	36.2003	25.6873	44.4057	24.0227	27.2087	21.3379	24.8513	27.6465	3169.6	3374.25	3598.15	96.2968	95.4996	100.425	44.1505	15.409	24.6152
1555666_at	PTPRS	37.0053	49.7269	58.9093	54.3227	36.7363	11.1342	41.5257	12.3401	46.5881	42.8981	30.1936	68.1102	62.34	90.5182	44.2037	89.7376	53.4801	73.0435	199.77	121.538	127.109	38.1305	29.0849	20.1693	61.0776	31.1244	47.0385	36.4883	59.7023	47.0636
1555681_at	---	18.3868	13.079	27.9324	42.5606	46.1649	28.6556	39.9504	40.5555	28.4886	34.1621	20.3438	29.9625	18.7852	25.9892	35.8879	25.6786	34.1926	29.2184	27.1434	41.2727	21.2916	23.3175	25.4109	51.5536	101.675	119.217	107.164	16.004	22.6197	39.9815
1555691_a_at	KLRC4 /// KLRK1	336.137	306.804	366.189	3000.38	2856.63	3027.57	2906.77	2641.44	3120.09	495.625	462.24	577.643	33.4747	31.6399	37.7168	29.41	40.1083	30.9843	99.8956	56.5288	38.7642	104.679	93.9754	109.579	25.6186	46.9027	51.8364	49.6215	43.3658	27.6816
1555737_a_at	KLK4	99.1247	99.3797	93.083	120.209	100.227	136.795	97.3436	106.67	116.723	109.334	112.963	161.84	186.328	190.083	143.563	133.009	283.047	198.322	167.313	152.25	151.376	117.852	124.788	106.273	124.349	129.746	115.457	112.088	119.3	141.26
1555742_at	---	82.0541	82.3899	68.0793	67.6248	42.5044	77.8966	80.0215	45.6	64.294	58.8013	57.042	54.6404	40.8209	32.5708	40.2213	53.8054	52.1386	45.0752	38.6825	51.7208	55.5357	115.052	81.9551	117.075	172.053	114.127	135.719	59.2625	45.3694	64.9105
1555745_a_at	LYZ	993.821	951.69	974.153	128.341	111.515	130.02	177.824	170.189	149.023	481.01	573.293	500.315	4517.64	12004.4	9353.43	8743.78	8309.54	10541.5	2461.14	2825.93	642.94	5697.04	5876	6342.14	208.663	234.263	247.865	3035.37	476.517	3308.89
1555754_s_at	ATN1	323.706	214.767	247.071	365.385	173.906	196.601	222.395	175.517	247.445	640.553	837.018	749.215	448.441	327.303	371.428	328.53	533.241	202.505	412.931	426.872	726.391	750.389	406.342	317.903	454.557	281.661	272.126	575.71	914.547	428.274
1555757_at	C7orf34	105.597	103.467	91.8852	111.026	141.199	186.105	139.71	162.853	219.407	193.727	231.566	192.922	51.7384	48.9522	27.939	50.4315	43.8735	43.8484	47.7535	61.7171	58.691	61.2346	91.9581	28.2549	52.9766	1.43969	60.6557	92.013	77.247	56.6297
1555764_s_at	TIMM10	669.991	575.193	618.054	522.226	476.323	508.639	508.531	520.395	598.689	663.881	821.93	733.964	1452.66	1227.96	1024.87	843.854	1416.09	1167.98	1095.95	780.565	1288.76	669.762	549.095	543.429	616.659	305.686	295.744	813.577	1508.77	824.165
1555779_a_at	CD79A	1375.14	1307.38	1180.57	41.4864	19.6655	54.938	31.5647	48.9128	53.6487	61.7968	46.102	56.3748	8.36694	10.9324	8.52641	11.9728	24.2448	16.2558	79.1413	49.9064	82.5197	18.934	16.118	31.5358	12.6808	21.3312	10.7904	16.479	4.26883	0.852153
1555786_s_at	C14orf34	351.597	218.601	241.962	370.85	193.227	295.346	188.861	230.84	349.858	659.357	1233.86	524.343	619.371	370.415	552.699	561.694	905.682	329.344	567.175	562.966	834.191	702.279	282.546	253.172	703.947	414.057	391.611	772.465	1641.81	705.459
1555790_a_at	ZNF320 /// FLJ38482	216.349	206.805	214.268	238.337	243.43	197.912	171.905	220.574	189.234	135.556	129.996	135.997	340.417	295.785	438.385	340.031	265.352	244.706	351.735	283.848	362.536	195.681	187.077	196.936	38.4399	37.5409	28.088	156.684	108.894	108.203
1555826_at	BIRC5	59.5874	37.5561	42.8014	29.3278	28.2868	24.2248	34.1	19.1956	36.7855	19.1386	21.0696	21.2135	47.3847	34.7115	17.7988	24.7585	23.0675	21.0892	29.4302	23.7348	22.5976	256.045	118.732	120.34	133.226	116.245	124.752	113.705	67.8579	116.724
1555841_at	---	88.3733	81.5847	99.9785	143.644	142.364	150.053	116.318	150.163	129.287	103.45	115.247	109.18	85.9363	98.8824	94.8611	187.821	193.537	166.941	74.4449	69.177	81.3228	473.833	689.944	530.433	16.0311	28.6396	14.8358	6.26034	16.4981	6.24953
1555845_at	LOC285346	969.459	1051.83	1082.83	820.85	813.744	789.014	1018.56	1043.87	898.779	781.301	851.564	910.237	157.227	174.597	220.469	249.364	210.388	236.445	1491.64	1443.99	1451.35	411.436	413.686	526.849	401.166	436.925	368.147	315.942	303.981	233.693
1555847_a_at	LOC284454	559.128	546.275	626.872	399.022	452.57	372.463	295.908	424.405	296.384	332.428	326.769	296.8	1461.94	1088.55	1123.58	332.138	354.075	425.209	709.747	493.877	676.935	799.676	958.79	873.461	1801.38	1937	1540.01	591.313	1151.36	829.61
1555851_s_at	SEPW1	2138.89	2355.17	2431.79	3371.97	3759.36	3275.16	2962.07	3480.47	2857.83	2831.48	3113.8	2869.44	2256.55	2792.58	2437.77	2863.43	2210.27	3194.56	2081.53	1900.11	2272.78	2296.07	2286.09	2413.21	111.168	185.414	139.27	3433.58	3696.33	2701.88
1555860_x_at	LOC440944	362.924	400.016	361.689	286.635	356.087	310.452	294.503	342.444	319.632	325.896	251.282	278.033	166.341	197.569	274.243	205.131	118.144	135.852	676.529	594.325	568.546	300.901	322.685	332.271	65.5902	114.435	125.676	210.472	207.367	203.536
1555864_s_at	PDHA1	1282.47	1227.73	1361.74	1322.13	1259.35	1357.12	1208.79	1308.31	1227.74	977.414	1034.51	987.263	1251.7	1545.97	1460.74	1386.02	1285.38	1445.75	1114.58	1003.59	1254.31	916.618	957.936	1044.85	119.617	141.931	96.7933	1342.72	1476.43	1076.17
1555866_a_at	HEXDC	573.018	630.645	537.129	574.409	555.793	676.906	571.901	653.905	510.057	668.573	616.681	695.6	500.003	730.746	709.552	298.731	337.706	442.213	273.564	215.352	219.839	246.824	339.694	337.817	186.653	193.555	153.44	495.742	495.12	348.476
1555872_a_at	RP11-262H14.4 /// LOC441408 /// LOC441417 /// LOC653444	205.155	214.514	260.684	129.335	133.775	136.213	110.257	121.585	113.316	97.3266	85.8027	72.706	115.391	137.822	145.645	124.825	134.114	122.976	89.9623	75.007	105.9	38.458	50.5212	70.2738	6.63116	9.54429	10.1271	71.3923	75.1135	47.799
1555889_a_at	CRTAP	967.516	1126.2	1137.84	528.533	534.4	567.422	722.013	692.033	578.702	862.397	838.147	985.35	3453.85	4565.81	3375.7	1498.35	1446.07	1874.67	1696.7	1477.41	2043.22	4165.36	4436.67	4689.29	243.148	285.284	219.858	524.104	497.798	569.473
1555896_a_at	ADAM15	156.3	181.11	163.553	170.558	155.105	176.374	140.651	143.069	152.902	149.483	119.236	186.28	103.277	112.796	137.331	101.974	118.277	131.065	85.3177	82.8445	103.023	216.589	223.738	249.803	342.894	265.3	222.155	142.869	100.033	100.593
1555900_at	---	90.4624	90.3712	99.6808	131.806	119.765	134.009	141.73	136.379	116.967	104.079	110.576	113.931	36.9539	49.2254	59.72	68.9526	55.6688	92.9819	103.42	86.8681	93.5316	43.1905	62.2682	53.9589	26.9189	33.7114	35.0166	59.445	59.5598	64.4988
1555904_at	---	102.448	73.9076	93.6972	68.996	81.2219	74.1101	42.3527	44.884	42.0957	67.3697	93.4388	70.9193	42.7046	56.7658	56.3067	60.4218	49.2339	58.8231	38.0224	26.0919	34.5282	91.0808	87.7421	98.0381	319.067	334.29	293.3	107.525	75.2341	91.2033
1555910_at	PTCD2	111.941	108.491	99.0603	118.52	93.6304	110.896	86.7825	98.4091	114.68	92.703	76.7788	78.6029	119.479	90.1465	110.839	263.357	238.451	192.024	57.1874	57.7742	57.0593	100.254	90.5464	101.375	6.25653	21.7394	15.7571	133.664	63.0378	86.72
1555961_a_at	HINT1	5528.31	5917.77	5566.16	4826.92	5077.4	4780.95	5745.85	5597.25	5225.92	5484.37	5658.54	5497.98	6076.78	7087.94	6380.7	6376.11	6385.99	7039.13	7458.42	7238.08	7363.8	4080.02	4395.2	4539.53	810.716	842.893	719.96	3823.48	4435.24	3195.55
1555962_at	B3GNT7	192.782	209.646	214.577	332.916	408.657	339.658	59.1627	61.9147	42.5643	54.3086	49.4037	38.3208	224.064	153.03	157.852	770.051	942.801	812.609	126.446	145.932	163.225	14.2347	24.1137	11	3.8587	6.90395	22.9613	86.2029	40.1186	37.9739
1555967_at	---	149.096	151.701	147.176	119.684	93.269	101.059	90.0154	95.1317	113.183	98.8152	100.34	104.789	140.165	150.687	195.796	193.783	276.662	207.175	205.441	141.937	166.329	99.3185	97.2764	117.67	219.102	232.911	216.298	176.36	183.639	177.114
1555974_a_at	FLJ39051	146.949	164.013	137.839	138.162	121.382	150.08	102.877	128.425	127.582	103.783	106.016	100.204	146.846	176.961	184.684	213.7	212.289	207.882	343.057	424.946	282.684	49.1575	74.8112	72.902	11.4551	17.5121	25.1418	62.4229	64.4998	60.4539
1556034_s_at	MTMR11	128.041	148.947	109.613	26.9095	41.1069	42.058	12.0267	7.00624	13.0313	20.9715	20.1306	16.862	483.075	834.466	770.522	13.742	12.5706	28.1551	33.2223	22.6166	18.0643	741.45	981.298	937.533	1.25151	41.6129	42.8256	510.335	471.985	382.27
1556043_a_at	TTN	227.699	226.155	257.217	227.416	220.653	193.731	403.889	356.008	285.759	302.924	305.714	244.825	76.8248	98.9911	145.381	94.1797	62.8694	117.57	478.376	397.352	347.371	97.244	103.013	89.3635	355.225	400.407	257.905	83.6533	61.0981	68.0992
1556047_s_at	MAGEE1	111.117	92.5717	127.202	338.502	302.581	297.727	351.558	340.616	349.125	205.252	179.028	233.708	8.2002	8.4866	17.1299	30.8847	35.269	21.4789	21.9776	18.9427	15.3717	20.1586	21.1062	28.7753	47.4393	54.4037	59.4751	28.9391	22.2008	14.7278
1556060_a_at	KIAA1702	989.337	772.381	943.744	1009.03	1082.02	959.187	948.304	834.718	758.9	500.606	566.869	555.408	1071.31	1076.47	1413.2	1781.4	1793.13	1586.47	2052.95	2308.3	1751.95	457.778	542.056	573.746	246.272	227.654	246.415	1162.61	1446.11	1788.93
1556063_s_at	LOC283012	138.913	152.493	188.397	162.639	170.487	171.84	187.496	191.121	161.412	147.902	139.337	152.273	103.996	159.428	149.009	94.0209	226.011	178.27	256.908	336.903	306.895	69.9022	68.1428	74.7842	20.3053	25.8049	23.6129	124.294	117.726	124.664
1556072_at	FLJ40542	73.497	68.0799	61.1536	121.761	111.51	109.539	83.7574	91.3854	104.309	82.8705	84.4433	60.907	226.919	286.097	276.656	299.212	253.599	321.51	118.336	84.2571	63.2875	68.2573	69.9899	90.0907	170.493	269.441	309.35	303.716	242.279	153.839
1556097_at	---	60.7201	50.7238	79.4046	40.4585	29.4313	43.2164	29.7739	23.0213	42.0493	29.1523	24.5482	38.4646	324.207	331.17	281.219	221.404	205.072	201.14	47.9313	55.4377	68.5658	35.5746	39.3134	34.1474	9.71695	13.5941	5.69121	16.7281	13.6738	18.5626
1556102_x_at	LOC286434	137.173	156.643	144.733	122.792	133.93	129.154	331.353	303.837	255.127	195.693	201.285	230.692	63.3141	86.7411	112.441	114.546	90.2968	120.452	118.616	58.2365	138.018	23.4456	23.7948	29.5592	15.3763	11.3375	24.2573	18.3753	8.82346	10.1564
1556107_at	---	159.081	135.949	168.199	112.892	145.813	105.763	105.302	56.4534	100.75	139.369	118.306	108.353	90.6379	78.4185	62.5207	79.7964	94.5658	65.9855	112.36	99.37	98.4642	167.612	131.172	143.332	444.229	455.964	422.826	146.641	173.555	137.694
1556114_a_at	DKFZp451A211	101.029	81.7328	73.2414	62.5381	45.4374	95.4294	45.0537	62.4021	77.2441	65.5291	45.3636	74.896	87.8396	99.1759	74.4211	130.401	91.6159	119.346	53.5062	88.2929	71.4537	104.963	85.003	75.899	121.847	132.912	134.499	114.807	106.477	136.594
1556116_s_at	PTPRS /// TNPO1	17.132	18.3697	19.3188	0.376317	6.75238	0.890706	10.0921	14.5436	1.46925	11.2814	7.99772	6.26061	35.3503	5.49634	15.3995	27.27	15.9233	17.6675	143.232	136.176	173.595	15.9632	4.32825	25.7485	24.9926	6.75036	11.3981	25.0534	28.3345	18.296
1556126_s_at	GPATC2	393.294	331.239	374.25	369.948	370.042	349.425	363.233	346.241	255.394	206.523	206.927	197.368	87.3634	142.084	187.567	118.346	100.366	175.974	545.139	443.658	458.924	100.499	107.445	133.515	25.2057	12.7892	40.3812	189.54	148.615	262.217
1556151_at	ITFG1	1590.38	1686.59	1588.36	1668.92	1829.62	1639.36	1133.24	1277.11	1195.63	1144.69	1060.09	1071.94	2132.1	2201.39	2309.04	1859.92	1699.06	1865.58	2038.34	2009.2	2180.59	3349.67	3648.65	3357.19	839.529	1095.38	969.295	1809.39	1877.35	1551.43
1556173_a_at	---	164.842	192.997	180.146	146.239	139.068	124.69	154.345	169.247	126.273	149.258	112	113.689	68.4505	6.30143	63.6811	27.4215	34.0448	9.44884	115.012	33.3034	4.69244	90.4445	115.21	129.217	13.2947	10.5549	15.6728	94.8669	109.946	80.5973
1556178_x_at	TBN	101.528	109.136	161.953	140.293	149.512	161.554	115.861	148.454	128.324	112.6	102.83	108.763	52.8034	44.7571	66.6246	62.6543	48.9894	38.7185	77.0214	50.7415	49.8244	90.2188	96.9361	127.083	74.4676	68.3417	65.5977	71.8542	79.8504	54.7288
1556180_at	LOC255458	128.87	112.501	111.835	110.121	103.368	135.142	167.468	183.554	135.967	132.172	131.681	141.157	50.5725	63.0524	50.5571	66.5501	73.0608	62.7051	67.0534	64.1951	58.3403	95.7234	106.077	109.364	221.941	180.927	163.748	133.241	78.9654	43.3904
1556183_at	FLJ40330 /// LOC648184	336.272	323.11	277.565	45.1561	46.8136	52.1189	67.0311	79.0057	85.173	102.527	99.9388	100.978	22.1942	27.4982	37.0066	76.1012	46.9018	29.6004	68.2988	66.0804	71.3863	25.6407	27.6819	42.9478	31.5324	37.2111	34.4013	18.1354	15.723	32.2644
1556185_a_at	---	24.9167	28.6547	33.549	6.25592	8.10644	8.60368	12.9197	19.5024	11.0578	13.3282	14.6295	9.59852	7.10088	14.8208	6.16486	9.00875	11.8348	9.56686	9.34049	7.8315	7.13374	100.437	90.4447	85.4066	3647.73	3778	3271.07	17.7423	11.1466	8.27896
1556186_s_at	---	180.317	171.961	185.747	178.984	180.082	207.958	207.235	148.501	218.619	213.628	289.967	245.996	101.717	127.377	125.081	111.993	151.571	142.598	126.86	139.067	153.789	185.975	240.231	237.396	8.14423	20.5186	138.051	165.359	101.221	138.919
1556195_a_at	---	9.63077	21.7734	7.37522	114.692	135.614	76.5731	137.718	125.227	108.7	82.5163	115.926	73.8798	15.7282	7.00771	6.64257	9.24945	16.122	9.8731	8.9061	9.69436	30.8635	38.6067	35.772	18.0105	82.5217	111.651	93.0278	39.7768	30.3185	16.6735
1556205_at	---	68.1464	70.4973	95.7255	111.918	108.636	96.1574	104.422	116.576	77.3042	77.979	81.1529	75.7317	77.3521	89.2455	103.304	89.8844	105.773	112.757	410.938	299.544	254.839	52.5466	53.8268	50.8372	59.6973	46.3791	49.7453	130.666	121.913	81.3105
1556228_a_at	VCPIP1	521.87	443.996	463.603	720.16	803.472	773.462	652.024	658.436	629.436	540.314	594.99	632.106	122.078	191.257	231.023	305.504	377.857	311.636	150.492	186.505	181.169	415.822	424.145	476.029	709.095	799.785	618.79	336.288	348.504	495.311
1556250_at	ST18	72.7555	36.2005	29.3884	45.6911	52.6674	63.9643	24.6283	46.6662	52.1612	41.695	54.228	87.1383	37.9836	38.8549	41.1591	51.4904	49.7643	33.128	28.7302	45.1559	47.1002	105.082	76.3708	78.7225	141.271	153.197	122.565	49.3787	44.6243	41.4629
1556314_a_at	---	273.03	245.87	264.969	65.4	58.9348	77.5551	48.4346	44.9828	33.3957	80.3956	93.9195	102.516	747.527	599.357	511.806	2401.54	2190.81	2078.72	24.4501	17.1723	8.12482	116.134	138.57	147.424	1.06691	6.54017	4.10471	3.21978	17.5361	0.780561
1556316_s_at	LOC284889	80.5333	87.9514	83.2237	70.5791	65.4205	85.8623	126.839	157.678	71.0917	133.482	136.918	120.596	117.956	99.5143	107.316	97.2094	95.27	156.62	96.3182	70.2249	69.2946	53.2054	64.3918	40.655	19.4933	28.7282	6.42302	61.2914	94.6775	99.3895
1556319_at	LOC283270	145.969	132.39	144.255	137.435	150.308	116.903	64.4492	72.796	97.775	81.8002	90.5264	104.927	165.874	115.654	167.214	100.19	135.55	109.997	274.115	266.754	283.592	89.4879	107.742	120.862	23.3015	18.6463	10.0365	125.281	125.053	176.794
1556332_at	---	94.9303	103.382	88.5789	157.457	146.801	170.471	120.501	96.0164	133.096	118.134	96.4758	104.068	73.2135	66.426	61.4528	59.5193	66.7436	51.6161	55.5127	35.9191	42.2574	117.818	137.514	96.4164	544.717	520.045	445.708	58.5877	67.585	76.1578
1556352_at	---	442.547	409.145	360.423	241.368	265.272	280.139	240.172	229.419	189.674	240.252	190.376	197.854	530.426	371.022	603.255	350.258	309.191	370.774	436.398	978.403	487.116	565.343	599.331	769.928	343.817	450.361	441.911	563.859	518.953	806.617
1556373_a_at	MGC35361	257.275	211.792	269.98	262.495	216.393	257.03	219.129	254.996	239.119	173.902	159.019	152.003	135.36	141.832	175.082	141.527	163.07	230.611	731.57	797.789	672.961	114.302	148.801	133.181	498.738	492.12	441.712	121.713	111.027	171.905
1556385_at	CLCF1	224.973	161.109	203.996	202.48	179.859	236.919	158.881	180.009	184.44	108.358	125.739	95.6395	87.6407	79.8281	74.3361	84.7859	113.882	75.4028	49.5029	45.7442	40.018	55.1867	94.2074	68.2299	104.006	73.598	75.758	762.473	522.805	524.55
1556402_at	---	26.6729	17.4119	39.9552	55.5206	50.2151	64.8015	115.165	81.0876	75.8074	182.629	158.087	197.558	17.5498	13.011	29.6897	3.3851	8.95706	23.7172	10.8283	8.22955	13.1503	18.4299	14.0313	13.7972	16.4144	17.5811	26.7157	7.20015	18.0288	10.7615
1556422_at	ZFP28	73.4679	65.6343	59.9554	81.7109	38.259	81.9695	87.2483	52.9523	69.9744	69.435	62.0502	82.7109	43.8626	68.3514	47.8972	55.1467	53.2673	72.6869	60.1503	55.6995	40.4242	175.949	120.592	117.788	134.66	118.244	129.942	70.201	50.7646	50.6371
1556467_at	ZNF80	144.622	140.046	146.925	269.862	240.178	294.789	211.448	245.171	252.208	125.747	123.717	143.169	39.4466	24.5442	33.119	15.1174	29.185	24.917	21.2677	24.1233	13.7372	62.0987	28.6224	21.1747	26.1768	24.8134	45.9984	33.704	22.3965	26.6798
1556474_a_at	FLJ38379	371.783	281.029	353.173	39.9109	40.7724	50.2699	106.995	143.348	110.718	79.1505	68.9154	105.146	23.5987	16.3724	23.5494	17.6552	56.1267	16.5293	387.097	532.666	385.32	26.0843	11.3057	15.1965	28.3643	26.3386	16.3373	9.94761	23.0406	13.9502
1556484_at	LRRC52	120.451	83.6855	86.368	121.264	94.6796	96.8216	81.5172	94.3518	146.579	132.074	98.9098	82.7725	67.9039	61.1947	31.5115	65.9634	78.2736	81.7759	89.1101	116.563	72.9161	108.092	66.1763	84.3148	170.824	195.542	244.48	72.8568	63.6525	93.9961
1556507_at	---	100.061	112.769	135.598	142.919	89.8981	131.702	125.214	116.043	131.625	155.027	130.502	122.179	61.3264	85.9827	73.5429	128.511	87.2501	113.627	42.8196	56.2591	79.7936	314.706	270.398	327.325	215.552	153.916	154.831	124.028	72.8232	79.3214
1556533_at	C17orf52	112.955	77.1385	51.9843	84.1611	86.1513	81.9475	46.3498	77.4975	96.6167	62.1726	61.1415	128.788	55.9823	64.4746	53.1779	77.179	80.8774	57.215	48.8997	87.621	68.5671	130.373	109.568	73.8498	100.149	117.938	105.047	50.667	82.7103	69.7507
1556545_at	---	24.8541	19.491	18.0852	27.7794	24.042	14.9266	19.3008	20.5009	30.7302	17.6464	18.7566	16.8715	48.0138	100.138	20.8744	100.885	41.9186	107.016	708.177	469.27	123.609	29.6753	28.1002	22.0549	7.79848	13.0403	17.4949	47.2606	52.7287	30.8556
1556582_at	---	120.139	101.327	120.129	75.0367	78.4084	97.7323	142.712	88.5837	96.637	68.4611	76.2201	78.2147	72.9935	90.8843	55.348	109.407	70.1006	100.561	51.194	54.9283	72.1441	157.306	151.17	151.447	127.475	124.299	113.812	94.6391	95.292	97.3532
1556583_a_at	---	26.7709	35.9006	22.1856	20.4682	13.3823	3.53682	19.6661	5.66049	2.6319	10.6722	20.1085	23.796	149.614	180.182	196.492	132.718	145.507	133.217	10.3744	15.6049	10.7527	100.002	110.985	118.44	77.1943	110.087	88.7588	147.988	105.667	172.501
1556588_at	C15orf37	117.263	105.799	127.441	96.1023	66.8188	99.4881	107.29	105.034	104.995	120.246	90.5418	87.7283	74.7488	67.7233	85.3978	164.902	173.28	110.452	84.1357	72.1655	62.5301	323.734	342.804	350.947	656.279	688.772	569.253	221.71	136.427	193.02
1556590_s_at	---	182.725	154.699	164.893	92.6699	72.9595	73.4991	36.4261	29.7952	53.8372	39.9312	40.2934	51.2235	861	893.895	1402.23	235.113	249.436	269.188	81.3601	59.3432	70.9151	476.512	438.732	461.919	30.1193	40.918	40.3832	701.149	251.005	574.821
1556593_s_at	---	115.542	92.1818	96.663	201.869	221.447	206.132	27.1323	49.8539	29.1521	26.0336	27.4854	43.0211	21.7855	31.5596	23.4396	23.1537	5.80411	14.3902	16.2986	28.3517	12.2421	39.1139	35.2565	52.845	16.7959	19.1315	14.6279	87.264	76.6127	75.9158
1556597_a_at	LOC284513	131.027	107.177	120.709	83.5237	70.5539	69.7375	104.777	77.8667	98.0771	76.073	67.9505	94.4476	23.8066	42.4535	34.8658	34.0532	21.1672	31.1346	115.736	103.088	86.8224	53.524	77.3108	74.8091	24.6735	26.5093	30.5999	41.8096	68.9762	62.8559
1556613_s_at	LOC203107	97.8441	163.234	98.0716	121.807	114.53	105.358	142.923	172.48	171.91	112.1	138.329	127.622	137.09	153.988	167.703	157.536	204.735	151.21	195.055	199.839	215.235	82.5296	84.1992	68.026	4.54728	10.5456	14.1472	85.0132	74.1869	106.357
1556639_at	---	9.28825	28.2842	30.3164	6.92673	12.1353	11.7777	8.20474	6.16633	16.3741	8.14006	2.11247	5.15973	54.8811	57.3272	83.0367	43.6058	37.1943	55.4681	138.816	157.146	195.13	40.1497	28.7821	39.6369	13.9045	15.2674	12.8283	15.3264	35.4006	25.4582
1556643_at	LOC93343	211.304	235.431	238.6	339.805	360.963	345.678	255.829	280.567	213.557	248.606	236.063	229.504	219.744	297.992	296.992	168.812	184.692	227.61	419.9	413.908	413.251	204.8	217.506	239.644	109.285	103.085	75.4059	316.444	287.008	282.378
1556646_at	---	235.781	208.573	226.601	320.961	329.453	309.004	338.779	307.391	209.968	246.422	201.426	210.025	109.455	134.97	200.038	187.448	187.386	242.172	284.927	304.771	298.069	80.0271	106.312	105.613	68.5482	103.5	88.1239	121.931	121.179	147.927
1556684_at	RPPH1	94.8029	82.6089	67.4975	62.0512	46.3482	54.8505	62.4889	51.8479	73.1223	64.2486	61.2646	81.1304	73.0469	95.2486	85.0958	88.3519	130.928	109.02	214.866	142.187	291.039	95.2973	108.636	118.654	153.117	120.924	136.122	87.6291	107.739	84.4153
1556737_at	FLJ31222	125.645	126.147	132.307	150.052	126.883	192.844	124.451	126.476	147.102	120.162	107.021	123.454	61.3895	50.5783	42.8509	57.6612	90.2768	59.1788	55.7079	81.9507	74.504	135.088	151.251	128.928	153.973	112.482	67.5072	99.1496	69.9811	116.651
1556744_a_at	---	336.971	304.856	334.42	336.201	342.703	332.002	419.346	461.818	344.313	288.9	280.548	301.413	50.1753	114.772	121.052	66.8359	104.95	99.2758	57.3434	81.9487	79.6381	159.669	194.742	195.16	71.9172	137.724	107.016	103.395	53.3379	203.255
1556747_a_at	---	372.355	386.88	314.486	131.753	112.056	141.115	43.3071	51.6587	61.1509	76.3083	78.4115	81.7811	246.289	536.576	494.958	50.8423	58.7708	177.004	48.9665	63.8478	41.133	288.182	357.465	334.245	70.9153	65.0205	56.9928	2655.99	992.385	963.916
1556750_at	LOC153577	95.2499	106.625	88.2108	138.655	124.905	124.665	54.9906	80.7027	94.6387	117.546	110.958	121.888	338.595	448.252	321.167	129.225	135.085	268.525	176.834	127.866	143.587	170.874	188.658	187.368	85.6352	113.03	88.7195	244.501	282.223	328.754
1556769_a_at	DLGAP1	31.0383	37.9333	5.20347	15.2745	19.829	26.3973	34.1617	11.7034	26.7395	24.6197	28.847	14.8863	43.9897	49.6042	17.5645	35.5868	25.5189	29.0086	35.6108	33.8603	28.4232	201.599	270.734	279.432	46.0577	27.5362	37.0447	32.5533	31.1772	36.11
1556771_a_at	BC038740	90.6559	89.1973	87.504	105.445	51.4514	90.057	46.6338	86.761	106.858	62.9265	92.5161	74.3135	83.3067	82.9953	48.335	100.173	110.005	71.0051	43.8624	79.8026	44.3569	140.962	153.722	120.759	362.581	210.321	240.863	103.523	41.8965	48.3865
1556821_x_at	DLEU2	377.491	345.138	358.536	156.758	135.718	163.369	115.294	128.923	148.923	172.3	184.941	203.383	78.4872	49.8494	57.4902	57.4121	50.6866	67.8916	47.9188	51.3322	51.3603	296.78	229.285	248.655	604.782	676.527	693.92	46.0824	39.4841	69.1862
1556824_at	---	138.502	98.6347	106.68	108.716	112.626	121.722	74.1499	106.863	116.08	80.9475	176.849	121.755	66.5732	40.3541	59.5632	78.6094	101.198	76.9581	87.3322	70.5841	85.5181	235.296	245.595	185.873	229.917	169.391	127.832	100.912	81.6515	67.224
1556839_s_at	LOC645022	156.684	155.598	168.788	302.653	283.32	297.089	1120.16	1226.45	1199.43	657.071	582.941	707.201	36.0671	31.3707	26.4845	51.3464	42.9484	30.9642	40.0979	47.4142	43.8609	38.8755	43.171	46.5448	48.9379	68.439	62.7892	42.6516	28.8905	33.7695
1556842_at	LOC286087	22.3053	24.1528	31.1384	122.36	126.482	123.147	26.3882	31.3436	30.1816	22.9862	34.1407	23.1934	21.8346	14.8686	6.54759	16.6882	15.6793	18.2689	11.1744	8.51535	4.82237	23.4213	11.0904	18.9867	15.8729	15.7146	19.8516	19.0795	16.2767	17.5109
1556889_s_at	---	6.82604	6.33438	10.1191	17.3193	5.61698	12.7267	194.859	229.923	169.501	246.238	219.906	223.974	3.70395	10.0144	2.41809	6.03954	11.993	6.30959	4.0493	2.36393	2.05124	5.8736	4.70011	6.16515	3.98016	3.64738	3.25754	2.38874	2.55562	8.12013
1556900_at	LOC149773	88.6092	63.7473	61.264	66.2264	50.6388	87.4243	56.7526	57.7261	68.0203	59.4448	46.0498	40.5612	80.2302	75.8945	38.98	79.824	83.5153	77.967	69.6428	73.1409	74.2517	98.135	76.152	65.2834	239.547	154.114	182.969	70.2771	90.4358	91.9632
1556927_at	---	13.0055	15.2646	10.5155	10.8546	8.85817	5.80292	5.91991	10.3505	6.5345	11.1361	11.6858	9.71316	6.10659	0.645813	4.30735	8.68007	9.95901	19.9328	358.673	365.006	368.166	11.1828	11.8448	6.05792	8.55041	13.1879	19.1407	11.7273	8.30305	11.4339
1556959_at	LOC647589	285.088	256.032	304.368	322.824	267.349	274.122	238.493	220.72	319.281	316.965	313.721	257.746	323.967	314.972	246.522	396.785	372.576	402.07	227.855	221.002	229.628	500.144	515.694	431.255	554.994	520.857	494.597	352.736	280.971	273.335
1556962_at	LOC390874	49.8014	56.5296	46.4996	52.0594	55.862	57.4917	64.2771	65.5321	70.4282	59.929	49.784	66.1513	105.418	117.023	82.414	113.41	101.812	93.9084	133.441	124.481	123.233	35.993	55.7899	62.0214	89.4485	94.4479	97.241	74.3932	118.524	77.7324
1557008_at	LOC340107	57.6334	52.1661	39.4739	136.832	112.356	158.632	74.1839	76.5008	87.2991	54.3894	55.7477	55.9842	61.6251	48.6371	40.0904	41.6722	56.813	51.5805	70.2918	46.603	52.9433	71.7904	60.1302	51.5954	135.416	124.385	130.432	61.5006	58.0337	51.6355
1557016_a_at	C1orf177	27.9861	31.5425	35.3507	161.422	150.935	149.615	32.6216	45.7799	46.1264	29.0107	32.0257	40.5375	14.9853	15.2671	28.2751	21.4175	20.9266	15.3058	11.9299	16.095	19.4196	10.234	20.9769	22.5499	18.2089	24.1332	24.4155	20.6819	19.3153	28.6071
1557038_s_at	---	114.949	88.1029	106.472	153.215	69.2914	138.142	144.812	215.916	220.625	161.325	135.699	158.118	37.3844	57.1637	41.0424	84.6538	73.3353	80.1886	81.4007	50.8821	61.6654	115.349	111.505	140.731	104.943	121.834	90.3907	59.2161	69.9976	62.4819
1557051_s_at	---	69.8337	73.8359	86.8765	75.4324	78.2546	77.9552	41.6522	36.0868	39.0672	31.4707	35.9246	18.3685	70.1374	53.0738	74.1627	19.8157	23.4204	26.9659	17.3044	19.4995	21.7503	69.9011	79.8259	79.2406	132.292	187.261	192.748	225.365	154.667	169.067
1557053_s_at	UBE2G2 /// TAX1BP3	1259.15	1471.61	1499.72	1794.72	1983.32	1706.25	1826.65	1911.59	1821.01	1568.18	1639.68	1794.12	1864.8	2368.58	2022.76	1750.79	1706.69	2101.95	2139.5	1972.91	2136.33	1071.04	1209.88	1154.29	182.401	181.948	166.948	1303.06	1476.31	1319.11
1557055_s_at	LOC643837	360.087	277.752	356.166	268.95	364.931	338.891	563.059	574.19	587.899	611.925	631.292	577.003	357.807	308.143	261.589	217.066	108.209	254.465	126.696	63.4432	105.452	72.7246	192.665	183.979	92.0776	92.8785	88.354	69.6697	169.792	80.2434
1557064_s_at	TMEM76	70.7728	48.939	54.091	88.7978	56.4086	105.547	91.7726	68.8235	105.578	77.7954	88.3615	82.15	115.784	96.0117	69.9349	75.1059	109.184	66.0443	40.203	47.6661	27.7187	116.678	95.5027	78.1306	182.001	185.443	186.784	87.8178	62.3863	83.4159
1557098_s_at	---	28.6215	9.36713	23.4282	180.296	133.666	147.23	242.99	283.952	225.418	191.652	168.078	185.118	16.882	4.76166	5.71671	6.16942	15.1929	4.01743	2.92007	0.702602	7.31406	3.33643	5.56182	9.49471	5.4064	0.230735	9.65459	16.9301	23.7119	6.18009
1557112_a_at	VPS53	158.021	203.583	184.291	140.487	110.785	127.53	168.699	135.13	142.132	180.455	160.751	149.56	52.3831	75.8701	43.2969	109.055	83.2164	72.6198	70.7519	77.744	80.9144	108.35	103.661	140.5	107.469	98.8206	107.337	182.806	168.649	134.705
1557113_at	LOC283588	125.691	142.73	136.216	86.0926	91.391	109.154	96.349	161.926	115.986	123.796	104.524	133.9	81.3813	66.4195	63.1062	21.7456	47.4197	45.3992	43.5462	34.7266	45.7711	53.9579	49.5156	39.7159	187.142	218.72	173.554	36.5823	30.0708	38.4871
1557116_at	APOL6	586.813	561.594	628.397	2572.38	2619.69	2428.94	1567.73	1642.41	1545.48	1417.14	1370.84	1310.21	343.508	353.199	314.414	20.0098	31.1416	51.9959	47.85	22.6066	17.2217	813.431	824.698	892.306	435.625	433.228	427.122	853.955	1067.11	541.044
1557118_a_at	---	233.168	235.139	258.418	197.383	196.228	193.536	287.777	274.634	283.482	240.598	211.52	194.996	62.4868	141.365	155.188	146.891	138	172.903	410.165	326.818	309.449	103.568	105.172	103.138	74.2645	96.091	168.636	193.066	232.371	207.084
1557119_a_at	ZNF575	147.948	140.41	155.411	230.763	294.55	280.488	241.767	241.109	214.25	211.543	185.379	246.271	94.8191	99.9502	144.648	89.0664	74.0245	88.3756	163.509	146.308	158.831	73.5619	79.9438	115.543	24.0912	29.0917	23.1086	71.2242	56.2765	18.9633
1557121_s_at	---	267.745	243.486	317.904	299.134	301.857	306.107	184.389	212.475	207.807	167.449	171.537	166.538	190.542	156.148	232.692	145.636	245.906	150.924	176.564	181.806	98.9981	173.775	186.11	159.803	64.0816	50.3318	57.2343	196.903	144.791	237.517
1557164_a_at	LOC375748	83.9101	74.7299	87.2187	107.087	116.675	95.032	85.1049	99.4998	114.652	77.3536	67.8775	50.5399	74.5728	66.02	118.508	77.4882	61.2795	109.869	511.816	498.298	392.49	43.9414	23.437	32.1355	32.8936	45.1223	52.0439	133.158	58.7415	130.81
1557172_x_at	NEK8	384.687	328.742	306.566	302.816	217.457	299.601	337.958	340.18	550.693	429.275	523.978	443.708	203.567	178.499	111.539	214.588	185.228	202.262	491.181	541.205	371.315	272.904	218.036	223.556	206.712	333.175	520.19	247.304	164.506	199.948
1557192_at	C1orf136	186.19	165.533	188.201	210.021	192.511	212.907	188.906	215.949	178.896	199.672	190.353	220.221	123.277	91.329	109.568	107.006	91.7659	95.5746	148.429	210.329	112.165	99.6946	106.655	96.2894	35.7461	58.2482	45.3032	70.4231	50.7962	42.6994
1557197_a_at	LGALS3	60.7591	58.3775	67.4325	63.1725	60.5274	86.3781	55.1911	69.9089	107.606	94.0583	71.6665	78.9724	164.753	96.2792	85.5704	96.201	56.7547	75.6895	67.1834	43.9876	51.9075	105.475	85.3807	119.994	163.112	106.834	130.146	91.9047	78.0896	95.6489
1557225_at	LOC374569	45.4345	61.8204	30.6457	11.4338	32.6299	58.0457	38.6485	110.344	133.547	4.61954	5.71267	14.3732	13.1045	3.10083	13.5426	2.31322	12.0254	10.7878	12.2835	14.0295	5.98104	8.59402	65.7847	101.42	182.8	186.131	289.693	7.33997	9.82334	11.6822
1557232_at	---	98.6574	87.0072	107.501	132.699	110.15	123.14	158.454	197.988	161.859	173.979	188.465	221.965	87.9432	88.5711	140.614	130.134	175.984	128.365	196.961	136.828	167.452	34.7	46.2043	54.5213	20.3447	27.2384	29.1895	40.6922	26.7114	52.7328
1557260_a_at	ZNF382	115.713	117.38	148.074	60.039	46.9291	40.1323	146.17	155.213	157.436	142.266	116.909	142.573	11.6155	2.83823	28.5969	20.7591	19.6666	24.4255	52.1619	49.438	24.186	6.19304	5.49429	18.1078	2.59858	8.43471	12.9259	24.2413	12.8495	14.4839
1557270_at	ZNF69	145.502	141.284	168.33	199.891	162.956	187.521	143.537	190.255	195.468	197.427	191.789	184.238	235.085	273.523	332.39	307.023	242.391	288.49	264.465	284.884	150.344	116.146	135.185	156.238	77.8086	149.308	160.851	150.103	167.379	174.844
1557287_at	---	67.7841	59.0332	55.6871	90.4982	54.5446	59.434	60.0651	76.4967	80.6894	39.3974	83.3661	53.2266	48.5929	28.5604	51.5688	53.4579	60.2456	52.9478	45.9284	79.4498	64.6771	90.1013	43.5894	54.4152	122.976	106.808	101.719	60.7008	39.4069	60.4532
1557289_s_at	GTF2IRD2	89.5879	59.1525	106.219	88.5423	76.9187	80.8348	127.952	99.0603	115.957	128.659	123.355	108.393	42.9937	21.6001	19.2676	42.0504	44.0109	39.9172	113.702	118.078	69.986	29.3608	36.0056	34.0903	54.2708	68.1581	72.5289	68.6509	30.145	68.4427
1557293_at	LOC440993	204.381	201.19	198.606	193.152	188.067	184.906	226.026	282.593	308.959	348.666	377.947	336.606	222.196	188.474	159.966	115.702	113.612	122.706	120.903	189.522	139.575	120.409	159.461	164.983	97.641	66.2414	81.4972	133.014	100.974	79.1483
1557300_s_at	WHSC2	357.668	323.326	331.025	361.582	435.845	343.92	327.977	331.496	322.833	190.797	200.793	235.671	247.627	394.853	336.672	324.7	384.506	356.277	1033.64	905.793	749.534	146.553	151.269	106.454	63.9003	93.1572	94.024	395.396	301.908	542.834
1557302_at	---	131.149	141.553	165.305	197.148	166.861	164.292	147.71	190.368	129.132	88.1113	71.4232	89.5693	19.1002	27.1728	34.5969	62.6402	36.543	37.1146	50.6508	56.9252	59.0707	46.342	30.6499	45.3278	25.95	38.4778	27.7813	41.784	25.9208	32.1
1557330_at	---	86.9027	76.6181	64.5494	105.708	65.1076	88.3179	59.0563	53.758	97.0037	70.9317	65.9978	75.4023	44.4877	44.4777	51.4951	34.1124	67.4418	63.3522	51.7853	31.1523	36.5268	87.306	96.2533	91.4166	209.419	145.48	145.919	48.1999	43.3198	46.2048
1557347_at	MCPH1	222.594	229.786	234.705	222.85	258.067	273.514	254.456	302.749	211.306	213.892	175.835	162.364	82.3558	88.2654	82.9795	80.7691	86.2896	105.926	170.245	169.508	207.535	39.4116	49.8376	58.3536	11.9234	22.7756	11.3958	38.5139	38.8404	45.1005
1557353_at	---	276.779	281.655	278.154	455.756	387.482	462.347	334.935	356.571	286.569	215.881	185.384	202.524	91.1182	84.595	123.996	108.103	81.5188	95.5471	179.22	239.479	281.213	154.319	220.035	185.673	70.8829	119.716	109.568	249.723	198.402	142.315
1557383_a_at	---	167.767	170.192	230.8	163.924	171.979	165.601	140.962	188.926	145.866	143.324	121.419	151.567	39.0959	49.1183	76.7558	38.666	20.302	22.6518	369.202	215.47	264.711	21.351	28.4647	42.2062	23.3007	25.8669	9.41256	12.1053	42.9306	17.8903
1557411_s_at	LOC203427	474.056	445.848	485.256	379.144	409.352	383.271	261.86	283.275	306.511	204.23	224.16	240.612	447.719	341.155	289.525	352.686	439.543	335.372	422.233	261.227	357.022	419.704	398.275	407.792	6.03458	8.93158	16.3487	313.713	244.814	303.055
1557450_s_at	WHDC1L1	295.815	317.572	272.255	382.557	390.268	402.17	257.367	316.938	336.184	447.526	508.465	434.944	381.54	290.989	302.147	491.445	609.654	429.129	367.563	348.416	456.09	2444.61	2723.1	2769.71	273.453	227.404	310.481	477.407	677.479	397.57
1557465_at	RP11-327P2.4	8.04594	14.4312	13.6871	7.40534	18.4104	11.3715	136.397	148.294	127.899	113.198	98.0122	114.667	9.40706	14.0891	6.31931	12.1245	13.7748	4.20964	20.6914	12.0344	17.5299	8.33396	16.7916	2.12818	488.048	524.059	406.471	7.71206	10.393	9.21106
1557480_a_at	DYSFIP1	192.737	123.085	180.805	155.639	143.781	159.212	151.53	154.56	167.118	214.359	146.523	203.156	101.769	96.1875	80.6523	86.9088	108.141	77.6023	86.0208	86.7306	69.8603	117.367	134.571	134.283	147.245	80.1898	128.358	117.22	109.184	102.612
1557487_at	---	167.234	160.368	156.761	199.337	234.97	203.57	248.052	283.671	268.335	247.623	183.238	192.637	44.0113	24.037	85.7918	53.8725	23.5253	38.6176	90.7009	46.6376	73.4564	42.5373	41.1518	24.4771	18.6348	65.3206	55.3337	28.9531	48.2381	28.1507
1557521_a_at	---	133.909	131.371	144.84	59.5283	56.6368	71.0424	111.468	139.672	112.194	104.249	103.085	141.925	88.2876	76.8086	44.1082	69.2378	84.899	65.7345	158.092	108.361	106.184	60.5865	59.2419	52.8914	57.5155	71.1327	45.8124	85.1718	48.1901	99.4283
1557545_s_at	RNF165	12.1652	22.4182	15.1811	243.002	233.557	274.082	16.8668	19.4028	24.6639	11.5308	20.3596	28.5075	21.7112	14.9738	33.2808	10.8011	18.6511	10.54	92.2934	72.2291	99.2808	23.3246	16.0349	15.7929	16.0952	19.9446	27.2759	15.9937	27.7332	23.6101
1557558_s_at	MATN1	213.642	149.21	150.223	160.989	168.729	185.977	306.89	349.905	266.59	236.878	197.246	230.377	61.6052	43.15	46.9386	33.5727	29.0057	37.0006	43.8185	24.7412	14.8613	46.8718	59.9028	50.1645	50.7779	23.9048	29.1753	67.7483	49.4909	50.1857
1557567_a_at	LOC148987	74.7852	52.5694	61.7853	46.129	39.3497	32.9006	44.215	40.4573	56.3012	45.4559	47.5836	46.3399	72.1609	48.7631	58.1255	87.8555	116.957	78.5917	54.1542	71.5426	71.1745	101.474	89.9178	88.1393	107.482	119.431	104.623	74.0444	55.1288	35.8015
1557632_at	---	2051.73	2148.94	2073.4	2153.79	2167.25	1992.97	2417.96	2378.09	2003.93	1701	1854.32	1818.44	373.671	512.198	503.313	475.104	511.379	769.464	1109.59	1369.55	1118.71	842.994	835.255	895.862	944.12	1075.38	1063.43	377.323	601.341	306.811
1557667_at	---	137.126	141.522	138.97	187.752	146.172	211.632	183.636	200.811	185.45	162.178	191.553	155.02	125.407	104.415	149.568	104.3	133.304	86.7238	184.01	142.838	196.071	109.662	102.379	74.2169	83.5443	113.098	30.5439	170.631	184.044	140.14
1557680_at	C14orf174	108.362	106.576	118.401	94.3272	60.0023	92.9711	48.0826	63.9315	76.319	72.309	49.1716	79.3759	276.981	202.688	209.208	297.583	298.271	258.914	81.2602	90.6088	85.0399	148.216	122.232	127.292	97.4933	94.4862	107.408	121.512	77.4929	87.5291
1557685_at	FLJ30277	62.8442	80.3557	65.2005	40.167	40.314	43.0144	36.8382	54.8584	48.92	84.1289	75.0084	64.5095	204.655	222.696	264.413	485.213	460.278	539.933	51.7435	24.3207	22.8663	61.1228	76.2394	73.0683	227.289	311.253	280.705	218.486	185.242	275.405
1557723_at	LOC285847	221.089	209.599	272.248	245.044	255.328	281.537	214.732	314.816	298.898	218.178	186.055	171.791	38.7564	36.093	51.1004	43.803	42.4088	55.8683	60.3683	79.9885	84.4581	121.124	113.125	122.729	141.523	170.878	101.303	171.876	41.792	214.334
1557733_a_at	CHRM3	19.0274	22.9392	20.9737	56.4784	73.1024	79.0804	459.719	452.884	448.57	574.722	590.256	563.829	9.60798	10.8431	12.7231	4.94417	6.04377	11.2163	14.5542	14.7634	0.878464	3.29871	5.19904	8.69468	13.8241	20.3219	17.2733	8.06476	9.59481	20.504
1557811_a_at	---	883.05	796.142	899.62	423.161	378.949	361.782	586.832	550.585	595.397	406.027	341.391	353.33	180.574	422.881	380.695	247.965	184.415	304.177	665.181	304.399	528.967	358.006	384.806	343.328	1608.78	1605.88	1502.07	393.474	431.609	558.032
1557820_at	AFG3L2	2298.97	2338.24	2342.81	2117.12	2265.54	2216.24	2121.47	2076.3	2159.28	1847.76	2001.77	1745.65	3007.62	3472.67	3140.76	2967.38	2788.89	3228.97	2309.79	1934	2220.23	1808.57	1879.74	1907.84	92.8371	147.229	146.764	2167.01	2250.53	1895.2
1557821_at	LOC283547	8.89472	17.2799	4.75378	6.62095	14.3171	10.0162	9.91145	6.34756	4.19902	8.77722	3.98465	10.7724	11.9767	9.16244	6.53837	12.05	8.3988	3.21823	5.69034	5.72932	2.75496	6.26416	11.9313	14.8905	122.571	185.678	184.115	13.3954	8.14859	16.9025
1557828_a_at	LOC646916	248.521	187.135	300.204	189.401	196.199	195.753	228.361	268.057	243.965	235.669	215.387	188.705	198.151	234.148	275.237	202.088	147.34	190.01	686.947	632.934	595.962	64.9583	73.0363	72.1781	19.0383	33.9151	34.704	335.234	326.642	323.919
1557830_at	FLJ34077	210.264	154.435	215.36	266.636	219.895	242.787	193.954	228.346	217.467	138.298	135.279	140.709	41.5464	35.8363	77.4657	67.7836	65.6965	67.6849	159.734	164.246	123.045	87.1087	81.6831	93.9314	33.5784	63.4628	52.1314	77.4886	58.8958	100.122
1557835_at	LA16c-360B4.1	58.6703	86.6043	105.731	103.196	96.8231	121.044	176.119	166.428	187.853	254.047	214.005	228.303	25.6568	20.5499	53.9453	28.0567	45.3044	52.5453	85.3188	97.1862	73.8335	38.4584	29.5576	30.6902	20.4906	30.2255	17.2167	48.439	50.8729	52.5109
1557948_at	PHLDB3 /// LOC653583	83.732	55.8479	72.0469	63.0883	63.9661	68.36	89.8814	123.283	98.6487	123.402	174.331	164.266	356.745	155.716	231.771	207.66	188.888	180.63	136.271	110.661	290.704	47.9632	50.9458	62.4028	53.3636	25.725	32.9837	51.159	41.8733	29.7632
1557961_s_at	LOC642730	41.524	62.1411	45.9702	61.1003	50.5674	77.4001	68.9835	44.5116	69.2618	38.8669	26.4456	56.0385	21.9365	36.1312	35.9811	53.8457	29.5677	24.3027	277.29	270.088	254.118	25.2878	11.0311	17.4911	132.639	127.354	123.874	7.59265	9.17223	3.81531
1557965_at	MTERFD2	556.916	506.212	506.983	392.323	469.899	366.294	668.709	688.579	623.297	710.671	602.734	611.769	233.277	261.649	237.361	355.995	303.351	324.036	368.709	365.742	355.353	188.106	215.089	154.068	46.994	88.4144	71.1283	264.787	284.326	194.154
1557987_at	LOC641298	757.974	869.372	910.341	849.548	889.327	945.543	814.235	965.944	790.846	1121.48	1107.41	848.313	1384.9	1575.41	1282.68	846.082	298.756	1051.42	1819.24	1572.58	826.304	419.772	546.653	575.565	259.777	435.895	459.191	1284.23	1282.61	1349.25
1557996_at	---	765.288	777.018	782.781	642.545	709.819	701.633	775.485	1034.79	844.261	1002.52	961.355	1028.91	199.011	638.226	717.955	532.433	506.438	742.606	1202.3	1187.42	838.266	457.778	491.479	615.689	256.549	433.856	357.522	471.033	530.471	738.216
1558011_at	LOC340089 /// LOC441079 /// LOC441081 /// LOC642010 /// LOC642336 /// LOC643935 /// LOC643984	20.5421	11.4672	14.226	11.5094	47.4319	64.1912	36.5575	67.587	4.89523	74.1041	58.8721	78.1386	234.936	284.029	140.391	50.0915	41.4205	119.707	73.7221	30.7035	34.0491	255.373	356.277	307.509	452.337	580.258	301.817	54.5773	13.872	53.6534
1558017_s_at	PAWR	583.163	568.328	595.295	132.542	105.82	125.626	108.579	124.171	105.934	99.0946	113.588	130.888	432.377	449.196	344.61	810.417	732.088	792.741	319.629	306.44	269.89	185.333	130.754	158.739	64.6634	92.2986	87.7132	133.1	110.715	152.854
1558028_x_at	LOC644799 /// LOC647979	128.602	56.8328	114.935	125.932	155.74	107.146	149.155	84.4017	190.727	102.451	120.431	107.838	71.2489	68.3352	80.582	104.657	119.832	126.416	104.164	161.257	90.1068	666.98	584.365	887.875	15.8885	32.6018	66.6417	108.303	68.0623	123.803
1558041_a_at	LOC283849 /// LOC653319	56.049	55.8912	57.1332	99.358	56.6863	63.5614	46.0714	39.6288	72.5087	78.5713	44.4901	42.0563	97.7083	121.508	142.416	136.843	157.312	132.981	212.578	175.566	176.979	80.4289	61.2874	71.2051	109.461	121.242	114.089	76.9577	77.9658	88.2572
1558048_x_at	---	1419.48	1097.1	1186.41	676.93	818.516	828.001	378.598	376.725	384.553	559.34	414.987	345.002	39.819	64.0295	73.6926	96.9816	50.1704	144.055	38.5658	90.768	116.954	936.432	848.988	935.682	705.603	655.679	904.83	55.8681	163.724	239.211
1558105_a_at	---	276.515	240.254	282.768	28.5267	21.3207	36.6529	29.9381	22.7862	38.1661	43.158	43.9213	54.6999	357.236	362.408	328.662	570.26	692.276	507.051	991.505	1091.73	1002.86	43.3889	45.8408	45.1967	13.6109	18.7194	19.1334	23.575	18.8385	31.9864
1558147_a_at	FLJ90757	207.861	157.853	157.091	257.988	170.413	228.675	132.975	123.221	225.464	174.475	143.173	143.632	269.025	322.18	191.913	256.36	229.595	314.35	168.962	172.106	166.372	278.225	318.532	287.072	440.176	371.916	401.397	285.483	184.802	233.328
1558185_at	CLLU1	563.152	640.858	618.58	15.87	11.3597	18.871	21.8305	22.7696	15.7219	18.0025	12.8301	30.1312	16.9849	18.0469	8.28095	8.38527	12.4961	16.7445	42.5865	15.3452	7.46855	14.5856	28.3117	25.505	12.1638	15.6128	5.92957	10.1332	15.0055	5.82761
1558217_at	SLFN13	99.5649	103.813	109.836	266.287	209.156	515.176	120.689	147.421	151.596	140.982	143.886	140.463	62.8218	52.1495	55.7395	83.9189	81.5201	32.9002	41.7841	54.5787	35.6151	34.0143	155.739	164.409	15.5453	36.8033	38.3374	50.9659	30.2391	54.9612
1558237_x_at	---	470.997	457.624	511.298	435.237	449.561	501.238	498.805	598.113	550.275	530.587	642.617	621.367	171.612	301.044	281.615	210.287	172.708	259.556	389.424	517.039	704.214	429.466	471.316	438.965	251.029	339.4	345.592	391.651	347.069	342.541
1558250_s_at	---	308.799	270.679	303.352	284.836	291.037	304.196	330.58	334.993	391.783	258.279	228.754	276.054	78.7186	108.89	142.635	117.29	80.4074	93.8992	168.308	189.069	191.473	157.951	172.566	164.101	42.8645	55.7239	43.6252	101.067	50.7474	76.9088
1558289_at	RFT1 /// LOC285398	85.1373	47.4013	78.8211	35.4148	26.4864	34.6572	54.7092	55.3516	43.8423	71.7109	87.5133	73.8468	82.8845	106.898	81.9279	53.721	44.5316	87.3674	140.585	148.568	162.911	43.2614	57.6185	58.1131	58.6556	72.1209	153.706	62.4748	63.3483	44.1092
1558290_a_at	PVT1 /// LOC441378	156.114	148.454	151.296	80.1106	62.3316	82.5574	140.393	129.115	129.445	278.091	236.124	260.613	80.4833	94.5914	100.377	72.548	81.4569	73.1673	40.1871	27.934	30.4324	98.3483	87.4653	112.312	60.4495	75.3595	55.7331	66.8686	69.9962	62.3876
1558292_s_at	PIGW	214.651	160.326	186.509	222.299	204.249	233.71	193.005	223.764	225.275	192.484	147.443	193.704	188.232	212.705	197.545	162.025	160.288	225.965	246.226	272.85	311.435	101.696	101.817	108.95	11.6824	14.2398	16.4753	201.113	174.884	201.965
1558308_at	FLJ33297	55.0854	68.458	53.4444	37.5086	40.3772	48.1762	40.5769	26.0481	38.6704	39.0995	39.5211	26.7993	100.096	15.8663	4.36653	25.498	12.0288	16.2664	24.2115	23.2161	48.5191	74.1076	67.5175	72.671	146.677	127.388	102.816	32.1415	23.6387	12.021
1558310_s_at	FLJ90723	74.254	45.3615	62.206	66.5742	54.1661	67.4612	58.7006	51.6746	96.9538	67.2116	60.4945	68.7643	61.3896	31.5117	79.7194	79.644	50.0447	45.9989	63.947	108.985	79.2142	78.4073	69.3284	59.5309	164.552	135.99	127.815	59.4506	55.0242	56.1717
1558338_at	SEMA6A	114.34	96.921	79.9659	72.8274	64.4525	89.8103	74.885	54.2017	59.9127	59.2205	61.0717	98.0063	36.3487	37.9772	40.7643	36.3502	36.0215	57.0633	122.176	183.029	141.924	41.7697	56.4702	58.1193	14.7021	17.4835	18.5784	30.7125	10.2877	42.659
1558345_a_at	LOC439911	189.529	167.006	226.174	190.824	198.7	185.46	118.133	128.394	105.26	100.39	101.68	85.8269	520.168	565.571	632.732	508.808	534.945	462.358	667.342	701.857	708.549	232.079	253.28	279.639	372.272	443.57	349.839	120.421	201.865	112.694
1558368_s_at	C1orf187	7.2977	13.4016	23.9608	388.317	371.956	396.972	50.0156	73.5759	47.5363	20.3288	10.4532	15.5693	17.1075	1.52992	4.75654	2.63925	2.77173	17.4635	25.2646	0.414874	4.12589	8.93369	3.08106	5.84413	2.50594	1.05113	0.574619	15.2078	6.57534	5.68282
1558397_at	---	427.896	449.587	428.034	153.6	160.805	179.396	121.731	149.935	116.437	89.2169	84.0022	126.375	177.186	256.324	122.499	99.1068	328.066	179.173	139.2	288.864	388.265	496.302	584.266	559.761	991.098	1005.27	835.99	1999.01	4485.83	3524.35
1558410_s_at	IMMP2L	413.298	351.843	449.549	221.478	211.527	233.137	322.618	339.843	342.293	321.51	322.345	306.906	124.581	198.841	180.105	230.42	225.761	285.114	373.784	405.536	427.911	83.6986	106.237	111.171	46.6631	40.5028	42.6815	159.461	137.064	257.064
1558426_x_at	C7orf19	1035.64	997.275	1216.83	725.982	711.444	745.236	769.713	780.23	879.644	1000.01	935.117	819.911	541.752	513.63	493.695	728.685	646.577	656.879	737.566	836.345	568.948	1045.38	1025.9	1025.66	1100.05	1449.37	1599.66	626.262	403.074	649.542
1558486_at	LOC115648	543.108	456.94	483.529	663.059	707.566	748.157	582.075	468.268	507.695	278.854	277.32	329.182	124.042	161.852	269.204	254.869	224.428	200.827	821.476	881.435	311.25	104.671	184.494	183.698	789.373	828.275	795.131	201.7	146.567	300.77
1558504_at	FLJ14186	138.803	62.8257	106.381	111.318	77.427	72.089	89.6557	65.793	92.6471	70.7569	108.628	79.4892	18.9907	28.6857	24.2644	41.493	7.238	23.8539	62.3849	73.1297	25.1336	153.082	208.137	227.214	408.143	543.194	1352.79	71.066	70.4393	125.815
1558512_at	---	103.683	91.487	139.223	174.392	143.598	187.421	139.451	146.997	227.811	151.751	129.35	148.363	91.701	73.9595	61.0063	107.064	148.731	113.92	101.485	82.9613	85.39	98.0931	65.5076	68.0938	84.1184	119.723	98.64	98.9674	83.0233	72.5651
1558515_at	---	195.652	170.643	173.964	179.277	128.366	140.782	209.731	205.75	207.246	365.526	368.619	317.398	160.306	212.51	198.128	143.578	74.6262	188.731	275.14	305.043	235.333	196.907	205.588	252.543	106.832	176.243	262.767	241.228	96.8473	165.043
1558525_at	LOC283901	13.9942	20.2446	23.3139	15.4702	9.4048	11.857	23.7114	14.837	17.575	10.8812	17.4025	14.598	29.3292	16.2505	14.5418	13.8544	8.17743	10.1858	8.45815	1.68735	11.4325	4.91983	16.7908	10.0162	481.55	499.828	478.413	21.4054	14.9045	22.2038
1558529_s_at	---	93.178	92.8922	109.157	99.2087	76.7762	86.4483	93.9679	83.8058	81.3836	87.409	74.7161	74.4918	43.5067	57.8633	62.4138	53.1433	56.0107	92.7346	81.1394	95.4503	96.4986	101.945	109.549	98.49	133.353	177.549	165.85	81.0041	72.0706	96.001
1558533_at	LOC124751	75.415	48.8789	57.109	78.2378	49.5015	91.9596	82.7805	59.2958	90.1551	69.3205	59.39	86.8129	42.6095	34.1695	28.6822	44.9756	54.6701	68.7631	68.2796	63.2654	44.8721	81.9103	67.8652	68.2179	142.943	137.209	155.15	78.8328	49.6677	46.236
1558569_at	LOC645238	226.18	184.805	241.408	100.477	86.9184	89.5568	391.136	492.754	462.031	713.392	683.41	698.941	79.916	112.247	129.077	226.685	224.277	300.025	172.746	175.762	158.906	144.851	97.1344	138.597	235.266	307.528	327.335	140.956	68.7442	121.936
1558581_at	LOC647310	72.2274	112.308	108.931	118.587	79.0043	72.1911	58.9857	87.7851	102.507	105.3	98.7522	103.972	145.168	159.334	99.2634	130.334	187.176	85.745	138.82	154.804	145.273	139.586	122.803	97.2669	177.652	80.1068	88.6245	108.782	72.4501	110.472
1558605_at	---	383.189	387.24	402.386	473.044	566.009	554.804	665.725	649.613	514.13	494.399	451.922	416.531	50.2667	76.2254	100.151	55.8072	74.0435	75.9273	121.741	131.063	142.722	81.7648	128.801	124.551	17.1266	22.2984	26.143	105.294	95.4546	97.2623
1558620_at	ZNF621	266.237	292.254	294.102	467.905	422.813	464.897	421.323	438.233	347.873	316.894	279.673	282.974	172.743	142.526	192.489	181.531	149.152	157.416	244.646	210.844	225.118	129.184	124.628	144.231	27.8188	37.3912	40.5467	195.362	179.027	207.822
1558641_at	LOC202051	499.674	360.225	392.315	501.324	381.483	435.329	350.878	395.995	517.516	509.324	662.766	600.571	489.862	387.545	398.433	499.094	546.246	378.875	407.604	502.068	481.762	1029.56	822.291	737.675	896.988	659.714	651.182	677.113	834.889	530.578
1558686_at	---	347.44	231.482	339.5	253.293	279.092	260.059	144.23	128.908	108.86	98.0773	66.3202	93.7139	75.7284	121.789	161.14	88.6311	211.892	101.951	204.743	249.446	245.13	61.1223	64.3612	59.5085	31.1431	23.2995	45.4636	78.3839	39.6744	129.993
1558688_at	LOC441461	211.288	159.292	165.045	297.893	243.985	290.437	187.023	194.07	260.294	202.183	149.853	194.267	106.351	98.9975	78.2288	130.623	157.796	115.05	133.64	134.54	124.383	243.447	230.949	200.058	1855.98	2073.3	1824.97	151.43	128.003	134.312
1558705_at	ATOH8	499.622	497.297	396.355	308.925	205.672	340.507	280.352	252.232	327.488	286.986	285.11	290.317	160.183	128.336	110.075	175.179	147.567	166.211	157.742	185.032	158.148	397.848	351.984	339.141	292.479	286.329	246.735	166.192	155.254	132.474
1558711_at	FAM13A1OS	336.521	333.242	375.9	336.053	305.013	374.234	319.903	316.231	261.207	302.459	275.232	338.504	251.001	221.753	269.17	121.829	140.392	165.273	153.461	188.712	130.512	306.612	293.497	245.577	1397.9	1490.59	1151.46	732.802	995.037	677.461
1558732_at	---	362.436	338.686	370.026	224.302	242.426	193.606	215.317	243.736	237.379	323.481	264.961	253.838	116.39	137.668	201.062	93.2504	95.2996	174.796	422.923	346.245	312.934	134.709	141.268	146.439	506.466	671.237	695.423	342.805	473.053	265.46
1558742_at	DEXI	126.219	110.536	136.271	64.2937	47.0448	72.1267	53.6797	64.3857	85.7122	70.5386	58.4778	49.7826	139.885	88.4884	173.814	83.695	66.7431	136.678	120.543	131.03	97.9131	51.3826	60.3626	71.0387	17.143	44.4446	36.5252	42.5321	45.1375	45.9785
1558750_a_at	---	69.1849	43.6984	73.2623	49.7204	45.9391	47.9094	58.9389	73.3942	55.9558	78.7068	62.7125	78.268	45.147	54.7002	48.7801	113.95	131.32	115.832	193.297	128.758	172.197	51.7693	61.9647	57.0097	9.43303	5.63497	12.843	24.2973	12.5415	26.8511
1558770_a_at	C17orf38	74.9368	75.7531	80.213	38.301	33.3175	46.3371	35.9251	31.1901	35.9321	43.9105	50.502	41.5033	114.166	130.693	142.532	110.87	137.264	129.145	21.2965	22.8736	20.9123	82.4823	81.33	80.485	33.4586	39.4742	61.4522	73.4579	76.2209	47.1217
1558796_a_at	---	82.8605	67.7565	50.0896	27.5808	26.7941	18.1453	9.75538	26.9562	11.6149	25.6757	28.8958	18.9057	5.29837	8.10572	7.81118	6.54884	6.01338	3.65118	23.8956	28.267	34.1734	190.759	218.819	275.433	2.00635	3.59239	6.70239	41.6825	67.0697	192.16
1558801_at	FLJ39349	182.536	153.659	152.745	186.262	167.848	197.191	157.467	204.959	156.978	104.99	98.3464	104.016	71.0277	32.8215	65.5916	78.8117	55.3997	57.6485	83.2797	88.7307	97.7709	98.3274	62.606	66.3323	11.4336	8.95375	6.54385	48.32	52.2115	57.6894
1558827_a_at	C20orf174	208.018	162.21	189.611	1364.46	1323.64	1265.19	1029.89	1049.62	1139.91	877.113	838.288	948.546	12.5111	11.5729	6.37175	12.3509	16.1925	20.6139	8.0413	8.2539	1.97608	21.5762	22.2661	23.5908	41.4851	81.5038	49.6458	11.4308	11.9854	19.2857
1558831_x_at	---	300.026	215.5	275.846	328.04	248.971	281.934	287.159	255.963	443.36	345.508	337.801	318.979	198.337	222.451	181.02	303.145	261.678	340.274	282.636	327.83	169.847	306.976	198.561	179.336	281.608	361.703	589.207	263.813	187.821	295.197
1558836_at	MGC4677	114.34	110.36	102.09	269.583	187.385	248.535	200.569	171.997	196.555	164.038	147.095	188.592	80.3416	94.6704	111.615	98.3868	106.43	122.393	93.7123	97.3411	112.02	108.786	139.757	120.506	225.385	223.391	262.571	88.2579	60.3016	69.8063
1558842_at	---	104.983	91.1597	91.5118	205.201	161.42	163.117	97.9976	90.5727	93.043	82.752	80.5937	77.663	12.0571	8.42787	16.4739	9.04596	24.3014	23.3775	22.6938	40.4479	52.0502	27.2151	35.6527	36.0724	9.17711	16.7986	26.2368	23.4438	22.0043	12.1089
1558847_at	---	88.3424	60.3879	52.0296	168.292	153.581	146.861	116.526	101.109	119.79	121.806	162.395	168.476	28.525	51.4866	44.4167	31.2631	38.8275	26.3366	35.8675	46.4318	28.2568	65.7654	60.34	54.735	107.965	116.735	110.293	61.518	40.3341	45.4156
1558850_s_at	LOC284276	98.3057	133.061	134.622	110.48	61.8115	93.7995	135.753	106.969	200.035	206.894	185.779	182.448	108.028	112.796	64.4852	133.499	111.331	139.888	95.5976	156.679	116.139	103.054	91.4679	70.6532	5.76861	18.491	13.3607	105.813	73.0529	66.7928
1558854_a_at	C17orf57	213.436	200.036	229.67	171.807	151.821	186.828	185.839	217.783	208.84	192.271	216.899	204.111	59.5438	75.322	107.12	39.4534	73.5069	65.8065	272.386	286.661	265.83	94.6238	75.5121	75.7356	14.8583	28.6693	20.2066	44.2475	28.1336	83.3423
1558876_at	---	84.04	55.3159	70.1186	83.9269	70.3551	75.6477	77.0366	82.4536	90.922	69.0982	81.9252	73.0621	68.9993	72.9613	66.4911	67.2779	82.0518	54.1048	47.6004	53.2596	66.1803	109.268	61.9905	71.6836	139.939	131.392	124.088	77.3851	50.4154	53.3584
1558890_at	---	122.146	117.971	126.449	61.164	85.637	66.3738	66.9188	36.6655	55.1802	62.6532	53.405	63.658	61.4446	78.3168	77.2757	113.424	70.5168	93.1188	48.6866	56.2503	52.4736	157.012	189.742	214.436	390.129	392.902	447.321	426.885	394.099	285.13
1558906_a_at	---	88.8572	82.4778	80.9162	77.9249	56.3681	71.2783	87.1948	141.218	167.908	148.259	165.858	158.943	20.5559	23.1379	16.966	29.7462	12.5799	18.6272	75.9792	89.8204	56.2586	27.2256	45.8535	34.0624	104.441	239.278	208.362	66.2244	37.5339	56.1445
1558943_x_at	LOC91661	369.209	326.014	330.227	428.212	337.207	445.733	370.451	369.324	432.041	390.323	386.388	395.816	161.36	148.12	114.767	150.74	160.886	137.684	193.784	184.318	144.033	313.704	268.019	266.22	250.898	259.186	248.607	195.174	141.137	115.376
1558949_at	---	92.9638	93.7206	82.1755	126.027	143.632	142.042	96.028	105.007	103.485	79.8927	92.9113	75.3455	59.3906	54.5294	105.075	59.9737	43.9725	54.0644	117.829	106.501	99.1904	57.3786	100.973	94.3054	142.999	217.276	207.628	94.3311	39.1215	49.0967
1558950_at	---	63.0075	42.6947	49.9532	46.9663	47.8212	43.9658	40.8265	29.7055	54.9219	34.0969	34.1562	46.8999	31.3105	34.8273	22.9503	39.2648	30.0245	29.855	47.2749	43.7168	37.0996	47.5331	50.3848	47.6982	143.826	122.537	152.463	61.4156	45.0416	32.1837
1558953_s_at	CEP164	1002.43	1031.96	1132.15	1231.24	1209.78	1128.62	1122.38	1007.89	962.973	732.003	739.022	803.194	629.649	654.65	1109.4	1173.09	1063.51	1289.86	730.16	732.56	712.031	550.66	697.784	663.827	348.171	388.596	345.985	1064.28	1049.57	915.535
1558956_s_at	IFT80	606.819	494.968	634.123	531.032	451.09	576.968	682.127	722.017	693.273	647.928	537.054	619.112	221.203	282.657	290.659	322.77	332.201	341.889	610.794	578.143	596.754	152.81	176.567	163.014	48.5719	107.018	78.645	186.829	141.701	221.693
1558957_s_at	---	52.7745	24.5103	19.2717	108.805	87.6744	91.765	115.375	113.482	147.669	93.392	78.9411	80.1788	1.45506	2.11091	3.94328	7.97824	15.4901	8.75884	1.86841	2.77107	2.12715	10.2859	12.725	20.6394	6.3772	4.69917	28.8223	2.71156	1.52472	11.0569
1558972_s_at	C6orf190	12.1152	9.42893	5.19092	244.227	217.768	213.408	2198.79	2286.5	2388.02	1334.79	1387.66	1337.07	5.47679	1.0587	11.3135	9.39434	6.01536	3.05257	6.54448	10.5326	7.21404	12.741	6.36357	8.27003	29.6463	42.5639	36.7754	5.38402	9.50287	7.36997
1559020_a_at	---	42.9917	35.831	46.9279	27.0207	31.5894	44.4438	22.2046	24.9447	18.8182	28.6329	46.8284	25.7401	24.9044	28.0382	54.3555	23.332	14.2823	30.5885	551.134	675.485	435.237	37.1552	12.261	19.254	15.5374	42.1173	25.0133	14.0333	11.0085	25.4279
1559034_at	SIRPB2	201.757	185.246	239.309	141.68	116.67	179.15	210.828	158.308	174.671	234.104	191.82	275.478	208.542	281.759	295.664	192.27	165.08	236.253	94.478	98.2711	77.5299	358.469	408.495	382.883	140.432	195.248	252.812	180.88	186.318	170.196
1559038_at	LOC653461	261.177	281.685	279.712	419.625	444.656	528.077	298.964	275.373	275.973	103.95	123.387	135.168	233.437	337.344	383.121	233.888	411.354	355.757	337.638	542.762	292.073	169.84	169.07	180.871	99.3507	124.741	136.779	246.457	181.016	421.022
1559045_at	LOC643891	120.998	130.376	120.96	124.605	108.009	94.982	151.036	112.163	135.553	120.635	117.763	123.364	126.808	91.5199	110.62	67.7039	56.9427	104.353	116.317	122.734	175.673	48.4325	65.7431	55.5847	13.0247	9.46189	11.487	54.2507	73.5204	52.6732
1559050_at	HCG27	101.128	117.929	124.229	69.2327	62.2282	82.6033	128.37	129.897	88.9007	172.277	163.772	173.682	12.7007	10.106	13.1288	15.1397	9.81711	16.4286	55.0639	14.3221	41.9276	157.495	159.587	196.351	2479.51	2883.14	2469.2	11.3499	46.2574	41.5221
1559067_a_at	---	432.204	419.635	465.444	1063.7	991.579	1041.53	353.893	424.732	390.529	241.928	217.191	233.736	302.619	304.403	399.974	297.125	241.45	524.031	2270.63	1626.48	2150.38	509.39	601.683	618.899	26.9449	51.1874	39.6257	358.36	466.997	678.638
1559097_at	C14orf64	46.1669	37.4898	61.2359	45.0927	27.3928	55.3764	322.058	419.11	432.692	303.62	282.846	377.348	47.7622	31.7306	31.9287	43.6669	34.2716	46.0034	42.133	32.4331	39.5626	35.5687	50.3535	41.2783	68.3291	89.6368	98.2172	70.552	39.9699	56.1696
1559117_at	---	51.1186	42.7339	50.9537	28.7596	46.7609	49.6087	17.3365	22.2235	34.7852	31.2153	28.974	28.2493	189.917	185.397	529.164	63.4227	77.5225	32.94	80.5021	50.237	36.2073	115.328	147.193	120.721	33.8587	38.1494	33.7065	179.086	97.0736	231.524
1559126_at	KIAA0690	2379.06	1916.88	2138.74	2051.03	1457.69	1680.75	2103.68	1996.49	2677.67	1860.27	1930.69	1993.93	1406.67	1428.35	1036.56	1486.34	1442.01	1436.96	1290.73	1323.86	1096.85	2153.01	1730.33	1651.59	387.224	392.927	387.873	1297.7	1007.51	982.933
1559129_a_at	LOC158257	93.0217	62.4685	43.7279	155.064	113.48	137.472	61.6808	82.9831	120.131	89.791	56.664	85.5333	73.1838	25.2815	27.4043	60.8177	38.373	51.8058	54.905	31.0635	37.3751	105.69	89.2619	67.1543	125.6	120.262	124.895	76.9616	46.988	35.8514
1559167_x_at	MPV17L	148.082	92.4738	164.25	144.005	141.703	125.88	79.0386	111.846	117.861	126.909	111.694	130.478	94.1047	94.6489	81.6966	116.544	113.988	99.2401	132.642	112.945	113.322	155.893	132.784	169.988	271.687	242.445	297.414	129.302	96.5919	103.191
1559201_a_at	---	421.383	315.313	381.466	508.171	544.9	532.194	367.171	340.219	350.932	361.225	352.806	342.579	177.659	157.977	204.357	167.797	124.618	152.564	261.696	321.334	184.173	328.788	345.151	438.918	614.968	790.301	1181.59	340.436	272.375	269.708
1559205_s_at	---	115.677	77.6178	64.1362	122.704	62.4506	105.903	622	607.886	579.329	738.294	901.385	754.292	37.9948	67.7698	25.3513	45.87	43.7176	44.0631	16.5696	32.8582	27.1701	94.8428	92.343	62.6198	168.477	77.0428	84.3758	72.3987	66.7879	61.709
1559214_at	---	122.033	109.935	123.113	102.095	80.9159	92.7685	121.082	109.058	95.4284	113.309	94.7778	105.502	35.9181	42.963	38.9376	22.5013	34.1502	33.6289	85.5633	110.994	99.9896	56.6657	57.9099	70.1779	11.1309	9.90907	11.198	23.5914	17.8538	41.8129
1559263_s_at	ZC3H12D	2977.29	3363.04	2958.63	244.225	277.819	296.502	701.34	852.36	626.803	2071.44	2164.33	2103.74	302.099	341.412	314.001	538.162	552.511	507.35	403.271	361.26	473.887	378.898	447.333	453.271	38.1478	93.8702	45.4376	472.553	437.86	367.397
1559410_at	---	140.589	148.98	147.284	195.915	172.789	225.851	530.578	488.548	389.762	468.484	448.712	545.298	86.4828	74.2942	128.966	46.4548	48.8125	48.4598	69.3883	50.8813	87.9935	203.83	251.134	228.885	64.2751	132.613	117.269	23.1319	10.7691	49.7874
1559413_at	TCP11L2	284.571	261.927	275.228	184.341	182.096	179.094	259.219	256.352	265.112	327.35	305.58	286.561	46.1233	76.4366	89.7079	76.7092	72.398	85.1222	84.6274	98.5385	85.9973	114.16	122.772	143.858	464.741	637.794	574.481	160.031	134.647	200.022
1559443_s_at	LOC283888	111.2	92.5474	87.571	91.1392	71.5909	63.0276	87.2012	83.854	78.464	76.3812	84.7615	94.756	72.3437	87.1199	73.0481	69.8103	78.6676	74.9069	62.0287	53.4334	55.2786	107.478	114.058	109.853	172.432	193.964	156.26	77.938	54.5378	63.3023
1559449_a_at	ZNF539	107.169	97.8712	100.53	129.412	92.5786	114.638	118.592	126.467	141.484	150.839	140.249	141.539	70.1275	69.4932	92.1261	66.4903	91.7914	65.0453	170.073	178.509	152.785	54.2079	56.8535	72.102	23.4526	30.4858	35.9319	34.6352	14.6946	55.192
1559467_at	MTHFS	417.558	364.786	390.904	382.637	327.996	435.207	422.402	365.858	445.644	416.41	407.719	475.601	255.709	257.854	250.216	295.095	208.045	268.339	353.5	347.838	269.139	447.213	439.645	462.466	692.916	729.655	730.658	321.704	281.967	325.143
1559479_at	LOC285540	168.755	125.038	139.658	256.515	231.786	247.582	250.673	223.99	220.578	142.68	166.289	160.567	14.8411	23.3544	26.1234	38.0826	25.1587	28.0048	71.59	67.589	83.3224	64.1078	49.3867	71.0804	31.3944	53.7375	59.2048	24.4257	32.5794	44.364
1559496_at	---	198.278	153.934	175.279	202.82	206.827	175.353	209.41	185.962	172.442	99.6491	111.696	147.577	129.784	137.781	148.715	156.686	169.043	171.824	237.181	325.087	180.611	75.8441	89.2408	73.1232	37.4665	46.1461	46.574	110.505	53.1939	128.284
1559502_s_at	LRRC25	153.904	137.513	166.579	81.4036	91.3148	51.6861	30.6062	30.6668	43.232	51.6939	53.2004	42.9872	196.731	210.158	195.436	45.5599	59.7857	83.7682	94.8872	49.3766	49.208	289.495	289.223	318.086	583.123	631.791	574.844	993.522	959.897	925.873
1559524_at	---	117.202	94.4749	113.343	85.0787	97.6796	102.779	126.891	152.966	136.898	125.25	128.975	123.428	16.3338	25.9862	27.8455	18.1328	14.2401	23.6091	49.9945	49.3529	52.6876	39.987	25.4116	37.561	26.6397	30.0056	22.6481	25.4148	29.0697	32.9021
1559548_at	---	69.5443	47.8409	52.8284	65.5249	33.8336	64.6723	50.8134	52.4967	85.835	56.8018	68.7374	53.3236	49.2264	32.5956	21.2358	58.8956	78.2105	31.2858	49.9373	44.0146	48.1504	92.8977	79.8484	54.3664	143.097	121.652	103.48	60.6715	42.2747	43.0467
1559584_a_at	C16orf54 /// LOC653141	3745.52	3742.21	3750.5	3587.41	3489.85	3763.31	3981.99	4280.98	3875.44	3829.42	3800.84	3651.5	937.834	955.593	1166.85	1052.78	1120.51	864.25	1088.9	887.242	1167.52	3454.17	3584.22	3217.87	6627.67	6544.92	5784.17	2494.14	2154.81	1941.9
1559616_x_at	ZNF626	170.597	191.698	158.437	152.069	130.391	140.442	174.558	166.183	198.096	161.467	166.637	167.618	120.785	113.471	85.3937	111.442	95.1226	125.352	116.139	129.782	80.36	152.616	142.702	167.818	296.446	305.98	315.704	148.113	121.509	158.267
1559627_at	LOC285941	38.8174	63.8028	50.8206	81.4584	68.9872	88.7457	62.8654	69.3522	101.481	54.8795	56.1045	72.5209	50.9687	39.1017	35.8468	62.8744	41.7673	50.6888	50.8439	34.7279	34.6857	73.8957	53.4426	52.9542	126.581	131.728	123.715	64.3631	58.6698	58.891
1559675_at	---	99.6059	62.5012	80.7209	24.8056	23.0692	23.016	5.7596	14.2316	14.6487	15.4393	20.3232	20.0923	315.762	243.294	165.847	305.435	301.342	300.077	41.0378	57.7841	40.6744	55.6825	70.1787	57.2203	18.7725	19.8909	21.6181	70.286	69.074	72.3191
1559701_s_at	NDST2 /// LOC653651	17.9198	14.2804	11.3957	37.4042	23.2076	27.5923	4.22933	12.4041	14.9664	36.4152	22.4632	17.5329	40.503	52.0513	38.0411	30.5717	29.7963	52.9227	163.281	103.637	128.059	32.7169	39.5475	30.4423	4.30503	16.0383	1.83661	34.9195	62.1552	50.1166
1559723_s_at	C9orf3	136.706	114.068	138.119	182.776	132.157	189.217	129.268	160.856	120.958	82.2235	97.9599	104.055	100.344	68.8279	91.3091	58.4954	65.9499	68.7193	148.755	171.895	193.699	49.3734	63.4361	59.254	43.515	31.5374	21.3156	86.2137	56.1132	106.397
1559724_at	---	134.715	95.9386	100.496	67.1465	61.5915	72.1898	79.44	44.0982	82.7902	23.6633	16.0245	23.8757	20.9843	6.16889	5.11312	13.9284	13.9246	6.0138	10.0304	17.7066	13.408	237.085	145.226	124.157	292.62	132.333	176.015	34.9232	2.03079	1.2498
1559765_a_at	LOC286254	82.0461	63.2931	87.1619	101.212	83.1404	104.942	80.8013	60.0361	100.404	107.278	81.0268	107.962	100.709	83.1996	88.2641	58.2372	61.8654	67.5042	49.37	45.8495	42.757	178.694	210.871	269.855	140.204	92.305	85.8324	135.443	189.946	113.401
1559776_at	---	1476.4	1356.03	1513.38	313.192	266.526	312.275	258.304	259.694	253.342	336.218	305.605	318.912	1352.14	1688.25	2047.08	2166.1	1599.01	1708.85	1008.8	1434.14	876.816	1741.38	1872.11	1703.51	47.3831	64.0939	59.444	64.9665	52.4491	41.2652
1559788_at	---	66.9959	68.1085	75.7285	51.4126	43.1054	56.6694	50.1141	42.1609	65.4757	70.1569	65.421	79.1926	52.1692	50.1503	51.4122	60.5891	48.8436	53.5013	57.9253	55.9796	44.1504	86.9122	61.9549	73.2284	163.579	102.265	101.09	78.6747	63.5255	56.8916
1559820_at	ATG10	163.861	135.109	146.595	169.552	102.713	133.443	74.0306	104.639	100.976	101.542	94.1424	75.042	104.356	73.2737	131.564	119.493	147.102	108.168	87.1277	82.6353	133.146	127.696	221.159	111.499	88.1621	84.3315	103.67	131.188	164.778	148.311
1559835_at	---	88.4345	73.161	109.045	36.4079	36.7304	40.4882	51.0827	40.1688	39.6838	41.6071	36.1624	31.9849	41.7876	107.288	89.0292	31.2623	74.2721	64.4935	126.878	139.372	114.916	130.895	146.776	132.591	470.543	453.275	417.382	151.5	93.7381	166.565
1559867_at	---	80.8754	80.0979	92.632	99.4602	150.209	75.3963	48.6701	82.7686	98.2188	85.6045	89.6206	98.9653	80.5396	111.627	89.1825	88.9723	89.4319	93.0829	472.291	219.042	231.112	71.1941	61.1897	56.9538	98.7178	77.5224	84.6011	69.9458	52.6398	47.8491
1559916_a_at	---	65.7925	61.5785	66.0098	362.535	391.877	329.31	127.175	121.403	118	80.8391	76.5818	46.0025	33.9785	36.6307	51.4136	31.5713	29.3018	22.9498	57.2382	78.2195	46.8967	21.7383	30.0387	27.9312	5.68254	7.31581	17.7652	16.2161	28.1609	30.9435
1559946_s_at	RUVBL2	415.699	456.572	414.768	400.584	429.657	487.272	390.761	403.847	388.076	417.704	393.377	430.935	651.431	871.032	863.692	594.878	758.746	903.844	623.409	480.102	754.154	278.363	255.328	312.068	36.9267	70.0117	61.7014	482.916	626.744	499.043
1559960_x_at	---	159.133	144.111	129.718	268.761	268.127	268.962	226.979	241.603	214.763	259.762	268.823	242.031	159.991	162.351	162.554	129.32	154.381	147.665	221.07	330.625	181.824	145.93	102.35	116.753	215.482	133.67	105.037	188.476	199.596	231.645
1560025_at	---	82.2843	60.9586	72.9553	74.3358	45.3319	60.5384	67.489	58.4417	51.8373	56.6355	66.9065	70.8445	58.9731	53.4842	51.1425	74.0248	69.3657	61.8956	50.1687	56.6664	41.1347	53.0341	59.0042	61.461	166.117	131.799	168.298	69.0672	67.2747	49.6136
1560034_a_at	---	640.604	568.641	672.494	114.612	101.02	83.5855	52.9201	55.298	64.8429	173.055	107.608	132.155	1621.08	1982.86	1851.3	7.83449	6.80886	27.0582	62.305	11.9385	16.0616	3222.23	3269.99	3359.24	911.642	1032.74	918.651	345.525	761.007	883.294
1560060_s_at	VPS37C	758.565	779.922	808.461	533.042	486.633	480.828	392.416	342.325	360.526	382.319	442.82	409.344	717.67	838.159	786.452	436.804	303.768	477.46	308.743	203.505	240.351	1752.88	1851.08	1866.71	2566.19	2538.44	2081.21	1653.74	2739.87	1370.48
1560069_at	LOC389072	107.187	89.9162	132.018	102.207	83.4724	111.912	124.964	112.251	104.948	84.6516	101.666	83.9566	98.2295	104.865	126.741	223.022	238.846	209.22	107.582	115.548	105.89	38.4851	71.606	74.1277	183.855	213.643	187.298	122.684	180.902	178.251
1560081_at	LOC90408	220.885	197.186	199.397	282.954	242.101	286.096	202.156	256.581	238.815	243.153	219.847	277.868	79.0282	82.2181	106.003	91.2928	57.5091	93.0146	225.63	220.722	198.095	78.0338	85.1397	99.8348	84.6526	85.5456	59.8222	104.246	114.624	103.823
1560089_at	LOC286208	328.146	355.936	341.482	260.914	200.928	230.375	316.142	463.206	307.956	387.814	398.154	354.329	300.45	308.325	385.231	673.514	699.723	683.387	476.04	449.704	413.955	113.602	146.742	127.798	54.2928	59.8624	51.0072	92.9758	122.669	124.032
1560100_at	DLX1	83.3853	58.6415	83.1643	58.7803	111.788	93.5144	86.5291	110.46	115.496	144.361	198.848	175.396	50.5372	56.4933	59.0194	51.5418	59.9614	73.5726	31.4264	69.5479	64.4204	49.1307	37.9007	98.7422	53.2894	48.7267	53.5932	52.7327	37.4665	34.4296
1560115_a_at	KIAA1217	111.105	100.183	103.068	97.2808	81.7389	90.5769	131.861	123.281	148.113	139.406	137.44	121.73	70.2917	60.6661	60.5819	95.6081	63.26	83.2953	49.593	68.2748	76.6657	66.7875	64.9116	66.7566	62.8053	62.9183	49.8405	69.3067	43.5892	45.617
1560128_x_at	RAD50	693.496	655.175	693.789	1933.67	2210.14	2020.14	1276.32	1341.32	1168.58	1036.96	1049.39	941.582	664.023	1264.11	797.838	1183.62	1495.05	727.942	608.71	559.848	589.67	394.544	488.546	480.718	1943.88	2223.33	2505.25	882.618	679.756	808.989
1560214_at	---	130.012	171.403	136.834	200.47	91.4476	162.53	142.832	120.643	202.455	149.332	149.198	161.047	112.649	131.165	57.9957	147.24	111.425	107.778	81.0565	60.3032	77.5074	262.133	231.807	246.185	130.302	134.433	125.032	121.725	82.5308	74.796
1560228_at	SNAI3	79.987	75.1846	79.3846	143.971	105.986	136.387	63.1989	97.694	82.1399	110.143	111.286	87.6435	148.928	110.858	129.451	89.7283	94.6609	84.0623	59.541	65.5998	69.3874	67.2287	94.8882	75.5731	128.044	174.925	139.117	56.1337	44.7431	50.4776
1560262_at	LRRC32	9.1267	9.40062	16.2662	18.7742	8.40942	10.5949	14.3519	16.1336	13.6588	25.7678	15.2619	30.8816	24.2707	7.88513	9.92986	14.8888	12.9315	11.9864	27.8597	13.5556	6.83799	529.045	586.611	599.895	31.2756	35.8336	17.8002	7.64247	3.13637	5.70094
1560274_at	WTAP /// LOC653150	380.629	309.289	297.564	388.913	389.266	252.796	423.522	240.806	285.718	323.72	310.456	373.048	143.244	124.309	155.63	368.017	229.825	403.168	445.395	713.689	206.558	179.049	256.213	263.002	203.465	278.996	555.374	264.759	280.166	460.934
1560275_at	TMEM44	106.28	128.776	91.8743	87.3041	73.061	68.8376	62.2641	38.9472	102.093	27.319	43.6031	73.9176	32.1466	72.3453	37.9141	66.3791	45.184	64.5402	133.008	79.9504	42.3951	142.291	195.359	190.432	106.256	63.5763	66.5545	78.4895	68.8669	66.3712
1560300_a_at	LOC653349	87.238	34.5536	23.2064	34.0356	59.1812	65.8515	83.0559	75.7557	85.0083	55.2074	45.6037	76.6527	36.0162	50.1222	28.2731	64.5924	78.3826	67.1184	45.5426	27.1525	34.2241	54.9072	29.8629	40.5152	117.538	106.577	124.947	69.0775	46.2487	56.7007
1560327_at	---	124.084	98.8085	116.517	106.833	80.0962	110.354	95.6377	90.3511	118.493	104.222	106.343	111.039	221.185	297.41	159.69	266.318	305.169	368.808	132.371	154.167	148.068	237.762	190.031	180.743	80.6876	65.7217	50.3374	139.069	110.074	119.578
1560433_at	---	81.4687	72.9677	94.1627	192.457	186.789	183.725	106.878	131.606	105.628	95.7847	85.55	95.2043	147.476	132.83	120.546	78.9576	97.5303	95.2605	184.442	142.574	142.144	62.3371	52.3603	59.3782	62.2305	62.5773	65.0667	99.1425	109.321	83.5938
1560445_x_at	ARHGEF1	952.151	827.052	916.845	1009.34	930.017	975.171	885.185	1009.68	1174.68	1475.15	1508.68	1136.84	968.38	1019.46	924.967	1686	1259.75	1254.83	1280.98	1397.96	705.786	1080.19	988.942	1054.14	1029.48	1800.31	2073.8	1285.71	931.282	1512.59
1560472_at	LOC338588	175.239	159.494	154.286	82.9205	70.9552	81.9424	57.6197	54.8081	85.0368	56.0287	70.7411	71.1829	53.535	61.5372	38.9759	80.5079	62.6322	61.0026	95.074	115.39	111.802	222.966	118.667	135.851	124.66	78.3329	68.2459	70.608	45.0815	46.0471
1560488_at	FLJ45224	0.0735955	2.07128	9.47046	18.0864	16.6662	5.31052	12.2971	7.14025	5.09296	0	5.09411	12.9185	0.26985	7.06468	5.06394	2.46085	4.29658	5.18705	437.547	433.72	152.469	1.22742	5.82627	3.05572	0.0245318	2.68381	3.3228	0.306648	0.0735955	6.83768
1560492_at	CRADD	253.399	191.272	173.19	284.571	232.224	290.533	212	180.164	226.103	202.164	221.74	231.15	97.6131	100.811	95.6012	114.295	116.707	81.7936	118.972	80.287	96.6359	176.561	173.152	193.014	177.511	228.89	217.566	154.188	139.63	135.439
1560527_at	---	36.211	8.74359	25.6351	17.4452	22.6092	32.1753	21.2024	23.401	32.7135	24.2154	31.0286	15.915	7.29187	19.1714	20.6805	29.991	24.2256	29.0142	16.4626	8.07765	4.89149	13.7714	28.5054	27.2526	590.543	738.49	600.134	17.4291	17.7837	12.2796
1560553_at	TIAF1	88.5495	83.6621	90.8437	102.15	70.027	128.516	94.0335	89.4252	143.411	123.282	136.93	124.826	81.1713	89.6487	64.7751	111.549	104.071	95.2686	70.9594	64.1173	69.3512	112.925	102.133	94.1391	186.678	161.501	178.737	119.683	90.5407	87.2302
1560560_at	---	153.004	116.358	118.42	141.578	114.314	142.245	112.755	98.5344	155.349	138.894	119.677	133.093	113.783	118.06	83.7618	97.7035	106.517	97.9514	112.083	102.345	93.9805	131.638	128.205	142.103	359.626	215.957	212.943	122.362	114.602	140.956
1560579_s_at	---	55.6302	48.7367	22.1405	49.349	23.3347	40.0428	32.596	48.3239	38.3646	37.249	48.5341	49.1433	50.6184	43.2939	34.1679	143.001	100.188	114.389	17.3076	28.0179	20.878	79.0666	38.3226	42.6397	99.6389	18.246	71.2052	36.1974	40.3649	29.7125
1560590_s_at	---	133.071	85.5946	97.568	98.5782	56.8339	87.3423	31.1491	70.9087	80.9043	102.814	89.8782	142.564	252.948	206.625	168.159	119.45	118.376	128.693	283.109	277.467	238.623	215.84	191.208	154.725	181.726	181.333	152.506	162.852	145.853	126.75
1560621_at	SLC14A2	37.461	63.9531	71.1079	101.77	100.485	108.488	83.8406	81.1144	85.8691	86.0889	76.8246	74.3705	40.0445	36.335	22.1801	42.0093	52.7065	35.99	37.3312	48.7925	34.5826	58.6391	44.8758	37.1704	47.3677	37.5926	41.4212	37.9871	30.1071	24.3355
1560625_s_at	MGC50811	89.9666	98.6096	100.077	83.743	48.4762	71.5911	54.0348	58.3811	40.2263	62.0404	60.3441	80.4943	88.0782	58.0447	67.4851	78.7009	96.3357	99.5773	105.766	47.3723	60.7514	253.608	127.973	129.401	222.929	132.131	161.441	82.458	114.996	150.205
1560628_at	FLJ16124	161.616	93.935	118.911	117.593	97.7209	120.249	89.6351	108.713	119.72	121.614	119.587	155.072	96.9145	75.8174	62.036	119.166	110.448	104.306	78.9455	107.579	93.1151	187.996	144.632	127.922	275.237	150.57	150.22	102.526	69.2548	101.863
1560679_at	LOC151438	32.7436	30.2863	36.9138	35.921	29.3022	26.526	30.6014	30.0383	30.0345	36.4606	31.6793	30.8839	28.2121	24.3316	14.4457	23.5012	23.8408	30.9706	26.9555	33.5082	19.3438	63.7277	67.975	87.3897	389.715	391.721	452.649	22.4793	26.1752	23.7385
1560750_at	LOC151121	71.3076	61.844	56.7982	54.1149	65.2727	57.1928	64.5292	52.4658	49.6174	36.124	49.8639	95.1893	54.6971	42.6248	18.6648	62.2418	38.1646	61.3423	58.4712	47.5995	67.0501	112.795	127.81	111.285	110.045	95.0319	92.2271	84.9907	69.4537	88.0912
1560762_at	LOC285972	189.407	194.668	237.867	86.6156	68.1928	75.7915	39.1013	28.268	29.1635	45.9108	43.5863	61.1212	10.031	11.6313	12.1257	12.7526	14.2588	48.0048	1885.4	2597.24	2559.65	37.1434	70.5547	71.0932	14.7095	6.70935	4.88699	4.20605	12.7676	10.4965
1560800_at	---	124.915	112.637	143.113	87.0121	55.4582	92.5736	67.162	81.0394	76.4263	115.814	97.8174	99.1983	71.7693	116.932	145.853	45.3616	34.7866	53.5235	14.4905	25.5148	27.8547	235.199	211.244	250.728	34.7749	83.5148	104.568	183.483	9.71873	173.922
1560817_at	---	74.3028	76.3831	98.3224	89.508	119.368	94.7	135.073	144.035	114.39	81.8437	78.4774	102.067	73.1024	74.9209	88.373	48.0951	41.3535	62.762	43.1848	27.8159	37.1118	66.6523	64.45	80.0052	54.8938	51.009	47.0225	175.85	137.579	134.699
1560818_at	LOC387895	218.588	167.77	178.779	96.7485	85.5691	108.497	131.035	104.109	120.004	91.0802	119.487	131.018	54.5053	54.6523	50.4057	74.6967	87.9145	60.6005	60.1087	48.2456	43.456	93.2992	69.7439	71.4656	45.3303	57.6285	46.3422	70.7307	61.0993	58.1461
1560827_at	---	146.781	141.94	189.391	172.096	149.05	174.686	160.13	153.494	134.872	172.084	127.242	123.848	60.2922	87.6463	105.266	93.0524	99.9795	106.411	206.665	141.961	415.018	60.4541	81.2224	81.8692	26.4724	53.6933	59.977	99.7473	100.829	95.9512
1560869_a_at	---	134.909	126.392	148.625	107.683	112.196	134.904	114.863	111.93	89.7088	75.4576	59.711	78.051	329.897	190.262	273.75	465.092	622.557	333.219	67.5693	45.1366	17.5047	136.27	210.294	226.881	3.75703	8.41361	11.9607	481.179	286.452	548.727
1560878_at	SYT15 /// LOC652888	267.206	206.858	224.251	166.208	234.326	154.029	133.39	149.289	202.952	188.377	199.045	182.242	158.433	171.378	177.275	194.049	163.277	223.816	174.261	221.951	194.056	359.943	377.752	342.736	394.761	339.336	310.376	262.845	211.571	143.736
1560897_a_at	KRTAP10-11	188.74	186.19	196.978	222.898	154.88	200.775	191.019	162.836	249.548	169.314	171.726	213.583	113.395	134.463	122.958	140.827	166.085	150.666	89.2147	67.9691	76.0029	234.543	150.995	145.898	52.5645	56.6407	367.339	91.4378	73.4031	90.1588
1560910_at	PPIL6	48.0759	68.0252	69.0526	62.8975	115.086	52.1438	51.238	46.9109	63.6787	69.0635	27.3047	43.8136	43.1404	19.5691	48.7142	64.8253	48.8451	51.6359	40.1261	39.8958	46.3826	61.7907	120.622	119.66	153.131	134.421	169.442	42.2878	41.3138	39.851
1560999_a_at	IL12RB2	80.1174	50.001	61.6253	362.869	322.075	373.459	154.019	175.864	177.311	122.465	98.3352	120.908	14.9853	27.0424	14.3172	24.5522	22.2314	36.9962	21.7579	28.4861	28.8996	23.786	22.6036	39.1019	21.9361	38.608	47.651	21.4664	14.3119	19.8483
1561004_at	---	30.6998	34.3879	28.2127	77.4372	66.5868	62.8729	144.423	126.455	113.704	117.667	97.9718	141.066	18.6857	12.0604	23.9785	32.3233	17.6794	15.1922	26.8067	25.6035	30.0267	23.7434	22.1361	11.9731	13.2396	32.4552	19.3946	22.2649	17.5824	27.077
1561044_at	---	68.8321	75.3151	74.3589	101.215	64.9706	98.2124	99.5791	76.4751	105.823	90.4369	85.58	99.3238	40.6417	37.5844	31.2787	41.6929	51.4774	43.6734	72.5509	67.6526	56.288	51.559	55.2189	50.4837	176.301	128.98	125.102	42.4629	47.5432	56.8628
1561061_at	---	93.2032	53.4565	64.5513	114.533	97.4393	82.1783	62.0981	64.2864	101.976	69.4391	78.6422	76.0548	68.3597	46.4453	55.8806	81.1077	76.3265	65.8457	50.276	72.7077	55.0116	114.044	92.9974	91.9173	216.489	126.213	126.632	73.1451	88.6743	48.2333
1561079_at	---	283.021	217.707	267.775	311.307	241.648	272.608	322.347	236.544	319.534	247.528	277.284	247.674	39.5366	45.8837	65.4761	111.699	151.551	79.9979	252.706	296.82	280.418	95.8088	99.6142	108.191	200.127	220.753	274.564	54.6868	34.0001	101.859
1561093_at	LOC387601	66.6051	55.8655	71.9061	109.834	82.894	79.7058	226.596	90.9444	91.5468	142.862	92.0154	141.949	156.975	192.554	107.315	151.269	136.494	164.522	151.416	124.395	129.69	122.078	113.14	95.6637	26.7527	36.9061	20.8949	201.507	89.9766	151.998
1561135_at	FLJ34870	46.2255	33.507	54.589	49.4572	36.719	29.259	30.9053	36.423	56.1277	40.714	43.6654	42.5402	169.876	113.209	185.169	258.036	244.644	270.809	34.8176	44.8832	19.9679	55.7375	49.8044	46.0504	51.5108	61.1235	74.4601	38.4092	34.7778	40.8565
1561171_a_at	LOC283767 /// FLJ36131 /// LOC440243 /// LOC440247 /// LOC440320 /// LOC645202 /// LOC646145	180.003	94.5898	138.738	164.75	161.546	119.895	167.27	171.504	163.64	431.737	312.215	340.783	13.3907	65.3893	73.6733	84.2367	72.0962	83.5328	55.151	17.8466	71.3238	96.708	63.602	247.946	220.813	246.112	340.178	136.505	26.2175	11.5285
1561190_at	CDKL3	163.601	137.577	159.806	154.099	147.642	134.419	158.019	195.074	204.296	186.725	187.257	167.747	66.7259	74.8943	66.3953	125.675	87.087	77.6395	96.3969	121.316	68.0679	124.334	115.535	82.248	96.4768	180.499	202.093	127.672	55.5908	99.0676
1561226_at	---	149.192	148.252	166.614	43.7448	44.7736	56.2846	34.8015	46.0441	47.8495	79.6614	69.8939	86.0301	15.336	27.2789	20.7472	1247.4	1173.78	894.719	18.7071	27.6162	24.4829	49.7887	37.3284	57.3756	27.4304	54.2276	29.8645	22.5289	29.069	29.4358
1561243_at	TMEM105	162.381	124.906	122.036	153.3	115.244	126.131	150.67	114.445	175.79	161.992	171.182	174.42	121.693	137.265	197.768	245.395	162.922	127.728	101.807	141.26	142.279	207.091	143.513	194.601	276.301	288.714	200.027	127.227	106.481	106.301
1561313_at	LOC653493	101.687	54.9592	66.9501	65.5673	53.3082	84.504	67.1205	59.5102	94.0452	80.6464	86.7937	107.909	71.2988	46.9854	46.0241	73.1054	49.1747	42.8502	43.3462	57.1601	34.5162	139.676	116.673	109.993	149.446	117.821	93.8549	73.5076	52.3592	62.1521
1561322_at	---	44.5827	41.9263	46.9316	54.1284	34.9488	46.4186	35.4501	40.8346	56.5948	51.2824	59.1815	55.3288	30.8013	48.3981	40.9005	34.9153	44.8951	43.3029	44.3597	32.2373	49.9463	71.4234	56.2656	44.7519	149.451	130.173	108.134	39.5857	27.9499	33.8151
1561335_at	LOC440602	78.7764	49.0588	67.7682	99.3698	45.4037	60.9139	56.7118	74.8619	72.8247	34.7685	48.7807	65.9844	41.6946	39.0967	35.7385	64.2442	56.4434	44.3987	45.8823	42.83	55.6045	43.2875	47.4172	75.0059	131.546	112.427	141.085	46.7416	31.6033	60.6727
1561361_at	ZNF660	52.8983	70.5972	71.458	72.8982	41.7158	68.9885	51.5978	52.6188	85.4005	79.1283	68.4307	80.8628	82.6167	71.8312	62.1913	80.4826	63.8926	95.5628	80.4194	56.988	50.6627	110.785	123.521	143.469	85.0231	66.8233	82.7649	78.4391	64.8098	59.9058
1561363_a_at	---	53.8029	51.6975	45.4115	5.73926	20.6508	13.4883	187.861	179.261	158.47	163.279	184.595	157.624	7.98242	17.249	6.81579	9.08597	3.23147	6.23461	15.394	23.3512	33.3668	7.0855	14.2078	11.5316	4.13784	6.51314	13.9374	3.46741	8.89701	5.18516
1561463_at	---	71.797	57.7395	86.2764	72.4739	53.6306	59.6384	55.2743	71.2236	44.7465	86.049	148.922	75.5701	136.288	77.2441	113.787	136.804	206.835	78.9673	133.801	160.747	165.021	139.073	54.8391	45.2846	335.903	96.9251	67.9414	143.525	289.261	119.104
1561542_at	---	73.7303	47.9827	52.8339	52.1214	52.2869	62.9689	64.9132	65.5222	55.7884	41.1415	39.7418	45.4533	44.5009	36.3829	46.6305	63.755	64.676	38.8954	31.2481	60.3412	41.6875	102.814	118.306	106.958	113.254	103.589	108.704	50.362	48.5605	43.588
1561587_at	LOC284260	61.8823	43.6499	58.9148	79.9554	71.4033	69.2443	75.2212	45.4474	85.3388	55.8736	63.4348	76.9794	26.2417	7.60164	5.81469	13.6507	45.7493	24.47	18.5538	31.9222	36.7975	63.917	70.0927	48.6512	167.54	142.413	142.353	19.183	25.4096	48.3543
1561666_a_at	KIAA1908	122.988	147.22	120.69	94.6271	88.2428	103.612	109.345	93.9661	90.1934	104.158	108.68	94.0287	44.9572	32.7999	58.4365	41.6095	39.2703	31.991	108.988	151.327	56.3729	62.4716	72.1786	76.8902	37.8589	32.7352	37.7093	73.6973	79.0646	71.3074
1561737_at	---	221.075	182.246	195.415	25.8702	47.6194	31.4841	14.9864	28.3753	20.0647	35.4765	35.6877	36.1315	61.7162	24.4371	42.4856	21.3701	27.7399	125.582	1472.69	1396.31	1670.19	46.6039	36.4515	44.7869	8.16728	25.0111	17.4244	18.5783	19.6912	14.6396
1561785_at	MUC4	126.759	128.187	121.785	68.6679	45.3911	71.4828	59.6604	76.696	70.1931	73.944	87.7443	80.6741	27.5278	46.3462	35.1124	47.6774	42.5463	31.0209	55.727	59.4862	51.8699	69.7768	61.1324	50.1203	89.7283	110.243	72.1343	33.9017	50.8	44.8445
1561847_at	NUDT17	4.40942	4.88417	26.2358	11.5393	2.1951	16.8697	21.1088	10.0514	4.64215	12.4914	25.4018	29.5531	19.6827	19.0251	23.9479	46.6909	66.8696	39.0576	166.288	166.022	153.842	15.7885	19.9441	26.7215	28.5989	1.72578	44.3511	5.00635	19.9396	8.01002
1561893_at	---	22.3616	20.2458	18.236	36.9393	22.7814	33.4346	31.1245	40.9542	28.9546	63.248	47.9383	51.5376	79.3585	55.1671	48.2328	58.5857	44.129	57.2401	25.864	40.1453	17.3145	46.9268	34.5973	35.844	251.74	652.983	754.883	111.402	60.3198	105.403
1561908_a_at	HS3ST3B1	57.8817	65.8792	79.1196	76.6375	58.3793	58.9406	150.592	138.732	123.367	135.641	170.84	147.034	19.318	29.0838	27.8013	40.4849	23.0159	29.8062	74.1279	54.2729	131.341	33.0067	35.7542	42.1447	55.7418	30.378	56.9918	20.7314	25.6693	28.2662
1562013_a_at	---	62.0764	57.5248	76.1043	91.0543	63.5684	105.423	56.9182	63.5199	59.2214	52.0108	40.5296	23.7391	100.591	102.397	120.214	116.992	121.587	147.055	215.299	176.2	130.192	53.3563	45.9315	69.2749	12.4066	33.1702	11.8034	36.4154	25.9103	32.4447
1562058_at	---	62.4607	48.9015	52.0416	82.87	43.4383	68.4196	57.4161	37.3455	82.4116	46.2607	58.4574	56.1232	51.5045	48.6274	41.6714	49.0639	62.3116	41.9115	43.7565	57.3848	43.1378	80.4395	63.2244	67.1307	103.895	119.69	105.435	46.8332	54.8824	54.0502
1562081_a_at	---	116.804	125.532	130.783	124.221	101.34	125.652	97.5252	104.09	157.864	123.86	124.17	114.052	61.6165	63.3788	41.2403	105.381	59.2562	84.5026	74.9398	85.7271	70.4335	112.128	149.023	149.982	185.71	180.927	182.138	98.0258	79.718	73.9634
1562098_at	---	106.909	35.4291	38.8423	67.051	107.166	79.1865	86.195	59.5562	53.3538	42.6006	30.3562	92.8374	52.1547	50.4932	65.7317	31.5076	51.8326	51.9786	63.6909	61.3703	53.0209	75.1495	63.5854	87.2875	213.551	256.904	223.298	106.491	88.4363	95.1263
1562194_at	ZFHX1B	674.27	721.05	644.121	1080.58	1131.28	1090.11	407.388	389.384	331.464	137.759	147.136	162.825	168.867	324.684	452.416	34.5205	27.4005	116.264	668.858	926.99	532.682	1020.68	1254.4	1217.97	232.794	241.683	236.097	1027.85	475.754	1538.68
1562230_at	---	171.56	132.643	160.842	105.601	105.856	120.169	85.2385	62.1759	62.5869	54.2061	40.114	63.4126	77.116	59.6047	92.635	95.1575	88.0229	133.373	247.877	326.02	162.925	51.6597	69.9749	54.1563	16.7465	15.1536	28.07	81.5322	78.8891	151.411
1562247_at	LOC286058	114.408	101.911	76.5528	143.039	104.229	119.238	80.1228	86.9387	117.058	95.112	94.9665	93.7281	84.0682	91.102	74.2563	84.2705	94.7953	72.1512	89.7822	88.7685	86.8168	140.44	121.613	81.6954	510.033	403.796	409.543	106.477	91.8511	93.9891
1562259_at	TEX9	176.023	114.937	153.451	190.629	166.819	214.766	105.379	102.405	166.486	99.2868	108.508	138.916	186.038	117.367	159.031	228.011	199.532	124.391	91.3068	85.3129	62.5504	306.258	296.637	207.503	252.648	259.752	166.215	200.06	128.89	155.638
1562263_at	LOXL2	24.5782	25.0868	27.7615	72.1353	50.2468	62.1098	52.1356	77.6189	67.6174	49.7804	29.0498	57.7482	18.8769	11.1978	22.5916	8.16383	46.2117	29.2015	8.73066	13.3208	7.59236	37.1289	80.2013	62.9937	105.265	101.785	115.557	74.7566	69.0465	51.6425
1562289_at	---	460.589	418.344	491.081	3665.79	3748.23	3535.98	856.499	838.768	770.801	297.755	243.639	293.954	263.627	465.036	593.709	181.973	230.333	339.473	69.5848	65.9189	51.9858	713.586	889.604	892.851	1266.85	1516.15	1343.22	39.0568	41.6741	40.5816
1562367_at	FLJ39531	12.9762	11.7229	17.3878	22.82	13.8336	6.84153	9.72615	12.5971	14.6863	6.85848	22.4027	20.8481	14.7857	5.40872	17.7891	10.1449	10.972	20.6696	27.0745	12.2418	2.85057	313.725	369.768	318.585	8.99338	23.7887	18.943	13.5838	11.0945	11.5755
1562378_s_at	PROM2	180.198	94.0152	109.285	142.215	248.514	165.129	97.1159	117.731	157.835	172.649	407.675	212.061	258.84	160.197	187.956	174.207	305.762	101.553	155.025	211.354	268.964	224.712	138.199	122.593	426.415	325.75	279.834	305.14	542.629	224.241
1562426_a_at	FARP1	105.602	76.9996	67.0853	94.7932	86.2167	78.2504	92.1847	84.271	133.134	75.2806	75.9453	96.5134	44.9162	22.5415	20.7225	38.3095	42.6025	19.1584	38.6126	26.7046	18.2952	69.6989	52.554	62.2573	130.892	104.082	133.952	49.7296	36.0115	31.5335
1562428_at	LOC654780	440.522	391.625	495.743	435.812	359.079	450.129	422.328	475.37	505.578	675.345	564.899	538.622	336.419	341.359	274.703	427.851	227.565	386.796	540.335	387.917	303.422	666.464	605.555	617.397	733.025	1067.67	1078.51	596.072	407.628	592.224
1562457_at	LOC283331	11.6388	10.4174	21.7341	24.6393	25.0454	16.594	20.2367	15.4739	8.16889	10.112	18.6586	7.81649	128.508	125.205	144.863	83.5407	86.6423	140.479	119.712	89.7372	60.0885	16.1262	18.9835	15.0394	11.7553	22.1399	25.7672	67.7145	47.4785	65.0532
1562468_at	---	32.4002	23.2017	27.666	42.2897	50.3017	28.3107	45.7023	34.5057	36.694	30.7682	30.8249	30.7116	29.1832	28.2455	21.2137	19.9536	13.7603	29.7836	35.4887	27.2101	27.8305	43.3969	28.9595	47.3436	162.08	281.052	244.886	35.7388	36.672	33.822
1562481_at	---	46.1653	58.1185	46.9642	91.3889	104.929	92.0143	77.9289	119.976	81.0358	69.4895	62.8018	77.4144	79.6784	59.9764	109.053	41.0399	27.8756	35.7984	181.744	199.685	146.967	23.0016	25.4505	23.5956	530.682	643.125	469.076	50.6638	63.7586	52.166
1562524_at	---	117.353	54.2618	75.8847	98.7673	57.8093	74.0549	69.2195	76.7777	67.3154	79.4754	43.031	77.4919	75.4626	63.3666	39.0712	63.9792	64.1444	64.0349	65.2374	72.1038	67.2132	106.731	96.5409	76.4556	301.739	199.264	270.825	105.26	125.959	62.617
1562529_s_at	RORA	474.137	395.273	494.802	3333.42	3343.06	3254.92	3561.12	3716.39	2988.75	3025.89	3101.8	3092.55	47.6344	23.2087	36.6457	10.2869	24.2461	22.5292	127.488	135.978	155.205	80.0612	67.8375	91.1705	107.844	200.424	165.691	27.1313	32.9971	22.4952
1562587_at	MIST	25.0297	22.5695	32.3189	9.64771	7.99426	12.6196	15.0157	11.6865	12.1326	4.0232	10.3401	2.92957	6.93198	25.5754	24.261	682.647	729.82	560.026	10.1135	16.6278	30.1208	4.61678	11.4014	15.3497	11.8062	28.4052	4.93431	7.64225	9.95423	7.63925
1562601_at	UNQ6975	55.4385	34.861	30.5817	38.7124	10.9893	41.0873	27.4229	15.8208	44.6301	52.5759	45.8366	56.4081	21.4185	16.5404	6.27924	42.6538	31.853	25.4238	28.4377	8.7766	7.08125	40.5527	44.1972	53.4623	110.619	118.502	116.44	54.0752	46.4987	24.4395
1562664_at	LOC286009	83.1859	81.4933	71.8811	108.99	88.7576	108.142	66.462	74.8653	70.3362	99.2233	117.426	46.7354	101.921	82.4649	113.724	121.944	196.061	115.25	152.205	120.486	184.702	124.001	100.007	87.212	234.959	125.605	142.394	127.365	319.915	150.912
1562671_s_at	---	35.5354	16.5583	20.217	111.763	110.133	125.211	94.1241	84.6514	69.965	87.5197	66.9109	76.8118	3.85006	5.63645	7.50675	4.3197	7.61276	14.222	11.2028	13.283	18.0124	7.38125	12.6341	12.6994	23.6849	23.1612	32.3649	18.7595	15.5021	8.60056
1562697_at	LOC339988	99.097	89.3525	128.555	1444.86	1504.26	1442.15	978.363	1001.1	939.075	632.12	681.538	682.935	24.106	30.6242	22.0321	16.2487	24.0973	16.4499	38.0649	25.6235	29.1096	64.2094	67.0203	70.7554	74.131	125.339	119.498	27.4742	32.3176	27.661
1562731_s_at	MDS2	70.494	71.2429	89.443	47.1168	45.0183	54.4545	85.7003	93.7687	100.747	140.097	141.309	142.609	44.024	47.4068	42.0867	63.7202	38.7189	41.9373	37.7512	58.0059	51.8178	44.4383	51.948	44.9466	79.7806	67.2692	92.2757	59.24	45.3957	61.6669
1562745_at	---	79.0563	77.7679	96.3792	79.806	87.1131	94.7695	46.0832	89.855	93.1114	98.0112	103.62	124.438	349.359	385.124	330.826	127.16	138.191	211.786	260.278	329.389	203.488	94.584	139.6	117.724	14.4861	88.4825	76.2574	281.876	211.867	280.205
1562777_at	---	34.5509	40.9594	51.7452	48.4611	35.8794	26.3136	15.0774	20.0973	31.1347	33.8532	26.0772	38.5019	33.4727	47.6819	34.7695	36.1586	27.1309	13.9234	29.7245	43.2665	20.4021	137.883	160.238	161.385	84.849	76.3851	82.7699	28.0013	29.3719	42.5554
1562831_a_at	LOC283089	35.4784	13.927	31.4862	33.2249	34.2182	20.0839	7.31248	36.5292	49.8551	37.984	44.2611	35.4552	11.9264	6.08792	12.9057	15.5928	19.3853	10.9964	8.96548	6.9328	27.9596	674.12	698.046	821.498	47.089	53.003	47.3951	45.6798	32.6139	20.0898
1562836_at	---	1127.38	1199.45	1026.9	1570.06	1543.56	1587.67	2078.4	1980.8	1865.36	1160.47	1210.3	1037.65	28.1215	31.2803	32.5524	63.7342	40.3752	34.0083	42.2465	45.2273	51.1764	656.792	762.339	835.224	933.107	1417.88	860.72	56.9251	33.749	50.8047
1562844_at	LOC339822	101.387	40.034	64.097	60.7353	97.4295	49.1151	78.6444	63.0676	107.072	110.052	190.885	157.973	126.215	60.543	78.7114	72.9413	25.4395	80.4325	94.4963	76.2787	158.868	160.452	89.7083	110.709	113.795	89.149	56.4871	149.417	236.446	88.85
1562848_at	---	78.2687	60.8693	93.7938	73.7578	70.976	69.8137	81.1059	72.3868	76.5606	85.5939	85.2847	74.0173	27.7117	26.0042	12.3653	24.1183	15.433	51.7708	41.1393	43.9959	39.2796	36.6564	55.6972	65.2529	125.511	149.711	142.879	64.2891	77.7464	51.8413
1562852_at	AGPAT3	320.578	285.723	345.58	290.362	244.232	254.495	249.273	195.273	359.994	267.215	315.22	338.918	196.687	222.705	148.31	157.035	180.642	218.329	473.521	349.903	352.657	483.083	510.13	461.95	532.355	527.873	468.074	270.276	217.512	217.098
1562888_at	FLJ90231	82.3454	85.2174	68.3699	99.5568	76.2212	101.43	68.705	89.9253	112.192	52.0845	109.324	86.8077	51.6424	36.3661	38.3729	62.7824	64.6056	35.4452	45.4054	39.4137	35.7345	96.8125	135.864	64.192	147.614	110.549	137.368	72.0459	53.9424	38.2848
1562890_at	---	152.23	104.285	98.1021	88.2543	94.2724	143.733	109.608	116.937	120.841	177.945	181.242	133.281	71.5723	31.6171	24.4401	82.6608	56.1098	91.7261	109.424	48.5391	49.3302	126.743	143.199	163.65	42.6738	36.2692	87.5902	99.9965	97.2873	102.686
1562896_at	KIAA1856	239.583	231.179	265.132	344.809	287.862	330.893	269.859	174.148	345.466	282.135	303.676	328.23	273.634	303.899	242.814	371.067	250.674	298.732	245.453	229.317	215.476	342.441	348.096	304.889	601.398	632.099	609.078	279.382	268.444	278.766
1562903_at	FLJ10661	146.993	179.845	161.024	152.848	116.813	143.664	143.762	150.674	189.51	175.444	177.636	196.295	183.827	167.869	129.294	184.337	178.189	197.791	105.108	115.497	109.103	156.988	149.02	121.715	582.32	515.905	529.499	124.648	76.77	114.421
1562946_at	---	154.948	92.391	106.64	124.842	107.129	118.162	126.894	117.033	141.498	196.412	148.826	174.196	76.6962	116.545	86.454	201.452	108.576	161.426	156.153	225.646	95.015	105.85	83.9418	120.942	77.8563	106.68	196.622	149.564	103.538	169.42
1562957_at	---	57.9606	34.2329	49.0388	209.436	208.136	205.066	169.372	92.225	162.527	159.623	162.075	153.36	19.1002	24.5141	30.6964	31.3569	45.1143	29.9546	26.0971	16.5151	16.7707	36.7289	22.5697	47.9538	22.2261	46.5719	69.3267	18.5233	16.2969	16.8259
1562962_at	---	90.7996	69.0655	94.4187	96.8644	73.3042	80.362	73.6228	50.6107	117.378	91.7598	111.487	64.0154	380.71	329.061	250.871	177.412	142.838	166.073	98.5478	113.575	52.5473	95.3774	124.188	107.589	104.924	168.491	136.046	523.723	366.203	405.964
1563030_at	---	344.964	339.254	341.75	328.972	318.727	397.846	312.346	254.092	306.584	334.684	372.29	348.799	278.043	274.47	176.225	265.965	332.976	243.489	438.785	295.379	266.151	473.473	517.296	376.405	454.001	551.525	1130.57	329.883	278.071	242.638
1563034_at	GPD1	290.507	200.616	225.066	134.484	79.4536	122.597	97.2347	69.0747	134.743	26.4802	37.0158	27.8099	20.5829	6.12053	8.34951	2.81584	1.66128	10.2929	7.77281	0.199864	3.84348	663.596	440.015	358.153	425.367	676.412	367.147	82.6954	15.8924	3.30888
1563053_at	---	20.4338	35.4217	27.2553	18.6018	5.041	9.72926	8.3623	3.18903	1.41074	3.24334	10.0742	18.7153	44.5063	34.0689	48.584	33.2059	16.799	17.0085	19.105	1.56729	13.6396	58.6317	66.1966	59.4807	213.859	265.676	223.642	91.1566	120.492	87.4915
1563063_at	---	173.207	106.431	118.521	170.672	125.965	148.043	114.633	109.273	216.751	195.596	173.337	151.462	77.0785	67.0577	57.1531	113.847	77.4541	99.9217	97.8487	94.6011	62.0183	161.184	137.507	139.726	286.677	264.558	299.021	120.274	76.8841	119.42
1563088_a_at	LOC284837	829.53	842.189	868.098	315.944	313.236	268.701	115.389	63.0268	74.5516	130.548	121.042	132.75	375.913	342.923	504.453	21.5432	14.1841	51.5441	42.3682	17.7665	15.8068	1599.57	1939.55	1888.94	14.3602	16.8963	13.0617	2486.41	2591.85	2183.76
1563090_at	CCDC33	107.688	62.4016	61.5551	99.2989	106.369	58.0664	86.349	84.7386	116.089	51.9543	103.262	93.7029	48.704	47.1141	28.4536	55.4931	58.1743	96.1258	46.4498	55.659	46.2928	34.6345	102.128	105.898	139.159	159.471	139.651	65.7369	22.8578	64.3134
1563105_at	---	105.077	109.548	103.856	136.76	132.141	108.502	116.089	74.2724	94.2764	76.4526	65.6956	104.372	53.5097	55.9909	49.6928	94.6926	81.1713	69.8217	35.1573	47.3088	34.3893	199.462	160.998	158.14	423.269	389.205	389.447	138.624	77.5847	121.955
1563109_at	GDPD1	225.515	200.228	199.393	234.778	234.368	277.474	172.401	193.512	208.524	204.603	251.561	171.189	160.944	104.693	108.081	109.506	148.385	102.331	153.973	233.042	167.587	311.573	194.221	192.443	314.437	275.746	282.512	142.131	150.164	139.902
1563182_at	---	116.287	98.0229	104.938	102.765	57.9606	81.5281	148.684	136.92	165.53	142.069	124.401	96.6015	54.8466	63.0323	38.0135	80.8112	85.7638	64.6264	25.1693	43.5445	33.8375	107.943	142.118	83.5788	15.7414	46.7492	47.1715	62.7935	56.5969	86.3365
1563302_at	---	37.1891	26.618	23.839	45.1001	49.0617	48.772	51.7269	40.1494	42.514	32.2894	47.9001	25.317	49.0678	45.1833	32.0242	42.5997	39.1843	63.982	60.1096	47.306	76.2823	62.4754	42.4162	47.0627	134.474	168.31	148.67	36.5146	46.5059	32.1536
1563344_at	---	85.9165	67.649	98.6061	114.716	103.676	92.596	87.4123	66.5492	94.6401	48.3743	54.6468	57.1744	80.9282	48.9736	14.573	103.669	72.8964	95.3999	86.7339	132.72	61.8632	81.5107	87.9403	73.605	161.883	167.539	144.177	61.331	49.5347	49.5043
1563357_at	---	412.928	413.432	430.096	638.25	622.901	669.145	811.104	781.317	671.037	672.344	615.877	708.313	233.29	253.623	149.548	391.505	414.148	417.97	187.809	353.658	257.196	602.188	678.172	679.622	40.093	81.6094	62.086	415.629	241.002	168.955
1563431_x_at	---	77.269	74.5862	63.4507	104.776	94.3621	124.075	96.3818	140.155	100.516	135.921	143.288	124.52	58.6492	37.0393	78.8283	87.3095	81.2058	43.616	24.9906	20.1564	26.5664	164.516	149.337	153.001	65.6487	121.171	92.123	83.3878	91.0587	97.4909
1563512_at	NOS1AP	77.5349	45.2079	30.2266	53.9096	54.3792	38.5181	6.40892	16.7533	40.1766	17.9349	44.1942	19.2958	29.4343	31.1268	53.6796	63.059	65.6863	8.5925	27.8411	32.6521	65.073	55.7904	59.2335	75.2074	100.821	122.598	142.551	49.2737	61.6529	45.8795
1563553_at	---	165.032	130.21	121.029	30.6486	36.1879	45.5881	65.9082	59.4376	51.9927	36.3743	56.576	78.8862	46.7715	25.5372	36.6174	41.175	21.9276	22.6812	67.3807	59.6726	41.7837	19.9661	14.4467	24.1678	28.3798	31.7134	31.4029	19.5879	26.8777	26.831
1563577_at	---	106.868	83.254	101.815	133.71	117.538	135.073	89.6746	106.634	141.277	97.4722	102.527	96.3329	63.4319	49.7173	63.0165	58.3318	41.2894	57.693	90.0553	67.4613	52.3079	82.9969	144.898	119.61	55.467	99.1497	113.764	47.7104	46.4695	64.6795
1563629_a_at	LOC283874	210.547	214.769	203.339	184.776	173.142	184.491	154.219	135.094	162.271	143.877	120.724	139.991	50.4121	66.6517	96.8672	55.4855	60.3087	50.6833	309.774	240.466	211.863	116.726	139.143	160.667	22.1178	51.1837	21.765	175.596	232.115	228.063
1563674_at	FCRL2	4427.85	3966.71	4061.04	164.518	143.393	189.476	77.7819	102.339	99.8756	95.9982	99.411	102.995	9.81505	18.9002	8.63632	16.9556	12.0478	19.173	13.6766	17.0274	18.4161	77.3361	73.8787	74.6801	19.5773	40.1142	41.2788	9.92036	16.6948	21.018
1563720_at	GPR141	32.5663	31.6279	43.0836	158.993	145.558	150.402	38.5302	54.8427	59.0253	38.8293	21.0702	32.347	30.6008	37.6833	55.4524	37.9137	26.6049	32.2273	200.303	155.423	105.183	38.935	53.2779	45.3128	49.1402	60.4613	83.8653	19.8554	24.5538	27.4075
1563796_s_at	EARS2	124.077	123.325	143.163	147.014	139.122	144.852	129.83	146.967	135.244	96.9597	104.62	133.555	121.011	135.185	178.766	216.101	130.998	191.309	166.33	99.0339	147.297	84.5219	85.3464	59.9667	14.5135	40.8127	31.8052	99.357	99.4814	92.6494
1563853_at	LOC283045	408.831	375.151	465.316	404.389	349.007	477.095	405.583	417.88	459.586	431.145	557.986	492.497	246.668	271.416	270.199	331.635	247.181	310.629	323.564	347.038	215.815	557.838	592.814	532.434	499.566	669.544	753.471	543.807	328.742	463.347
1563961_at	FHAD1	147.181	87.4882	83.7634	300.594	108.988	186.346	88.2957	108.46	170.338	111.991	178.593	131.164	124.979	106.026	97.9808	117.42	155.997	96.1824	117.881	108.663	118.217	217.505	187.872	125.104	354.559	398.086	418.275	122.486	143.574	112.666
1564029_at	USP49	77.9393	76.9599	81.0952	77.8361	57.303	75.7439	75.7414	77.7872	144.268	139.552	98.0258	117.996	100.551	97.0321	53.8087	140.66	125.362	101.887	115.503	170.345	90.0653	125.259	94.9774	92.2912	106.897	138.098	171.071	139.941	93.2748	123.056
1564031_a_at	C5orf16	135.051	142.002	159.908	144.201	134.811	118.342	129.068	141.845	164.39	177.063	166.96	227.407	115.062	115.195	130.768	109.295	102.129	107.181	246.908	202.34	218.289	127.231	115.225	117.985	91.1899	92.619	101.494	167.869	168.817	170.991
1564069_at	---	143.852	111.734	112.593	157.323	95.5117	133.184	118.057	119.489	143.385	154.455	128.362	182.498	116.746	80.1876	109.867	151.708	155.304	110.405	116.097	125.983	132.672	204.495	149.655	124.007	448.537	173.623	134.174	172.906	143.637	137.797
1564077_at	LOC285513	331.769	380.752	357.359	1147.78	1124.97	1218.85	1103.27	1055.37	981.726	1187.53	1286.38	1207.52	1363.28	1003.64	1403.92	925.428	1186.77	1065.17	226.531	221.537	136.057	147.123	200.647	214.066	56.3395	69.0879	77.5468	298.91	300.177	514.919
1564139_at	LOC144571	158.797	150.334	115.326	1510.17	1509.82	1385.93	1969.17	1982.21	1909.63	1501.08	1435.17	1267.4	94.9228	107.956	197.01	84.558	96.0223	146.083	198.169	164.644	225.242	70.3096	57.7767	62.1085	73.2866	139.399	114.197	27.4526	28.2358	16.2068
1564149_at	---	28.4952	17.5124	15.525	13.3121	8.61051	17.6597	14.6736	14.8874	17.1811	23.8672	11.8232	37.5572	3.41435	17.8948	4.52621	20.18	14.463	6.99524	122.606	153.907	164.878	16.8535	20.2575	14.5487	14.9348	16.3492	0	15.9032	11.0048	29.8602
1564150_a_at	LOC256021	9.54512	18.5051	8.37383	13.8551	21.9135	20.5293	87.871	85.2154	106.209	104.52	117.256	126.185	35.8062	25.2929	28.1725	19.0591	3.76445	8.9118	4.91078	7.76689	12.9725	6.30228	5.3535	4.41454	8.60819	10.0712	17.8004	16.0617	26.119	69.8201
1564155_x_at	---	559.843	608.444	652.579	208.381	204.946	229.756	442.277	509.823	504.813	698.25	723.906	699.193	249.159	155.503	125.668	240.995	203.457	183.019	207.028	173.276	138.794	190.407	147.974	144.861	422.41	404.685	366.231	125.004	138.441	115.642
1564207_at	FLJ35390	279.734	232.226	250.116	235.512	208.606	224.085	182.013	194.854	179.483	199.292	174.238	204.954	78.4268	77.1255	78.8704	122.193	113.858	102.437	118.922	103.742	98.7096	246.318	232.84	235.802	323.57	322.251	286.292	174.079	116.683	107.26
1564276_at	LOC441108	122.407	72.3985	65.6217	216.848	151.472	168.957	95.8968	76.7907	105.633	50.4768	56.0182	64.3519	15.8072	23.7491	20.3459	24.2372	16.0085	20.8574	43.8693	52.3878	42.5951	20.375	21.8628	26.3689	39.5063	63.1289	57.5091	63.0972	90.9097	66.2579
1564277_a_at	LOC286297	175.58	151.123	147.17	149.916	162.587	155.974	154.581	176.2	201.318	200.114	201.176	197.713	132.111	156.614	116.251	198.715	146.004	171.972	162.199	117.055	230.607	229.957	238.173	242.052	325.86	328.083	361.574	209.017	130.207	153.634
1564310_a_at	PARP15	298.713	299.202	342.054	428.973	410.689	482.952	258.985	265.032	228.271	171.531	176.178	167.018	22.687	42.4607	37.0619	16.3822	18.6013	35.8018	87.0896	60.7427	121.582	27.7224	22.1844	17.5132	8.61413	8.21078	13.6596	32.2849	26.8314	23.6205
1564369_at	---	92.2843	121.836	93.8396	106.921	67.4191	79.826	49.4876	44.5818	58.1658	53.6357	42.107	52.9911	92.3857	99.1736	40.1801	102.197	96.4609	109.095	135.614	122.218	112.747	243.955	268.387	251.847	97.1317	102.618	91.7186	285.778	233.124	192.858
1564430_at	---	35.6086	15.1392	33.5628	41.936	16.82	15.192	37.7419	29.3208	36.2552	20.6594	28.6625	22.4311	22.3532	17.7093	28.8496	192.244	208.687	127.688	174.461	93.2384	146.68	22.8429	18.7072	27.5711	28.9763	24.789	29.9356	68.8261	88.6062	54.1381
1564435_a_at	K6IRS2	9.54322	17.2167	20.5457	26.1575	44.1415	32.081	57.1503	42.7164	52.4794	100.276	121.36	108.864	16.1552	10.9989	21.4849	17.1269	20.0534	8.52834	12.5033	13.7696	10.2164	12.6075	6.9378	7.36098	17.3541	17.2953	23.6475	20.2839	6.92692	10.6225
1564443_at	DLEU2 /// RFP2OS	31.1938	21.3781	37.2547	23.2827	30.3769	35.0823	23.2492	19.307	26.7985	34.5855	18.6848	26.8176	31.4469	18.2196	10.1511	32.8109	28.7696	22.7939	43.4459	14.1186	42.794	30.0243	42.9011	17.3542	102.928	138.542	110.857	35.5651	47.8203	33.6475
1564498_at	---	189.382	109.85	158.903	81.486	134.334	96.0617	72.4675	89.0419	126.367	136.217	90.9247	134.179	166.205	153.733	112.887	124.832	121.643	149.022	76.8879	53.4246	59.569	249.106	152.689	225.623	377.469	319.768	265.574	222.171	203.095	193.975
1564525_at	---	38.7419	37.1219	53.4443	36.0481	21.7983	48.4764	23.9662	33.8862	12.9144	24.3163	31.4333	22.0069	21.8513	52.0494	79.3236	83.2649	88.9561	89.976	204.864	206.624	160.165	25.8514	17.8539	51.5234	56.9219	67.2734	85.0473	27.907	29.6899	23.1666
1564656_at	---	97.7436	94.2009	94.177	178.167	134.857	140.233	156.653	149.06	158.304	114.477	126.667	116.007	69.6646	75.316	64.918	69.4492	67.1761	57.5139	85.8953	113.029	102.416	65.1174	58.7681	67.1582	60.8419	100.97	121.686	85.8728	52.0539	119.034
1564658_at	FLJ39237	302.894	206.206	219.732	241.509	254.473	218.995	313.148	215.233	301.357	355.4	282.702	318.125	136.382	150.546	122.33	258.369	160.112	253.582	250.867	223.439	181.536	201.849	246.148	245.266	340.056	368.739	442.858	217.822	154.573	233.753
1564776_at	LENG10	72.2642	110.314	94.8124	207.686	244.774	224.726	420.553	404.838	362.499	247.699	199.35	251.345	101.895	149.081	120.77	89.2595	117.127	133.164	177.254	174.289	110.408	79.6114	70.589	67.7624	84.8991	91.0571	101.667	52.127	33.7646	75.0767
1564816_at	FLJ25976	78.7555	53.0674	43.9256	57.5462	83.4043	60.6909	46.9455	57.4743	63.0388	47.7624	49.8595	58.3527	35.4927	49.1079	37.1233	36.362	64.3833	36.9664	30.1701	30.0323	57.9238	107.674	117.516	113.591	71.911	102.558	56.6991	51.8897	36.8912	30.4889
1564984_at	GPR133	27.5997	0.159462	34.8071	43.0884	10.5547	55.6733	31.6087	39.027	93.9782	46.5627	42.5567	53.6015	17.1949	24.7404	27.8804	60.8083	44.0443	18.2002	29.9326	69.2153	43.2023	202.249	52.9384	112.79	1472.47	1302.19	1465.4	0.138508	0.156437	0.127433
1565389_s_at	GRM5	81.2774	137.826	124.151	111.632	68.6286	95.0498	153.256	127.17	166.323	208.252	200.475	161.655	179.875	178.633	133.997	196.497	207.741	217.478	118.529	139.302	110.189	25.4466	33.3904	11.1129	2.87601	5.06363	1.28951	30.3616	11.518	48.2234
1565562_at	FLJ21687	114.289	88.7966	82.5468	114.906	95.0212	111.339	89.0203	78.8573	126.61	89.7177	96.2	97.983	71.8408	70.0278	70.9223	110.105	106.81	92.2598	70.5666	94.369	99.6378	102.539	101.623	100.092	162.938	174.755	194.52	114.091	71.8287	86.2379
1565620_at	RP11-144G6.7 /// LOC399761 /// LOC648380 /// LOC650155 /// LOC653468 /// LOC653471 /// LOC654000	224.444	82.2688	90.171	138.469	113.726	99.8609	152.152	133.304	142.701	163.772	241.106	228.852	98.8377	112.403	159.667	131.079	93.6781	109.553	186.047	228.795	145.59	160.457	113.469	111.483	378.963	354.892	345.876	87.0402	98.7407	91.0255
1565627_a_at	LRRK1	234.669	226.308	260.619	72.6205	53.9162	71.4393	47.958	48.7863	53.5444	42.061	46.4075	87.9804	544.578	645.594	873.247	754.242	897.523	774.898	604.954	633.933	853.744	222.803	234.869	254.035	284.677	205.136	204.325	227.885	279.844	618.925
1565662_at	MUC6	64.1466	66.9146	71.5909	74.2616	64.0727	75.1967	56.5875	58.5003	70.3249	73.4448	61.2876	90.2028	43.4461	51.745	31.4381	74.9769	83.3335	74.4732	70.0108	65.9439	63.3929	74.9268	82.2336	86.886	167.929	242.688	103.671	81.5913	53.067	94.1257
1565690_at	---	58.8845	73.8644	84.3857	76.7872	76.3501	73.3532	76.9327	71.6443	67.7845	67.0656	60.7743	49.1641	154.616	112.804	115.874	83.5472	163.83	89.8918	136.284	107.305	113.654	64.7073	39.1882	32.4206	26.1372	52.6841	49.2257	105.163	101.838	171.719
1565701_at	---	241.493	177.473	203.252	542.964	555.598	555.232	155.262	161.754	146.697	163.742	144.449	149.871	60.4431	54.1686	100.048	66.5337	68.0634	65.3965	41.5411	38.2299	35.5941	89.139	121.442	102.181	58.9713	74.8553	114.169	136.62	110.254	119.913
1565706_at	LOC645874	233.617	207.684	211.461	92.8776	92.1795	97.5952	54.9801	63.3186	46.0991	29.7172	25.7609	20.5622	217.417	181.831	339.162	582.511	675.964	383.904	549.935	603.127	182.469	43.6568	71.7731	64.6629	62.7274	108.254	83.7187	308.337	207.194	587.576
1565732_at	P11	58.4823	58.5993	42.1567	58.1381	63.2158	53.9046	65.158	42.5345	52.9079	50.7997	52.9579	66.2199	56.3256	54.6408	57.1077	46.0085	40.4748	36.3769	48.7821	75.0404	42.871	118.535	113.832	135.812	68.3055	72.1519	66.4945	55.9805	65.9834	43.9607
1565762_at	---	674.53	654.802	712.549	840.822	809.425	842.382	548.779	586.145	607.012	488.789	494.921	581.177	185.618	186.969	209.619	500.855	532.74	594.007	1906.38	1966.64	1525.19	152.71	163.288	241.205	182.585	217.994	219.737	295.351	236.628	277.329
1565765_x_at	FLJ14834	204.478	171.803	247.554	187.042	163.823	248.44	171.758	160.968	180.701	675.937	617.102	722.28	418.76	476.306	557.521	509.172	321.431	346.468	605.635	612.848	464.241	213.192	262.577	280.021	69.2007	147.927	176.801	624.251	475.363	594.156
1565811_at	---	718.456	670.264	696.467	468.5	439.288	401.571	930.039	941.676	961.508	766.182	907.985	656.192	462.353	922.415	895.717	1070.32	327.982	639.149	141.607	954.24	396.776	1204.04	1175.7	1225.08	1317.9	1439.53	1626.64	527.677	366.286	495.725
1565886_at	---	311.196	240.192	254.545	335.52	340.788	372.019	299.185	301.608	257.234	222.803	196.691	189.865	71.6274	118.126	143.746	173.177	144.761	134.393	191.912	199.257	166.668	145.566	141.648	170.341	39.8297	70.7065	88.5573	123.949	115.394	162.798
1565928_at	---	61.5525	56.2152	59.2466	80.1177	50.5305	74.3132	59.8633	56.207	49.2093	55.2152	43.6703	62.7965	38.9974	64.8124	26.2659	43.8088	50.9036	47.3936	46.6354	65.1642	46.5699	98.1539	77.7698	85.5642	174.619	182.003	143.889	70.8285	38.1019	61.2805
1566029_at	PHACTR3	50.4588	53.1226	56.8572	73.456	46.4641	66.758	65.0847	57.5364	65.9629	71.3105	57.8045	56.8366	58.1381	21.523	49.9065	57.4673	49.4674	42.9623	40.5747	38.5825	45.209	66.4715	73.4293	62.478	109.219	114.736	102.809	50.4022	42.4108	25.8402
1566040_at	LOC653316	6.73635	8.07405	0.367613	8.68785	0.710048	3.51525	153.55	201.098	154.032	234.037	221.196	203.778	4.59213	3.76123	9.71644	9.04986	10.9946	0.810586	2.13321	8.64452	11.8535	6.99535	8.03584	9.88496	2.53311	9.72838	1.71072	3.68296	7.13505	4.47082
1566084_at	LOC644215	126.484	108.802	89.1423	155.01	91.3222	123.519	98.5737	99.9143	148.743	116.464	137.296	115.731	149.738	87.1532	93.4092	108.743	171.482	95.8587	109.495	93.2383	110.31	176.981	175.131	135.97	260.469	208.723	193.733	179.569	100.265	93.5787
1566144_at	---	117.924	147.753	142.265	149.835	155.407	183.627	144.787	152.908	171.936	228.856	185.458	166.179	479.892	496.655	481.27	292.08	377.213	366.125	417.816	421.754	352.832	94.914	91.758	107.96	147.747	145.193	190.571	403.826	266.434	461.329
1566228_at	---	92.3899	82.0985	81.3107	123.371	69.3237	118.208	89.7555	78.401	135.344	108.544	98.1958	113.517	74.8017	61.9114	44.1268	61.5846	63.7382	69.4216	55.4027	80.0574	70.3424	106.465	75.2348	66.6035	129.731	317.936	203.977	89.2594	53.7203	57.8278
1566363_at	DNTT	148.794	135.965	134.093	131.225	107.119	113.764	91.0623	111.846	124.638	115.663	87.688	99.6537	52.1911	47.6234	31.6749	61.8619	36.7147	51.391	42.0474	57.4493	47.7237	69.6515	61.0018	61.0567	29.2617	32.8256	79.9162	64.3836	33.879	46.5886
1566424_at	---	68.292	58.8311	88.9007	29.8323	24.3071	38.586	49.5991	39.7644	54.8319	52.473	40.2623	57.7679	25.6716	30.0756	25.6189	42.4589	48.6408	57.8493	440.954	417.817	374.007	24.3285	28.0454	37.0472	20.9357	25.7242	34.8644	28.7699	30.0056	39.7516
1566428_at	PAX5	512.451	446.704	470.17	6.02112	7.47652	17.4202	8.50735	15.9194	10.6383	8.85928	4.49086	3.59139	9.37689	4.13743	7.06669	8.94651	1.74865	6.76433	6.18166	11.2953	2.61806	13.5813	14.9867	9.4657	3.96354	4.41827	6.39045	7.18323	3.1458	6.4271
1566459_at	---	72.0052	45.3894	57.8567	61.7224	38.147	49.8076	46.0473	41.3298	54.577	37.6911	33.2405	53.8831	75.0919	57.5314	35.1283	38.4631	52.9456	42.9207	30.1765	49.0384	39.8855	75.4401	110.519	51.2078	164.661	199.387	148.032	110.067	90.5938	66.9384
1566484_at	FHIT	74.6542	53.9869	41.4011	82.1897	43.9331	46.1013	62.3099	52.5474	86.6121	64.4128	77.8846	46.2088	77.6216	50.3219	45.2838	80.4651	83.406	72.2112	44.5907	68.5892	30.9346	104.669	47.8006	72.1666	234.65	172.471	189.298	75.3922	89.128	41.7413
1566518_at	---	117.757	126.874	105.149	60.5876	60.8589	88.5894	54.5849	98.6694	94.0233	112.587	131.66	112.625	5.53703	8.16551	38.0153	35.7459	17.861	18.3378	15.7302	12.7834	24.5518	75.2438	73.5441	64.6845	26.0187	57.7908	47.5326	55.3537	57.6919	42.695
1566633_at	---	87.1866	72.8622	81.4281	98.4899	77.1165	61.9112	23.1702	54.0339	86.4168	47.1691	46.0408	62.0016	119.337	115.786	98.4388	119.322	101.964	85.6452	56.1354	23.9477	56.9766	141.24	154.149	126.374	70.8231	56.681	46.2446	140.917	85.3837	121.56
1566691_at	---	44.6593	40.0735	61.3929	19.6874	9.94127	24.8041	24.7907	23.9365	35.8013	36.5214	25.5602	55.8057	101.554	124.012	115.951	108.664	117.365	198.584	38.1204	30.6998	42.5829	25.486	46.6531	27.9089	15.1619	32.5269	30.7247	88.6231	69.9026	145.573
1566728_at	---	29.8	33.6305	41.7207	43.1391	46.0249	34.8692	27.5316	25.0413	30.3542	25.0708	39.0372	34.6011	11.729	23.1881	29.3911	31.375	37.5325	60.0086	1011.66	265.767	948.03	23.5347	23.0684	19.7693	3.0885	19.1089	5.45873	16.8835	17.2853	10.8298
1566848_x_at	---	76.5373	64.4138	88.9045	62.2335	42.7908	56.8832	74.1733	84.8326	97.938	147.1	108.576	80.2966	69.6812	53.3267	38.6469	122.979	65.5335	93.2342	118.632	149.198	70.3425	89.2529	96.9283	94.5198	131.718	120.86	169.858	121.648	67.9243	102.329
1566956_at	OR7E104P	273.045	203.916	217.871	400.954	262.555	384.528	197.266	235.335	332.595	488.148	861.673	523.916	436.754	246.5	341.521	284.823	621.157	250.096	409.988	385.675	543.046	540.118	267.289	259.537	544.965	372.007	383.174	544.953	1253.43	360.419
1566980_at	---	9.94661	25.1575	11.688	8.03108	12.322	25.4427	12.9344	9.35476	14.0741	28.0835	17.4937	26.5733	66.4708	61.8684	50.0968	55.2767	51.202	68.4175	227.152	225.423	167.117	8.00406	6.58946	26.2682	7.04158	1.30281	12.3564	52.2931	63.2699	70.5676
1567080_s_at	CLN6	109.319	76.7469	108.151	92.1227	49.6558	57.6192	51.3373	44.4377	66.9912	71.2469	66.9131	59.9086	156.797	195.391	139.125	203.907	202.891	144.309	141.826	109.939	136.303	41.3624	65.3834	52.1067	171.641	190.186	183.131	171.186	180.855	163.806
1567107_s_at	TPM3 /// TPM4	245.19	168.21	220.945	241.794	263.234	287.948	186.543	128.08	183.436	188.926	231.833	230.21	176.122	213.123	204.667	441.675	258.165	498.024	265.777	323.35	234.175	376.266	466.711	581.539	150.877	177.519	233.176	75.8393	60.1383	98.2495
1567219_at	---	72.3559	86.4622	92.8076	85.1818	78.6693	74.8013	81.5949	86.5896	109.923	115.795	96.0745	100.316	94.0706	76.518	97.3785	147.573	119.784	69.4938	60.0342	56.9025	69.6116	80.3662	70.187	59.4645	190.205	160.989	162.279	65.7736	58.5006	79.7351
1567319_at	LOC57802	35.2111	44.0288	41.4354	62.5853	53.7794	57.1783	52.1988	50.1042	53.8192	54.0905	34.4526	45.1479	22.8294	39.6053	34.1647	48.4903	47.9116	41.1237	23.4356	35.7096	40.066	83.1582	39.1364	54.5432	148.558	107.605	102.947	27.8655	27.247	29.5621
1568377_x_at	DEFB124	105.296	83.9889	75.4908	100.216	75.1698	78.1637	68.4245	61.8304	98.1174	98.3782	68.45	87.5373	85.3615	66.7969	79.1993	86.406	72.5323	74.4382	53.1413	56.7766	64.992	91.0241	78.0294	88.4434	141.537	200.148	213.481	84.74	83.2922	61.0576
1568593_a_at	NUDT16P	66.544	71.4402	75.6278	19.6672	28.5649	39.1301	43.0062	11.1912	17.7966	35.9059	26.4478	27.5436	156.188	208.415	273.794	209.943	173.361	205.72	21.4339	6.96532	8.39838	128.378	157.426	182.439	113.673	126.811	92.9827	166.801	175.656	134.401
1568609_s_at	FAM91A2 /// FLJ39739 /// LOC440685 /// LOC644642 /// LOC644677 /// LOC645052 /// LOC653496	298.03	264.59	262.377	1050.01	1019.37	1088.24	719.283	591.356	730.239	527.343	484.182	523.734	195.987	190.779	301.364	213.257	209.908	180.081	92.2501	108.411	92.3395	382.019	466.386	436.023	452.739	435.995	421.434	135.048	94.8583	94.2856
1568629_s_at	PIK3R2	146.471	137.838	166.862	204.621	185.493	210.611	157.635	175.454	162.712	167.013	171.598	160.612	239.978	273.498	290.165	190.676	244.603	242.079	142.202	86.8568	106.816	124.085	100.713	120.343	101.728	89.5037	83.6596	105.688	79.6342	77.5009
1568638_a_at	INDOL1	45.3919	49.4213	60.8811	25.6928	12.531	30.2935	36.3102	7.34632	9.67082	12.761	21.1603	27.1696	260.061	168.992	199.225	1388.21	1689.68	1343.13	6.01508	4.05844	13.1019	11.2567	38.7142	8.22854	2.66241	2.52151	3.84515	18.3133	10.5114	5.88871
1568658_at	LOC339804	518.817	671.687	599.422	565.385	557.093	479.311	475.672	472.139	546.738	338.881	416.646	431.813	693.562	524.407	617.213	403.389	235.068	341.001	510.284	420.733	271.569	259.988	304.805	280.798	35.4039	43.0569	62.7861	437.783	413.993	342.833
1568678_s_at	FGFR1OP	168.366	149.085	151.562	133.147	147.565	123.655	124.716	110.713	85.8398	127.255	112.127	148.547	234.506	233.52	293.159	350.455	354.994	310.405	571.788	365.827	500.528	94.6773	64.7939	85.2736	235.52	208.55	180.002	71.2619	79.9043	90.7714
1568742_at	---	54.0439	51.4297	68.791	243.708	207.338	245.061	98.3747	84.539	60.4705	74.6964	82.123	85.0093	123.072	118.401	156.895	39.2016	51.4384	63.9085	51.3714	22.2284	47.6078	84.5085	83.0119	78.6222	194.04	242.398	188.042	34.3474	48.6707	29.9123
1568764_x_at	PDCD6 /// LOC650280 /// LOC653378	260.784	204.404	229.606	342.214	339.726	271.827	213.012	239.412	232.753	180.479	148.068	176.865	51.344	107.802	64.7781	243.97	205.88	226.521	406.664	309.173	211.631	67.6513	79.0737	60.9359	5.15554	3.15057	23.5075	96.6567	61.9628	68.7846
1568780_at	---	157.789	118.811	146.09	222.764	247.485	265.23	304.182	346.993	305.93	273.193	274.899	287.571	182.403	232.515	232.948	80.133	94.1206	155.696	135.136	98.6066	120.819	291.41	310.993	343.243	159.559	194.156	165.235	65.1538	52.1134	96.9417
1568795_at	---	42.9186	36.0601	43.2924	115.808	122.301	137.426	95.0925	67.8428	80.1891	43.0332	51.0924	62.053	26.2887	33.3219	59.4039	93.4973	84.6703	68.0603	19.3637	16.5515	26.4525	13.8896	11.4152	18.6753	5.15159	5.85814	2.15911	21.6398	30.5677	17.0089
1568870_at	---	337.693	369.741	389.408	100.224	101.505	127.794	36.1281	61.3411	32.8021	89.0025	70.3799	115.504	157.797	206.538	379.096	2111.75	1949.27	1866.36	102.29	61.5115	35.0038	813.539	999.546	988.961	65.3093	79.5624	66.8301	2037.71	1678.06	1514.18
1568873_at	ZNF519	59.6517	43.5576	54.4565	53.4299	37.7462	54.3691	56.8802	81.3878	43.6971	72.486	42.4268	61.1852	22.99	26.2527	26.9873	20.6549	10.9545	19.0308	153.721	127.433	140.705	21.4317	13.308	21.6911	11.1037	10.5736	25.9408	16.8541	21.1954	32.3798
1568883_at	DNAH11	68.6098	87.7236	88.4386	63.9088	38.5915	51.3243	43.2428	43.7181	66.0703	72.3408	76.9847	71.2592	67.4797	79.1802	60.425	66.6008	46.6413	80.2469	123.434	155.378	118.282	43.8924	29.9726	56.3409	42.8574	63.6034	102.663	28.6453	23.0954	52.431
1568900_a_at	ZNF568	152.991	110.568	177.799	250.119	263.858	250.348	227.913	259.85	230.855	184.155	121.385	173.662	65.998	66.9416	73.1969	81.3545	75.86	96.8418	84.697	77.0824	78.3645	44.1068	51.178	46.2603	13.6885	25.6402	17.4232	90.1005	49.479	43.1734
1568907_at	---	76.5004	62.6727	59.4086	124.516	68.2973	99.4143	48.1685	65.6082	102.229	115.315	102.517	81.4742	49.5127	67.8586	39.3327	67.8157	48.5794	71.9921	79.4056	78.884	63.3573	55.1582	70.5824	47.6339	120.52	265.308	260.47	116.176	87.6335	84.5963
1568915_at	---	45.8081	20.1977	46.2945	80.9718	119.08	125.781	93.9174	102.427	126.724	104.414	91.5002	72.3467	96.8984	132.31	193.767	234.125	85.5647	216.936	161.282	202.715	150.81	29.2232	23.8825	41.6012	214.89	235.823	326.895	236.983	226.002	242.967
1568941_a_at	---	239.045	156.761	124.301	194.459	294.151	285.505	129.811	88.5504	277.196	65.7354	112.26	41.6378	35.2734	69.7564	70.726	97.0331	203.705	303.174	374.346	192.125	210.292	21.1606	54.7833	74.1361	86.615	132.289	221.357	231.409	313.219	338.053
1568964_x_at	SPN	253.498	261.998	268.202	454.684	487.594	506.685	370.527	445.469	662.153	616.573	696.227	605.63	576.592	631.162	818.691	718.049	564.518	638.912	687.181	544.202	464.171	308.917	280.892	337.364	79.428	111.331	125.585	1332.91	1599.09	1609.24
1568983_a_at	---	209.276	235.047	233.733	124.816	170.132	158.975	211.571	232.457	228.483	211.622	207.555	181.086	262.935	203.124	142.103	99.3064	114.584	230.796	598.33	178.863	146.422	98.3806	129.359	141.301	87.206	135.868	112.272	123.732	108.378	115.772
1568987_at	MGC57346	62.01	29.7782	40.9076	80.5066	62.1857	81.4001	70.9935	50.4271	64.9928	52.7492	46.2945	32.4618	42.9282	48.8388	43.4459	57.904	42.9495	36.5775	34.4203	41.0665	10.9747	52.937	40.2761	36.455	113.503	108.532	114.851	42.9571	49.3713	58.2455
1569003_at	TMEM49	503.859	468.614	506.948	145.103	167.775	180.917	249.535	244.689	222.338	478.302	375.85	411.306	276.842	445.117	436.722	421.501	306.728	225.566	119.553	110.782	50.9209	2300.86	2530.79	2552.71	655.386	945.323	937.444	390.369	475.997	243.245
1569004_at	---	833.759	777.157	685.714	395.19	365.991	318.637	241.332	223.486	314.293	198.174	174.685	195.254	163.325	232.516	230.387	272.016	67.2731	273.676	229.718	311.68	73.7097	589.16	714.135	659.282	776.995	1108.93	1425.12	317.45	466.287	237.586
1569077_x_at	FLJ16287	81.2782	105.551	111.196	260.247	213.989	283.103	143.588	151.21	166.695	107.755	110.007	125.624	140.146	133.825	169.311	146.818	129.967	130.954	183.506	144.995	136.383	68.641	74.4789	64.7541	76.5513	48.7436	68.766	94.9648	69.1234	95.3318
1569107_s_at	ZNF642	132.458	115.171	114.335	175.662	129.698	153.147	129.142	143.585	134.81	147.838	194.035	172.131	154.199	62.9793	132.941	126.012	191.375	94.3838	84.771	97.9275	126.16	92.2523	73.123	64.754	87.1194	62.8082	29.5131	158.498	332.827	115.8
1569129_s_at	---	536.794	427.576	554.188	459.617	437.474	473.311	376.078	449.883	428.346	498.471	383.079	401.967	236.528	255.985	342.156	307.611	379.534	365.008	862.309	886.919	825.935	270.707	302.845	278.543	84.6628	177.43	129.749	298.884	301.441	408.413
1569139_s_at	FAM53A	18.4664	29.6533	36.8774	12.6813	23.1695	30.6462	12.3861	25.7047	19.6105	26.4496	31.0128	43.1569	51.2812	37.9131	60.1692	200.916	304.123	142.896	167.268	121.347	95.6599	20.1337	23.1829	19.8976	21.7673	10.3528	16.2456	55.4265	62.5145	56.9267
1569157_s_at	LOC162993	72.6396	57.5486	61.983	92.8423	90.4477	80.8094	102.326	88.9618	64.481	42.6964	66.1388	54.2372	409.045	303.674	299.743	264.583	377.508	343.285	291.137	239.644	185.042	35.033	30.4186	44.8691	8.35792	20.8316	4.73604	79.1423	48.1829	57.6051
1569200_at	SEC15L2	578.404	519.211	532.423	503.896	443.031	505.502	621.653	558.127	651.372	619.2	566.253	663.406	345.728	388.259	284.911	330.893	365.674	320.006	381.252	342.869	314.822	631.297	563.529	602.227	1213.84	1352.66	1397.42	322.899	302.234	334.393
1569212_at	LOC619207	53.748	50.354	49.7806	54.4555	49.6172	55.1005	45.6574	38.2017	65.9966	44.8569	40.6131	34.5217	37.2425	41.103	24.7365	53.9431	54.5491	45.1927	55.5099	73.7455	42.9593	169.397	136.184	106	77.8954	92.0201	71.3331	202.349	151.729	143.888
1569225_a_at	SCML4	297.903	276.009	296.526	770.568	783.662	774.365	1793.42	1601.37	1496.72	1124.63	1165.74	1096.54	11.982	7.33064	14.9919	12.4749	2.44352	18.6173	23.0544	6.62399	5.69751	27.8296	30.5825	23.5814	135.573	142.545	166.254	16.4543	5.29218	20.9712
1569251_a_at	ZNF333	263.459	192.989	265.148	221.764	217.474	270.973	186.216	229.409	290.342	296.277	212.887	244.15	155.183	128.79	150.3	130.414	97.8656	141.34	188.801	216.794	152.578	256.834	253.959	256.494	269.945	335.895	407.195	277.291	198.53	300.853
1569294_at	RNF187	132.83	115.162	87.8893	161.542	108.952	144.701	93.352	67.6112	131.326	116.378	92.6696	127.781	64.9786	65.9987	46.871	66.9497	80.5835	76.459	87.7793	94.4335	65.2607	250.006	229.383	219.544	325.267	304.121	283.991	128.105	109.426	153.195
1569369_at	ZFYVE28	58.0475	46.4905	47.1303	239.964	216.444	231.543	129.412	105.658	154.792	120.763	123.82	102.251	55.2772	72.9647	32.3641	66.6808	82.8258	67.4581	28.3455	52.6442	28.8924	55.6493	57.507	45.7494	43.9276	49.6738	74.9042	28.1215	58.0001	31.7086
1569409_x_at	INHA	463.85	343.594	379.605	379.289	328.947	428.982	355.571	429.654	496.89	568.986	579.227	570.364	276.21	239.294	225.156	346.369	245.283	339.441	313.185	357.126	224.651	507.785	372.024	425.043	513.28	711.719	775.854	332.231	229.496	348.736
1569453_a_at	LOC692247	152.245	194.078	176.662	45.9145	48.3824	92.29	78.2621	94.1912	87.1674	117.919	131.427	122.629	203.603	231.767	181.967	266.392	247.569	254.575	322.465	200.252	148.98	105.39	106.296	127.063	9.1723	21.8072	26.0533	42.1549	33.6295	46.9437
1569465_at	---	37.2448	42.1852	72.3979	99.5246	113.037	106.911	96.7112	57.6071	76.8909	69.6776	53.8325	45.516	1.773	47.1315	38.0269	66.7407	79.4334	58.8744	73.7874	43.7613	55.8908	115.498	167.158	119.376	176.632	75.2626	88.3085	69.1747	46.0818	83.0707
1569482_at	---	110.465	93.8574	87.9022	228.175	197.739	208.248	242.111	207.583	305.345	230.552	205.5	162.149	24.8929	15.4577	13.3935	19.1626	21.6159	15.6996	97.251	122.347	67.1125	16.1307	12.157	17.5931	21.951	29.1552	54.8309	15.847	25.1328	12.4229
1569519_at	NBPF1 /// NBPF11 /// NBPF20 /// NBPF9 /// NBPF10 /// NBPF8	295.101	262.124	366.582	184.241	136.911	181.575	167.89	155.142	160.827	181.648	213.121	225.211	162.702	258.016	411.908	301.728	429.315	356.736	204.082	193.192	187.042	375.074	367.417	452.682	165.48	260.862	278.213	540.969	607.217	710.11
1569522_at	LAT1-3TM	204.062	180.32	223.343	305.381	210.595	281.117	219.195	264.223	335.584	642.533	1409.88	728.201	422.133	275.292	318.449	419.789	544.828	310.599	449.304	354.651	594.862	628.27	274.991	288.235	562.63	447.14	434.393	588.085	1178.91	438.399
1569538_at	---	59.6736	48.3606	30.7961	54.4585	51.8555	49.1874	67.4227	45.2763	45.9761	84.605	91.2667	96.5366	119.708	147.947	160.802	116.246	120.542	145.244	71.7189	198.782	100.596	55.3709	43.2722	76.3478	24.436	48.8748	60.6208	96.8446	57.5535	103.006
1569540_at	---	139.431	131.753	117.414	108.257	107.653	126.599	82.2117	111.649	113.024	117.504	102.663	121.72	133.189	168.539	253.637	148.208	133.508	139.951	225.813	273.66	119.261	56.0763	77.7995	90.9888	38.7324	72.9581	64.5433	150.006	135.355	268.462
1569601_at	C2orf34	212.9	216.591	187.546	249.533	287.041	245.149	194.655	218.473	230.083	157.695	164.791	137.918	113.717	131.778	189.623	124.41	132.495	125.143	372.625	302.657	260.697	135.862	160.66	171.827	108.173	101.891	113.701	117.555	129.598	205.799
1569607_s_at	ANKRD20A1 /// C21orf81 /// LOC392331 /// ANKRD20A3 /// ANKRD20A2	275.666	228.515	251.177	751.16	754.249	773.806	423.874	252.483	404.188	191.95	178.463	180.541	50.1965	29.6338	132.598	944.775	306.858	262.82	481.146	415.468	364.784	59.8708	78.0771	75.1448	56.9753	34.7147	34.3445	29.1274	12.8657	27.019
1569608_x_at	---	86.8142	60.9951	93.3508	161.02	159.369	167.304	117.946	82.9569	104.283	61.4304	74.6456	56.5867	20.8671	11.037	8.51381	8.42296	31.0513	15.876	72.021	68.9857	98.8909	10.7584	14.2629	28.7902	16.1488	24.5981	4.72078	16.3294	0.107815	19.1532
1569629_x_at	LOC389906	121.047	126.015	119.417	109.96	122.505	140.415	281.419	300.185	242.074	193.336	189.298	198.206	51.7968	89.8472	84.6044	72.9996	63.6745	75.5803	104.729	59.826	92.6283	24.4158	24.3506	23.8396	11.926	14.2627	4.07801	7.3165	6.11572	5.39574
1569640_s_at	KIAA1706	119.168	66.9845	92.4471	125.264	87.0904	52.2933	86.1291	100.603	123.759	121.781	187.515	72.3263	184.372	155.989	110.244	105.459	203.086	187.664	61.5509	62.5127	31.5035	119.093	133.777	145.068	232.724	214.397	129.909	94.8228	70.9716	114.488
1569642_at	F2R	89.4184	67.7012	103.102	283.854	278.359	312.814	135.544	170.143	142.923	140.066	118.258	99.7072	106.64	87.3839	87.2596	65.7144	66.2864	85.9296	50.9585	47.017	42.0224	140.581	170.429	160.079	120.848	151.373	114.212	107.354	88.9775	72.7256
1569652_at	MLLT3	138.486	105.878	157.507	471.996	475.439	518.175	606.463	602.485	554.904	495.424	432.543	515.588	64.9249	112.81	103.395	53.4283	36.7012	62.1601	99.1739	94.3751	115.768	63.7542	51.2251	77.8443	19.0674	30.433	22.8892	45.4244	46.1623	30.1233
1569703_a_at	---	198.037	159.425	188.766	30.7286	20.7496	19.4853	25.6254	14.3491	20.138	25.3487	12.2205	5.91301	19.3938	52.3823	24.2541	34.6477	32.4284	44.0428	124.082	171.74	119.637	47.6197	65.3528	63.1067	61.0474	123.022	141.331	38.1408	32.1441	73.156
1569776_at	---	150.153	58.9719	88.5276	108.162	89.9054	79.0153	128.346	88.395	103.347	180.446	111.549	169.723	52.3574	48.7563	25.6839	42.6954	49.948	53.7353	48.6449	41.9935	32.1933	59.2839	71.3847	76.1158	94.7545	130.925	165.031	67.8345	43.5974	79.4391
1569786_at	---	98.2143	57.234	55.1713	45.4311	63.4999	55.2078	46.1889	62.1149	62.6954	51.6585	61.7067	41.3973	54.0663	64.2551	65.16	69.8	73.4844	61.4473	69.1604	85.6757	89.383	70.9627	105.045	68.9044	148.843	126.823	172.364	40.0554	51.1514	49.1994
1569788_at	ST8SIA1	13.6181	2.52742	5.58537	10.7963	30.572	12.6621	79.3587	106.386	100.245	168.351	181.279	198.483	9.11723	4.85856	5.47517	4.64342	5.38336	11.0789	5.34366	6.61074	3.15528	4.49497	1.48895	3.65746	3.97219	7.12408	5.29236	5.16553	1.67109	6.11844
1569815_x_at	STRN	100.018	90.9806	88.8684	173.283	159.907	168.872	118.774	152.821	83.2947	71.8956	75.9028	82.1735	35.4299	32.923	40.1636	52.7921	52.1508	43.1925	47.3481	38.095	48.0995	63.595	60.2073	88.8366	91.3407	94.8358	96.7527	53.0732	82.2645	108.261
1569872_a_at	LOC650392	83.1418	88.4938	93.2463	199.041	94.6266	143.807	177.074	235.525	175.516	266.372	244.601	257.523	116.203	93.2334	99.9248	99.7344	105.764	72.9935	106.824	118.79	134.337	114.004	85.0163	97.4564	271.14	193.561	190.495	130.149	165.013	129.811
1569932_at	RP11-262D11.5	31.5344	27.3151	42.6977	56.538	36.5598	45.4957	26.1365	34.1605	54.2418	30.7035	44.4383	34.1547	42.8892	37.8342	30.0004	35.0997	44.4016	41.5945	39.1983	38.1756	43.7755	54.9316	35.8867	37.3103	180.178	169.111	167.497	29.1663	21.0344	39.7211
1569940_at	SLC6A16	720.874	674.665	707.682	348.205	350.348	375.713	249.102	296.363	277.071	135.316	140.829	158.496	32.3637	63.4899	80.4673	92.6945	81.8601	73.668	179.629	164.04	150.702	66.9403	97.9189	74.9677	47.6553	63.9185	72.7283	110.148	67.1469	124.832
1569952_x_at	---	15.7985	4.34493	8.92288	3.40999	9.11421	2.68088	20.1111	15.7952	18.3223	27.8136	25.9289	22.1017	28.399	29.3931	17.9424	26.6701	28.4935	8.60546	6.03821	6.38598	9.45639	85.3276	51.776	76.4199	398.573	291.929	365.211	26.4728	27.7017	47.7258
1569955_at	---	22.729	12.0051	11.6434	10.8547	6.70216	12.0289	15.8259	4.00632	8.60968	6.10271	2.30578	1.61819	4.11925	2.56189	1.62242	11.9998	12.6606	10.4454	4.38374	7.85424	11.2336	23.785	26.1173	4.34973	471.756	435.847	421.732	25.6059	16.8613	6.54425
1569961_at	---	68.5434	61.4909	89.4098	64.9417	73.0276	67.8991	82.6082	58.0895	83.2685	60.1	77.3204	62.4343	88.526	78.1759	54.7789	91.4641	71.6752	80.5634	50.0031	56.2985	58.9283	77.2342	67.3277	69.81	197.038	174.528	180.096	91.8886	78.0238	71.0771
1569998_at	MMD2	124.924	94.1551	107.678	111.504	84.7824	98.8666	85.2626	94.4692	114.44	119.662	82.3668	138.885	83.5964	66.4333	40.999	66.385	82.4761	70.4946	68.5222	71.5286	83.0341	106.852	75.8306	69.9374	155.346	139.173	129.792	85.7215	48.4232	83.6805
1569999_at	CCDC102A	207.427	174.226	163.872	226.635	171.001	216.742	216.945	208.485	289.015	319.01	266.415	269.346	421.92	340.684	305.697	478.492	231.051	429.898	384.685	451.132	216.14	145.948	129.651	171.837	213.367	148.087	251.456	291.791	184.999	312.591
1570021_at	LOC360030	35.7887	36.3565	38.1464	126.472	115.24	104.391	145.74	92.5118	156.931	146.446	146.444	95.4014	33.9423	27.8238	25.4478	21.881	17.2356	41.1384	20.0398	17.5562	17.5836	38.9498	58.9301	64.7964	68.1094	106.914	215.316	85.0189	42.7207	99.8306
1570143_at	ZNF251	352.043	306.681	344.3	322.757	373.963	372.348	409.561	397.372	455.164	353.227	350.851	292.334	75.7557	98.3047	116.128	69.3728	83.86	66.4426	210.255	200.283	233.606	130.024	127.917	169.161	79.2377	135.228	147.963	157.387	120.907	169.635
1570185_at	---	247.484	133.099	147.206	119.963	125.251	97.8267	237.044	175.589	175.928	161.708	111.184	166.449	90.824	102.514	98.6345	132.465	112.848	124.589	83.2161	124.194	96.843	97.9657	108.039	70.7545	61.4514	37.3176	66.8642	81.5414	70.2803	80.2188
1570192_at	---	37.6959	27.1223	23.2348	50.6118	46.8494	40.1434	71.9494	63.439	49.106	40.498	41.8036	20.6319	19.5695	19.7634	11.2339	18.6865	29.0798	18.2216	16.0335	26.2472	28.0309	27.2406	34.6688	25.8657	173.8	259.776	265.724	27.0971	19.8155	17.8932
1570266_x_at	---	171.871	103.361	135.084	229.687	121.326	138.319	126.71	149.605	183.652	138.577	188.364	164.764	106.523	107.614	127.598	138.43	220.249	90.7388	113.631	116.501	130.504	223.871	207.417	168.239	455.062	306.401	285.124	139.214	142.891	177.436
1570301_at	---	37.0689	16.6716	37.1941	17.1447	20.6841	12.1874	24.5648	7.30132	21.288	11.0068	19.7692	23.7491	45.7036	27.0375	16.9919	21.4744	22.4165	19.8629	38.7699	17.1487	31.3709	34.8695	41.5085	43.3332	121.467	176.487	145.619	47.1467	58.5198	47.3765
1570362_at	---	65.9292	54.0548	27.8502	70.7418	35.4019	48.743	46.6574	45.5366	51.1756	75.4925	84.8661	41.9807	218.441	87.1216	107.662	89.9816	220.17	77.3463	127.139	135.185	165.338	109.414	73.9651	50.7833	111.182	112.056	121.521	239.475	281.606	128.71
1570410_at	CYGB	96.441	43.7959	37.1484	151.041	80.3947	93.3482	67.3826	96.593	92.2035	112.166	70.9117	70.4511	104.551	62.3797	69.9769	114.342	84.9649	87.694	87.6054	93.0941	132.21	127.926	95.2451	65.748	315.511	181.684	184.151	154.507	166.689	135.567
1570412_at	MED12L	26.8785	32.6611	21.3366	17.2945	10.8686	17.9737	18.7763	18.2869	17.8548	19.9422	25.9886	13.9805	67.6186	79.5438	69.2177	85.7078	113.366	343.818	338.284	612.045	418.409	15.233	16.1924	12.4234	3.30952	13.7004	11.1321	11.694	7.33983	7.40202
1570414_x_at	FLJ13197	131.388	105.142	135.618	159.691	105.874	143.851	139.68	154.982	172.524	193.237	182.033	201.288	72.3921	88.9773	90.8499	101.405	107.621	81.1831	80.8993	125.76	67.6241	101.756	110.125	139.896	198.58	239.665	209.404	110.315	73.7235	124.869
1570506_at	---	57.2343	54.3906	64.7664	37.9212	36.1868	31.7247	33.9675	31.2478	40.5224	37.7805	32.4953	35.1915	36.2325	57.5732	24.645	40.1126	42.2094	32.2792	312.605	305.978	159.057	44.8878	38.3377	43.5635	35.4101	30.5006	50.3459	22.7498	45.2627	41.062
1570511_at	ARHGEF10L	122.862	81.2537	91.3995	133.844	121.507	139.556	111.737	85.5578	128.627	143.365	117.442	188.421	97.9304	78.4363	98.5597	104.448	95.9987	69.7315	88.3438	56.5674	60.9884	133.103	126.144	125.026	173.407	191.777	239.542	122.381	103.179	121.13
1570552_at	C18orf50	110.077	116.834	84.1624	97.1358	111.785	126.723	332.352	307.39	216.299	365.32	289.177	312.642	53.6044	39.9461	99.4661	78.3589	64.4831	78.7731	92.7824	97.1054	198.272	52.4966	65.5417	96.1252	12.3734	31.9447	13.5086	56.7179	11.732	54.5801
1570566_at	BIRC1	428.015	448.977	468.757	342.999	326.681	333.446	370.659	396.831	374.79	523.992	457.374	442.672	253.599	213.109	229.41	280.741	286.256	251.11	302.161	336.496	213.264	192.28	207.683	194.216	767.573	865.357	823.839	531.322	427.822	468.016
1570569_at	---	109.107	75.3801	68.729	135.752	90.0192	104.711	66.8794	74.1932	112.312	103.434	160.552	125.123	72.3115	42.1076	56.3423	75.2695	69.8725	73.9256	85.4962	67.9654	69.7748	143.418	79.6987	88.1942	226.757	143.087	178.579	105.832	102.7	77.3346
1570571_at	LOC440092	114.407	78.5459	109.324	105.165	85.3959	102.267	105.715	114.12	107.617	164.569	168.33	129.716	175.19	156.635	166.665	255.528	261.58	222.99	237.449	345.758	214.409	56.2669	58.3207	61.093	16.5332	30.7327	29.4086	283.519	130.288	349.504
1570585_at	LOC196264	40.8777	30.2876	40.8605	28.2654	35.2193	40.6424	86.3778	99.3149	66.5571	84.5976	71.6412	79.0423	30.7759	38.8664	31.5208	43.0684	48.1815	32.0332	21.9943	19.1047	17.5564	33.5269	29.6383	50.7535	133.241	210.985	158.209	19.5458	13.666	23.0829
1570607_at	---	191.332	220.436	211.905	209.532	213.97	237.331	185.279	195.66	287.084	239.301	277.712	295.182	266.498	253.063	230.542	212.041	262.989	259.722	249.124	229.485	266.22	319.924	278.592	305.748	421.438	481.478	504.72	271.072	214.102	180.313
1598_g_at	GAS6	114.539	114.29	121.009	77.5472	64.5413	90.8484	67.823	62.9815	88.3845	118.394	128.029	114.04	669.353	718.46	644.314	139.197	165.501	628.519	2531.29	2158.92	2946.65	115.24	136.494	110.491	184.129	122.732	94.3785	57.9846	47.6443	44.922
200001_at	CAPNS1	1091.78	1043.12	1185.51	1427.56	1296.85	1381.4	773.857	874.359	779.22	1224.93	1248.89	1207.67	2299.82	3318.27	2316.58	2071.71	2199.99	2672.26	1936.7	1434.72	1721.81	2106.75	1856.98	1952.36	407.587	423.057	332.147	3173.62	3474.07	2691.67
200002_at	RPL35	5922	6393.34	6119.52	5713.79	5780.06	5571.45	6037.62	5882.03	5769.19	5725.67	6279.42	5460.05	6555.17	6705.53	7172.32	6664.37	6615.09	6737.97	6296.56	6125.89	6272.85	4226.94	4803.18	4470.02	436.352	503.328	472.202	4680.97	5581.76	4096.09
200006_at	PARK7	6120.36	6438.78	6253.59	6862.74	7447.39	6874.9	6124.31	6253.85	5916.45	5205.46	5339.56	5317.91	7760.72	8777.88	7941.57	7953.21	8268.19	8825.03	11635.8	11426.5	11111.1	7673.34	8579.59	8428.94	1712.09	1984.92	1758.62	6966.57	7043.27	6742.11
200009_at	GDI2	6984.19	7389.62	6936.89	5223.1	5581.91	5105.47	4495.43	4509.14	4354.46	4173.89	4519.52	4722.45	8970.24	9308.18	10435.4	10023.2	8830.88	9561.01	6957.77	6218.6	7784.75	6767.51	7256.86	7511.72	3333.34	3094.03	3022.95	10335.1	10656	7724.96
200011_s_at	ARF3	1040.37	1117.78	1122.46	1173.61	1198.88	1208.22	846.197	936.579	887.78	808.728	808.983	933.461	2824.97	3540.99	3010.96	2258.35	2115.9	2309.04	2073.96	1716.25	1795.43	2461.62	2766.77	2783.31	1561.93	1687.26	1521.06	1421.42	1421.46	1279.28
200015_s_at	2002-09-01	4388.67	4898.17	4489.77	5445.97	5646.89	4985.86	4273.47	4324.55	4144.95	3667.24	3955.49	3676.76	5915.67	6694.99	5604.82	4947.1	6596.18	6088.4	6915.48	7041.84	7147.92	6520.62	6799.05	6859.49	2345.1	2340.34	2152.87	4135.73	4316.06	5128.91
200023_s_at	EIF3S5	7060.1	7775.82	7251.36	6649.69	7120.99	6681.31	6842.76	6825.09	5880.97	6675.24	6828.18	6416.01	7699.9	9019.69	8767.2	8194.99	8455.62	9012.46	7345.6	7234.58	7698.08	5982.28	6969.19	6750.02	949.122	1132.98	1075.44	6973.47	7812.02	6060.57
200027_at	NARS	3288.54	3471.5	3439.63	3240.11	3120.26	3015.94	3312.33	3160.4	3036.64	2540.54	2604.41	2673.32	2667.63	2373.69	2647.45	2071.29	1678.74	1979.98	3282.97	3045.99	3220.2	4781.88	5135.57	5070.24	1507.65	1509.66	1338.01	3377.98	2883.42	2461.07
200028_s_at	STARD7	3746.47	3926.38	3855.91	3707.88	3976.16	3852.43	2900.22	3032.65	2671.81	2872.52	3005.31	2949.41	5371.91	5891.98	5499.91	6283.06	6139.96	6437.99	4849.72	4602.43	4994.74	3373.73	3431.77	3432.42	290.186	301.584	267.942	3999.67	3841.32	3334.94
200030_s_at	SLC25A3	5901.48	6491.62	6086.61	6135.11	6160.17	6053.57	5177.57	5331.38	5340.73	4792.91	5101.02	4834.49	8888.05	9506.51	9181.24	9412.9	9581.97	9570.37	8967.11	8729.89	7220.98	6318.06	6739.57	6396.04	3028.31	3003.08	2863.93	8801.96	9292.67	8104.62
200041_s_at	BAT1	1492.18	1479.77	1442.77	1573.21	1810.2	1586.27	1496.01	1695.94	1656.89	3286.42	3435.64	3043.95	2666.8	3434.74	3187.12	2375.42	3115.29	2519.88	2989.83	2322.47	2678.95	1280.32	1314.41	1229.44	618.716	555.813	576.161	1841.41	1932.46	1873.74
200042_at	HSPC117	1560.53	1724.47	1595.62	1475.23	1510.89	1439.63	1402.07	1346.62	1303.36	1220.42	1084.36	1264.39	1532.77	1659.56	1806.17	1154.54	981.517	1243.29	1060.06	972.549	1345.72	1438.31	1542.7	1556.33	86.2328	109.947	94.5123	1399.62	1533.45	1140.34
200045_at	ABCF1	413.176	366.634	440.4	597.388	545.022	577.357	442.159	462.478	491.777	492.087	501.291	532.345	757.424	549.002	583.162	430.184	443.28	499.483	388.337	352.713	420.499	323.4	312.442	334.431	149.475	200.696	130.457	387.172	391.369	312.166
200050_at	ZNF146	2141.65	1931.88	2047.08	2007.09	1896.78	1757.21	2349.02	2250.35	2211.04	1715.98	1600.53	1683.97	932.825	939.499	1185.42	1281.86	807.556	1069.66	1228.96	1091.53	1135.98	1103.85	1147.44	1125.57	166.645	217.006	175.846	793.258	743.776	596.879
200052_s_at	ILF2	957.736	893.867	1006.52	874.518	929.184	962.448	990.303	913.023	921.834	814.642	844.61	904.583	1653.27	1710.17	1831.71	1514.72	1901.31	1440.75	1658.36	1434.88	1860.83	686.613	753.117	697.43	48.0518	77.7562	54.5443	949.361	954.808	992.5
200053_at	SPAG7	2390.77	2497.12	2375.57	2490.45	2737.04	2559.09	2272.47	2401.54	2258.47	1733.2	1822.46	1815.14	3226.82	3574.17	2929.57	3545.46	3639.78	3776	2764.43	2679.9	2795.65	2108.43	2200.74	2143.96	758.685	730.149	688.606	2534.89	3140.2	2069.94
200054_at	ZNF259	505.785	497.742	513.497	441.406	484.272	465.129	464.42	473.274	466.906	497.541	476.309	445.306	561.705	552.782	725.883	670.727	524.05	611.182	544.827	411.404	495.713	321.061	410.102	415.136	45.5745	42.9013	46.1705	719.15	805.209	605.852
200064_at	HSP90AB1	4117.39	4163	4082.31	3854.9	4003.94	3701.52	3747.56	3973.65	3724.34	3331.62	3834.01	3448.2	5058.68	5348.59	4955.57	5161.64	6047.33	5209.65	5402.43	5014.17	6306.49	2819.09	2918.03	2914.57	411.969	374.231	380.621	4972.4	5278.02	5368.56
200068_s_at	CANX	4428.3	4700.43	4575.39	5097.57	5255.67	4852.71	4380.47	4520.54	4067.57	3683.83	4219.66	4070.86	6049.26	6814.21	6023.92	6983.81	6543.4	6380.08	7730.92	8002.76	7312.17	5088.19	5336.12	5427.34	1252.65	1400.21	1276.6	5009.04	5304.19	5098.99
200075_s_at	GUK1	467.057	542.496	562.56	873.143	937.651	978.216	940.562	923.68	874.416	907.834	992.576	880.36	786.225	950.37	972.338	574.205	731.685	754.707	1663.04	1489.66	1789.29	392.155	519.932	515.738	1223	1659.56	1344.82	821.103	953.502	796.16
200078_s_at	ATP6V0B	1436.29	1462.58	1544.25	874.299	871.571	963.606	702.651	707.818	614.932	965.792	935.184	961.015	3348.12	3637	3389.97	2512.13	2480.86	2669.23	3517.56	3314.59	3272.9	2171.09	2392.48	2393.29	4329.3	4277.36	3905.59	3183.98	3890.85	2954.44
200599_s_at	HSP90B1	4893.85	5150.65	5074.55	4605.75	5065.99	4490.64	4050.13	3809.17	3612.08	3403.03	3395.96	3212.47	4572.52	4848.09	4184.75	5229.27	5254.54	4928.45	7133.02	7619.09	7134.72	3391.8	3625.99	3712.97	544.655	517.677	464.359	2846.27	3032.51	3359.64
200602_at	APP	3528.91	3661.32	3885.45	808.354	870.557	906.393	953.505	1036.77	913.927	1788.56	1770.92	1712.15	1539.83	1918.64	1815.42	1861.37	1847.5	2649.15	6821.33	6981.18	6513.77	7034.99	6797.51	7276.75	565.678	595.694	373.424	556.603	829.708	726.623
200610_s_at	NCL	4127.71	4543.21	4316.78	5001.12	5294.2	4644.19	4202.75	4473.88	4172.5	3477.61	3607.51	3634.93	4309.05	4331.3	4554.8	4847.72	5149.49	4380.61	4893.74	4758.72	5272.88	3238.67	3215.69	3186.21	684.915	713.903	629.761	4413.21	4867.27	4037.84
200613_at	AP2M1	850.71	847.732	939.383	941.2	874.72	859.588	701.501	758.828	892.723	960.89	1054.3	1175.68	2226.63	2600.66	2348.74	1735.8	1982.57	1691.32	1733.84	1305.24	1743.41	1802.45	1569.11	1789.52	739.995	664.34	687.384	1422.77	1565.4	1400.55
200615_s_at	AP2B1	235.608	221.998	250.922	219.598	198.879	229.983	188.696	197.628	170.227	194.299	166.766	177.281	199.702	327.662	310.755	514.376	531.266	464.222	345.622	330.331	469.384	259.253	298.432	325.374	162.076	173.656	169.574	143.456	99.3306	125.48
200616_s_at	KIAA0152	506.845	455.733	439.272	529.86	560.764	604.478	391.167	337.982	350.895	448.33	456.174	458.214	794.22	1086.91	1013.46	758.978	1024.95	1046.36	1411.01	1594.06	1755.83	450.273	612.223	614.542	79.468	73.6248	81.3584	358.695	292.253	332.569
200621_at	CSRP1	581.237	656.267	657.071	513.233	544.277	527.551	449.511	465.098	467.296	673.518	579.097	632.497	790.305	1117.86	1084.4	2953.18	3067.67	2454.37	139.377	78.2804	104.978	632.771	779.504	792.434	82.667	116.95	90.0058	879.629	966.317	794.734
200622_x_at	CALM3	517.246	511.699	607.48	520.847	578.517	537.01	521.508	480.981	414.258	561.733	522.755	503.783	388.287	576.338	383.487	380.761	459.711	487.553	250.957	193.494	302.691	3119.34	3556.11	3746.38	1237.89	1173.88	1268.3	763.591	638.383	752.982
200629_at	WARS	3278.65	3497.78	3416.85	1653.12	1670.63	1655.21	727.316	800.483	704.045	1144.86	1255.89	1194.69	3591.93	4810.75	3960.41	4458.41	5157.04	4855.42	1870.6	1856.96	1773.34	4237.2	4266.71	4484.69	893.748	946.079	883.036	10632.4	11160.6	8888.98
200632_s_at	NDRG1	909.105	847.354	1037.91	1322.7	1331.7	1369.39	1285.41	1320.32	1198.25	1488.55	1554.06	1493.85	2522.54	1906.17	2650.17	2059.23	1505.48	2124.89	2524.99	3155.15	3472.12	978.8	1053.07	1107.09	900.838	956.505	808.717	1277.96	1555.78	1357.24
200634_at	PFN1	757.467	824.006	834.143	1409.2	1788.26	1425.13	1000.37	1231.93	926.656	1460.56	1638.31	1505.78	2044.71	2149.45	2394.57	1479.93	1745.25	1298.87	1242	885.366	1107	1031.52	1076.82	970.707	857.065	976.825	691.205	1613.49	1675.93	1862.27
200642_at	SOD1	4803.19	4945.82	4857.07	5044.47	5509.09	4880.63	5331.76	5187.48	5080.61	4723.16	5125.04	4753.62	3475.76	4327.78	3787.96	5529.97	5702.45	5552.18	4722.94	4495.99	4637.97	3548.18	3726.8	3643.89	453.476	463.93	434.831	6228.98	8452.87	6672.59
200644_at	MARCKSL1	648.785	681.64	701.305	343.305	382.342	386.85	222.57	240.542	210.281	349.01	307.313	365.433	602.183	669.078	810.645	1225.34	1186.36	1405.48	595.888	314.117	450.837	270.158	228.415	260.184	365.382	367.826	291.779	908.759	891.85	883.79
200645_at	GABARAP	4067.48	4219.29	4400.27	3134.32	3159.85	3006.26	2577.14	2654.36	2449.93	3204.39	3403.23	3247.91	7087.65	8065.59	7409.16	6815.66	6662.46	7333	6089.24	5657.46	5993.64	5937.46	6347.17	6496.48	5520.35	5243.3	4508.71	6744.35	7579.58	6321.06
200649_at	NUCB1	378.087	373.408	401.779	573.657	538.147	498.42	334.658	343.915	349.694	509.566	498.404	470.773	546.202	745.618	707.789	477.678	578.898	632.003	898.447	522.912	815.443	384.255	459.196	385.009	421.65	465.636	394.737	454	576.07	341.582
200650_s_at	LDHA	4731.58	4909.39	5033.61	5301.28	5526.63	5320.11	4884.77	4696.13	4454.6	4304.85	4496.29	4281.33	7860.31	8101.55	6491.45	7746.2	8063.2	8263.89	4852.07	5145.17	5381.22	4778.6	4520.19	4994.53	1509.04	1458.33	1395.09	6379.34	7065.94	6595.3
200651_at	GNB2L1	8111.44	8684.13	8601.3	6867.36	7171.15	6796.01	7861.96	7996.44	7466.37	7139.96	7292.71	7028.22	9054.02	9517.33	9308.8	8636.73	9301.22	8504.1	8379.37	7903.39	8961.85	7544.4	7634.45	7983.23	920.598	1012.2	973.954	7548.13	8111.05	6381.03
200654_at	P4HB	1353.57	1293.32	1426.96	2364.51	2256.47	2458.84	1657.13	1853.71	1506.2	1581.46	1635.75	1582.38	1932.48	2424.49	2314.54	1460.33	1502.67	1918.71	4337.24	3924.28	3888.32	1898.69	1919.55	2050.58	488.596	479.939	414.298	1024.38	1316.69	1087.58
200655_s_at	CALM1	5582.48	5715.84	5614.74	9407.83	9751.89	9081.11	7452.65	7810.6	6941.3	5819.68	6284.88	6041.14	4302.44	4594.5	4504.42	4837.04	4840.85	5152.83	3684.28	4010.93	3931.93	5478.92	5858.46	5404.53	5136.89	4905.32	4015.96	4805.22	4555.2	4423.83
200657_at	SLC25A5	5219.93	5652.47	5397.65	4409.74	4816.35	4568.23	4082.2	3794.21	3538.24	4000.87	4343.85	4122.17	8044.16	9047	8326.77	7391.88	8008.8	8173.42	7210.03	6961.83	7478.72	5088.3	5797.17	5752.66	770.968	866.121	779.725	7359.23	7700.78	6933.38
200658_s_at	PHB	1160.68	1338.25	1218.05	1342.09	1332.5	1297.39	1362.17	1320.62	1024.54	1047.85	951.946	1031.98	1136.46	1476.41	1500.13	1283.11	1237.85	1686.45	2663.8	2743.28	3418.21	738.407	879.11	936.262	72.9159	90.995	71.2557	713.827	680.535	684.952
200660_at	S100A11	1297.44	1587.3	1437.29	889.059	946.244	881.427	693.922	772.01	598.648	1422.13	1560.97	1451.16	1457.74	1749.95	1662.57	528.281	473.812	550.297	552.57	394.625	457.105	3253.25	3693.44	3163.27	5198.93	4615.68	4256.98	2996.59	3919.98	2606.69
200661_at	PPGB	544.039	534.48	596.921	425.266	375.217	422.469	595.429	643.655	552.292	593.592	693.21	693.836	573.885	841.663	774.783	209.267	238.556	293.212	776.508	522.379	534.882	5481.48	5423.41	5803.96	845.985	939.066	870.378	635.489	576.416	965.202
200662_s_at	TOMM20	2220.47	2127.36	2034.14	1892.33	1913.9	1872.41	2152.67	2124.78	2236.87	1727.69	1862.02	1844.12	3502.93	3782.11	3543.16	3980.25	4111.36	3540.07	4740.23	4662.97	4660.67	2382.66	2583.96	2343.21	334.624	328.234	319.392	2430	2849.93	2891.91
200665_s_at	SPARC	735.434	711.535	820.059	157.39	126.579	140.424	117.588	151.71	158.325	159.547	160.297	178.438	26.8814	14.8345	11.21	3.4924	15.2717	9.96894	50.5168	19.2646	24.881	10904.1	10911.8	10912.2	601.856	522.249	461.026	36.6809	21.5242	16.3262
200666_s_at	DNAJB1	672.077	740.175	689.56	1420.58	1546.52	1376.77	2208.18	2205.33	2093.1	1863.37	1971.49	2017.5	424.31	445.516	475.552	419.733	457.773	440.442	207.668	148.041	177.558	493.604	595.113	570.938	546.782	503.618	467.932	906.111	1228.42	942.568
200670_at	XBP1	2299.78	2328.98	2354.5	4016.51	4145.64	4177.39	2961.5	2912.34	2891.14	2306.54	2291.76	2100.37	1074.98	1336.57	1134.48	916.066	980.945	1085.12	3326.89	3359.24	2559.83	1397.67	1543.06	1450.92	215.641	279.734	239.925	1210.87	1372.12	1107.1
200675_at	CD81	3370.98	3741.59	3499.45	5491.12	5850.63	5693.38	4323.66	4288.81	3785.19	3436.12	3597.74	3632	1862.97	2400.24	1756.14	2764.46	2687.9	3185.7	2308.35	1872.74	2104.63	1510.31	1872.95	1922.89	276.782	317.823	262.694	2256.55	3325.45	2468.33
200678_x_at	GRN	2641.26	2864.66	2759.55	771.701	760.216	797.734	496.538	501.485	490.053	1137.65	1103.74	1081.63	6877.62	8250.03	7180.06	5932.07	6607.95	7163.8	6855.74	5712.54	5882.9	6678.71	6816.91	6991.27	2793.78	3004.1	2588.91	2622.68	2844.86	2726.32
200681_at	GLO1	2442.84	2793.83	2591.31	2518.92	2755.73	2648.1	2472.15	2343.86	2276.31	1961.13	1966.91	1907.29	2472.69	2764.57	2497.52	2040.78	2142.95	2537.35	3483.97	4140.31	3827.59	1448.02	1575.22	1744.75	143.899	191.65	151.52	1758.63	2008.41	1646.39
200682_s_at	UBE2L3	1278.15	1412.95	1401.65	1577.71	1600.95	1564.13	1530.51	1490.94	1355.06	1376.97	1323.32	1340.42	1939.38	2360.21	2337.83	2391.22	2431.54	2223.71	1731.06	1976.71	1875.35	1293.55	1616.72	1473.54	708.902	690.1	617.615	1658.07	1334.77	1400.79
200687_s_at	SF3B3	403.098	450.056	433.502	477.208	478.692	515.919	501.566	494.508	473.105	455.855	476.381	540.86	306.586	351.566	415.135	328.806	298.741	372.693	180.145	169.401	224.051	232.335	261.376	288.083	19.5618	38.0244	43.6771	265.869	251.832	218.618
200691_s_at	HSPA9B	1446.08	1456.21	1476.96	1721.35	1903.86	1696.04	1726.12	1847.05	1541.96	1398.31	1586.7	1482.12	2416.38	2188.76	2243.38	1846.55	1883.43	1719.2	1409.2	1246.14	1463.64	1259.31	1394.33	1291.77	132.266	148.658	121.446	1202.06	1169.43	1179.96
200694_s_at	DDX24	1798.83	1633.5	1882.6	2164.75	1995.94	2075.42	2258.41	2326.14	2273.38	1951.12	2030.59	2131.81	1185.08	898.372	1053.45	996.159	892.593	938.507	1723.88	1453.37	1345.94	950.01	1045.9	1093.04	445.272	488.241	338.461	1714.1	1881.72	1320.59
200695_at	PPP2R1A	485.98	491.792	423.897	503.593	548.568	456.567	381.943	432.154	442.794	718.597	790.104	834.817	1070.26	1243.84	1244.37	945.8	1201.08	826.303	601.811	571.554	674.552	487.984	530.169	476.084	337.436	268.986	279.211	1034.08	931.359	906.439
200696_s_at	GSN	379.575	324.26	379.581	340.134	398.959	330.018	92.426	89.9375	85.0375	128.483	173.629	121.524	2890.52	2482.86	2921.26	1165.64	1270.09	1686.88	2135.15	1808.9	1729.13	898.765	1042.19	896.283	1132.75	1272.25	1171.33	216.733	131.324	75.0934
200697_at	HK1	2869.15	3111.5	2832.4	2355.04	2499.78	2440.1	2480.68	2597.21	2385.38	2619.85	2765.04	2776.76	3215.37	4178.9	3386.8	2161.91	1911.13	2911.7	1004.49	729.516	714.239	4233.59	4780.39	4934.19	1293.49	1581	1312.37	6003.1	6778.06	5345.34
200700_s_at	KDELR2	1558.4	1577.91	1479.86	1620.8	1819.03	1637.81	1162.41	1240.6	1143.24	1244.57	1164.75	1197.49	1076.88	1734.11	1603.86	2195.22	2014.36	2071.47	3012.34	2702.39	2582.46	1452.32	1567.88	1519.37	935.024	1223.46	899.124	935.539	865.288	1329.46
200701_at	NPC2	3483.77	3957.17	3759.92	1778.8	1919.33	1754.79	1363.95	1263.54	1040.49	2076.5	2053.6	1917.53	3761.25	4678.62	3706.41	3333.98	3318.1	4146.71	10130.9	9837.22	9279.98	5668.76	6562.89	6389.62	2022.42	2150.94	2137.12	7321.34	7830.54	6932.33
200703_at	DYNLL1	3754.46	4188.25	4033.53	3270.39	3408.08	3520.35	2916.8	2600.52	2518.14	2840.08	2736.31	2699.63	2613.99	2806.03	3247.94	3745.2	2873.69	2970.68	3053.6	2854.33	3152.68	6397.31	7213.9	7456.45	792.607	870.735	746.959	2688.65	3268.11	1756.95
200704_at	LITAF	3742.46	4157.85	4030.67	8264.79	9023.4	8330.58	5360.33	5400.43	5378.03	4715.43	4989.47	4699.45	7378.34	6166.49	6868.92	5490.28	6276.22	6062.12	4278.43	3963.81	3817.48	3329.94	3672.7	3311.77	11914.2	10502	9433.51	2945.86	2403.57	1263.71
200705_s_at	EEF1B2	8180.67	8271.68	8170.84	6094.34	6787.44	6804.39	7837.88	8168.24	8048.99	7439.23	7699.68	7148.72	8775.93	9394.95	9103.11	10752.1	10965	9993.32	9237.2	8948.73	8744.48	5553.54	5765.56	5638.29	926.483	977.239	891.88	6542.38	6895.08	5908.52
200708_at	GOT2	570.252	484.087	625.606	539.957	593.641	605.266	631.622	610.987	605.646	653.591	619.244	665.208	1025.36	1148.43	1188.89	893.835	885.731	989.22	971.107	939.981	960.562	347.043	359.639	450.443	26.6588	62.9525	35.6688	362.948	375.912	308.696
200709_at	FKBP1A	657.173	689.318	729.814	422.188	484.713	404.081	295.049	303.762	348.317	801.62	725.961	643.562	1698.02	2019.66	1977.6	1063.05	1202.41	1177.3	1009.55	768.964	704.938	1868.32	2024.98	1897.08	949.366	964.807	771.027	1589.14	1609.85	1544.59
200710_at	ACADVL	730.051	699.469	785.015	1044.87	1061.49	1122.35	745.909	770.689	655.218	668.853	754.901	783.246	1808.49	2201.94	2182.35	1633.92	1712.98	1748.71	2185.61	1823.54	2090.15	904.015	970.986	1048.03	579.032	558.504	394.332	694.39	1099.05	804.224
200713_s_at	MAPRE1	2480	2463.76	2367.56	3087.5	3242.8	3082.42	2361.35	2347.08	2265.27	1943.78	2000.75	2113.48	4349.5	4141.22	3915.15	3592.15	3581.76	3554.9	5240.72	4679.66	5372.46	3553.17	3671.67	3924.36	2485.72	2252.76	2134.14	4104.19	4280.75	3550.7
200736_s_at	GPX1	3082.55	3304.22	3307.86	899.679	923.866	1068.88	1316.44	1262.02	1066.3	2035.71	2059.19	1897.17	6028.91	6682.65	6424.34	6277.53	5697.33	6557.66	8574.06	8479.32	8708.66	9716.19	10305.1	10516	2137.11	2679.32	2283.67	2992.22	2995.01	2637.67
200740_s_at	SUMO3	2078.27	1877.37	2192.28	1958.86	2022.07	1867.74	1764.12	1796.51	1806.31	1436.46	1438.34	1569.9	4064.91	4636.84	3447	3653.54	3801.84	4514.56	4785.73	4245.56	4338.15	3067.34	2915.78	3010.26	188.576	210.456	193.945	2861.89	3019.72	2900.59
200743_s_at	TPP1	4714.93	5184.2	4893.23	5066.06	5366.78	4510.59	3801.3	4000.72	3519.97	3289.15	3574.94	3446.78	8294.24	8759.84	8849.63	8745.32	9092.02	8945	7685.32	6953.31	7564.03	7610.91	7774.77	8027.26	2123.34	2169.52	2011.85	6209.3	7235.84	5903.8
200747_s_at	NUMA1	478.246	528.753	456.2	717.145	633.163	727.643	518.148	590.387	614.778	785.579	792.354	807.782	376.077	432.444	469.503	407.472	424.744	458.644	528.091	457.239	424.432	356.665	381.678	368.19	177.382	219.854	205.412	436.646	569.057	332.739
200748_s_at	FTH1	8546.54	9536.26	9078.26	6388.12	7293.85	6896.9	5129.9	4872.79	4313.13	5787.37	6266.28	5629.72	13325.7	12509.9	12677.9	11201.6	10604.9	11146.7	10932.6	10697.3	10140	14571	15378.7	15082.1	13482.2	13070.5	11787.5	16370.9	17089.8	16354.6
200750_s_at	RAN	4244.53	4315.09	4254.52	3504.26	3603.09	3884.18	4173.99	3831.44	4056.81	3529.04	4006.8	3907.73	3732.81	3571.26	3723	4537.03	4240.76	3844.08	3268.82	3226.84	3480.61	2797.6	3067.86	3040.88	303.378	315.98	318.628	2533.84	2877.02	2356.34
200761_s_at	ARL6IP5	6941.75	7223.29	6914.96	7932.16	8151.89	7553.79	6652.36	6742.07	6495.15	5277.26	5762.68	5697.99	4606.23	5181.35	4801.2	3765.63	3447.01	4103.8	4037.83	4356.24	4484.34	9466.61	9471.29	9821.42	3750.4	3497	3108	8939.42	8585.15	7046.21
200762_at	DPYSL2	3700.99	3762.11	3575.29	2562.28	2815.88	2415.97	1414.05	1486.86	1443.6	1980.96	1987.1	1804.61	8024.84	7881.65	7517.74	8338.91	7789.68	8306.42	7318.28	6950.59	6623.76	6134.43	6773.07	6653.61	31.4972	52.445	46.8372	5007.55	5225.26	5105.41
200766_at	CTSD	140.803	119.317	187.191	391.108	389.792	422.689	110.145	166.132	134.432	285.937	201.767	228.662	78.3988	137.825	85.4806	43.9235	61.3938	75.2327	289.752	157.376	261.613	547.893	500.457	588.869	316.049	337.281	272.949	402.148	311.515	503.974
200768_s_at	MAT2A	3803.27	3918.17	3787.62	3188.45	3572.12	3092.12	3425.02	3348.05	2744.26	3304.7	3293.18	3120.81	6084.3	5226.05	5197.73	3829.15	3681.78	4478.75	3544.56	3352.14	3866.11	3449.58	3756.48	3761.79	830.569	884.433	688.53	2184.33	3139.21	2171.17
200771_at	LAMC1	238.668	206.092	240.37	18.8301	25.2946	25.1365	18.1312	21.512	11.9269	18.0955	19.036	18.1421	15.5721	12.2824	23.5641	127.32	68.9453	83.513	215.788	188.38	118.59	109.414	124.972	130.472	11.4732	11.3741	5.30619	13.906	11.0075	8.34008
200779_at	ATF4	3812.27	3883.76	3811.84	3181.5	3335.82	3005.06	3141.99	3163.89	2829.58	2932.3	3006.99	2939.72	5893.2	5925	5745.89	5718.99	6011.34	5412.89	4037.6	3647.63	4350.96	4420.8	4393.37	4796.27	2246.24	2040.43	1702.43	5341.78	6351.84	5740.93
200782_at	ANXA5	3161.79	3017.78	2877	1563.72	1669.82	1582.72	1630.32	1575.89	1510.51	1716.33	2119.14	1644.4	7160.85	7374.83	6707.27	5157.89	4419.08	5259.26	2399.61	1212.78	1243.26	5093.25	5391.12	5205.8	698.311	747.662	675.454	6832.76	7703.83	6458.24
200783_s_at	STMN1	2319.86	2178.76	2019.57	1970.04	2294.29	2411.16	2216.35	2290	2452.54	1850.69	1938.31	1779.07	1183.21	1284.01	1054.25	1904.31	1592.47	2502.92	4889.52	4570.76	4814.07	770.208	609.2	700.689	39.1802	51.9276	48.624	324.068	251.818	124.711
200785_s_at	LRP1	59.4267	81.3969	59.4283	31.3709	31.864	13.4165	12.1303	15.8897	16.8344	27.6336	23.5724	22.3675	128.372	122.853	217.865	9.40552	13.383	16.3521	7.38919	18.3091	7.60565	309.958	313.584	321.462	14.7353	8.28729	9.99215	115.825	144.935	167.15
200786_at	PSMB7	1537.84	1616.78	1637.02	1305.25	1267.12	1284.1	1349.29	1261.34	1325.55	1230.09	1100.05	1149.06	1973.42	2600.9	2305.96	1914.49	1926.6	2124.43	1903.43	1677.94	1959.34	1505.03	1628.07	1695.53	335.655	302.633	287.652	1790.3	1450.25	1448.39
200788_s_at	PEA15	1267.26	1178.9	1330.6	686.244	627.726	694.211	496.812	445.723	476.525	590.995	601.908	610.554	5130.75	5679.71	5359.59	2027.71	2106.45	3388	3152.72	2673.78	2999.94	2024.08	2122.32	2027.81	86.9007	96.2796	87.4099	1215.96	1217.07	1036.67
200789_at	ECH1	2074.57	2108.92	2145.55	2099.47	2290.76	2115.76	2029.31	2064.39	1834.52	1953.33	1903.57	1989.5	2279.62	2775.02	2505.85	2058.78	2431.64	2391.35	1901.81	1692.51	2059.01	1792.61	1970.24	1918.85	253.837	281.781	242.133	1817.64	2223.68	1532.87
200790_at	ODC1	3823.94	4018.14	4098.6	1798.51	2010.89	1957.55	2071.36	2071.14	1921.32	1990.84	2176.11	2112.86	1683.19	1918.66	1913.61	4586.66	4582.15	3766.58	5424.16	5172.36	5689.78	7934.29	8061.09	8447.91	704.025	674.813	616.861	1726.12	2938.47	1518.91
200791_s_at	IQGAP1	4165.57	4838.31	4306.62	6374.7	6855.8	6373.3	3931.29	4109.77	3657.77	3009.31	3293.13	3111.61	5392.44	5525.91	4917.3	3927.54	3219.65	3684.19	2791.58	3213.98	2773.28	5488.69	5927.91	5759.88	7712.24	6594.21	5504.61	4981.95	6090.32	3989.38
200793_s_at	ACO2	1114.97	1170.03	1071.93	907.329	979.418	943.166	834.03	913.054	706.653	935.886	963.207	928.39	1899.81	2213.27	2227.7	1621.34	1902.86	1672.25	1272.41	1052.38	1202.58	873.354	976.195	967.177	172.157	194.57	191.15	2168	2507.05	1943.52
200799_at	HSPA1A	4043.16	4098.85	4297.16	3038.84	3131.21	2993.5	2555.64	2573.46	2349.62	3219.42	3162.73	3138.17	1110.76	1867.27	1673.09	1091.52	901.586	1329.98	516.168	552.372	394.317	7364.89	7789.73	7755.95	9209.18	8378.82	7556.86	3253	3372.17	1755.57
200800_s_at	HSPA1A /// HSPA1B	2290.95	2238.9	2190.17	1533.84	1581.11	1598.07	1245.89	1279.48	1069.76	2003.44	2136.77	1976.91	583.385	1050.97	989.587	539.029	501.22	595.34	260.574	280.506	221.672	4518.75	4831.28	4779.08	7323.34	6583.02	6054.47	1635.33	1884.62	922.7
200805_at	LMAN2	466.242	450.26	539.42	766.347	802.084	919.693	614.597	588.593	537.754	610.781	532.727	547.443	542.668	725.999	772.297	454.045	683.627	672.328	1142.02	1020.21	1123.81	442.382	583.909	605.761	641.727	476.332	454.261	841.369	768.917	663.253
200807_s_at	HSPD1	4472.8	4814.41	4490.46	3138.49	3225.51	3042.85	4373.54	4079.97	4142.2	3315.25	3489.07	3536.72	4219.81	4611.66	4383.71	4881.44	4356.02	4824.46	3066.76	2664.08	3779.69	2914.72	3450.62	3313.58	877.951	776.151	670.419	3281.89	4252.64	3341.41
200812_at	CCT7	2813.04	3061.3	2823.19	2843.34	3110.26	2851.87	2888.19	3033.68	2611.02	2454.44	2812.09	2653.29	3167.76	3538.09	3397.15	3296.78	3469.66	3403.16	3630.83	3488.04	3849.53	1872.51	1965.24	2036.13	515.05	568.899	502.235	3232.48	3634.19	3175.75
200818_at	ATP5O	3201.18	3597.59	3238.54	2363.94	2599	2323.93	3124.25	3001.68	2855.36	2985.96	3157.48	3016.44	4037.69	5097.13	4474.62	3537.56	4207.85	4174.71	3395.43	3138.9	3129.45	2718.04	3137.42	2954.43	495.345	474.038	422.644	2967.18	4071.24	3332.52
200820_at	PSMD8	953.506	999.063	936.059	777.368	771.718	804.223	973.223	943.934	602.403	1068.05	1022.52	1035.83	1689.59	1825.67	1609.41	1431.21	1509.61	1479.42	1423.37	1358.09	1605.97	937.712	1079.63	1167.59	350.188	339.977	327.437	1799.21	1922.05	1521.48
200821_at	LAMP2	1610.72	1699.26	1554.95	2182.37	2154.45	2054.33	1501.84	1664.39	1495.55	1593.17	1794.54	1622.2	2709.75	2716.15	2537.39	1778.91	1668.82	1676.91	2768.49	2607.88	2810.31	2601.42	2671.48	2537.27	5338.6	5093.83	4269.17	2302.18	2283.54	2270.88
200824_at	GSTP1	533.053	603.977	537.208	654.244	695.303	677.182	369.43	462.819	347.672	448.325	460.735	463.518	2126.01	2776.68	2386.94	2382.69	2628.67	2970.49	1133.3	785.963	1259.89	932.023	1047.59	1008.24	63.9964	51.0021	42.2322	1389.49	1352.97	1209.65
200825_s_at	HYOU1	152.124	179.993	163.973	273.696	404.854	318.053	173.75	233.947	187.733	169.633	195.707	172.355	156.127	140.7	194.979	107.163	275.625	199.637	836.25	618.063	666.487	144.714	116.629	110.66	41.7376	24.1077	43.5357	88.5615	100.805	90.2353
200826_at	SNRPD2	4048.26	4813.06	3788	4208.18	4703.35	3693.98	5013.19	5139.54	4162.41	4282.59	4517.57	4098.86	3643.19	4306.03	4058.22	3914.94	3712.39	4281.21	4383.69	4426.41	4528.5	2762.09	3370.2	2884.1	347.701	317.679	313.94	2589.24	3547.1	2311.13
200827_at	PLOD1	158.643	150.45	150.291	558.974	582.207	605.588	154.263	164.336	165.857	133.536	114.658	127.142	262.48	292.431	286.674	186.121	185.933	207.422	100.711	100.09	108.329	279.12	271.479	343.084	398.695	469.799	389.446	193.704	242.064	208.661
200832_s_at	SCD	248.212	247.793	337.144	344.617	344.835	322.141	273.127	285.181	309.593	179.079	141.574	160.13	767.356	612.504	770.567	796.246	665.582	727.558	516.317	437.785	208.445	62.8788	95.2087	73.1378	15.2642	26.4434	21.2581	16.9546	4.23189	1.92431
200839_s_at	CTSB	1896.66	2109.69	1787.16	810.628	849.971	815.676	724.8	686.728	607.489	1804.94	1732.96	1920.24	3786.68	3625.38	3785.56	994.09	948.289	1554.46	5271.94	5619.08	5741.27	5172.77	5619.18	5645.13	1431.37	1799.47	1499.79	4646.74	3851.68	3456.92
200840_at	KARS	4735.99	4918.39	4726.02	4509.5	4808.77	4769.55	5117.43	5175.47	4748.58	4709.19	4590.46	4807.45	5813.03	6759.96	5923.52	5901.8	5944.77	6373.24	5707.94	5790.29	6177.28	4354.53	4610.63	4674.51	949.244	1080.07	985.871	6576.29	7121.05	6137.57
200843_s_at	EPRS	1796.9	1984.1	1788.37	1773.44	1711.9	1553.79	1868.9	1802.38	1793.64	1586.13	1679.89	1584.38	1290.34	1294.33	1542.12	1558.11	1421.08	1568.83	852.759	901.336	979.558	1181.54	1251.52	1212.39	135.182	136.919	153.189	1134.11	1385.58	1019.55
200845_s_at	PRDX6	2139.68	2017.98	2047.15	1954.8	2146.25	1842.82	2244.59	2267.23	2175.41	1628.95	1751.03	1743.44	2847.85	3415.19	3427.68	2865.7	2593.13	3003.08	4425.78	4366.29	4658.42	6925.3	6869.53	6876.16	705.404	759.642	719.149	2655.8	2877.65	2391.36
200852_x_at	GNB2	1095.71	1142.44	1161.62	1110.18	1204.02	1217.75	785.941	856.607	783.347	1045.52	1122.39	1136.63	2361.65	2916.86	2652.71	1793.4	2151.01	2078.52	1196.89	892.166	1077.7	1722.68	1850.99	1674.49	3299.7	3462.47	3009.38	2239.15	3210.24	2080.95
200854_at	NCOR1	1392.42	1599.47	1433.4	1720.96	1829.29	1675.66	1593.17	1493.88	1248.22	1365.47	1422.6	1273.94	1019.94	1033.09	1114.5	887.406	692.735	823.298	601.565	564.988	655.399	1025.35	1103.88	1022.94	969.328	1069.18	945.169	768.787	751.489	537.293
200859_x_at	FLNA	823.769	826.895	888.705	2606.89	2738.52	2711.78	1164.54	1387.03	1408.76	1699.46	1846.05	1583.17	1851.83	2652.64	1862.1	874.065	1080.44	1408.83	486.473	349.605	304.13	2145.39	1848.98	1971.03	224.12	248.668	217.607	2641.44	3347.67	2535.98
200862_at	DHCR24	71.1258	68.3973	77.0864	187.614	201.147	200.651	58.8621	64.2747	80.8958	57.1094	54.8622	50.2093	101.482	81.5052	72.0442	153.026	183.971	143.492	80.1045	60.3336	32.6451	10.3187	34.8754	30.7083	15.2483	10.1222	17.9516	14.9908	25.3083	17.0782
200863_s_at	RAB11A	2811.17	2971.48	2784.04	2054.3	2269.91	2013.31	1989.13	2088.56	1886.7	2055.72	2152.47	2037.99	2512.49	2635.76	2622.59	4793.14	4071.19	4355.36	1631.14	1676.07	1845.66	5841.12	6452.08	6466.7	3323.1	3186.08	2905.69	2831.78	3220.61	2410.53
200871_s_at	PSAP	9045.65	9469.8	9412.03	7209.98	7362.7	6952.71	3497.78	3697.08	3604.96	4940.45	5416.6	5438.94	10435.6	10788.1	9678.37	9932.04	10183.6	10510	11942.8	11387.9	10691	12549.5	12712.2	13260.9	9548.06	8682.77	6704.78	15127.8	15096.4	15072.4
200872_at	S100A10	3956.43	4814.12	4449.85	3880.89	4472.33	3907.2	4614.1	4623.23	3949.28	4420.6	4741.34	4350.03	8479.52	8738.51	8655.13	9727.32	9379.48	9459.51	4052.41	3230.71	2667.98	6543.65	7146.89	7114.35	326.411	310.149	292.615	5402.44	7425.39	5671.55
200873_s_at	CCT8	4934.63	5458.03	5073.27	4307.44	4799.34	4491.69	4519.22	4535.59	4334.45	3802.15	4042.05	3760.78	5180.62	5829.96	5589.24	6346.97	6050.16	5819.9	5217.13	6395.01	5664.66	4836	5434.22	5098.06	463.483	428.056	417.478	5700.08	5942.92	4909.98
200875_s_at	NOL5A	1006.39	1050.79	1092.28	961.717	1012.19	1024.85	1390.25	1135.65	1148.73	1206.4	1119.53	1215.47	550.492	726.775	704.325	644.396	621.651	873.482	1157.28	1057.14	1246.93	437.773	432.398	559.65	88.7214	102.875	82.2855	490.992	672.859	472.242
200877_at	CCT4	4162.34	4299.27	3950.86	3999.7	4122.62	3850.28	4035.55	4046.12	4081.12	3586.15	3746.64	3856.44	3637.84	4061.71	4248.94	4724.45	4763.45	4569.4	3382.09	3261.04	3851.45	3158.74	3502.65	3482.54	340.869	297.126	271.767	4117.39	4354.85	3284.5
200878_at	EPAS1	147.108	151.215	145.333	137.912	154.437	140.035	112.619	81.5412	95.2768	67.5771	69.1972	95.4712	37.2443	28.1923	4.89878	28.3886	32.5503	26.945	188.071	212.237	33.7443	73.3095	98.0706	116.866	121.752	143.595	130.828	34.4731	46.3646	37.2049
200884_at	CKB	374.572	372.45	407.019	153.781	170.654	159.545	31.2025	51.7607	66.2863	93.327	94.4481	100.368	97.4797	70.0609	70.0138	61.5299	82.4708	102.969	27.696	29.3896	19.8725	157.151	155.533	132.799	76.4099	52.0147	32.6405	1646.55	1854.69	2613.02
200885_at	RHOC	729.743	740.291	770.689	1194.6	1183.5	1235.29	482.266	468.325	407.72	445.837	399.619	457.5	718.686	988.304	1078.03	684.21	820.049	939.711	617.159	470.463	647.476	391.595	463.896	482.87	24.711	46.1282	29.6539	3009.04	3825.19	3117.8
200887_s_at	STAT1	2796.58	2795.57	2607.78	2548.27	2628.33	2471.06	4099.7	4066.73	3756.05	4186.2	4522.96	4119.1	2812.37	2574.07	2265.16	1526.61	1389.56	1726.39	2746.22	2551.79	3095.3	4180.35	4495.8	4254.91	4061.11	4107.59	4004.12	5194.3	5181.51	2892.64
200888_s_at	RPL23	5613.55	6068.93	5553.55	4817.65	4585.38	3497.86	4597.2	1867.46	5834	6148.42	5784.13	5929.53	6791.03	7915.75	6830.13	7500.51	6892.15	7273.69	7794.38	8622.87	8199.29	3939.48	5175.69	4477.5	792.559	750.967	815.465	6345.9	6550.33	5473.61
200891_s_at	SSR1	3672.73	3873.25	3762.76	4068.77	4468.25	4068.64	3296.61	3434.04	3235.86	2788.91	2958.88	2801.58	8778.47	7755.42	8143.4	6619.05	6743.98	6659.64	6763.86	6908.9	6534.62	4946.49	5246.23	4929.15	2487.88	2642.34	2300.54	3979.66	4274.44	3942.34
200893_at	SFRS10	4836.07	4976.4	4961.87	5252.67	5238.51	4833.33	4885.12	4855.68	4809.18	4201.46	4266.8	4471.38	4588.58	5375.54	4583.49	6033.19	5199.94	5608.79	5602.13	5280.19	5685.36	4264.23	4205.21	4209.83	621.492	615.839	543.643	4905.59	7553.32	4368.36
200895_s_at	FKBP4	389.274	338.675	361.552	338.497	361.962	357.058	347.871	372.311	384.102	362.812	359.865	410.551	250.302	255.755	360.545	241.153	234.729	231.04	446.247	360.51	727.208	277.226	236.965	249.749	133.826	101.219	106.578	640.866	1252.33	858.738
200896_x_at	HDGF	945.05	924.598	1030.68	1001.42	1001.32	934.255	845.647	799.078	674.008	925.481	948.784	860.487	1694.74	2293.41	1829.16	911.863	1077.31	1266.34	1460.94	1279.72	1220.77	2395.48	2707.85	2630.63	925.977	869.908	792.566	1074.27	1341.82	1290.35
200897_s_at	PALLD	160.542	153.215	170.009	898.285	942.803	959.166	193.397	226.427	214.761	87.5774	95.188	87.6182	42.0194	25.8649	125.034	10.5323	27.0353	19.1912	61.8514	79.7387	21.0828	257.742	272.806	246.977	16.198	37.4891	21.7476	87.5188	90.6135	188.188
200899_s_at	MGEA5	4058.65	3993.23	3751.27	4077.5	4133.65	4049.25	3771.37	3732.06	3653.71	3254.92	3273.58	3160.96	1180.99	1322.74	1651.78	1223.33	1061.63	1212.78	2658.89	2625.53	2335.74	1616.34	1874.55	1676.01	4561.91	4290.47	3856.59	2265.59	2359.54	2042.68
200901_s_at	M6PR	1986.97	2032.32	2050.72	2101.09	2029.87	2377.57	1911.92	1768.6	1833.38	2190.21	2253.53	2438.62	2840.24	3359.05	2748.57	3340.2	3298.17	3411.26	2986.03	2602.48	2838.35	2144.72	2176.06	2457.44	332.363	325.761	286.011	3193.09	3513.48	3092.15
200903_s_at	AHCY	445.723	589.879	575.827	220.402	192.979	238.462	338.005	268.594	255.71	303.558	232.947	289.051	757.971	1514.22	879.412	780.844	819.876	1322.58	1784.27	1704.15	1709.77	373.177	470.596	404.133	17.3253	34.2411	36.7839	576.065	512.179	495.416
200910_at	CCT3	3267.83	3500.02	3255.84	3053.97	3194.06	3083.18	3372.1	3313.23	3060.84	2788.4	2958.95	2761.65	2835.04	3455.66	3116.38	2599.73	2448.34	3178.89	3146.99	2988.14	3653.18	1935.11	2115.6	2175.77	180.492	194.526	195.163	2445.16	2931.68	2359.2
200913_at	PPM1G	498.569	548.075	682.633	595.396	575.649	678.337	631.091	603.07	550.148	693.345	670.695	642.678	880.961	1004.84	1017.71	694.036	790.619	868.438	1268.37	1056.35	1315.63	293.017	311.421	376.581	129.075	142.504	92.0048	718.729	839.146	685.51
200914_x_at	KTN1	498.351	430.161	439.175	520.638	517.225	472.573	500.624	510.68	554.08	433.463	449.473	365.121	150.901	252.591	234.724	359.291	334.331	307.015	493.819	616.819	382.985	291.364	277.896	273.04	25.003	61.6977	81.8668	116.08	86.9007	187.026
200915_x_at	KTN1 /// PDIA6	1728.97	1800.6	1722.26	1722	1939.65	1726.44	1964.22	1771.01	1619.92	1591.15	1498.98	1416.76	1595.65	2123.55	1970.99	2008.14	1778.72	2021.03	2383.44	2809.34	2439.73	1321.05	1601.44	1369.5	203.076	220.075	183.012	1116.62	1087.38	1642.73
200916_at	TAGLN2	3063.2	3226.67	3046.79	2094.84	2126.35	2225.55	1981.21	2127.48	1935.36	2451.86	2582.63	2635.19	5060.76	5207.82	4786.46	5146.15	6042.43	5325.79	5582.78	5554.08	6121.05	7161.49	6955.81	7007.14	5728	5338.29	4478.63	1958.85	3450.77	2219.43
200919_at	PHC2	381.778	384.709	409.334	511.937	550.307	546.32	322.327	372.361	334.99	392.431	357.297	381.233	710.015	693.295	933.567	641.602	596.416	747.969	372.194	325.093	282.972	704.357	951.392	896.542	4402.74	4691.87	3820.2	1059.75	1428.52	880.572
200921_s_at	BTG1	7648.91	8121.73	7730.9	8841.15	8821.51	8894.8	8441.44	8571.04	8319.34	7502.26	7694	7567.07	3369.68	2387.51	2742.14	2266.04	1730.18	1553.91	3004.19	3513.69	3566.65	7101.6	7569.47	7610.91	8472.26	8227.82	7213.71	5284.27	5779.42	3356.62
200923_at	LGALS3BP	41.5179	47.6661	31.2891	26.4001	25.7	27.144	158.216	178.354	164.995	333.404	361.318	352.8	159.098	168.37	103.073	18.9316	29.7064	43.9763	17.2875	21.5557	17.9017	110.017	138.548	132.687	40.2357	38.1264	38.8568	52.5663	78.1821	81.0932
200924_s_at	SLC3A2	395.87	442.168	422.31	579.99	627.185	733.987	650.893	759.687	583.999	656.303	634.296	656.271	1109.73	1086.41	844.304	542.902	732.118	726.678	2003.27	1644.19	2318.08	555.026	670.429	654.698	136.363	178.082	135.746	945.979	1349.35	1109.44
200931_s_at	VCL	3628.86	3729.53	3618.61	4604.51	4974.94	4757.54	3157.72	3190.66	2731.5	2516.4	2855.59	2768.55	4742.8	5244.4	5319.92	3354.83	2765.38	4003.53	3816	3661.2	4058.32	8753.52	9178.1	9403.8	2961.03	3128.27	2982.01	5068.42	5481.48	4855.75
200936_at	RPL8	9836.46	10873.3	10809.6	8213.06	8809.28	8449.99	9124.43	9559.93	8907.73	8789.99	8886.01	8997.79	12287	13210.9	13494.8	11966.9	14429.3	13191.4	9495.01	8762.61	10456.8	9359.05	9866.78	10122.4	1883.35	1904.08	1879.04	12211.7	14089.4	12474.1
200940_s_at	RERE	1420.27	1572.39	1514.84	680.273	738.407	695.83	1010.27	1067.78	938.373	1657.19	1828.38	1677.42	982.115	1356.69	1267.12	1003.39	927.422	1168.7	1727.02	1281.39	1445.17	1218.3	1283.08	1340.4	3436.24	3634.48	3121.42	1023.98	1122.36	970.623
200941_at	HSBP1	1272.85	1354.92	1323.16	965.932	930.696	911.778	713.501	748.556	779.48	736.247	770.451	809.916	1436.33	1682.63	1720.93	945.203	856.998	1123.96	895.65	910.345	994.711	2171.05	2504.63	2476.52	721.366	627.077	650.204	3255.72	4327.18	3691.76
200944_s_at	HMGN1	6222.22	6413.58	6254.64	5566.83	5989.43	5758.7	5483.9	5611.55	5554.54	4874.75	5110.64	5061.77	7773.77	8322.41	7626.05	8737.92	8373.18	8775.29	8619.18	8161.82	7871.54	4787.32	4743.26	4746.63	2303.35	2072.25	1957.38	5190.08	6724.04	5289.24
200945_s_at	SEC31L1	2268.99	2267.39	2325.79	2376.97	2351.49	2424.97	2064.19	2248.91	1939.64	1985.72	2036.34	1987.18	1854.42	1996.34	2099.43	2465.16	1945.22	1898.56	2585.42	2808.33	2322.1	2157.19	2074.59	2022.15	242.606	353.525	214.472	2171.52	2338.86	1965.32
200947_s_at	GLUD1	944.61	935.148	864.396	1018.39	1083.67	889.233	721.313	860.138	820.74	774.273	798.982	808.809	1709.39	1906.46	2171.53	1407.06	1392.77	1623.98	989.091	937.883	1049.14	1371.13	1453.67	1311.05	105.389	136.227	115.887	1487.51	1497.73	1463.98
200948_at	MLF2	532.216	571.989	608.639	517.871	515.584	514.415	483.577	502.206	513.277	448.76	418.001	518.042	1141.31	1397.28	1147.93	919.326	1136.63	967.399	1159.62	713.17	1020.18	539.91	613.039	650.678	1610.11	1492.9	1293.81	444.031	528.819	401.987
200953_s_at	CCND2	2008.34	1750.41	1805.06	4680.4	4799.83	4748.21	3574.72	3627.15	3508.74	2962.98	3243.72	3122.95	1944.64	1235.66	1310.33	127.603	118.284	456.689	709.574	690.771	1112.94	377.889	358.777	378.576	512.097	493.228	403.059	141.876	81.0048	62.9985
200955_at	IMMT	1655.23	1708.62	1693.78	1967.69	1984.35	1927.88	1921.97	1881.17	1639.92	1908.95	1758.33	1846.79	1568.97	1729.75	1996.18	1416.69	1508.7	1567.32	1157.27	1216.7	1143.95	1636.38	1988.11	1798.4	121.221	171.805	149.064	1604.01	1838.19	1521.28
200957_s_at	SSRP1	619.822	588.181	710.673	675.101	706.494	677.953	758.906	731.508	667.95	684.538	733.636	704.056	1015.14	1257.5	1178.38	1248.62	1289.74	1479.23	1058.31	964.644	1063.83	357.106	397.363	344.345	41.2669	48.6917	29.3307	656.102	727.422	638.606
200958_s_at	SDCBP	5571.48	5671.15	5448.12	3767.04	3751.55	3371.84	3306.66	3327.57	3376.04	3335.41	3337.68	3435.55	5053.28	4981.81	4371.05	3910.54	4028.42	3809.15	2870.81	3133.79	2998.08	10841.2	10878.3	10994	14933	13568.2	12497.1	7774.25	7807.18	7250.94
200960_x_at	CLTA	1785.69	1958.92	1856.67	1491.48	1557.36	1534.99	1546.85	1496.29	1388.41	1652.99	1506.78	1394.64	2370.97	2895.34	2858.37	2289.23	2059.02	2247.33	1395.48	1221.75	1605.84	2631.3	2963.78	2922.15	763.196	831.166	678.86	1900.27	2124.01	1529.95
200962_at	RPL31 /// LOC653773	744.944	721.332	749.546	338.171	318.148	348.558	800.515	802.882	884.398	757.209	696.651	752.388	791.976	146.846	1520.83	998.846	546.458	111.196	676.041	180.399	1168.29	1085.9	1088.03	964.2	76.3117	101.114	89.0156	283.226	185.37	161.003
200964_at	UBE1	1138.69	1163.04	1216.85	1079.74	1156.34	1080.84	840.78	866.092	859.419	1548.11	1735.98	1368.05	1454.27	2257.03	1713.78	1193.12	1440.92	2122.04	1778.08	1303.79	1716.17	796.425	805.491	811.403	1143.96	1061.58	912.996	1752.82	2695.09	1649.36
200965_s_at	ABLIM1	2120.29	2295.56	2299.52	2107.79	2274.56	2131.3	3404.97	3512.97	3159.68	3267.5	3506.2	3477.74	65.8636	75.5375	54.5623	59.3869	54.5691	78.5576	62.6031	78.4531	41.6804	456.421	461.259	544.554	122.943	147.503	159.58	54.5451	38.2868	38.1696
200967_at	PPIB	2823.14	3155.95	2820.78	2996.12	3228.33	3112.78	2760.92	2860.83	2327.25	2587.75	2656.29	2607.09	3630.93	4609.14	3560.09	4466	5715.36	4682.75	7073.56	6687.99	6655.81	2145.58	2413.14	2431.74	894.887	901.013	705.643	2484.23	2718.54	2474.16
200972_at	TSPAN3	5077.28	5393.93	5348.66	1739.56	1768.35	1647.84	1255.05	1232.17	1224.4	1071.75	1001.9	994.941	3118.2	3184.59	2697.37	4105.84	4157.07	4324.44	6623.08	6670.17	5624.69	1586.12	1909.66	1672.24	48.0349	67.994	48.9888	1734.39	2213.03	1871.71
200975_at	PPT1	4260.79	4579.47	4462.24	2573.92	2640.09	2650.34	2829.85	2621.88	2544.33	2837.57	2937.49	3073.08	7057.35	8109.02	6925.65	10122.7	10595.3	10039.9	2172.92	1985.85	1790.02	7078.47	7255.37	7543.87	6418.07	5954.5	5210.18	5805.44	7464.23	7553.71
200978_at	MDH1	2560.69	2801.34	2625.33	2455.94	2483.27	2510.81	3087.28	2739.18	2582.5	2460.74	2553.27	2530.66	2386.46	2722.24	3044.03	2730.27	2484.64	2601.72	2815.72	2919.64	3322.36	1982.98	2330.59	2326.26	178.816	174.934	180.597	2804.58	2944.28	2389.76
200979_at	MAP3K15	226.89	232.162	230.122	221.869	216.947	253.798	274.455	230.707	228.579	206.357	172.51	191.167	214.076	260.033	314.603	216.436	207.875	228.02	228.495	235.972	299.556	168.601	162.297	140.421	23.2838	33.0378	36.1405	234.16	272.222	225.236
200982_s_at	ANXA6	1532.5	1793.4	1600.95	2459.63	2652.75	2382.22	1962.27	2037.28	1597.37	1712.37	1812.61	1667.26	968.791	1379.83	1596.07	1876.27	2365.8	1473.27	589.326	299.282	970.769	1340.41	1335.46	1393.52	80.0261	88.2938	72.0223	149.171	195.759	308.396
200985_s_at	CD59	496.841	431.244	474.135	398.183	330.428	463.822	542.147	469.769	502.364	627.678	603.093	645.255	690.444	785.116	854.981	2845.36	3068.51	2129.12	724.112	535.722	372.405	161.778	147.897	157.134	593.954	620.679	574.257	28.5945	51.8223	31.806
200986_at	SERPING1	67.5269	46.1802	49.1301	16.594	17.867	20.2378	3.16417	9.10019	5.2164	22.4634	8.11594	19.6811	51.517	71.7987	48.2071	26.4175	18.2319	76.5309	558.422	327.721	526.888	144.743	115.748	131.567	279.971	290.494	248.737	54.6657	78.3717	28.3874
200989_at	HIF1A	3477.55	3871.61	3380.76	2712.42	2959.5	2569.62	2704.73	2878.99	2668.46	2699.01	2807.41	2814.79	6482.95	5927.14	5751.03	4521.91	4289.25	4076.24	2904.96	2752.79	2591.43	4837.13	5106.98	4747.21	5343.75	5103.87	4464.27	4800.17	5241.25	5403.13
200991_s_at	SNX17	1673.78	1700.99	1713.75	1663.63	1492.6	1693.98	1406.94	1514.6	1373.89	1545.61	1704.42	1631	2541.87	2881.33	2690.35	2214.98	2349.88	2529.79	2380.36	2057.76	2232.53	1805.52	1795.45	1932.62	340.157	438.614	307.904	3215.2	3270.29	2898.75
200994_at	IPO7	960.23	955.2	993.477	737.738	791.048	703.073	945.569	975.325	919.432	676.892	736.517	863.173	1006.41	1034.27	1123.53	871.94	719.084	768.922	446.17	427.305	555.666	1081.79	1138.86	1142.54	35.9928	65.2731	54.9526	513.15	664.82	432.968
200999_s_at	CKAP4	2514.11	2847.19	2633.38	510.767	491.396	518.728	783.455	875.481	734.681	944.662	953.028	955.391	437.391	1277.08	135.959	25.9112	25.5154	124.382	259.028	431.426	26.1351	3581.86	3972.47	4010.21	3599.6	3257.72	3089.8	2392.78	2234.32	2166.69
201000_at	AARS	1539.39	1730.17	1573.06	1457.48	1629.79	1491.23	1336.08	1368.87	1290.89	1321.92	1578.24	1420.42	876.413	1032.38	1041.2	809.667	947.399	1033.24	941.327	859.664	1033.03	679.453	898.316	769.656	53.3869	78.6502	100.369	981.256	1143.06	981.243
201003_x_at	RNPEP /// UBE2V1 /// Kua /// Kua-UEV	971.017	1014.92	940.611	809.355	726.775	757.413	582.335	617.514	537.368	628.246	612.781	620.396	1431.5	1673.66	1649.14	977.287	1069.26	1104.35	824.24	710.334	737.757	1265.78	1572.74	1541.34	787.616	913.683	718.885	2722.13	2244.56	1469.38
201004_at	SSR4	2648.34	3194.74	2878.38	2877.45	2936.99	2851.94	2852.55	2675.72	2533.16	2566.16	2562.07	2471.4	2150.41	2659.93	2559.92	2311.39	2134.63	2286.48	4917.31	5017.2	4869.93	2751.11	3164.48	3129.89	231.411	297.297	214.044	1684.92	2051.49	1392.88
201005_at	CD9	350.112	276.69	339.927	31.4545	33.0994	33.321	102.994	116.129	114.361	87.6196	68.3346	82.7253	32.2462	24.8078	11.7969	35.2567	74.0483	64.5338	457.788	690.376	130.599	2695.5	3156.82	2923.79	344.677	352.194	341.408	17.1789	22.395	25.0272
201007_at	HADHB	2699.37	2637.24	2537.98	2019.85	2020.58	2092.96	2090.02	1892.26	2076.14	1905.2	2133	1999.36	3778.18	4363.25	3753.26	3263.79	2983.52	3104.08	2338.38	2261.66	2645.95	3659.57	3580.23	3689.39	2090.53	2119.82	2026.64	3903.27	3917.91	3427.26
201011_at	RPN1	715.626	722.708	693.365	814.742	971.279	877.3	582.069	613.231	598.578	491.502	554.148	576.51	723.945	1241.44	1257.92	1137.41	1159.56	1241.73	1699.99	1681.93	1965.61	855.999	1004.43	938.192	1036.34	1001.61	979.225	1233.97	1248.56	1140.33
201012_at	ANXA1	3470.77	3557.28	3817.05	6749.29	6582.71	6992.68	6137.14	5994.03	5733.38	5770.41	6306.77	6008.93	8439.7	9225.1	8940.93	5207.74	3396.33	4707.65	889.429	1274.68	1016.27	9563.03	9560.35	9917.3	1307.53	1248.3	1156.21	5258.6	8193.18	6364.91
201013_s_at	PAICS	857.624	921.998	956.461	357.36	374.026	374.706	657.74	783.449	658.257	612.507	632.187	670.856	636.001	796.656	731.258	1016.03	927.126	887.594	956.566	813.635	1050.44	276.413	337.636	320.617	26.0045	53.8536	30.9312	414.638	357.782	379.154
201015_s_at	JUP	233.567	228.299	262.121	33.1262	29.7921	19.5062	8.19493	22.073	19.3305	27.3582	22.2327	35.2581	151.037	628.675	170.529	12.605	20.7773	139.258	68.5394	38.9906	48.0923	102.478	59.1725	64.9521	12.1786	18.1393	10.3898	893.714	115.183	92.7913
201019_s_at	EIF1AX	1328.49	1280.46	1285.93	1360.51	1359.34	1386.99	1243.37	1233.13	1456.42	858.347	806.856	729.87	923.751	774.344	917.123	1146.39	1103.66	946.051	1380.48	1557.11	1219.06	1174.68	1229.74	1030.57	138.748	212.342	224.415	808.396	1302.86	761.831
201020_at	YWHAH	169.393	165.781	151.518	138.855	141.714	171.938	119.009	130.463	149.767	91.5937	99.985	102.832	293.562	183.609	321.965	169.462	215.181	154.571	122.506	106.948	122.59	1391.13	1393.83	1277.44	99.9975	150.463	120.474	224.005	199.913	247.919
201022_s_at	DSTN	1750.96	1617.16	1619.88	4258.97	4435.29	4250.1	2623.47	2641.88	2743.33	2131.41	2252.01	2227.46	1777.58	1661.34	1985.93	4118.23	4945.25	3396.3	5323.36	5930.99	3535.94	1709.21	1973.97	1746.89	421.836	423.655	402.313	2913.22	3831.96	3093.99
201023_at	TAF7	2844.72	2973.6	3030.83	3241.72	3121.82	3278.5	3228.24	3096.42	2775.76	2738.25	2847.44	2733.75	1045.68	1113.21	1370.12	1379.29	985.001	1204	1653.19	1842.29	2036.36	1468.46	1656.96	1614.05	3726.78	3667.63	3196.13	1524.09	1555.06	1063.38
201024_x_at	EIF5B	1724.38	1586.44	1660.68	1887.24	1830.43	1895.86	1940.02	2075.17	1835.2	1367.92	1292.5	1248.37	575.944	766.264	755.274	1258.2	1029.91	1168.36	838.835	953.819	877.724	740.508	893.414	874.43	131.677	120.732	127.747	624.312	616.692	760.674
201029_s_at	CD99	3084.53	3659.46	3352.02	6615.19	6936.93	6448.98	5600.68	5706.73	5243.05	5027.73	5150.78	5022.68	3623.43	4465.37	2766.74	1739.17	1806.83	2846.02	4593.13	4931.27	5126.7	6528	6754.46	6918.53	268.605	291.2	263.082	294.751	116.793	129.812
201036_s_at	HADHSC	817.944	786.673	812.958	598.81	645.044	641.535	579.552	676.891	659.28	805.263	665.091	690.609	903.087	1069.81	1112.51	687.884	623.833	720.549	1250.56	1399.12	1170.41	506.901	470.037	550.613	16.0083	41.3653	30.1042	485.508	338.135	273.569
201037_at	PFKP	620.918	672.168	747.063	553.619	641.314	600.528	967.305	987.286	866.98	1289.83	1325.28	1195.42	891.437	907.847	399.325	240.64	398.386	594.102	1803.92	1680.98	2263.99	185.12	203.917	194.678	84.858	81.4679	114.534	175.234	132.029	123.688
201040_at	GNAI2	788.107	885.151	828.188	745.125	870.523	788.904	516.081	524.955	640.47	851.019	891.679	784.927	1536.04	1974.22	1939.57	1193.54	1455.71	1182.23	996.4	818.672	860.029	1493.96	1531.56	1538.43	1091.71	1326.12	1523.08	1911.04	1881.24	1832.09
201041_s_at	DUSP1	6878.34	7558.95	6959.03	3337.81	3612.96	3379.3	3449.24	3381.85	2951.58	3471.83	3641.09	3501.26	10003.9	8488.11	8461.97	9662.82	9826.23	7773.66	4944.05	3999.83	2207.99	10250.9	10947.1	10986.3	13575.4	13013	11743.8	13302.3	14336.2	12546.8
201042_at	TGM2	46.6626	50.2748	58.8426	4.5727	16.349	9.1482	5.61153	5.38928	15.9367	1.57756	12.1767	4.30862	68.9977	38.166	111.03	465.091	407.94	223.777	1.33446	2.22514	1.2634	17.4557	25.0653	23.4901	13.716	15.6764	20.8388	5.83457	15.8491	4.41349
201047_x_at	RAB6A	2248.31	2383.93	2156.45	3037.24	3288.34	3110.94	2467.39	2468.82	2430.17	2126.15	2221.05	2223.19	1859.2	1793.1	1714.22	1931.65	1533.65	1633.02	2004.92	1827.2	1938.07	3528.36	3735.88	3529.52	1194.52	1328.84	1245.6	2696.99	2990.78	2263.34
201050_at	PLD3	120.858	114.807	128.616	119.351	104.656	123.412	81.8222	101.728	87.6243	128.279	135.747	164.153	373.367	618.267	532.171	276.384	422.875	279.122	165.03	109.861	110.331	315.716	293.379	334.431	79.4394	90.3083	75.1181	92.6557	101.673	135.558
201051_at	ANP32A	2744.28	2620.52	2604.93	2306.16	2368.96	2276.12	2062.55	1905.54	2433.44	1747.57	1636.16	1709.2	2182.38	2301.89	2198.67	1810.98	1910.06	1965.08	1804.89	2500.69	1869.42	2581.78	2886.2	2709.96	4863.7	4655.25	4891.3	2321.17	1510.04	2242.35
201054_at	HNRPA0	1174.72	1202.18	1235.99	1397.89	1465.82	1320.78	1443.26	1321.98	1261.56	1160.67	1163.14	1160.46	1177.44	1437.23	1653.44	1584.54	1402.16	1379.03	2121.27	1657.38	1906.98	888.057	1013.59	1009.77	319.405	395.892	296.652	740.152	750.3	713.581
201058_s_at	MYL9	40.8962	58.2855	54.6924	14.4182	24.0365	24.7657	17.365	25.1712	20.525	21.1094	11.0671	3.44089	8.88333	19.0851	15.9159	5.12009	4.7712	8.23682	8.6288	16.4184	16.5995	452.628	458.854	459.981	1.79401	40.4688	55.7766	9.35917	12.6449	10.8564
201059_at	CTTN	72.1653	62.9934	77.1034	27.4843	43.6776	54.8162	35.316	42.1928	56.7777	40.3959	40.4858	65.6951	28.1401	12.9478	34.8076	10.5819	25.1667	17.5831	26.6714	12.3513	29.0861	2653.67	2786.46	2777.64	159.173	164.221	161.311	28.126	39.2432	43.6389
201061_s_at	STOM	1075.73	1005.02	984.787	5018.12	4996.25	4876.58	3557.42	3586.71	3524.26	2235.68	2274.88	2577.69	1027.78	1290.32	1363.43	1949.94	1840.34	1435.44	326.729	275.673	410.715	4558.48	4936.07	4784.78	489.661	466.495	474.503	1152.39	1466.2	1074.58
201063_at	RCN1	218.271	181.396	238.322	362.072	332.904	367.414	225.501	214.38	220.001	170.163	167.457	185.057	582.947	597.077	722.628	523.522	447.06	496.809	352.329	284.261	323.733	287.008	325.058	376.539	72.0848	84.8034	86.697	246.422	252.841	279.975
201064_s_at	PABPC4	2941.96	3445.06	3185.93	1806.05	1875.96	1758.6	2368.45	2550.09	2151.59	2278.48	2291.55	2378.66	4146.27	4425.77	4124.84	3723.63	3730.35	3311.49	2473.15	1889.16	2011.87	2955.74	3426.83	3171.85	113.405	145.424	123.728	4108.19	5388.88	3597.74
201066_at	CYC1	1209.42	1354.55	1285.98	1227.02	1407.85	1322.21	1134.92	1208.77	1008.13	1192.12	1139.63	1051.14	2432.5	2916.32	2607.75	2057.93	2048.7	2827.41	1959.76	1778.38	2042.94	1322.45	1684.21	1570.69	155.451	195.413	115.586	2142.03	2273.26	2051.8
201074_at	SMARCC1	842.035	898.494	936.465	956.516	910.181	890.383	739.65	698.986	705.111	814.546	778.552	751.544	913.966	1045.56	1017	1146.08	985.552	1154.28	926.712	849.228	845.636	309.976	371.795	368.732	301.916	329.344	246.017	785.927	897.083	754.358
201077_s_at	NHP2L1	1938.97	2073.34	2077.52	1292.12	1321.54	1420	1864.25	1767.5	1528.27	1773.65	1793.34	1819.14	2132.89	2534	2558.6	2228.84	1783.58	2219.75	2292.78	2137.68	2381.4	1354.37	1518.11	1670.59	296.76	263.406	229.123	1832.35	2457.39	1799.9
201078_at	TM9SF2	3115.76	3291.7	3226.9	2120.45	2153.37	2225.33	1897.12	1812.21	2030.38	1955.97	1968.7	1826.65	3102.27	3668.01	3367.76	3027.89	2970.28	2785.03	6435.47	6965.8	6183.3	3927.24	3939.09	3990.05	4696.48	4155.46	4123.14	3358.4	4080.08	3744.67
201079_at	SYNGR2	1244.72	1241.07	1248.44	365.211	349.391	364.486	325.965	317.33	341.921	452.899	427.726	488.852	2366.76	2549.24	2647.49	1528.73	1426.05	1764.85	1466.77	1141.83	1291.98	865.468	886.386	931.987	174.313	202.773	178.992	2294.09	2529.33	1974.63
201080_at	PIP5K2B	629.816	670.442	653.793	825.661	881.651	807.411	840.687	832.657	704.922	695.384	685.445	692.23	470.087	627.663	665.886	422.481	458.626	527.45	738.3	571.726	682.595	432.399	539.545	417.438	154.259	190.465	155.501	489.792	537.412	464.748
201087_at	PXN	558.765	595.936	653.201	3449.87	3482.24	3231.45	1705.54	1842.07	1681.7	1205.36	1897.43	1609.42	983.999	978.137	1196.9	1333.15	1348.21	1238.68	102.649	109.529	86.735	1420.94	1495.11	1330.61	3015.51	2963.02	2476.95	56.3311	52.2613	41.3338
201089_at	ATP6V1B2	1377.19	1434.79	1380.57	733.914	666.693	712.263	557.224	501.6	548.632	527.995	590.236	662.328	1153.12	1301.49	1259.2	388.454	333.837	408.455	629.731	635.101	780.159	3401.69	3229.03	3503.72	5081.15	4196.15	3858.14	2538.03	2830.5	2044.11
201092_at	RBBP7	3898.78	4046.43	3783.63	4405.8	4568.62	3937.8	3709.09	3925.99	3726.6	3071.27	3357.1	3081.47	3708.49	3984	3483.37	3962.74	4372.47	4385.09	4817.11	4951.78	4438.55	2185.12	2465.96	2341.82	514.887	542.714	477.328	5003.47	4497.95	3950.33
201093_x_at	SDHA	2421.12	2685.06	2713.76	3001.28	3267.44	2916.88	2788.48	2834.66	2552.31	2243.22	2326.82	2307.33	2146.74	2629.68	2161.38	3488.31	3436.34	3395	2161.41	1961.74	2398.43	2155.2	2300.05	2372.89	485.365	554.647	444.383	1705.27	1870.53	1488.55
201095_at	DAP	439.687	455.846	551.531	372.829	371.028	387.359	372.785	386.709	341.685	429.692	414.11	345.92	493.781	572.136	631.885	336.341	426.305	483.173	852.984	755.096	826.297	799.967	826.452	873.942	380.946	482.832	356.04	740.199	622.992	576.936
201098_at	COPB2	1034.79	979.648	961.558	997.689	1016.44	947.983	833.476	932.813	839.761	632.967	594.906	541.844	485.732	371.975	623.235	535.819	354.346	354.672	393.237	426.877	411.781	1105.03	1290.91	1103.62	792.364	742.23	727.81	720.087	670.822	451.099
201105_at	LGALS1	2155.25	2577.54	2377.84	2734.7	3032.17	2843.05	1625.86	1547.04	1158.42	1584.52	1575.74	1496.27	4860.29	5743.7	4993.13	4161.23	3393.4	4298.26	1867.01	1118.93	1468.93	3133.08	3939.6	4072.05	33.0399	29.1175	35.079	4053.44	5766.54	3985.92
201106_at	GPX4	1283.36	1280.71	1305	739.307	750.074	821.471	1045.39	1063.53	884.989	1411.43	1448.48	1351.43	1302.11	2353.67	1949.48	1065.28	726.108	1406.75	1364.93	1245.49	1383.8	2400.04	2734.7	2857.19	686.228	764.418	757.925	1800.71	1964.87	1348.08
201108_s_at	THBS1	53.7608	52.833	59.7739	35.2895	26.7824	22.0775	31.8917	31.794	34.4665	20.2981	14.265	26.0195	19.2539	15.8672	7.41353	21.7473	18.4346	27.404	28.9675	10.1526	20.057	2349.21	2581.9	2530.56	27.0613	49.6387	46.2659	13.148	21.3242	10.6763
201113_at	TUFM	1213.37	1383.09	1429.51	1445.48	1411.67	1377.68	1325	1291.1	1199.79	1419.05	1519.9	1567.66	2361.76	2617.2	2520.09	2292.44	2104.75	2384.88	1671.86	1847.67	1648.72	1245.95	1334.05	1369.56	94.2952	131.776	127.243	1544.85	1215.79	1014.94
201115_at	POLD2	240.394	281.17	323.251	176.574	216.25	189.5	231.96	284.778	260.685	364.894	313.919	340.267	470.037	526.623	559.834	517.797	579.722	574.005	735.225	533.774	757.838	111.433	112.984	101.152	17.0861	7.41322	18.819	159.695	132.954	124.868
201118_at	PGD	523.786	578.195	560.563	234.547	230.229	272.841	246.263	207.534	232.395	237.318	243.638	281.958	1010.23	1412.05	1275.45	447.95	672.071	591.654	1919.07	1874.06	1762.46	2113.79	2382.32	2316.8	3093.58	2699.32	2589.77	1206.47	1122.06	1364.04
201119_s_at	COX8A	1916.62	2097.03	1959.74	2198.49	2112.1	2179.17	1848.39	2005.47	1784.63	1916.67	2025.69	2110.21	3550.48	4135.78	3383.09	3152.36	2991.52	3249.23	2699.27	2389.15	2596.63	2453.51	2609.3	2712.71	1002.75	1219.81	1036.12	3835.4	4189.55	3331.03
201121_s_at	PGRMC1	1266.16	1174.44	1134.7	881.686	854.728	842.445	1025.68	911.331	891.623	1039.99	967.634	1069.42	1361.26	1442.97	1360.59	1123.17	1214.27	1173.95	1389.13	1613.64	1433	10715.7	11019.2	11209.5	507.879	482.862	480.738	1201.44	1198.15	1238.27
201125_s_at	ITGB5	60.1055	54.6723	53.3062	49.3306	30.7672	48.1204	34.9207	40.7682	33.993	38.9312	42.2672	33.2888	265.174	227.632	324.444	282.866	453.777	503.34	37.8941	27.3657	17.7625	1860.75	2031.78	2060.11	52.677	62.9872	41.9918	26.0244	29.8501	33.5135
201126_s_at	MGAT1	672.489	622.872	651.35	779.981	719.255	797.029	603.506	581.49	559.234	633.941	672.848	679.804	1293.72	1354.83	1560.92	872.087	943.55	1029.67	957.186	716.487	877.083	1108.33	1257.54	1235.94	463.605	469.568	355.378	853.688	1215.1	977.416
201128_s_at	ACLY	1071.82	883.472	987.774	1230.06	1253.8	1315.42	930.642	1048.38	977.345	862.515	819.65	901.478	1353.69	1425.79	1218.72	1251.96	1300.62	1348.73	1590.84	1494.43	1494.96	874.706	931.317	756.011	422.699	436.376	320.705	1258.58	1101.22	817.716
201131_s_at	CDH1	47.2347	43.1293	41.4544	11.4438	12.1539	8.10415	27.9694	57.4902	67.0667	38.0163	39.2145	36.5199	417.967	779.058	1295.72	1249.83	462.019	2323.57	2700.92	1945.16	2523.61	18.3013	26.1787	19.4569	18.886	3.10611	17.8741	9.50752	22.2052	5.26824
201133_s_at	PJA2	1251.05	1111.07	1121.48	1346.12	1301.61	1312.44	1059.44	1116.62	1212.5	754.978	724.014	746.512	958.373	950.226	912.443	814.545	768.953	696.512	686.505	940.536	869.96	1173.58	1095.77	1133.23	2591.36	2600.19	2771.63	1202.03	1051.97	1305.02
201134_x_at	COX7C	5744.98	6138	6092.03	5601.79	5911.94	5319.72	5887.29	5929.31	5657.04	5156.04	5363.39	5115.1	6885.47	7392.79	6924.57	8909	8655.67	7632.77	6235.75	5902.4	5974.93	5923.01	6605.4	6518.57	821.7	858.7	854.634	6128.34	7332.72	6232.84
201135_at	ECHS1	1242.55	1342.01	1344.97	1014.05	1050.77	1058.5	1081.66	1022.5	1036.66	1111.34	1153.52	1094.49	2272.3	2703.31	2724.86	2172.53	2088.62	2462.8	1403.39	1057.13	1263.34	1157.23	1350.65	1317.2	120.789	137.451	120.605	1727.14	1621.47	1493.92
201136_at	PLP2	2480.77	2685.49	2671.66	677.53	691.795	734.237	1582.46	1603.02	1406.6	2277.77	2512.78	2462.95	2920.4	4217.69	3259.92	2342.88	2389.73	3279.59	6528.23	6304.9	6551.15	3167.93	3125.88	3451.29	1915.29	2127.72	2024.47	1414.81	1005.12	1408.68
201137_s_at	HLA-DPB1	8971.07	9516.08	9350.62	5043.18	5258.29	5177.2	4332.33	4188.62	3965.97	3885.63	4113.26	4070.45	14474.3	13900.9	13023.9	12859.8	12965.8	13925.6	8475.25	11035.1	9846.03	7454.93	7227.44	7658.34	109.972	120.387	83.0682	8682.62	11243.4	7628.03
201139_s_at	SSB	1707.89	1650.94	1776.19	1626.59	1581.3	1434.67	1797.8	1779.59	1922.02	1696.15	1728.48	1539.38	1553.48	1770.89	1566.49	2058.57	1845.35	1939.08	1034.96	1005.5	1211.59	1285.53	1321	1207.36	111.744	84.5253	85.8627	1339.07	1668.56	1484.27
201144_s_at	EIF2S1	1038.32	1115.95	1142.82	1040.15	1059.83	1093.94	1049.1	924.873	849.264	770.493	770.762	902.543	913.573	906.144	1241.69	1182.39	787.424	1096.63	637.731	609.896	704.494	880.406	914.209	901.985	81.8787	103.782	84.4515	988.77	822.641	667.98
201145_at	HAX1	1142.17	1264.22	1225.08	943.359	943.607	1001.67	1395.88	1529.28	1095.4	1642.49	1492.79	1406.43	824.405	961.084	1109.33	752.592	441.359	939.936	1114.19	921.755	1013.24	586.14	714.756	712.3	434.204	549.64	386.91	1580.36	1921.94	800.824
201146_at	NFE2L2	1438.29	1348.7	1458.38	1664.85	1507.4	1639.38	1540.79	1346.1	1477.58	1324.88	1361.42	1263.53	1449.3	1256.13	1230.77	754.924	915.367	950.241	527.492	669.34	785.815	1814.26	1874.33	1893.95	2728.05	2666.02	2495.49	1199.88	1098.53	1114.01
201155_s_at	MFN2	725.756	538.169	509.573	752.165	770.558	758.824	453.361	391.93	514.9	412.685	590.022	348.74	680.318	548.158	606.605	443.36	423.691	418.879	416.928	343.177	312.991	2224.81	2412.89	2112.16	1432.73	1625.4	1565.7	836.873	718.786	808.606
201156_s_at	RAB5C	130.247	116.099	123.062	187.212	135.894	159.465	108.827	136.652	141.039	115.962	113.448	126.543	162.497	159.287	156.218	124.017	131.585	114.23	101.258	106.201	119.963	146.376	165.117	180.954	319.38	341.528	265.84	199.78	192.376	198.278
201157_s_at	NMT1	960.184	1087.76	1069.27	961.102	1037.75	1116.43	1068.32	962.439	837.352	1003.26	936.398	911.707	977.07	1111.57	1234.4	1280.42	1327.97	1370.5	1334.63	1212.5	1808.31	754.294	965.133	1095.33	249.563	182.627	154.256	1176.26	1339.6	1135.65
201160_s_at	CSDA	1915.1	2034.46	2021.44	505.673	532.942	530.36	1613.63	1664.96	1312.77	450.471	446.929	422.822	1873.7	1916.6	2035.8	2877.4	2848.11	2082.13	184.371	81.9551	59.4528	3544.63	4010.16	4173.65	4635.22	4446.92	3850.71	2503.34	2820.51	2242.33
201163_s_at	IGFBP7	894.426	940.62	866.807	2741.62	3078.44	2770.48	368.213	298.738	298.999	294.701	294.541	316.713	2680	3327.59	2977.89	2526.14	2372.78	2498.55	102.367	153.056	84.9681	1216.59	1348.88	1328.93	66.6816	122.377	72.28	570.512	441.378	509.336
201168_x_at	ARHGDIA	715.11	650.117	622.707	892.811	757.837	859.225	602.479	720.609	796.462	1086.36	1368.23	1053.32	823.52	1004.29	1026.63	596.994	796.809	637.728	736.313	709.403	608.576	695.474	628.707	615.233	490.603	302.855	332.843	710.293	1228.42	640.147
201170_s_at	BHLHB2	1456.82	1465	1377.59	3841.09	3827.88	3833.32	1892.69	2205.16	1992.93	1546.18	1533.34	1577.78	4346.44	3650.8	3465.93	2669.61	2728.37	2246.05	3090.19	2804.38	2405.87	905.016	988.144	875.003	1377.55	1603.11	1415.51	230.222	166.576	587.321
201173_x_at	NUDC	876.97	839.143	998.353	1022.18	1005.59	1014.6	931.563	935.027	914.805	829.769	782.235	853.086	1341.82	1574.38	1800.15	1257.71	1245.45	1354.97	1716.19	1425.99	1816.41	641.335	771.73	751.34	376.691	333.11	316.112	1167.25	1453.76	1207.32
201175_at	TXNDC14	836.731	769.704	879.435	786.031	785.941	779.182	980.02	883.173	792.934	690.157	717.452	704.987	688.441	683.086	873.684	658.344	520.232	636.964	1264.35	1131.24	1236.67	540.892	651.687	668.175	123.727	195.25	167.173	913.426	1025.82	867.643
201178_at	FBXO7	1315.82	1312.35	1453.48	1653.11	1665.16	1727.58	1396.55	1320.86	1301.84	1215	1223.93	1253.12	1547.03	1731.88	1696.44	1959.38	1901.95	1821.9	1608.53	1386.54	1543.25	1660.94	1822.8	1810.62	4062.98	3811.61	3782.7	1414.94	1533.85	1545.17
201189_s_at	ITPR3	422.706	500.352	523.831	473.533	448.056	529.019	608.963	712.393	650.499	856.484	737.935	820.772	7.96957	22.9217	17.654	59.5813	61.7425	60.1051	17.191	0.826077	2.81845	23.4946	6.68869	28.8902	43.7876	32.0331	23.9962	17.8592	21.1462	0.817264
201190_s_at	PITPNA	1181.05	1164.44	1141.03	1010.72	934.386	1070.56	756.047	790.613	704.425	790.931	710.881	866.51	2531.99	2097.27	2310.42	2493.65	2521.32	2311.81	1209.89	1066.2	1196.85	849.56	1013.8	971.531	1228.15	1515.75	1245.16	1510.26	1611.64	1143.65
201193_at	IDH1	961.188	1013.66	892.474	662.077	708.795	734.967	547.195	527.46	552.22	467.366	421.484	468.623	580.927	695.509	680.31	734.067	694.58	620.259	507.114	490.06	564.675	2190.46	2338.41	2343.02	619.357	538.635	487.406	259.546	257.322	231.004
201195_s_at	SLC7A5	192.861	163.536	184.404	130.158	129.726	153.086	156.739	169.414	118.855	143.188	164.395	176.46	1038.57	1138.81	399.513	83.0434	198.607	512.833	4091.49	2921.67	4107.16	75.4661	71.8047	59.8029	76.9215	41.955	57.4699	22.5003	42.0962	24.0104
201197_at	AMD1	1183.26	1141.85	1153.69	981.499	1163.2	944.817	1079.74	1097.88	1048.53	1075.38	1165.09	1131.81	1398.09	1520.57	1565	1774.06	1590.72	1875.27	1366.56	1254.21	1415.54	1966.3	2183.21	2170.7	2193.43	2229	2165.6	1451.55	1634.21	1774.25
201200_at	CREG1	873.728	952.625	888.123	422.004	343.872	418.805	376.115	383.826	364.131	504.991	494.233	549.515	2608.43	2863.39	2157.15	1888.26	2339.65	2293.24	841.093	540.599	598.677	4329.96	4309.8	4588.65	1158.31	1282.92	996.763	1946.7	1929.38	2030.07
201201_at	CSTB	2363.67	2800.39	2616.29	1741.44	1966.71	1621.66	2022.34	1985.46	1524.25	2119.35	2262.04	1960.12	3434.61	4465.25	3558.9	2866.33	2594.39	3194.62	773.733	660.978	611.285	2796.13	3445.37	3009.87	1603.33	1974.49	1566.51	4851.26	5019.1	3038.35
201202_at	PCNA	1254.2	1168.91	1261.59	1536.56	1661.46	1574.98	1422.65	1365.15	1229.66	1289.77	1128.39	1214.11	759.692	694.352	760.81	1138.52	871.586	1009.79	382.804	524.812	643.814	576.589	698.384	684.2	205.098	271.908	212.983	776.946	1063.08	625.517
201204_s_at	RRBP1	243.114	255.307	267.419	529.073	521.207	563.638	179.559	162.219	156.911	185.774	143.108	173.618	372.341	418.033	568.567	390.158	396.81	469.235	2240.49	2070.55	2217.13	175.756	259.019	264.493	38.6178	60.7384	33.5836	311.413	563.302	409.805
201207_at	TNFAIP1	148.511	127.72	145.185	170.971	177.769	212.298	152.523	200.558	176.874	182.809	180.059	195.327	58.4078	67.3968	99.4426	74.0947	50.5128	68.3927	97.0062	61.1591	89.8198	113.528	112.268	93.6764	75.1392	76.592	66.1158	98.0774	74.0816	64.5332
201209_at	HDAC1	2753.67	2996.54	2836.1	3096.53	3243.72	2962.53	3264.68	3212.98	2715.94	2856.58	2956.06	2977.86	1719.28	2033.51	1997.55	1593.2	1669.5	1964.92	1710.95	1685.94	1788.68	1505.16	1752.78	1714.99	944.979	1009.96	968.226	2380.23	2539.04	2214.19
201210_at	DDX3X	2717.84	2376.09	2388.52	2703.2	2640.82	2377.44	2499.7	2724.67	2639.78	2145.2	2293.67	2305.42	5020.53	4708.39	4785.38	4941.52	5174.86	3951.16	4844.62	4383.06	4210.03	3618.52	3441.71	3115.29	5235.91	4613.51	4496.25	3955	4824.26	3852.39
201212_at	LGMN	243.407	227.217	270.015	49.1941	44.3752	49.8497	47.679	52.8559	36.7527	70.8843	57.0665	81.9548	1149.7	878.128	962.169	1834.18	2370.69	2225.31	2026.53	2341.55	2615.61	85.8827	114.906	112.802	7.26614	7.4801	18.7212	11.167	6.85546	15.5624
201215_at	PLS3	23.3953	5.94476	19.1942	11.2965	15.1589	16.015	17.068	7.00884	17.149	15.4352	14.4692	13.3127	21.5481	42.6375	26.6373	83.7569	98.1584	314.33	425.543	670.346	560.497	35.3665	9.83888	24.8487	7.41974	6.61171	7.06681	8.8595	12.151	16.0664
201216_at	ERP29	3853.17	4183.96	3866.33	2732.37	2979.29	2918.5	3653.36	3361.28	3300.96	3348.62	3667.61	3647.67	4642.17	5450.25	4419.9	3622.75	3686.51	4372.7	6769.81	6280.8	7073.28	3697.41	3978.68	4028.36	551.296	515.049	387.651	3524.47	3929.95	2946.14
201218_at	CTBP2 /// LOC645291 /// LOC645508 /// LOC650999	1747.39	1827.3	1559.09	3805.51	4077.45	3951.59	707.618	827.036	651.371	547.66	492.384	603.254	1429.04	1403.36	1566.76	1026.45	773.248	1020.16	1052.73	923.301	1231.07	2228.11	2461.97	2341.86	2430.52	2633.61	2214.22	2768.36	2863.91	1952.79
201219_at	CTBP2 /// LOC645291 /// LOC650999	417.982	375.166	359.297	1156.43	1393.73	1092.61	125.784	117.31	140.107	127.822	141.877	117.005	359.875	362.338	428.263	256.776	211.479	252.535	273.703	245.256	257.223	619.974	723.512	764.353	1075.99	1193.4	1358.95	687.191	641.719	643.945
201220_x_at	CTBP2	1532.32	1529.58	1504.54	4156.43	4569.92	4167.69	547.552	499.594	559.381	430.686	383.488	435.675	1585.86	1836.5	1942.5	1114.66	947.406	1304.66	1321.7	1132.04	1463.21	1654.34	1947.58	2017.72	2059.48	2444.74	2706.18	3405.81	3879.78	3181.23
201225_s_at	SRRM1	431.543	334.833	370.597	519.225	605.507	500.664	396.949	468.47	428.09	378.752	388.196	414.023	919.108	697.504	927.376	530.2	631.566	484.886	334.869	353.382	377.643	373.973	312.214	295.57	220.377	226.882	158.047	443.396	325.564	413.76
201230_s_at	ARIH2	1356.91	1326.39	1330.54	2320.89	2476.04	2420.84	1842.1	2020.13	1819.67	1621.45	1686.23	1680.92	1104.07	1170.24	1165.23	1009.03	979.98	1267.7	1329.14	1242.39	1299.54	929.861	981.739	869.282	380.702	510.192	382.954	1693.94	1630.35	1320.17
201231_s_at	ENO1	5405.57	5419.02	5732.91	5835.79	5802.82	5958.14	5005.36	5206.97	4967.42	4813.91	5060.21	5203.15	7902.06	8865.71	7649.63	9163.18	9015.28	9663.96	5471.82	4387.13	5987.66	6722.6	6626.78	7116.76	1927.26	2098.99	1844.51	8853.12	9324.14	8607.74
201234_at	ILK	971.528	990.206	925.772	1059.84	1080.8	952.551	812.721	852.79	849.084	1049.16	1074.2	1071.9	1764.8	2317.38	1909.75	1335.52	1514.13	1726.86	1028.98	781.689	1165.01	2682.71	2760.04	2975.23	763.228	643.051	741.402	1933.07	2352.66	1605
201236_s_at	BTG2	2695.67	2851.85	2665.41	1545.85	1579.58	1557.44	1296.89	1230.85	1290.71	1225.6	1412.47	1202.86	1650.94	1004.66	1144.04	2305.56	2110.24	1343.22	2255.62	2122.57	1475.29	1499.69	1640.85	1466.37	4712.43	4456.29	3507.55	1692.04	2758.59	1466.94
201238_s_at	CAPZA2	3331.89	3443.72	3216.5	2113.51	2235.69	1988.04	1850.53	1968.69	1778.13	1742.02	1819.36	1777.73	3372.06	3729.2	3372.25	3044.7	2758.7	2787.1	2293.49	2574.07	2506.5	6189.99	6425.25	6272.83	6027.59	5438.34	4723.61	5744.97	5532.6	4966.95
201239_s_at	SPCS2 /// LOC653566	2035.72	1890.4	1781.1	1704.19	1743.33	1597.23	1401.4	1523.51	1754.05	1252.38	1372.15	1446.72	1487.37	1400.22	1428.52	1637.43	1600.49	1452.61	2123.15	2539	2615.28	1112.35	1211.7	1283.86	771.553	651.932	713.745	1780.36	1733.21	1584.55
201241_at	DDX1	1886.07	1806.09	1785.05	1767.41	1729.9	1722.43	2034.46	1840.34	1895.4	1572	1667.51	1592.38	894.083	945.995	1149.41	765.12	682.6	715.106	1052.57	1108.67	1186.94	1194.52	1421.03	1334.12	134.719	153.141	128.725	1246.28	1065.01	1030.38
201243_s_at	ATP1B1	338.423	330.176	337.056	163.087	162.07	166.514	116.372	125.759	134.242	164.841	171.227	198.219	2331.42	1819.07	2224.62	1005.16	1624.4	1060.61	141.864	151.815	66.2382	170.511	203.709	176.31	12.0216	32.3169	48.0366	189.565	157.773	288.224
201244_s_at	RAF1	1099.61	1082.4	1250.8	1297.31	1311.59	1354.71	1367.68	1262.73	1041.7	1256.84	1292.49	1281.48	1076.66	1357.66	1351.77	907.936	977.645	823.125	1023.69	952.73	970.763	1028.92	1105.55	1117.17	4413.44	4404.46	3880.24	1227	1425.98	1262.05
201247_at	---	256.725	245.751	288.221	287.133	325.841	246.328	172.504	183.192	186.693	177.82	175.484	219.052	331.097	345.162	295.485	405.841	437.454	370.239	266.16	220.717	147.959	130.687	128.558	146.268	20.0589	36.7953	47.5901	135.148	108.385	117.661
201250_s_at	SLC2A1	366.242	394.055	522.426	335.075	415.083	423.939	402.686	358.709	329.874	197.966	215.23	216.236	866.896	754.645	525.412	434.67	515.812	677.125	894.763	900.385	1387	35.4889	57.4716	48.313	33.2573	66.1187	18.0051	10.0801	15.3941	12.7404
201251_at	PKM2	254.431	264.108	217.277	174.41	207.87	152.763	168.868	185.479	188.358	632.255	698.944	552.125	1088.25	1584.71	1322.23	909.566	1239.22	1072.22	475.942	315.7	426.31	891.164	909.249	857.044	48.1095	50.534	31.1208	547.674	657.593	720.884
201253_s_at	CDIPT	2097.71	2416.91	2153.46	3000.29	2963.05	3000.41	2660.62	2898.95	2352.33	2426.93	2627.8	2603.28	1765.86	2135.22	1794.62	1465.2	1423.18	1609.95	2027.82	1665.85	1832.23	2396.22	2533.63	2572.79	4593.28	4598.71	4003.13	2718.74	2719.71	1838.67
201256_at	COX7A2L	2937.41	3260.61	2879.9	2673.54	2864.4	2807.96	2873.65	3073.72	2729.98	2633.83	2775.64	2670.57	4232.1	4974.69	3964.97	3965.39	3952.07	4163.61	4340.01	4342.4	3971.84	3297.41	3606.11	3627.73	722.122	803.862	738.664	3611.25	3523.09	2807.98
201260_s_at	SYPL1	3183.57	2999.94	3157.87	550.998	529.234	516.052	1177.88	1140.65	1340.58	1218.71	1175.56	1159.42	946.88	858.671	892.546	1345.58	1180.5	1105.37	1081.72	1174.02	1274.47	1427.73	1411.76	1346.03	269.919	313.914	298.437	959.701	846.273	893.055
201261_x_at	BGN	70.9244	95.3265	56.8715	78.0417	76.6221	58.441	64.354	48.4023	66.0901	57.0379	62.8033	68.4685	147.516	120.77	131.615	119.639	97.0537	118.322	126.205	129.682	152.985	78.1806	81.9468	80.1482	95.7806	109.137	88.7389	125.179	141.283	123.145
201263_at	TARS	785.945	795.55	860.529	906.798	870.913	982.139	910.817	724.417	822.011	760.435	765.954	798.171	766.073	734.441	822.45	469.216	365.537	433.032	418.26	468.416	493.708	515.871	642.068	682.726	55.3424	81.8367	83.1721	334.26	395.311	345.114
201264_at	COPE	281.237	304.509	300.603	263.859	277.171	297.145	268.521	295.045	203.81	684.244	705.184	582.158	836.376	986.629	922.815	559.992	732.957	644.08	1233.4	1039.45	987.693	271.98	262.355	370.158	381.868	377.594	335.753	658.562	875.896	677.052
201266_at	TXNRD1	1051.6	1036.34	977.508	1169.86	1174.92	1142.87	867.251	927.432	908.6	811.742	697.286	739.973	921.506	882.265	925.877	1061.82	981.078	848.803	674.799	733.086	800.376	1277.02	1354.42	1293.59	1933.7	1955.14	1748.05	1065.47	713.16	804.509
201267_s_at	PSMC3	285.234	226.506	273.479	400.704	335.374	397.76	303.793	285.63	282.67	263.294	220.202	297.679	515.159	632.101	693.666	450.187	661.324	537.351	628.939	546.721	729.656	201.408	161.321	184.227	39.293	57.3315	68.649	469.536	505.718	536.699
201268_at	NME2 /// NME1-NME2	3794.3	4179.73	3960.86	2618.18	2913.07	2907.96	3163.12	3042.47	2720.58	3040.5	3264.29	3121.27	5843.05	6711.2	5825.23	6253.5	6362.72	6957.62	4702.95	4256.75	4780.77	3227.11	3728.24	3550.92	74.6109	81.2316	91.6125	3780.99	4505.42	3530.15
201270_x_at	NUDCD3	445.913	417.698	436.551	511.772	505.075	559.21	550.12	567.769	529.042	582.036	572.415	616.638	327.887	309.674	427.185	382.23	298.63	329.071	283.598	269.893	216.806	243.94	255.159	259.385	102.349	126.35	137.437	250.733	372.04	175.302
201271_s_at	RALY	679.575	630.081	708.537	906.662	833.436	929.812	642.892	626.958	648.807	740.974	864.434	806.362	1077.41	1304.74	1324.17	1005.9	1208.23	1078.93	949.126	697.714	1012.92	670.263	637.702	696.862	602.778	636.716	546.206	994.007	1179.61	1048.88
201272_at	AKR1B1	2223.99	2341.22	2199.41	2942.06	3343.86	3168.13	2743.98	2938.45	2625.88	2519.69	2577.77	2530.42	2796.19	3364.39	2960.79	1805.25	1954.59	2242.38	611.963	741.688	650.58	1753.6	2049.48	1797.75	83.0127	117.034	123.537	636.635	700.248	682.212
201274_at	PSMA5	1560.42	1643.31	1659.03	1962.99	2140.29	1991.06	2114.48	1927.54	1747.53	1779.23	1767.86	1649.6	1783.14	2016.49	2260.86	1957.67	1892.07	1899.14	1223.62	1172.03	1444.69	1361.87	1604.11	1569.25	284.941	272.725	227.735	1583.08	1827.09	1510.4
201275_at	FDPS	1177.65	1261.03	1286.91	1551.81	1650.73	1685.72	1403.4	1272.08	1185.38	1161.03	1198.72	1234.32	1355.09	1781.17	1578.58	1312.2	1601.21	1811.24	1592.89	1457.63	1459.62	838.504	967.117	1012.85	391.458	396.072	308.634	1079.34	1265.14	1159.22
201276_at	RAB5B	106.546	75.2942	93.2052	166.996	133.898	138.21	68.5639	121.435	105.48	198.624	161.93	197.054	99.693	117.628	100.548	59.4745	100.486	82.6432	254.302	213.063	191.717	58.7258	46.9273	62.3678	102.156	140.569	113.081	96.469	115.888	96.5399
201277_s_at	HNRPAB	2496.94	2745.27	2791.14	2915.34	3224.49	2902.24	2508.82	2520.23	2435.4	2045.31	2093.7	2005.7	3371.93	3907.04	3550.58	3829.94	3890.9	3610.3	3861.5	4067.88	4019.87	2368.43	2757.34	2842.2	398.711	379.86	388.74	3203.04	3616.37	3268.03
201278_at	DAB2	304.999	298.795	309.809	667.713	711.724	740.487	118.83	111.275	97.5187	115.678	95.8415	92.6511	275.422	494.33	568.778	224.613	177.305	1115.77	3411.73	3345.58	3100.22	1470.49	1646.45	1624.56	53.3876	108.549	69.12	76.2872	66.1445	49.8494
201284_s_at	APEH	380.426	384.866	436.317	498.879	464.732	554.9	519.003	494.633	427.255	553.534	525.243	481.479	632.303	974.351	1125.22	772.17	954.188	827.805	737.758	554.953	845.495	310.823	316.053	341.316	129.536	139.253	105.618	763.818	783.556	611.344
201285_at	MKRN1	2692.61	2366.14	2705.47	2749.96	2676.74	2701.58	1891.53	1997.79	2244.53	2045.64	2098.17	1922.92	2973.16	3027.64	2943.44	2799.15	2542.12	2388.32	1685.65	1632.16	1228.31	4535.09	4487.13	4404.13	5214.21	5002.94	4645.66	4884.51	5152.21	4791.11
201290_at	SEC11L1	5539.42	5595.04	5659.5	5352.05	5490.58	5161.12	3860.62	3792.12	3812.19	3691.11	3872.11	3767.89	8198.22	8569.97	7470.47	6641.84	6491.72	7030.01	4344.38	4232.93	4496.37	7936.95	7807.7	8274.34	2885.43	2808.94	2792.7	9495.72	9419.16	8572.96
201300_s_at	PRNP	3535.09	3474.01	3500.34	4654.46	4595.99	4439.54	4069	4053.8	3938.2	3266.23	3171.22	3181.73	4860.32	5050.5	4302.47	3240.83	3252.8	3472.74	3883.47	3874.1	3424.8	4331.09	4272.1	4239.87	583.335	626.449	553.891	4868.14	5008.89	4057.63
201301_s_at	ANXA4	2556.46	2391.28	2306.07	2046.82	2065.95	1952.2	971.279	874.605	874.817	609.818	692.039	738.601	1943.6	2270.87	1998.29	3321.87	2890.22	2728.82	1299.54	1225.24	1434.48	1414.23	1524.97	1418.43	184.637	198.319	179.042	3350.76	4512.33	2405.41
201303_at	DDX48	2988.6	2904.83	2852.8	2307.21	2288.59	2239.46	2845.74	2716.36	2356.56	2493.92	2629.74	2575.73	3568.88	2868.56	2846.1	3430.7	2821.18	3353.34	6532.83	6269.44	7241.85	2498.4	2863.45	2755.85	1625.65	1676.59	1555.07	2206.51	2969.59	1506.92
201304_at	NDUFA5	2045.09	1936.49	2042.87	2206.41	1969.42	2015.36	2176.81	2208.58	2365.63	1870.68	1942.73	1616.04	2022.78	1917.05	1682.65	1825.52	1644.02	1547.18	1662.68	2038.83	1754.24	3344.03	3104.57	2848.57	405.713	360.003	345.52	2238.27	1883.71	1961.81
201307_at	2011-09-01	361.057	298.58	364.631	636.346	636.289	703.112	566.613	579.338	563.543	402.345	315.351	343.278	376.178	443.496	349.136	1207.18	1091.74	1146.53	1106.67	793.311	1286.64	305.489	296.106	275.516	20.3153	36.3067	27.9354	214.298	173.406	148.893
201310_s_at	C5orf13	680.037	790.723	741.314	254.172	295.709	282.731	209.399	271.746	255.552	262.532	236.099	242.223	3083.93	4137.26	3947.79	2949.59	2676.46	3009.09	3108.31	2675.86	3210.24	1062.13	1347.66	1233.75	52.4729	63.2304	60.6304	94.088	103.327	116.514
201312_s_at	SH3BGRL	6014.96	5752.77	5842.7	4628.9	4375.82	4499.29	3766.06	3796.71	4058.23	3902.32	3921.8	3807.03	6177.26	6682.68	5556.32	5715.36	5595.7	5591.49	4392.52	5069.2	4112.49	10203.4	10286.9	9921.06	3628.33	3694.91	3284.3	7385.07	7295.53	7097.07
201313_at	ENO2	91.6459	72.4688	93.0366	199.364	186.754	184.552	378.075	380.134	378.635	346.887	366.629	418.397	8.25162	6.71029	6.02778	6.82228	5.25105	5.41126	18.1022	13.931	30.6994	90.0196	109.567	100.832	55.368	43.6248	42.0289	10.056	6.59034	5.32217
201314_at	STK25	597.831	571.858	669.6	811.813	724.717	831.376	610.538	699.998	585.703	648.003	633.173	600.181	452.252	641.52	663.226	547.08	587.81	622.479	639.571	347.646	590.046	393.103	506.684	405.713	62.9742	84.0014	54.4837	328.697	444.083	347.661
201315_x_at	IFITM2	6879.62	7556.29	7270.14	9734.67	9926.39	9381.41	6555.56	6895.01	6088.24	5847	6385.98	5828.14	5851.97	5431.42	4165.44	925.166	755.173	2202.13	2269.62	1466.16	823.064	6969.04	7331.92	7663.08	12203.4	11607	11085.5	12038.8	11583.3	9476.03
201317_s_at	PSMA2	2701.73	2747.04	2595.26	2515.04	2644.9	2381.16	2288.99	2048.67	2120.62	2033.83	2075.28	1995.85	3597.42	3924.16	3722.89	4043.86	3931.89	3793.95	3258.83	3266.92	3703.32	2648.53	3002.39	2613.46	1081.59	1142.84	1048.31	2684.28	3111.18	2709.87
201322_at	ATP5B	4289.44	4479.06	4263.46	3832.09	4146.09	3920.44	3904.46	3918.52	3646.13	3489.07	3737.12	3560.53	6410.45	6911.38	6423.62	6742.7	6671.66	6305.6	5647.17	5413.68	5871.07	4150.29	4585.35	4594.58	1112.46	1134.45	1077.99	6436.94	6744.88	5922.4
201323_at	EBNA1BP2	1805.89	1938.08	1933.09	1541.77	1706.51	1566.18	1646.02	1700.1	1542.43	1447.86	1351.9	1289.73	1707.35	2181	2023.66	2179.38	1958.79	2461.94	2044.54	1852.99	2338.62	992.308	1126.46	1246.37	94.0842	131.692	89.6012	1813.63	1933.97	1604.43
201324_at	EMP1	58.6613	75.6221	59.3142	23.5653	37.7731	35.0125	32.1621	34.8689	31.0848	26.1937	33.6003	35.2533	901.838	1066.04	530.869	255.045	171.735	376.45	67.5481	48.8539	93.3223	40.6119	54.6845	39.1499	2.62995	9.95859	15.6719	12.7406	29.2615	24.867
201327_s_at	CCT6A	2025.56	1612.31	1867.75	1710.83	1748.08	1682.06	1759.96	1664.62	1763.4	1541.8	1494.07	1444.52	2308.09	2259.41	2280.08	2524.7	2456.12	2187.69	1335.42	1409.35	1653.95	1854.15	1682.19	1800.59	158.99	184.674	186.551	1979.33	1836.96	2183.42
201328_at	ETS2	323.335	301.97	348.879	192.616	188.427	151.976	192.582	173.383	204.84	178.688	177.752	191.215	1411.8	875.7	1767.86	136.415	191.197	242.889	212.697	259.05	216.359	436.371	539.652	551.903	820.27	899.972	687.577	1316.49	2166.95	1252.08
201330_at	RARS	935.215	745.559	853.668	935.593	955.604	996.484	920.414	897.603	1016.7	769.594	821.645	824.047	846.63	876.304	961.805	730.946	727.646	650.803	555.46	481.178	569.593	841.041	875.409	823.544	145.726	92.366	129.532	773.994	921.747	880.292
201334_s_at	ARHGEF12	408.643	314.575	391.285	861.536	776.458	826.68	416.72	476.04	455.102	291.529	258.868	285.818	144.824	148.178	158.013	494.076	522.12	395.399	273.651	222.502	293.034	1674.92	1682.92	1620.01	99.5446	107.558	120.917	227.859	215.825	274.855
201336_at	VAMP3	1805.34	2072.46	1937.52	1816.64	1882.19	1778.43	1489.33	1563.37	1368.94	1478.21	1651.54	1490.99	3272.89	3543.13	3029.03	1770.79	1901.29	2041.7	1567.73	1303.26	1297.94	3558.37	4022.37	4042.17	3078.07	2918.33	2933.05	3560.29	4683.71	3170.28
201338_x_at	GTF3A	5598.84	6437.41	5976.61	6369.66	7078.21	6450.38	6229.61	6304.09	5832.02	5382.28	5735.71	5378.19	5566.1	6425.26	5756.61	5783.6	6204.04	6405.47	6740.74	6699.96	7065.77	3801.75	4205.29	3998.73	1024.32	1129.12	933.441	4186.27	5045.72	4639.62
201341_at	ENC1	208.068	115.313	101.94	444.83	446.82	463.69	225.114	222.676	200.526	138.304	287.955	187.385	139.204	130.552	161.204	11.7027	170.626	41.5951	85.5252	61.6825	86.3471	348.591	253.684	259.683	129.896	105.758	86.6181	179.007	292.421	288.932
201346_at	ADIPOR2	1415.43	1489.83	1350	2532.71	2522.56	2487.49	1963.16	2006.81	1875.98	1392.13	1385.68	1312.58	1459.33	1633.8	1488.84	905.561	993.75	1286.31	1449.36	1306.61	1388.33	1670.81	1910.37	1846.52	1006.76	1151.19	932.493	1792.28	1652.74	1505.41
201349_at	SLC9A3R1	1160.86	1144.44	1215.48	4009.55	4203.45	3856.06	2804.55	2826.08	2575.31	2419.45	2498.35	2525.76	764.076	1228.76	788.736	144.285	132.486	332.766	744.631	582.101	594.26	1070.69	1234.88	1246.78	1438.91	1645.67	1461.21	1777.99	1515.24	1351.36
201350_at	FLOT2	961.214	915.448	1090.62	959.386	953.675	937.557	771.295	776.069	772.786	1061.98	1037.76	1037.43	1460.66	1789.78	1687.23	1330.81	1490.39	1756.86	620.87	493.261	483.77	772.716	770.893	813.221	2248.87	2220.57	2032.1	839.393	862.627	930.048
201354_s_at	BAZ2A	589.137	541.311	600.163	764.663	785.275	777.344	489.846	531.461	543.499	501.959	552.364	520.331	370.042	489.378	489.346	289.096	326.894	464.781	602.909	596.891	521.306	310.622	294.319	354.11	193.785	332.259	137.963	501.175	564.747	543.282
201360_at	CST3	1769.3	1818.27	1773.64	537.508	530.924	566.519	246.521	244.396	226.11	1030.6	1110.29	1031.57	8210.28	9363.07	8005.41	9589.14	9169.5	9331.51	3657.88	3966.43	5053.54	4629.44	4539.34	4910.07	462.789	500.344	402.397	3219.97	5151.28	4177.92
201361_at	TMEM109	1616.39	1603.4	1590.99	2069.36	2485.34	2135.84	1735.88	1891.18	1713.2	1444.22	1543.6	1465.58	2986.7	3022.47	2992.65	1856.07	1827.03	2233.02	3866.55	3678.58	3919.97	1106.59	1257.07	1173.46	99.2246	100.677	91.9123	907.316	909.218	892.663
201365_at	OAZ2	677.879	685.808	672.4	377.553	389.519	429.327	341.235	311.363	330.539	389.496	386.492	398.513	967	1200.86	959.573	1248.06	1235.09	1030.73	869.098	755.698	705.669	1199.39	1207.87	1297.78	2789.89	2544.24	2336.2	1867.88	2205.17	2009.79
201373_at	PLEC1	250.347	271.303	258.94	186.573	222.743	188.687	208.548	215.476	173.268	398.473	429.07	418.912	441.402	622.466	567.087	173.323	231.761	223.763	210.21	198.979	170.037	368.204	385.484	330.678	166.623	107.078	97.6719	403.67	681.531	451.258
201375_s_at	PPP2CB	1528.24	1216.35	1404.48	1405.55	1423.28	1459.97	1496.66	1384.42	1554.79	1412.17	1276.13	1289.16	1565.57	1445.26	1469.03	1090.51	883.056	1076.59	1840.49	1975.62	1739.83	2321.9	2419.97	2352.25	825.398	777.206	791	1240.26	1343.61	989.492
201376_s_at	HNRPF	1075.51	1084.15	1054.36	1204.72	1174.43	1212.73	1504.13	1336.59	1284.5	1145.43	1355.29	1220.79	836.603	823.315	814.824	641.78	472.135	450.591	431.303	423.108	654.994	1038.96	1215.64	1181.69	574.483	550.443	541.003	1008.72	908.352	845.331
201377_at	UBAP2L	436.745	366.851	465.284	534.547	507.269	527.5	383.722	412.835	415.589	516.997	454.112	512.176	751.413	766.05	848.219	593.974	580.928	691.846	617.484	503.165	561.598	286.003	321.081	328.347	150.841	171.113	136.647	591.969	695.649	680.406
201379_s_at	TPD52L2	1193.26	1130.3	1224.79	1054.86	1117.34	1101.58	847.282	932.352	808.143	946.926	978.885	825.445	1743.72	2043.56	1682.33	1248.34	1272	1457.48	1290.26	1223.84	1136.18	1882.95	1868.18	1909.45	2586.87	2456.19	2365.94	2369.84	2493.11	1952.44
201388_at	PSMD3	87.9299	84.8124	86.0213	80.452	99.416	82.5921	84.0372	102.125	90.0803	98.6468	113.504	100.357	185.467	215.601	212.2	179.519	256.985	129.956	185.828	158.927	151.076	61.1414	58.4282	44.5936	3.06857	3.82828	19.2864	103.478	129.008	103.584
201389_at	ITGA5	137.523	122.788	124.001	278.192	214.331	276.495	164.962	157.36	183.394	195.911	226.303	223.66	233.718	273.067	261.703	156.667	173.045	163.413	75.1759	81.0829	77.0645	293.885	310.854	273.143	562.549	557.293	544.18	113.928	148.993	105.52
201391_at	TRAP1	681.515	708.802	722.255	587.289	631.403	607.101	799.743	837.031	801.603	860.039	1011.83	775.927	935.013	1159.4	1097.95	1009.82	1239.65	1228.56	267.834	237.997	208.813	373.35	331.755	387.903	30.3723	91.9811	81.5669	662.757	869.157	694.062
201393_s_at	IGF2R	719.947	699.108	729.513	3030.53	3457.34	2909.79	1028.64	1368.08	1135.43	916.053	940.434	927.13	139.199	111.533	113.717	544.812	614.115	429.571	2326.82	2210.91	2110.04	1437.69	1335.43	1269.28	7347.43	6971.37	5954.13	369.793	335.708	492.927
201396_s_at	SGTA	141.053	107.258	123.81	131.583	171.123	163.084	117.257	145.459	132.827	139.374	108.816	124.822	238.679	237.642	262.986	134.544	122.685	160.059	62.7774	85.4098	119.091	121.89	85.8385	103.704	85.7322	74.0904	78.4924	176.56	219.629	140.856
201398_s_at	TRAM1	4996.9	5008.41	4880.91	5269.29	5392.18	5342.71	4671.8	5107.17	4620.69	4094.26	4343.95	4243.1	4900.92	5294.08	4848.24	5907.59	6023.85	6019.67	7549.74	7970.05	7597.06	5502.97	5859.77	5925.52	1037.35	1191.06	1088.81	5660.3	5901.38	4728.22
201401_s_at	ADRBK1	249.144	242.929	271.796	257.571	275.887	283.227	216.574	225.285	210.287	277.089	258.632	256.145	418.302	587.794	615.26	198.75	281.613	319.156	395.536	332.277	327.656	255.901	303.134	318.955	184.166	165.893	144.137	741.688	1000.29	1026.17
201403_s_at	MGST3	952.718	1161.38	1046.19	1214.68	1316.54	1202.17	1414.54	1324.2	1146.67	1049.62	1112.37	1114.72	1008.52	1891.94	1183.95	1596.71	1225.79	1996.35	1138.88	626.773	894.834	1172.94	1517.98	1276.82	39.7242	89.6116	69.5443	1943.11	1900.38	1502.52
201406_at	RPL36A /// LOC644889	5007.53	5665.41	4966.65	3917.2	4080.71	3584.56	5123.4	5038.09	4580.67	4788.28	5115.75	4620.23	5046.4	6006.31	4956.97	4754.6	5022.09	4973.92	4186.37	4428.11	4675.04	4326.02	4994.19	4636.24	532.194	468.59	456.485	4557.69	5110.23	3771.7
201412_at	LRP10	2204.9	2422.68	2436.87	3106.27	3433.49	3122.61	2178.92	2310.42	1780.12	2311.93	2247.17	2263.49	1587.72	2107.69	1967.82	1983.32	1894.48	2169.5	1967.81	1779.05	1970.59	2021.73	2093.73	2299.76	5293.64	5070.22	4101.28	1851.1	2410.17	1698.98
201413_at	HSD17B4	1787.9	1762.06	1929.2	1148.94	1084.91	1165.64	1173.01	1062.73	998.266	895.267	893.639	1006.23	1628.69	1957.62	1853.05	1267.64	1194.06	1281.58	2218.87	1947.95	2544.33	1984.24	2247.79	2321.82	284.497	311.501	257.687	941.732	1100.09	896.832
201414_s_at	NAP1L4	649.654	679.123	636.525	1066.41	1204.75	938.287	1330.91	1475.16	1226.66	1441.9	1556.81	1446.22	585.074	618.649	766.504	535.087	586.383	577.484	771.59	576.097	597.35	415.217	403.801	410.857	261.734	289.092	263.731	632.939	798.654	477.657
201415_at	GSS	251.292	225.937	325.936	473.893	460.588	542.263	405.128	477.624	384.823	461.615	375.734	414.153	561.447	664.026	664.363	590.888	678.594	637.296	517.454	371.523	465.502	241.049	226.946	199.576	39.1084	41.0814	36.3875	491.737	481.446	420.288
201417_at	SOX4	844.156	808.925	752.751	301.129	309.144	296.9	197.829	188.818	191.596	176.45	211.488	192.184	638.281	875.576	921.352	1888.29	1740.35	2904.23	5441.97	4065.93	4398.83	936.468	1098.14	998.06	26.4674	19.2467	24.2689	1300.98	1341.91	2108.81
201421_s_at	WDR77	480.53	467.848	522.485	370.649	345.165	415.899	367.879	371.145	450.441	381.461	298.238	388.718	596.4	558.217	758.811	730.088	622.419	644.571	480.111	421.915	467.192	220.276	274.844	247.467	91.209	65.3298	95.9487	375.125	383.358	369.172
201422_at	IFI30	6151.45	6899.56	6442.65	2524.59	2678.53	2566.17	846.288	841.995	805.72	1967.19	1923.35	1906.02	8364.28	9709.99	10154.1	2634.04	2863.51	6008.48	1550.19	1209.69	882.582	9839.17	10075.2	10902.7	2576.6	2798.04	2626.76	11556.9	12582	10579.1
201424_s_at	CUL4A	1510.67	1635.07	1627.54	2018.84	2256.83	1927.97	2149.19	2285.16	2037.45	1678.27	1701	1459.37	1173.99	1146.64	1053.9	1048.89	1009.93	1141.56	1376.96	1458.08	1369.61	968.752	1136.41	1094.6	237.766	337.73	250.172	2193.04	2051.19	1826.79
201425_at	ALDH2	2169.03	2073.42	2316.95	333.158	357.234	324.006	300.526	316.604	275.162	630.021	597.711	728.088	8985.51	9732.74	9118.64	7650.05	7714.06	8160.31	6654.03	6042.35	5405.96	8391.53	8436.05	8683.42	758.777	728.528	631.426	1829.85	1633.57	1816.35
201426_s_at	VIM	6290.78	7016.35	6193.53	4797.21	5711.9	5124.22	6387.22	6142.1	5194.27	6516.22	7129.72	6111.39	11015.7	11098.5	11458.6	10671.4	10932.9	10693.2	7675.08	8369.01	8103.32	9439.36	9611.19	10153.8	4157.85	4038.07	3748.44	7539.93	7833.41	7717.1
201432_at	CAT	5521.03	6095.85	5582.91	3300.61	3706.45	3494.29	2783.44	2933.76	2607.11	3197.15	3369.7	2904.84	7373.79	7866.72	8084.47	7737.69	7459.73	8052.61	7907.75	8609.17	8691.23	6031.38	6505.26	6510.6	6429	6269.96	5524.45	8105.22	7878.44	6921.59
201433_s_at	PTDSS1	2179.69	2439.48	2384.06	1781.59	1833.69	1638.37	1986.48	2007.7	1728.02	1872.98	1841.13	1884.37	2822.51	3073.84	2777.5	2964.07	2892.73	3293.31	2284.09	2174.68	2382.37	1838.66	2030.95	2066.16	149.339	190.378	148.148	2393.36	2467.89	1919.31
201437_s_at	EIF4E	707.045	538.541	546.05	664.479	593.402	590.294	500.938	647.416	585.171	433.052	477.814	453.456	408.764	284.866	339.748	585.87	451.149	366.889	302.724	331.253	334.309	792.583	586.34	580.576	238.97	326.498	337.811	467.494	307.804	348.836
201440_at	DDX23	1016.5	1088.87	1115.68	1517.97	1577.04	1462.06	1368.81	1492.34	1287.82	1256.28	1297.87	1178.39	442.562	503.499	661.921	562.261	494.275	543.534	475.271	402.029	551.471	763.787	827.328	889.074	601.798	621.633	628.914	898.411	1148.69	636.484
201449_at	TIA1	1797.43	1856.06	1746.85	1731.35	1790.17	1619.42	1765.75	1686.27	1473.29	1365.39	1466.25	1431.21	846.092	898.616	1024.77	653.264	627.745	748.16	1096.35	1065.2	1186.43	1250.37	1407.56	1383.68	451.729	479.314	383.071	897.213	1068.34	986.952
201460_at	MAPKAPK2	305.143	269.402	301.483	323.783	371.384	311.575	234.541	284.512	259.19	359.21	335.232	351.835	323.692	339.323	323.071	190.439	335.821	286.161	2346.18	1893.28	2015.48	219.711	171.074	201.283	249.751	228.885	189.844	243.102	284.006	301.654
201462_at	SCRN1	1952.11	1904.54	1983.62	687.166	688.086	770.136	420.478	396.592	446.677	253.717	252.836	229.49	1685.79	1866.21	2105.68	1728.06	1814.29	1956.02	2640.16	2554.95	2738.56	630.537	714.091	732.753	64.6666	69.4626	57.0179	2665.95	2851.75	2435.14
201463_s_at	TALDO1	4542.38	5036.29	4692.7	2908.88	3252.56	2819.24	2743.85	2692.88	2486.71	3023.23	3193.93	3089.6	5708.53	7104.04	6379.67	4655.59	4948.64	5775.08	4740.81	4884.75	5318.72	8678.74	8749.38	9195.94	11547.2	10578.1	9474.26	6944.29	7241.39	5931.19
201464_x_at	JUN	828.492	823.604	793.302	239.844	270.616	250.593	184.628	203.139	167.787	128.125	131.011	114.828	259.374	747.763	420.481	1566.96	1421.85	573.806	1238.55	747.27	1055.79	247.879	252.442	227.729	799.729	859.728	581.535	234.052	1612.09	106.162
201468_s_at	NQO1	125.216	103.446	95.5538	192.638	153.324	181.231	88.2096	91.7607	112.426	86.7711	111.457	91.7485	79.9599	59.68	72.599	81.2056	59.1401	78.1156	76.0491	89.542	79.9909	105.131	81.7508	94.0997	110.268	58.7551	91.3892	60.5674	53.0423	48.8484
201470_at	GSTO1	2781.28	3095.45	2974.6	2426.61	2583.5	2506.84	2579.9	2415.61	2437.04	2294.89	2466.61	2669.98	3422.28	4282.39	3535.93	2759.11	2742.72	3355.87	2114.83	1925.07	2640.67	6217.83	7172.2	7129.49	1491.93	1689.32	1439.65	4589.17	5725.93	4303.73
201471_s_at	SQSTM1	2135.19	2404.5	2321.79	2810.6	3195.17	3022.18	2465.09	2531.63	2284.5	2147.95	2218.12	2189.43	2092.47	2156.56	2095.48	1220.63	1346.82	1496.1	1648.49	1276.63	1331.28	3824.79	4012.84	3971.83	2945.79	3203.9	2885.24	2465.53	2616.81	2406.14
201473_at	JUNB	146.406	134.951	142.098	119.435	109.867	125.778	97.631	113.183	115.051	276.008	276.216	250.945	1134.05	981.045	1085.75	368.246	373.796	420.099	156.497	74.6832	35.9748	317.838	282.309	255.727	661.329	922.049	630.091	660.959	1073.98	602.019
201477_s_at	RRM1	476.917	481.602	545.418	624.652	671.055	687.828	775.547	785.76	725.582	751.466	659.103	696.583	272.37	234.123	305.895	272.774	229.616	253.049	190.689	164.808	232.35	153.067	183.691	166.565	38.8728	60.1908	30.4847	324.967	261.671	223.125
201479_at	DKC1	1697.8	1779.65	1738.84	1710.76	1743.56	1585.45	1908.15	2008.52	1809.46	1623.88	1693.52	1776.08	1694.67	1828.83	1557.79	1403.25	1267.38	1750.35	2046.99	1716.31	2090.29	811.516	890.633	901.419	276.684	301.828	277.392	1237.28	1099.25	1031.89
201480_s_at	SUPT5H	458.716	419.433	500.926	494.106	497.192	497.78	488.913	546.962	483.462	863.408	809.356	820.842	678.344	622.836	711.035	603.839	588.17	738.297	855.483	756.979	754.266	260.033	254.643	222.316	228.489	195.149	182.957	321.825	337.585	300.834
201481_s_at	PYGB	88.8561	86.9771	81.7845	129.539	138.818	145.37	49.6448	94.0344	42.5306	84.7189	97.3783	107.904	286.753	233.183	319.294	153.747	157.095	136.583	107.263	79.1766	87.3782	205.793	235.746	221.668	21.3095	17.0207	23.5953	278.158	366.051	204.567
201482_at	QSCN6	75.6168	38.2663	66.2559	106.731	90.6564	93.5488	41.6401	62.2145	68.1255	88.0535	83.8603	123.35	405.699	585.745	482.332	165.754	190.622	289.633	104.897	96.0497	96.7899	160.071	161.316	197.913	74.5793	114.714	126.373	142.985	209.632	204.699
201484_at	SUPT4H1	1196.04	1207.61	1279.14	1310.97	1280.75	1368.69	963.111	984.567	961.069	755.579	778.551	734.666	1457.27	2049.25	1962.59	1251.81	936.005	1339.35	1266.53	1177.09	1299.26	2357.89	2421.97	2549.71	2728.33	2559.85	2485.28	2108.58	2427.55	1589.93
201486_at	RCN2	1203.06	1291.49	1191.48	1602.07	1477.26	1568.31	1401.8	1446.16	1357.23	1139.78	1075.42	1074.35	571.287	563.974	504.242	990.26	891.533	817.07	591.019	619.65	575.336	454.438	505.073	454.003	156.142	225.096	181.875	417.154	317.654	276.96
201489_at	PPIF	268.492	250.318	288.256	207.376	177.676	234.933	191.906	181.616	141.625	231.514	183.034	227.993	2067.4	1804.7	1644.29	1591.77	1559.93	1624.89	280.126	163.296	181.535	616.622	683.791	687.101	962.969	1266.48	1040.85	135.526	347.562	119.526
201494_at	PRCP	1738.09	1751.02	1732.04	1064.58	1057.39	1089.15	854.848	739.687	861.609	916.433	889.085	901.463	5304.1	5562.13	5899.73	5743.82	4989	4796.79	2334.27	2225.32	2236.96	2483.2	2736.96	2713.28	2505.92	2379.13	2220.29	2054.28	2519.54	2251.98
201502_s_at	NFKBIA	2068.52	2222.89	1885.84	1389.41	1708.75	1474.65	1432.13	1357.21	1116.43	1518.82	1623.38	1339.24	4025.18	5059.19	4254.73	5122.16	5172.61	4763.48	3265.16	3087.46	2071.33	2675.59	3171.34	2930.83	2321.73	2534.42	2346.46	3280.55	4920.39	4188.18
201506_at	TGFBI	2246.58	2032.73	2138.52	514.388	662.097	624.561	279.398	261.082	265.663	699.32	674.289	669.467	6468.09	6971.15	6840.12	8064.58	8267.52	9041.25	9700.86	9298.6	9947.61	6067.91	6494.46	5490.38	84.1703	61.6067	52.5539	5875.28	6713.31	5368.77
201507_at	PFDN1	630.424	805.472	690.239	670.81	729.805	669.871	668.596	660.63	552.301	714.742	682.45	592.978	705.404	938.387	916.963	517.421	448.993	655.258	451.226	554.475	573.182	437.753	610.316	631.085	40.1679	79.5282	66.9691	858.718	956.891	752.23
201511_at	AAMP	238.446	231.367	233.258	236.539	189.435	232.771	170.352	180.246	193.449	162.734	162.227	241.602	504.734	602.144	552.051	347.865	382.342	317.726	385.582	314.331	368.258	180.042	173.719	214.463	105.053	99.421	93.2425	600.615	635.715	719.955
201516_at	SRM	338.31	317.119	384.829	268.298	281.537	325.155	360.604	374.99	338.311	368.985	393.389	420.86	406.023	556.181	488.951	368.917	368.176	400.374	370.473	300.861	414.461	195.512	205.253	263.394	108.392	88.03	83.2468	165.246	154.566	174.535
201517_at	NCBP2	1242.17	1275.43	1303.82	1114.24	1018.42	1067.55	1332.86	1179.74	1346.53	1184.33	1185.83	1220.1	947.668	970.953	993.164	973.282	817.07	950.171	960.535	865.968	934.753	718.338	770.564	794.356	80.4054	65.4498	72.0295	991.4	810.391	823.924
201518_at	CBX1	1386.02	1348.98	1564.29	1187.4	1146.95	1174.02	1256.93	1310.7	1166.09	1026.59	1005.61	1112.53	827.105	991.63	876.641	737.608	679.03	764.745	860.688	671.514	942.508	947.643	1030.21	1123.53	1964.71	2006.7	1784.71	1111.38	907.511	954.733
201519_at	TOMM70A	1836.46	2044.85	2180.2	1974.41	2193.33	1972.26	2453.25	2426.2	2222.66	1795.29	1836.31	2000.06	1136.96	1209.26	1267.46	1253.17	960.571	1351.16	874.406	895.551	1190.6	1178.36	1460.42	1396.3	127.398	140.675	90.6854	1399.08	1410.01	1204.09
201520_s_at	GRSF1	1099.44	1077.53	1112.48	989.869	1115.32	1081.97	1173.54	1167.74	1066.97	1168.54	1181.68	1065.8	1369.54	1680.09	1847.84	1564.18	1542.14	1460.58	2085.82	2255.64	2258.26	1231.02	1440.17	1376.41	124.582	144.544	103.401	1845.02	1645.38	1655.32
201522_x_at	SNRPN /// SNURF	2177.84	2380.28	2125.68	2574.55	2640.71	2313.92	3296.55	3256.3	2982.39	2831.59	3028.99	2882.12	922.002	936.063	771.525	1456	1431.4	1650.06	5298.06	4732.48	4656.59	2332.88	2828.94	2528.37	190.221	202.32	172.745	1045.96	1018.08	699.743
201526_at	ARF5	175.349	170.204	188.455	260.065	212.794	246.156	150.517	168.532	166.484	208.948	219.769	254.836	742.477	855.823	906.773	477.326	526.071	554.374	475.634	378.786	470.566	449.281	405.359	446.898	428.549	446.907	432.546	431.078	417.257	390.508
201527_at	ATP6V1F	958.638	1215.88	980.419	920.619	996.649	940.252	985.063	993.966	887.265	942.172	896.783	950.795	1881.15	2307.68	1880.93	1539.17	1431.93	1862.75	1237.89	1068.44	1033.43	1697.08	2149.13	1910.05	358.445	323.17	281.458	1039.44	1163.91	971.386
201528_at	RPA1	1865.7	2013.42	1925.18	2575.2	2597.52	2373.67	2297.82	2571.79	2310.79	2372.61	2424.09	2205.51	1210.66	1375.19	1507.24	1085.82	1204.32	1468.13	2914.38	2645.7	2657.96	4326.92	4403.18	4495.04	465.512	472.327	412.952	1752.61	1657.41	1378.3
201531_at	ZFP36	3486.61	3697.24	3774.2	3524.25	3895.12	3621.41	2866.24	3280.68	2739.04	2638.13	2693.57	2693.22	6544.43	5615.7	6104.76	5128.58	4917.98	4806.45	6396.06	5817.88	5190.27	3935.99	3797.81	3946.05	5706.77	5429.49	4949.71	5440.1	6751.28	5910.25
201536_at	DUSP3	305.716	284.743	268.386	137.683	201.742	158.924	128.92	137.229	139.278	139.296	106.866	157.528	1469.92	1500.56	1707.88	660.667	762.566	1084.02	1115.25	1161.55	1134.19	806.817	1041.75	1007.63	128.555	150.319	143.819	454.637	487.967	417.894
201540_at	FHL1	553.861	537.548	555.739	171.316	181.899	194.861	415.106	455.009	407.636	990.789	863.698	976.627	545.336	332.03	281.217	57.0526	70.0269	229.728	1727.82	1271.2	1887.83	4009.18	4309.8	4290.29	70.2747	92.7906	67.9625	18.4086	18.7801	17.0598
201541_s_at	ZNHIT1	421.139	432.82	448.898	522.191	535.602	555.419	444.686	400.743	422.923	407.928	372.68	449.033	522.599	704.756	722.381	575.882	636.387	701.846	713.414	804.479	756.746	385.633	416.63	450.198	209.7	243.936	217.201	576.481	733.24	553.643
201553_s_at	LAMP1	6265.23	6623.86	6372.6	9098.62	9494.07	9002.86	6645.09	7122.35	6705.82	5548.66	6066.18	5872	3156.6	4470.78	2278.01	99.3881	231.254	1324.92	10100.6	8370.71	8391.66	8464.84	8356.33	8447	7780.94	7209.21	5967.12	8657.11	9849.07	8751.38
201555_at	MCM3	418.944	435.091	419.76	602.233	574.084	572.831	449.158	519.137	408.548	466.808	495.468	471.418	235.194	206.013	272.756	266.622	246.282	346.935	327.548	288.921	389.006	198.821	172.406	171.352	44.0881	55.9962	83.2119	180.61	209.32	143.389
201560_at	CLIC4	1693.51	1789.07	1688.72	119.058	121.609	105.009	117.972	82.1818	76.5118	81.201	78.6795	97.974	912.797	966.583	879.675	328.982	264.835	319.903	556.241	624.514	808.332	2940.93	3034.15	3093.58	160.851	185.283	148.511	179.558	397.398	484.028
201561_s_at	CLSTN1	969.668	1061.86	1080.32	1519.16	1644.72	1523.18	1351.72	1391.18	1351.84	1259	1536.85	1454.18	894.777	1180.48	1137.56	1038.07	1131.8	1311.74	894.699	845.813	927.679	555.212	708.623	650.692	87.3991	94.805	76.2619	630.82	993.716	574.299
201563_at	SORD	323.679	265.662	318.021	125.604	125.557	124.004	126.209	138.626	98.5106	127.221	136.466	133.986	481.368	537.95	557.244	494.945	479.804	554.244	582.293	315.956	395.814	392.211	366.534	347.447	138.23	211.798	152.615	310.827	383.334	298.183
201565_s_at	ID2	1520.58	1364.32	1614.97	4095.61	4342.9	4576.84	3129.8	2688.18	2955.05	1773.25	1810.31	1442.23	3517.71	4194.63	2795.68	5543.19	5846.75	5249.47	290.322	156.527	251.198	1167.37	1351.3	1270.99	483.002	526.815	549.001	2476.73	2519.57	2940.78
201566_x_at	ID2 /// ID2B	1928.36	1957.01	2094.46	5057.89	5043.2	5281.62	3300.05	3410.95	3310.88	2106.61	2050.24	2111.38	4102.51	4412.7	3427.31	6265.6	6234.6	5477.41	330.653	158.143	295.726	1937.77	2125.43	2000.14	723.956	836.593	665.06	2609.62	2943.27	2797.69
201567_s_at	GOLGA4	890.672	892.209	798.155	1412.68	1462.28	1366.96	1333.03	1304.95	1247.99	930.715	914.086	874.301	430.199	466.248	542.695	415.963	380.241	425.996	814.724	820.789	706.294	514.541	722.228	562.878	559.318	631.765	489.371	419.21	282.109	653.787
201570_at	SAMM50	1658.28	1791.64	1767.29	1572.87	1627.37	1511.29	1584.22	1593.89	1606.76	1361.24	1501.49	1386.78	2104.55	2765.81	2712.09	2779.28	2998.65	2940.31	1556.03	1547.17	1362.87	1113.31	1248.46	1215.65	93.5708	101.113	72.5945	1129.67	1123.88	1257.99
201574_at	ETF1	1355.92	1422.18	1278.29	1245.01	1335.22	1412.19	1114.54	1173.8	1092.48	976.125	865.049	924.439	2589.61	2177.49	1964.46	2014.5	1863.65	1998.53	1949.46	1751.37	1465.9	1398.93	1709.51	1521.94	1056.47	1186.29	1000.13	1329.46	1482.69	1204.49
201576_s_at	GLB1	1146.1	1241.65	1176.37	741.773	764.686	811.708	803.437	777.145	686.037	982.16	873.729	905.466	2179.14	2551.72	2535.22	1852.42	1807.46	1891.11	720.525	703.32	722.066	2055.68	2117.23	2077.23	823.532	938.491	831.803	1433.16	1378.9	1211.24
201581_at	TXNDC13	1403.97	1586.08	1472.48	2738.93	2781.34	2764.21	2452.7	2652.94	2542.29	1893.54	2075.63	1859.66	1764.51	1874.66	1667.47	708.812	659.477	743.75	983.929	1348.81	1035.54	1628.45	1808.19	1637.47	4825.43	4504.36	4242.78	1309.91	1666.75	1335.11
201584_s_at	DDX39	1460.42	1709.08	1521.52	1806.24	2000.81	1955.72	1953.92	1856.04	1614.02	1715.39	1615.14	1528.63	1924.61	2134.22	1993.99	1072.61	1202.56	1293.5	1366.52	1199.37	1485.78	742.431	841.965	987.19	175.35	197.553	173.032	998.569	1237.43	1020.39
201587_s_at	IRAK1	2469.23	2823.6	2560.88	2281.65	2419.52	2328.98	2058.75	2085.84	1674.58	1798	1860.7	1693.82	2770.08	3183.66	2915.8	2266.76	2249.87	2801.27	3824.94	3501.41	3703.27	1933.66	2166.4	2131.4	990.153	1230.61	968.38	2461.26	3858.41	3277.02
201590_x_at	ANXA2	4606.91	5626.77	4962.67	4470.12	5231.93	4642.75	3865.8	3766.35	3137.29	3325.21	3497.88	3399.89	8004.62	8225.58	8276.09	6845.45	7010.8	7562.57	3700	3324.68	3711.83	6337.88	6971.81	7442.32	311.481	292.394	239.751	8893.84	8233.07	8131.23
201592_at	EIF3S3	6544.68	6944.96	6568.27	5656.64	5778.48	5734.8	6536.02	6145.26	6033.59	5270.2	5635.46	5496.63	7342.9	8571.25	7137.87	7884.53	8330.35	7810.96	5500.51	5450.06	5587.74	7088.69	7432.85	7279.06	1543.31	1629.64	1568.19	7025.23	7924.02	6262.46
201594_s_at	PPP4R1	1161.7	1111.16	1161.23	1333.45	1333.85	1314.38	1033.12	982.449	1008.95	963.948	1038.1	930.171	1583.69	1879.3	1757.23	1691.03	1561.84	1980.8	1466.93	1368.87	1564.27	1346.24	1464.98	1403.63	3892.82	3915.54	3297.56	1687.86	1681.24	1404.87
201598_s_at	INPPL1	156.42	198.278	187.296	217.647	276.377	240.828	159.29	168.394	141.847	241.644	218.565	237.461	331.246	349.04	449.321	200.513	288.256	203.128	229.104	159.162	163.339	183.007	272.926	317.813	139.54	201.797	133.223	202.211	170.9	203.67
201599_at	OAT	1752.68	1770.05	1618.3	2004.45	2203.4	2005.04	2222.78	2167.91	2070.51	1747.82	1664.65	1541.34	2750.6	3128.41	1661.98	2912.85	3204.64	3335.08	1150.87	1114.4	1094.02	1886.52	2114.62	2026.73	1051.58	1025.91	928.454	2903.15	3627.11	2978.15
201600_at	PHB2	3825.76	4440.67	4203.1	3102.25	3138.04	3237.99	3748.95	3726.01	3436.29	3910.75	4174.6	3899.06	4765.65	5905.45	5038.24	4611.25	4950.58	5282.2	4061.9	3921.6	4566.69	3071.71	3435.46	3228.77	761.586	872.46	787.325	3693.23	3929.9	3112.26
201603_at	PPP1R12A	1649.44	1653.33	1664.26	2357.6	2575.15	2367	1815.41	2079.76	1925.12	1694.87	1752.62	1446.88	819.371	856.572	1097.49	965.158	801.108	904.729	833.475	923.774	860.819	1052.62	1223.51	1199.87	2404.91	2639.94	2213.48	1220.1	1286.25	1286.83
201605_x_at	CNN2	1925.65	2002.77	1914.21	1364.61	1263.11	1380.7	1990.58	2276.21	2040.34	2177.3	2504.06	2310.08	2632.53	3227.26	2751.35	3256.67	3330.77	3449.62	1408.94	1122.73	1068.43	1460.59	1419.08	1373.14	3939.17	3414	2773.73	1760.74	1427.14	1499.07
201608_s_at	PWP1	1774.38	1831.08	1972.51	1540.09	1605.89	1507.8	1638.2	1568.02	1599.65	1341.77	1386.1	1347.53	1128.48	1209.49	1258.15	1126.37	996.43	1277.78	970.306	961.282	1303.92	766.457	796.556	900.21	150.18	183.922	120.437	1230.13	1343.11	905.273
201609_x_at	ICMT	365.834	400.382	390.783	561.207	533.923	482.039	395.099	478.917	394.089	342.885	451.408	400.978	247.288	231.812	332.655	320.427	291.152	330.94	282.181	284.675	297.162	81.3998	254.661	264.493	24.2489	26.2009	28.727	254.533	435.595	332.386
201613_s_at	AP1G2	903.739	1065.09	945.923	643.575	720.905	669.944	869.581	1007.07	773.23	1199.63	1261.82	1153.1	960.441	1153.72	1287.91	1220.47	1225.56	1074.51	801.273	422.389	596.525	383.756	374.342	354.23	168.355	206.285	152.997	407.725	528.333	352.01
201614_s_at	RUVBL1	174.568	189.829	181.951	184.02	162.782	197.034	257.468	251.54	219.818	146.735	210.276	216.854	200.648	210.725	226.936	250.198	270.334	202.302	258.84	218.125	157.033	84.6454	67.9449	61.4554	55.459	27.6826	42.0717	194.148	155.692	199.286
201619_at	PRDX3	2369.78	2421.05	2229.58	1391.52	1517.21	1477.36	1648.54	1506.98	1663.51	1544.16	1737.09	1625.77	4159.93	3899.95	3214.12	3322.76	3200.15	3197.42	2972.81	2778.53	3076.27	3565.74	4006.26	3965.23	1780.78	1907.68	1680.96	1992.84	2636.78	2335.07
201620_at	MBTPS1	946.398	835.868	1105.03	1260.45	1085.62	1269.32	1256.1	1187.07	1167.67	1274.33	1207.58	1175.1	447.522	553.785	509.805	556.36	554.32	586.661	648.835	922.602	604.863	864.04	847.664	830.397	157.42	209.683	116.742	403.375	552.119	598.004
201622_at	SND1	3097.74	3241.88	3091.83	2559.39	2650.71	2554.11	2412.66	2493.57	2377.18	2072.34	2174.46	2150.1	3381.84	4187.4	3673.82	3274.37	3397.98	3802.42	4931.07	4787.57	4591.4	3090.1	3127.5	3112.7	314.226	307.777	261.957	2907.4	3551.07	2604.54
201623_s_at	DARS	2485.22	2369.92	2634.48	1691.99	1631.43	1596.07	2453.63	2242.41	2237.18	2094.29	2031.45	1984.11	1772.56	2264.53	2086.09	2053.47	2002.44	2459.43	2021.34	2086.38	2105.83	1286.18	1350.79	1352.23	326.24	350.634	293.828	1050.75	972.845	972.931
201626_at	INSIG1	2186.39	2561.16	2500.93	2513.99	2808.91	2436	1473.67	1535.46	1373.56	1217.78	1243.89	1271.1	2238.19	1742.99	1428.16	2328.99	2307.96	2304.4	1170.69	1200.01	1080.54	2197.38	2374	2438.73	526.429	553.434	449.305	5120.26	5051.17	4748.66
201630_s_at	ACP1	3194.63	3170.44	3274.34	3758.76	3966.89	3774.9	3547.81	3396.42	3414.44	2968.46	3166.24	3144.61	2867.74	3457.37	3115.17	2590.14	2368.26	2965.1	3340.69	3372.88	2923.63	3397.22	3461.94	3638.48	320.264	313.594	284.615	3036.9	3086.82	2685.09
201631_s_at	IER3	348.733	273.956	350.812	159.312	148.326	147.083	211.077	177.028	198.124	240.777	231.609	246.103	331.349	385.956	171.921	144.187	108.492	109.868	268.631	177.904	268.051	2266.03	2312.67	2363.44	3502.92	3366.29	3099.51	174.114	75.7046	390.926
201632_at	EIF2B1	1470.78	1522.49	1599.48	1526.37	1342.56	1461.31	1255.43	1283.87	1400.76	1277.65	1231.86	1337.12	1521.99	2093.95	1941.8	1667.04	1562.39	1751.71	1676.23	1741.86	1584.66	1394.16	1485.67	1362.6	148.193	182.127	163.859	1746.62	2056.96	1418.89
201633_s_at	CYB5B	569.317	549.294	531.761	786.689	828.516	746.09	563.044	528.688	609.146	515.669	471.188	565.451	273.241	357.117	403.998	424.753	328.741	362.324	427.257	484.705	447.79	407.15	471.953	418.351	130.492	81.6497	90.4075	422.692	412.331	291.638
201640_x_at	CLPTM1	86.5399	57.9636	70.733	78.9674	60.3113	84.3525	83.2565	70.2797	60.6835	106.999	92.9797	108.598	109.921	129.253	126.327	68.0685	99.269	114.938	169.326	143.847	154.22	104.058	80.5459	76.6656	36.5391	66.0672	47.6749	54.9647	107.32	88.6925
201641_at	BST2	697.548	761.406	837.034	823.93	904.094	878.969	700.35	604.93	601.834	727.869	691.551	734.127	1005.6	1279.18	1068.15	1157.69	953.52	948.532	1910.73	1588.46	2294.9	932.932	1097.82	1209.94	216.206	203.041	195.264	1716.28	2256.69	1779.42
201642_at	IFNGR2	2743.33	2913.86	2515.13	378.664	442.714	440.335	340.749	343.278	243.507	732.074	698.599	693.421	1124.72	1212.24	1230.5	1396.66	1296.86	1379.94	615.667	509.027	527.546	3413.34	3599.71	3608.13	4494.62	4276.23	4020.75	3677.14	3555.13	2848.03
201651_s_at	PACSIN2	2173.11	2249.32	2096.13	1369.01	1555.45	1371.07	1085.64	1187.29	1080.97	1486.11	1628.29	1457.62	3769.3	4394.18	3947.17	4406.34	4661.44	4718.72	2583.58	2042.81	2023.22	3951.14	4228.3	4221.85	6354.18	5691.95	4825.64	3285.17	3487.54	2742.97
201653_at	CNIH	1898.11	1837.63	2031.29	1354.7	1366.37	1341.27	1588.28	1690.51	1879.41	1812.16	1818.5	1625.68	2643.05	2657.22	2816.77	2922.79	2724.87	2317.22	2009.16	2188.68	2279.18	2742.31	2816.78	2455.94	386.696	357.363	381.897	1849.46	2053.48	1717.22
201656_at	ITGA6	256.699	245.469	232.625	1048.15	1176.28	1151.7	2874.88	2745.3	2640.28	2909.37	2900.55	2684.41	18.1143	12.7273	36.723	273.612	81.0445	98.025	17.4934	9.94094	2.85854	140.785	183.501	158.65	203.82	237.22	223.033	46.2872	16.8932	18.7842
201658_at	ARL1	1494.07	1257.03	1343.12	1224.79	1264.93	1157.52	1299.57	1513.79	1266.79	1025.96	1032.12	982.735	951.734	972.996	906.103	990.276	898.249	1043.44	1557.57	1430.66	1492.36	693.279	696.175	695.685	72.6549	105.988	79.3878	948.85	899.436	835.227
201662_s_at	ACSL3	639.954	531.721	580.779	725.485	704.045	707.878	592.77	629.124	650.021	467.179	406.176	429.574	563.259	535.786	578.79	648.623	525.371	703.5	1307.72	1284.43	1051.84	431.86	472.025	448.959	595.299	663.783	530.97	693.459	613.526	376.324
201664_at	SMC4L1	1148.58	1186.43	1141.62	1156.1	1191.34	1089.07	1161.17	1117.78	1039.89	1207.77	1218.51	1287.36	571.214	526.786	708.152	691.252	568.853	504.376	760.628	768.274	685.16	513.871	601.368	543.212	551.117	553.656	514.196	661.769	562.245	546.545
201666_at	TIMP1	1089.68	1204.6	1109.09	1039.51	1196.09	1241.08	675.08	675.644	518.161	1371.04	1456.43	1302.19	2586.89	2937.55	2672.4	663.315	619.444	1027.76	353.432	149.374	87.5943	2906.23	3463.47	3332.17	785.931	985.386	842.23	4071.09	5404.43	3098.9
201669_s_at	MARCKS	1456.29	1266.61	1404.43	218.363	207.67	222.423	48.4851	67.5334	80.4154	141.542	131.093	141.347	381.625	625.455	555.868	355.444	395.585	415.105	41.7462	14.0045	23.4725	2441.54	2472.53	2432	3505.46	3283.24	2942.63	1793.88	1772.58	1622.65
201672_s_at	USP14	997.245	963.78	1048.2	1176.1	1150.05	1222.61	1110.02	1165.52	1208.36	986.653	988.836	1055.46	1009.63	955.077	1097.46	1466	1454.97	1116.89	908.874	832.94	1006.74	832.554	837.541	870.397	110.761	121.477	90.888	810.883	637.233	744.401
201673_s_at	GYS1	249.461	178.05	256.106	259.987	280.267	249.135	253.279	245.876	273.784	354.736	366.69	343.706	359.435	456.998	474.229	362.42	371.577	389.35	317.441	270.674	283.768	162.881	139.023	147.21	78.8981	70.5951	61.701	83.8241	81.0046	100.106
201674_s_at	AKAP1	647.924	506.766	511.15	381.231	438.757	419.264	584.841	559.094	518.622	707.714	646.857	678.68	713.915	742.889	808.966	632.568	605.585	822.973	518.739	470.8	643.452	216.682	334.77	354.479	32.2067	46.0292	45.2693	261.618	228.041	304.135
201678_s_at	C3orf37	441.667	425.408	453.257	563.544	575.969	624.024	617.364	697.082	668.66	622.14	636.726	727.2	235.827	218.689	180.134	380.451	385.494	365.504	388.979	383.738	452.905	139.446	135.849	121.061	258.55	304.59	236.823	331.728	288.192	236.655
201681_s_at	DLG5	117.07	140.648	129.851	1250.37	1086.16	1225.83	361.164	367.444	335.111	152.123	124.487	126.603	16.1308	29.2266	14.3331	13.6758	10.7315	18.317	33.2026	39.1318	31.0928	45.2484	42.8679	39.8412	27.2187	48.3038	30.136	15.4328	8.41752	2.91167
201687_s_at	API5	2023.19	1876.98	1976.96	1877.81	1947.95	1991.82	1642.66	1945.34	1953.95	1673.62	1658.26	1602.09	993.865	956.201	1084.88	1127.14	994.714	1044.55	863.005	935.289	955.123	1425.79	1639.15	1362.72	200.843	253.294	179.956	1008.43	863.096	738.862
201690_s_at	TPD52	2518.31	2339.05	2645.51	1151.63	1104.94	1197.16	886.171	918.16	881.365	683.18	722.537	747.698	171.255	387.987	211.597	1301.09	1416.17	1237.42	835.61	550.449	366.61	95.6335	117.191	105.073	48.6184	82.1864	64.7358	43.3843	25.8357	20.6687
201692_at	OPRS1	193.288	164.771	183.457	201.952	279.087	258.607	291.397	298.048	264.738	359.739	356.919	316.231	201.881	264.861	197.364	188.344	226.138	238.142	196.79	140.618	205.343	143.192	134.457	151.022	59.909	86.9584	55.5341	160.813	131.788	116.795
201695_s_at	NP	708.603	753.453	761.087	593.595	760.983	713.713	1138.03	1091.31	998.518	872.797	992.888	958.838	475.396	411.431	539.506	455.095	486.501	463.152	310.209	304.664	575.046	579.355	662.79	732.496	139.883	151.888	186.003	406.597	528.829	344.67
201697_s_at	DNMT1	1810.09	1882.27	1925.44	3616.44	3810.65	3808.09	3552.42	3772.16	3558.92	3500.08	3608.51	3506.44	2434.36	2632.19	2462.91	1552.1	1476.44	2069.53	1960.54	1824.57	2122.78	1618.75	1769.03	1655.73	118.002	167.482	116.633	2264.22	2250.95	1615.24
201700_at	CCND3	2237	2392.28	2426.13	4609.23	4958.9	4810.27	3479.24	3669.13	3365.24	3233.07	3322.61	3214.84	3409.22	3424.77	3282.4	1439.48	1366.02	2472.17	2832.29	2564.06	2221.98	3868.52	4486.18	4441.77	2130.15	2254.1	1883.15	2680.86	3431.67	2207.51
201701_s_at	PGRMC2	715.317	744.417	748.829	830.775	939.769	785.797	959.109	988.284	853.837	776.902	901.965	834.444	396.696	420.174	575.239	522.268	443.253	645.217	491.188	490.264	658.502	440.605	416.595	504.074	191.911	191.519	174.677	435.618	645.466	461.534
201703_s_at	PPP1R10	168.939	144.089	184.743	155.707	180.623	203.334	148.446	167.128	157.78	204.971	186.662	241.906	33.7438	40.9451	52.4221	38.7602	16.4107	60.2762	67.424	31.7541	42.1105	110.341	120.737	118.345	220.009	209.44	204.829	42.0757	37.1104	29.0332
201704_at	ENTPD6	244.868	254.854	279.658	268.39	263.136	294.569	334.014	362.279	354.385	537.951	480.16	512.943	766.245	1097.18	948.224	838.189	1046.14	1088.46	736.654	615.08	723.27	346.818	352.554	396.438	18.5387	20.3837	25.3426	189.034	232.984	204.481
201707_at	PEX19	378.581	353.691	393.154	431.062	446.887	423.059	468.668	416.134	410.714	360.501	331.526	307.416	244.751	275.857	230.816	198.523	236.743	240.256	322.216	274.254	339.416	205.24	202.415	194.596	89.7628	116.627	81.0995	244.08	207.627	159.605
201709_s_at	NIPSNAP1	467.105	412.38	480.407	547.163	573.008	577.703	655.267	750.41	611.14	595.877	607.899	733.628	522.319	603.148	568.793	586.209	590.566	660.621	344.887	258.949	308.587	202.447	215.552	256.97	222.463	217.705	179.879	263.46	255.846	199.008
201710_at	MYBL2	145.487	132.942	169.841	36.1513	25.6326	33.4068	32.4373	32.7623	12.8254	60.6427	38.4863	59.8305	54.7413	36.914	28.1279	42.404	44.3321	57.1299	1600.83	1053.27	1351.07	44.3303	39.6693	33.5034	168.062	95.5395	197.658	15.8712	44.7152	44.3924
201713_s_at	RANBP2	2105.96	1851.09	2144.52	2129.45	1632.96	1963.29	2023.62	2169.36	2347.64	1908.7	1938.15	1744.69	1281.96	1155.39	1086.99	1142.15	1103.33	1061.46	1120.94	1151.11	976.031	1473.78	1481.35	1300.04	1050.77	895.649	821.363	750.28	703.977	782.57
201714_at	TUBG1	263.18	171.641	195.259	167.024	129.583	148.655	128.391	140.808	167.834	229.686	174.073	175.424	229.677	204.983	192.309	197.549	204.608	183.652	253.988	223.598	253.651	325.821	192.264	200.254	93.2492	62.0818	62.0152	284.237	241.071	253.077
201717_at	MRPL49	921.809	909.311	938.707	988.913	1030.45	961.528	1184.53	1152.76	1001.67	1003.34	1042.5	1112.2	511.572	528.92	634.947	557.848	485.285	506.612	614.99	501.246	670.742	446.68	625.78	580.712	415.342	414.142	355.646	919.93	1049.04	632.639
201719_s_at	EPB41L2	372.839	377.985	367.785	78.1972	77.3087	51.7327	66.4635	65.7333	93.9675	93.2785	93.8474	106.143	1623.36	1254.64	1547.61	1002.12	1078.3	829.741	194.495	164.387	232.529	167.372	155.789	150.437	33.9518	41.7028	35.257	244.698	479.205	602.741
201729_s_at	KIAA0100	439.366	316.218	401.494	370.314	375.259	383.446	265.841	330.128	340.663	352.838	340.77	344.993	905.295	1089.7	1169.41	945.745	1043.75	956.369	1635.53	1482.98	1438.57	306.895	280.704	342.52	150.681	151.759	163.137	571.945	698.615	578.628
201731_s_at	TPR	1969.79	1885.7	2057.23	2070.32	2144.11	2088.84	2188.74	2211.12	2105.29	2953.17	3048.97	3026.2	904.197	1005.59	1138.29	1211.76	985.182	1101.59	1158.78	1153.72	1143.36	1203.39	1252.71	1290.37	1879.9	2168.55	1873.03	1111.82	1019.69	1369.89
201734_at	CLCN3	903.495	807.171	841.77	851.624	1092.59	806.973	897.176	870.086	918.165	760.931	747.641	731.123	765.498	696.472	934.034	1020.72	784.945	655.684	1425.55	1661.68	1877.56	1890.62	2313.85	1651.14	420.439	366.132	437.754	634.95	691.12	683.304
201739_at	SGK	543.165	420.022	504.649	87.9539	53.012	62.5845	66.9862	86.2054	91.8757	130.805	116.045	154.636	4238.31	883.739	1824.52	2204.35	2071.65	529.76	99.651	238.854	33.6099	1817.33	1932.55	1832.29	5888.21	5612.73	5071.7	338.995	1640.42	663.801
201740_at	NDUFS3	1329.5	1396.49	1311.7	1153.45	1183.24	1215.66	1294.93	1148.65	1120.85	1132.06	1117.55	1135.95	2108.88	2477.05	2373.29	2257.59	2118.23	2423.62	1891.85	1841.94	2154.89	1107.33	1337	1259.64	179.231	198.773	189.656	1368.85	1520.18	1325.23
201743_at	CD14	1217.54	1403.77	1200.47	97.4327	93.3868	90.6927	141.689	132.75	141.55	342.943	338.401	347.728	145.339	406.986	53.737	17.0135	22.6786	43.2245	35.7844	6.02069	7.50447	7144.07	7758.17	8012.35	4746.5	4916.01	4200.56	148.581	92.5765	55.9192
201745_at	PTK9	890.086	760.652	699.272	950.286	955.995	969.626	921.216	987.982	892.471	863.406	820.248	795.899	1271.9	1047.43	972.621	1319.47	1420.12	1199.65	1374.12	1511.67	1279.94	440.707	481.308	414.493	657.842	752.514	634.619	1099.75	1356.56	1271.77
201751_at	JOSD1	468.232	423.729	445.668	1003.27	862.449	1071.4	714.8	737.625	696.562	639.414	587.894	611.412	1409.92	1035.04	1036.91	660.119	710.117	597.301	475.436	453.24	388.569	288.114	287.258	298.179	149.992	185.675	175.433	782.737	974.948	755.17
201753_s_at	ADD3	5864.98	6262.11	6151.48	7111.8	7131.12	6956	5976.23	5778.95	5488.62	4746.04	4754.83	4939.74	1846.28	1835.39	2069.38	2200.12	2448.79	2595.24	2817.83	3613.37	2774.43	4559.44	4684.46	5141.5	3560.3	3931.98	3715.23	2677.15	2325.49	2991
201754_at	COX6C	3633.92	3855.55	3653.02	4020.89	4361.61	3836.5	3834.71	3616.5	3699.26	2934.32	3049.94	2916.67	4227.74	4677.02	4426.13	4760.73	4434.7	4532.33	4589.43	4767.31	4391.44	3351.39	3687.33	3539.76	322.48	413.628	421.3	4568.22	4676.29	4404.27
201756_at	RPA2	1818.45	1917.76	1843.77	2670.19	2883.6	2793.67	2253.22	2362.09	2280.87	2050.25	2074.95	2088.07	809.464	788.418	821.617	874.311	669.577	904.599	1289.53	943.807	960.099	712.922	767.55	766.386	402.2	427.175	356.606	1328.28	1402.77	910.728
201757_at	NDUFS5	2242.6	2271.51	2271.38	2409.43	2590.98	2398.02	2879.53	2768.33	2542.3	2764.19	2873.51	2800.31	2798.82	2631.47	2890.48	2824.05	3261	2730.99	2917.73	3143.31	3661.69	2781.87	3277.09	3147.03	313.977	299.023	286.099	2484.21	3449.15	2927.73
201760_s_at	WSB2	388.06	365.587	408.613	555.179	572.759	576.509	523.54	561.014	461.993	472.217	420.971	432.628	846.932	1013.29	1046.61	498.348	558.249	692.1	713.704	561.692	734.173	933.858	1022.62	954.333	463.167	445.353	337.158	581.027	657.341	648.51
201761_at	MTHFD2	1476.34	1519.26	1402.25	1337.3	1385.97	1354.46	673.367	809.815	769.06	850.713	838.714	810.138	2112.5	1849.61	1634.32	1267.36	1091.29	1542.77	1257.96	1024.32	1019.33	1708.2	1989.26	1756.98	80.3486	90.7299	101.824	2342.12	2214.2	1756.16
201762_s_at	PSME2	2572.08	2878.2	2819.7	3330.83	3694.49	3692.51	3152.19	2894.21	2723.77	2675.99	2712.47	2698.05	3680.51	4433.69	4581.95	4477.39	4276.32	4695.51	3383.49	3102.05	3891.8	3037.02	3513.46	3628.36	753.376	780.474	668.267	5219.26	6283.49	4909.26
201763_s_at	DAXX	553.983	608.876	571.326	609.96	752.998	732.288	752.02	767.942	539.352	591.334	703.396	580.888	241.603	280.355	358.259	414.403	333.589	348.506	215.668	190.943	246.09	189.792	235.679	236.535	278.334	266.412	258.022	195.195	201.734	166.701
201764_at	TMEM106C	221.34	247.121	267.105	311.936	403.378	328.995	370.825	395.679	353.585	335.848	357.394	415.688	88.091	126.994	118.719	225.691	208.981	234.129	48.4301	22.5399	64.348	504.474	570.498	475.358	34.9723	27.7977	42.7649	112.28	154.553	134.838
201765_s_at	HEXA	421.619	353.8	425.754	529.773	538.775	546.59	393.317	381.078	405.75	395.235	385.155	381.046	1782.95	2043.01	1194.89	553.288	1346.72	1513.04	1151.04	876.303	1002.84	632.252	654.135	625.174	63.2712	89.2731	84.572	156.157	134.803	194.749
201767_s_at	ELAC2	143.137	135.669	169.957	208.824	176.048	235.601	172.78	198.445	157.086	191.06	178.007	205.302	280.485	295.943	381.961	261.505	267.127	223.671	316.968	261.668	260.553	57.4864	74.7582	76.7114	9.01252	19.8971	6.35897	239.186	271.238	180.217
201770_at	SNRPA	904.789	824.083	879.766	744.802	761.67	765.799	1006.29	1011.39	866.437	983.11	1039.72	986.57	1531.56	1765.92	1711.95	1384.33	1396.63	1602.49	1177.01	1069.16	1186.09	522.539	583.21	656.956	41.2703	31.0057	27.6537	740.63	829.063	691.156
201771_at	SCAMP3	976.491	1060.05	1126.05	1069.69	1167.42	1159.63	1242.97	1291.34	1164.25	1257.15	1367.99	1341.57	922.007	1206.34	1310.05	885.215	940.127	1126.44	1558.08	1203.19	1610.31	618.767	686.644	704.926	119.502	123.316	91.9187	958.275	1166.54	859.259
201773_at	ADNP	1643.99	1591.4	1629.09	1456.91	1576.07	1419.85	1722.95	1727.32	1565.71	1559.86	1514.11	1500.25	622.524	620.147	659.627	712.411	630.496	724.628	835.782	813.269	898.882	868.994	806.087	911.511	1087.56	1220.05	884.5	577.262	431.389	488.221
201774_s_at	CNAP1	204.691	207.279	197.522	351.388	388.509	382.737	280.364	279.325	262.226	345.672	289.594	318.68	131.691	124.898	153.991	127.96	128.288	122.432	168.717	186.988	145.132	86.9518	104.039	127.261	46.9409	85.9907	105.506	145.372	133.248	110.779
201778_s_at	KIAA0494	3317.69	3340.26	3177.11	4276.19	4564.17	4299.34	3947.21	3908.53	3529.94	3123.65	3306.32	3374.1	2022.63	2098.04	2277.33	1774.11	1502.71	1921.73	2674.25	2729.65	2793.36	2713.55	2932.97	2870.3	1221.44	1371.33	1181.75	2555.19	2753.84	2021.16
201779_s_at	RNF13	2340.28	2316.02	2031.42	1789.57	1996.46	1989.9	1509.23	1340.48	1193.27	1298.34	1299.21	1070.94	1399.09	1940.63	1858.01	1038.54	882.872	1264.95	2392.6	2858.72	2241.77	3013.46	3526.2	3357.45	5043.66	5261.99	4964.35	3820.24	4064.63	3642.32
201791_s_at	DHCR7	95.1267	88.7158	122.646	175.495	148.99	161	156.556	178.828	135.036	102.839	83.6718	116.851	57.0004	62.5343	51.1069	70.8025	86.4149	74.9429	104.114	95.2663	93.8227	42.654	32.8084	54.5693	26.7012	22.7133	35.4149	20.9107	22.2153	25.3172
201792_at	AEBP1	82.2232	69.4903	78.3219	19.767	12.6133	45.4373	46.9327	49.7275	31.0558	53.2817	31.3384	56.3313	29.2017	15.8519	22.2412	2.42257	7.78756	15.1913	737.482	817.42	1193.12	12.94	24.165	22.2243	17.6855	25.6546	11.0655	14.3023	16.6492	12.4821
201795_at	LBR	4333.06	4158.39	4090.81	4920.55	5152.77	4690.66	3979.34	4346.01	3901.75	3241.64	3526.26	3612.7	2391.48	2184.61	2773.81	3120.11	2624.31	2965.78	2232.95	2227.19	2525	4258.89	4108.04	4166.54	7638.58	7261.58	6385.39	1403.82	1153.15	1498.73
201797_s_at	VARS	294.185	276.434	347.345	182.291	171.393	208.554	137.581	197.214	141.284	238.904	207.453	221.278	542.741	647.076	679.446	479.766	606.483	616.93	327.089	243.023	305.769	120.022	130.205	135.66	22.6728	15.0201	4.8115	154.595	166.69	183.561
201798_s_at	FER1L3	743.567	805.651	844.96	251.846	261.882	291.84	52.7796	82.8112	64.6395	109.932	117.213	148.337	893.813	783.891	964.072	480.159	541.637	484.229	225.816	256.259	335.441	966.471	1090.55	1136.76	9.53077	10.2062	20.1159	3082.53	2885.26	3063.37
201811_x_at	SH3BP5	3575.57	3549.93	3481.86	4147.76	4194.64	4306.38	2664.64	2645.42	2648.76	2627.04	2545.52	2614.3	3608.44	2781.24	2283.03	1767.96	1782.95	1902.72	1477.51	1310.38	1105.47	1683.91	1791.73	1716.56	1636.79	1760.63	1458.26	680.318	1001.47	545.393
201814_at	TBC1D5	1466.85	1551.68	1490.3	1370.27	1418.28	1317.66	1036.55	1005.96	808.167	869.296	829.571	919.94	1753.68	1901.35	2056.5	1858.41	1771.57	1689.67	1191.59	1089.82	1485.14	1134.32	1220.56	1254.32	502.792	551.941	445.115	1375.99	1506.04	1216.82
201816_s_at	GBAS	1654.66	1647.77	1609.08	1283.76	1224.42	1188.66	1171.43	1248.64	1324.53	1346.43	1194.11	1274.46	2701.79	2927.52	2669.98	2533.18	2352.24	2514.24	1672.28	1682.77	1641.32	2274.04	2235.05	2139.69	391.192	409.55	368.341	2283.89	2210.84	2248.52
201818_at	AYTL2	1785.33	2040.61	2022.38	4180.16	4392.37	4131.9	2363.22	2393.9	2626.9	1486.73	1475.96	1508.71	647.451	696.654	842.911	959.693	1100.83	1005.39	607.805	535.482	539.206	1101.43	1046.84	1162.25	1832.17	1855.7	1634.73	1272.7	2017.9	914.09
201820_at	KRT5	80.9093	63.5827	74.6734	26.429	18.3554	23.2939	6.79807	4.48574	7.57996	32.5989	30.1487	25.8361	13.6584	8.05941	12.0957	10.3524	7.57664	38.552	1844.32	2459.3	2256.96	50.0956	28.0714	39.2781	42.3343	9.62373	11.2806	9.68879	13.4909	5.99352
201824_at	RNF14	406.488	355.539	532.664	543.369	520.685	536.303	397.914	404.446	396.321	413.495	356.603	357.153	110.133	150.969	188.959	248.505	154.262	212.731	318.157	271.437	314.826	301.384	287.108	306.637	81.919	121.758	128.002	189.948	198.456	156.181
201826_s_at	SCCPDH	193.538	252.053	240.095	152.131	184.904	144.272	125.132	203.252	127.008	67.3195	63.9673	96.8095	66.4068	93.5766	92.569	243.367	196.371	261.265	418.306	432.11	361.1	179.415	195.816	149.544	70.6028	92.62	88.4485	258.968	154.64	114.018
201828_x_at	CXX1	284.14	298.874	331.824	407.671	400.883	413.137	327.888	332.07	317.432	328.006	367.438	403.931	381.631	658.238	553.756	324.462	319.8	332.84	418.701	300.694	354.962	710.808	756.528	756.119	141.624	150.71	147.623	676.822	932.187	646.767
201829_at	NET1	558.557	448.168	498.227	311.262	275.338	241.588	197.221	208.284	264.884	366.227	371.055	341.502	1608.02	1183.67	1178.51	4048.26	3149.46	2774.94	603.534	889.154	487.74	206.902	172.531	214.147	22.7234	17.8772	27.8444	175.448	155.79	225.325
201832_s_at	VDP	2712.67	2817.71	2697.19	2888.56	3046.77	2889.12	2716.61	2812.66	2607.07	2465.1	2583.02	2522.96	1599.39	1745.84	2024.25	1679.65	1420.24	1531.41	1894.02	2063.55	1952.49	1967.55	2194.93	2049.86	989.147	935.922	885.1	1701.15	1917.4	1312.42
201833_at	HDAC2	1040.57	939.505	1024.56	917.832	837.428	887.839	1021.86	948.555	897.562	750.178	759.368	816.168	1184.12	1233.06	1399.09	1797.32	1735.49	1661.87	1477.69	1509.29	1709.37	690.22	720.117	689.631	311.535	336.397	254.386	754.68	877.78	913.544
201837_s_at	SUPT7L	541.313	640.138	677.216	854.782	906.83	884.856	918.461	927.512	882.601	807.029	764.395	816.414	563.195	678.86	870.539	592.625	628.209	657.645	820.419	717.894	867.643	454.677	496.537	498.985	66.9222	100.187	63.1943	484.033	575.551	447.124
201840_at	NEDD8	1284.8	1442.21	1366.78	1545.5	1534.94	1604.51	1396.41	1384.5	1403.26	1313.36	1424.35	1467.54	2159.97	2470.65	2268.79	2145.04	2047.37	2114.11	2618.62	2320.4	2448.48	1537.6	1646.54	1630.43	652.269	668.813	664.589	1895.75	2213.42	1554.98
201841_s_at	HSPB1	93.8865	84.8883	88.1686	70.4198	67.268	89.6463	85.1248	81.2973	79.5221	93.268	104.54	114.599	72.8847	80.2891	78.4119	100.018	103.706	73.3271	158.307	155.651	244.304	71.3675	67.3024	77.2965	63.2419	53.1236	65.5316	342.544	908.348	614.418
201845_s_at	RYBP	2619.43	2614.06	2679.72	2063.19	2051.76	1917.17	1641.09	1713.09	1406.99	1528	1557.02	1469.81	1483.04	1328.55	1759.75	1380.05	982.87	1562.88	1526.21	1575.54	1762.92	3421.41	3590.85	3854.73	3374.24	3283.91	2952.03	3083.3	3866.5	2584.8
201847_at	LIPA	2471.54	2586.06	2538.47	2391.15	2319.85	2439.89	1875.4	1939.01	1920.98	1657.37	1793.59	1629.59	2622.85	3006.1	3224.14	2476.14	2239.55	2072.35	2247.92	2136.92	2226.01	4874.5	4988.33	5009.33	84.094	109.163	96.1574	5683.35	3652.05	2886.97
201849_at	BNIP3	172.559	157.173	182.165	278.898	237.386	261.598	544.685	595.88	652.301	463.292	389.383	455.55	111.452	98.4469	122.182	107.748	90.6033	97.4917	223.729	143.687	183.914	195.139	188.165	196.86	14.6445	39.0893	27.9388	51.694	56.1082	38.4914
201850_at	CAPG	606.939	617.645	658.605	90.8201	73.278	104.427	86.3649	88.9582	109.217	240.362	210.696	269.443	3034.47	3772.66	3521.31	935.55	1173.4	1168.95	3755.39	3026.11	4146.38	902.864	1011.17	1235.4	360.475	295.739	276.047	251.219	146.984	350.361
201851_at	SH3GL1	218.735	205.116	205.467	187.362	155.042	220.801	196.817	236.515	168.289	256.459	296.13	282.281	295.234	364.097	395.017	176.731	203.299	263.364	147.343	133.102	114.94	154.429	178.975	186.128	211.698	214.178	200.296	90.6598	109.652	108.009
201853_s_at	CDC25B	1060.52	1045.9	1127.86	2753.85	3159.48	3014.26	3024.28	3111.6	2798.24	2912.87	3059.2	2842.14	371.725	417.01	188.238	164.754	181.93	342.11	330.339	272.857	253.775	155.832	167.277	192.66	139.28	169.729	138.072	241.406	451.276	292.06
201855_s_at	ASCIZ	860.957	835.025	915.551	1041.99	1073.72	1049.61	1220.82	1111.93	1061.06	918.607	886.585	922.691	656.867	880.577	889.452	716.194	659.25	794.305	750.808	785.592	744.131	493.018	564.008	530.128	62.4242	89.4004	95.6876	639.497	460.292	433.433
201870_at	TOMM34	235.762	191.57	219.766	163.199	147.157	159.966	126.88	146.814	174.423	164.81	152.867	146.543	749.238	551.689	578.133	723.245	750.045	701.86	373.343	363.464	331.804	114.405	133.128	118.033	109.524	80.9374	91.3478	188.075	145.174	60.2564
201873_s_at	ABCE1	714.299	657.307	629.611	560.157	599.046	544.873	680.618	657.122	712.565	596.111	617.855	635.072	998.754	960.203	1026.65	1119.09	1011.08	890.348	1189.18	1253.5	1354.97	572.623	666.315	625.207	29.0106	49.8385	67.8927	532.058	707.267	627.165
201874_at	MPZL1	374.507	362.795	387.91	285.586	235.629	251.07	229.902	270.658	379.066	414.913	472.808	411.195	599.199	577.675	662.762	598.438	694.735	562.367	911.332	857.058	1093.69	700.957	592.543	513.01	960.883	783.713	753.306	528.138	914.513	446.433
201876_at	PON2	294.596	318.456	334.489	339.986	436.43	428.436	284.047	283.242	262.526	162.903	223.869	220.149	2803.35	2480.74	3210.88	2674.56	2241.67	2368.88	1639.01	1889.82	1719.09	307.236	284.761	373.382	79.7523	40.5927	23.7698	136.805	61.1228	158.815
201877_s_at	PPP2R5C	2944.11	3133.74	2996.08	6121.81	6013.74	5950.69	4556.84	4777.66	4567.64	3739.03	4086.22	4001.51	1389.59	1340.66	1454.81	1503.44	1411.01	1626.84	2589.56	2759.56	2630.85	1776.63	1998.29	1812.29	2801.79	2836.66	2664.43	2238.51	2296.82	1658.07
201880_at	ARIH1	1330.42	1324.85	1347.59	1547.76	1489.01	1409.27	1557.16	1587.64	1340.73	1246.74	1203.89	1140.56	685.971	722.965	861.65	706.43	666.28	678.72	799.839	810.192	947.915	803.549	993.503	1008.88	649.097	826.719	665.452	1023.87	1213.15	967.325
201884_at	CEACAM5	72.3279	80.8079	61.5923	59.9568	54.6646	72.2596	63.7063	58.1174	80.1028	102.736	61.3157	79.8041	32.4434	40.3851	35.9076	52.7738	43.4825	52.1161	47.4652	41.8538	42.5793	71.6931	81.1781	59.8504	147.993	170.303	200.573	46.3535	46.0862	51.3939
201885_s_at	CYB5R3	3202.28	3467.07	3413.82	2340.3	2386.85	2247.56	1982.05	2036.39	1501.15	1863.98	2064.18	1794.03	2756.4	3797.75	3185.98	5826.21	5461.12	5757.4	3210.9	2576.08	3936.61	4031.63	4494.93	4597.38	1018.14	1201.53	1054.6	3862.6	4170.03	3207.89
201886_at	WDR23	370.412	318.62	358.571	506.355	439.983	534.798	339.848	358.985	405.467	421.097	457.901	541.907	724.691	918.639	971.672	718.272	812.946	807.684	914.269	607.303	816.504	237.441	244.071	239.96	399.026	404.694	354.006	423.058	366.848	364.08
201887_at	IL13RA1	912.39	1011.2	1017.11	88.1155	94.4175	70.2401	70.5676	70.4169	55.3413	158.825	157.723	165.885	5630.33	6009.42	4568.56	522.225	461.785	2101.95	1221.2	1143.32	1118.78	2594.33	2751.39	2786.73	4147.61	4043.22	3589.66	524.928	334.896	881.843
201889_at	FAM3C	2121.53	1601.95	1585.84	1150.43	1325.28	1138.12	606.656	610.227	768.01	380.886	404.283	340.716	634.761	450.793	511.297	545.623	558.343	316.016	957.651	896.967	825.968	385.069	435.054	238.259	28.6356	42.6216	40.2392	318.128	338.525	300.467
201892_s_at	IMPDH2	3055.02	3310.44	3066.9	1715.77	2107.76	1656.64	2659.65	2740.66	2231.86	2653.28	2821.31	2633.58	3084.41	4413.82	3208.73	3592.93	3898.64	3903.94	2358.81	2364.69	3289.79	1662.8	1914.8	1616.56	443.399	420.861	342.846	1989.1	2537.62	1874.58
201895_at	ARAF	508.124	474.4	505	621.795	696.182	625.056	507.191	533.124	509.465	671.978	639.861	704.267	1082.79	1148.8	1285.38	751.23	722.005	691.12	789.616	543.834	659.754	479.855	540.657	571.844	419.335	396.022	325.036	797.378	1043.23	725.388
201896_s_at	PSRC1	40.1368	33.7781	34.1255	40.7483	41.4776	47.7443	39.9743	42.2358	22.1535	37.7421	28.7368	34.3979	34.8729	92.6449	73.9219	28.3423	21.0178	24.7811	19.7053	13.9602	12.0822	218.003	267.485	206.386	194.982	238.506	190.947	42.7536	50.6521	52.7406
201897_s_at	CKS1B	438.787	503.405	518.943	321.375	357.219	357.014	241.031	249.12	236.207	263.648	258.035	285.88	217.215	247.769	285.735	317.885	309.822	348.965	838.132	852.528	756.709	189.22	162.787	216.982	62.4115	99.7262	80.9637	912.868	1296.87	869.06
201900_s_at	AKR1A1	1900.72	1977.39	1936.27	1291.32	1398.03	1266.07	1368.45	1378.39	1109.27	1247.16	1298.59	1388.01	2874.68	3735.35	3292.52	3581.42	3441.4	3905.12	3053.67	2589.25	3084.28	2032.74	2169.52	2235.03	82.5011	75.7828	68.3045	2882.34	3507.17	2201.82
201903_at	UQCRC1	1332.98	1288.65	1234.41	1051.23	1100.75	1198.5	816.571	955.284	920.7	1385.68	1509.11	1420.52	3287.7	4204.78	3695.33	3389.56	3372.13	3171.69	1944.1	1609.43	2005.17	1655.47	1761.77	1879.68	267.578	282.261	271.732	3392	3987.05	3628.71
201906_s_at	CTDSPL	58.4324	42.337	52.3746	27.8742	27.4848	31.7142	32.2016	31.2222	34.7851	27.7252	35.8936	28.934	26.3594	41.6503	35.5419	36.1342	24.4685	35.7724	26.9561	39.9339	37.7154	1542.7	1775.25	1735.1	57.8501	75.9281	46.8701	39.2367	34.5689	28.2857
201913_s_at	COASY	453.297	464.789	525.264	656.499	578.456	604.956	474.781	450.102	464.782	494.397	608.915	528.483	960.158	1296.24	1392.39	743.399	942.481	1051.29	955.142	722.634	862.668	557.465	479.248	501.247	384.287	399.883	302.851	723.793	805.915	709.616
201914_s_at	SEC63	1368.45	1184.14	1352.07	1221.36	1175.26	1118.45	1263.88	972.891	1203.01	789.19	776.535	694.298	870.715	1117.41	988.669	729.572	857.074	927.899	1834.17	1980.51	1666.12	815.281	974.434	970.118	354.392	328.826	392.144	854.258	697.803	1124.08
201919_at	SLC25A36	1933.7	2025.09	1907.65	1688.76	1664.19	1663.19	1730.54	1650.28	1641.62	1154.66	1299.14	1222.86	2026.28	2214.33	1950.43	2067.3	1996.14	1937.08	2423.88	2407.25	2062.14	1368.23	1326.19	1364.57	143.632	152.148	144.381	1726.32	1759.44	2317.67
201920_at	SLC20A1	1954.62	1975.45	1815.97	4448.81	4969.77	4449.77	3253.18	3381.84	2904.73	2144.77	2286.09	2308.63	1649.42	1586.98	1441.53	1546.69	1235.04	2625.17	5202.39	4669.71	4522.71	2146.49	2228.92	2167.68	1281.34	1326.1	1084.83	1743.05	2150.84	1416.26
201921_at	GNG10 /// LOC552891 /// LOC653503	3215.37	3332.03	3193.7	2526.12	2696.58	2502.16	2597.02	2837.94	2736.38	2596.18	2421.46	2629.57	4322.46	4330.25	3781.02	4305.85	4310.04	4564.34	3602.41	3927.22	3359.11	4635.82	5028.32	4580.09	8614.69	7892.89	7292.06	4428.24	4214.19	3129.86
201922_at	TINP1	5130.51	5619.77	5328.65	4205.92	4600.76	4108.27	5715.82	5408.7	4859.8	5000.2	5163.52	4826.17	6079.05	6262.45	5042.24	5289.67	4838.61	5043.41	4176.93	4487.23	4862.94	4467.04	4748.89	4603.93	516.646	462.564	415.312	5643.67	5714.38	3932.19
201923_at	PRDX4	936.106	1155.61	1209.75	666.549	662.002	733.323	572.542	544.395	542.864	657.472	543.06	614.909	637.917	751.664	757.828	656.649	700.484	723.2	640.568	543.97	692.125	624.446	675.432	702.373	21.3705	25.5712	27.9968	722.759	1002.21	756.583
201925_s_at	CD55	1954.27	1951.77	2169.12	1092.75	1233.45	1135.23	1490.95	1429.2	1177.8	1335.01	1136.82	1207.67	2720.63	1762.98	1852.15	942.84	829.24	908.874	912.761	1034.02	704.074	1895.89	2067.78	2115.58	4604.14	4190.1	3815.37	1506.28	1298.43	1779.25
201928_at	PKP4	130.407	98.5952	103.11	117.478	93.0544	124.104	107.526	129.383	157.335	180.995	150.261	186.577	167.989	146.433	145.822	465.3	481.977	427.75	126.201	127.576	185.787	167.894	160.138	170.46	233.036	282.411	260.963	147.774	233.985	225.922
201930_at	MCM6	704.197	713.159	647.264	1369.27	1333.43	1398.41	1462.26	1532.85	1466.55	1135.58	1138.24	1049.62	453.801	461.907	479.215	698.96	537.511	823.799	499.921	520.637	624.744	657.66	776.86	687.902	86.9592	109.673	104.687	260.577	187.649	107.586
201931_at	ETFA	1407.68	1132.12	1154.79	1151.67	1390.25	1180.14	906.77	956.361	1002.6	818.819	777.67	735.709	2782.16	2616.92	2334.98	2732.78	2529.39	2108.93	1161.08	1188.24	1290.45	3629.53	3758.72	3267.81	371.916	345.846	372.39	1943.81	1707.53	1991.13
201935_s_at	EIF4G3	557.742	450.084	449.561	779.427	687.319	756.595	407.918	323.461	333.959	177.771	195.43	178.16	423.107	429.717	597.593	582.043	556.712	585.539	728.731	742.318	673.516	494.816	591.925	653.661	249.745	273.373	349.383	74.0119	87.9382	96.1908
201938_at	CDK2AP1	2736.06	2871.08	2928.82	1491.39	1648.08	1545.89	983.903	1076.27	975.839	1162.35	1216.43	1229.6	5033.96	5183.09	4596.32	6946.3	6850.55	6794.99	2871.84	2402.84	2681.32	7010.82	7666.39	7400.52	1169.67	1376.2	1126.48	5074.4	4273.98	4982.46
201939_at	PLK2	52.5018	40.8108	22.5631	18.5671	34.6915	28.7753	12.2959	12.0206	10.3741	20.9668	6.10517	11.4832	724.615	232.154	422.729	760.303	469.145	438.787	107.667	217.678	189.614	11.7232	17.4448	9.71976	20.2343	50.4554	47.6158	64.8645	254.777	46.9816
201941_at	CPD	257.886	275.94	276.455	852.16	868.127	899.871	528.73	550.781	543.42	338.209	319.379	373.117	182.124	212.15	234.308	209.403	178.347	122	126.678	142.012	140.29	735.879	831.138	774.953	3055.13	2986.59	2794.69	250.609	237.194	311.267
201944_at	HEXB	2147.37	2175.1	2216.09	2208.03	2454.61	2098.95	1719.08	1749.01	1737.88	1844.37	1823.6	1721.45	5290.92	6058.46	5301.6	3298.36	3727.85	3612.46	3833.21	3507.34	3692.4	4745.81	5142.67	5113.54	1965.57	1907.87	1767.84	1737.03	2361.02	1899
201945_at	FURIN	67.6314	57.3023	76.6772	72.1556	116.588	123.016	65.456	79.9261	82.2543	98.3701	90.3588	69.5708	156.737	155.325	124.108	85.5295	69.3646	99.1888	143.359	121.135	132.429	89.8631	105.067	112.655	173.195	106.714	137.652	78.3715	66.3742	45.4145
201947_s_at	CCT2	4656.32	4974.34	4910.1	4321.08	4466.21	4197.47	4932.52	4819.11	4371.42	3921.67	3904.27	3829.37	4384.6	4611.77	4116.46	6048.46	5827.95	5871.61	3331.95	3402.63	3928.29	3019.6	2990.12	3360.59	218.672	247.966	215.448	3476.06	4031.41	3161.44
201948_at	GNL2	1166.39	1143.28	1273.01	976.602	940.215	969.92	1077.25	1058.08	1142.36	940.268	917.45	859.237	1725.46	1906.92	1782.12	1336.13	1254.97	1475.38	1399.27	1309.41	1517.38	947.097	1006.05	1035.61	84.576	98.1502	55.926	1275.48	1280.24	1207.49
201952_at	ALCAM	2514.28	2770.95	2706.03	396.158	431.259	389.278	602.26	578.189	476.469	746.098	784.505	693.987	5938.16	5961.42	5397.05	4002.95	3878.4	4415.8	4851.75	5016.95	5748.68	1780.75	1919.26	2004.28	1942.81	1831.6	1606.93	550.81	1060.85	812.956
201955_at	CCNC	1495.68	1431.43	1480.97	1273.34	1256.81	1257.59	1555.12	1516.37	1542.4	1234.8	1271.08	1116.53	1406.55	1343.94	1367.82	1589.07	1548.83	1381.73	1615.41	1631.16	1504.3	1245.72	1286.31	1196.96	118.33	139.306	107.31	956.464	733.917	942.875
201957_at	PPP1R12B	116.14	96.0752	119.254	183.032	147.682	160.445	119.981	124.535	143.142	141.506	108.829	155.884	76.4386	123.995	105.319	129.767	117.044	79.5822	74.435	55.6031	76.3565	58.9127	66.6253	63.6238	513.417	446.598	417.407	72.2418	74.6866	122.11
201960_s_at	MYCBP2	4681.61	4875.46	4693.75	3842.13	4130.85	3853.08	3717.42	3903.53	3753.77	3510.16	3452.61	3412.62	2255.83	2661.81	2750.23	2312.26	2330.5	2479.72	1935.7	2039.54	1995.06	2518.61	2831.06	2780.86	1086.17	1355.55	1441.62	2055.05	2403.81	2181.02
201962_s_at	RNF41	249.054	247.585	284.65	154.639	149.961	120.539	124.686	133.697	167.369	172.984	141.317	164.537	383.826	448.942	499.197	162.512	163.724	278.311	235.212	227.189	256.61	136.12	159.193	177.234	100.099	120.769	97.4522	154.516	160.044	108.667
201963_at	ACSL1	614.766	546.496	559.078	313.836	269.959	297.557	220.999	222.542	270.413	218.82	229.332	232.412	580.592	415.197	274.172	506.14	446.789	423.032	159.485	189.355	178.497	1389.83	1366.76	1326.6	8817.58	7918.45	7429.42	1121.72	1278.27	1303.46
201965_s_at	SETX	2531.8	2384.12	2687.62	2629.84	2873.9	2506.86	2255.89	1914.88	1878.53	1679.05	1704.01	1477.05	1123.51	1271.65	1442.6	1345.37	1266.65	1399.36	1543.59	1522.5	1541.29	1865.77	2150.37	2187.86	2985.04	3039.09	2756.41	1964.33	2342.23	1966.29
201966_at	NDUFS2	2578.75	2604.83	2519.94	2684.09	2813.7	2440.66	2364.4	2272.01	2348.75	1754.89	2074.72	2260.45	3693.31	4397.19	4077.63	4099.57	4077.64	4653.51	3323.58	3191.79	3508.74	2717.56	2777.33	2905.24	1230.47	1159.42	1303.12	4205.6	3889.93	3547.19
201967_at	RBM6	2047.93	2298.25	2232.23	2073.72	2199.94	2188.67	1987.66	1908.24	1734.85	1606.64	1794.09	1712.76	806.509	1126.3	1158.16	857.682	928.12	1117.28	1612.42	1348.08	1702.49	1230.64	1243.46	1301.57	631.683	817.764	582.728	761.817	864.258	717.728
201968_s_at	PGM1	1081.09	1028.64	1057.61	1691.27	1593.59	1649.91	1189.62	1190.25	1105.32	1004.35	901.006	933.597	2004.21	2255.22	2425.93	2078.98	2124.53	2098.44	1541.26	1172.6	1393.05	1140.64	1318.3	1361.56	1330.05	1539	1373.18	498.293	574.822	491.303
201970_s_at	NASP	835.587	926.145	933.207	893.26	929.046	982.904	782.918	831.666	766.329	774.213	654.412	757.534	773.617	916.335	872.571	552.999	715.505	796.465	775.793	892.803	1072.12	321.606	423.346	397.041	88.3966	136.39	112.269	613.201	621.014	547.623
201972_at	ATP6V1A	2262.25	2598.67	2381.47	1895.33	2008.73	1872.15	1570.45	1604.76	1286.9	1088.66	1175.46	1081.1	2962.12	3372.81	3301.97	2896.91	2891.52	2791.78	1961.67	2011.25	2408.54	4218.51	4707.27	4737.4	6368.87	5906.21	5176.84	1664.09	1669.87	1898.27
201980_s_at	RSU1	1398.36	1380.55	1343.1	1520.75	1624.59	1484.96	1352.37	1424.98	1300.85	1056.72	1137.54	1281.95	2164.26	2420.66	2208.48	2071.21	1844.06	1906.08	2088.18	2258.66	2310	7741.96	8214.02	8415.82	777.794	775.219	782.039	1786.46	1514.03	1644.09
201989_s_at	CREBL2	1158.25	1009.83	1125.68	1144.46	1175.3	1065.97	1422.13	1556.72	1534.38	1591.34	1668.14	1621.88	2116.46	1662.99	2004.56	1319.54	1236.7	1139.94	959.056	813.005	727.379	1791.53	1966.98	2038.54	354.479	314.69	337.004	1240.4	1475.33	1101.53
201998_at	ST6GAL1	4855.94	4706.03	4630.84	4248.02	4588.77	4172.68	4182.65	4269.84	4023.59	3785.76	3986.53	3844.84	1856.96	1859.94	2009.17	3071.74	2372.59	2460.26	2044.4	1835.34	1063.28	2063.86	2255.78	2240.07	729.854	724.64	686.266	3273.76	4028.32	2826.45
201999_s_at	DYNLT1	1722.79	1766.56	1614.22	2962.54	2993.55	2942.25	2659.18	2705.09	2238.89	2114.24	2227.6	2008.8	2189.23	1984.86	1890.94	602.808	535.498	952.429	956.45	798.866	534.603	2964.02	3235.92	3272.84	3202.1	3247.08	2974.78	1946.7	2024.56	1511.29
202001_s_at	NDUFA6	1574.83	1563.33	1662.41	1947.43	1938.79	1861.45	1713.88	1539.8	1446.12	1651.27	1537.26	1380.1	2305.4	2748	2592.42	2425.36	2323.09	2680.98	2189.73	1530.02	2203.37	3369.57	3697.09	3636.38	454.612	434.161	345.967	2545.27	3571.01	2381.81
202003_s_at	ACAA2	1025.14	1005.14	1008.39	1981.48	1995.98	2137	1361.91	1351.34	1338.8	932.637	988.748	925.921	1331.99	1472.76	1586.69	1532.98	1439.18	1419.71	1140.55	1042.06	1182.53	1086.51	1192.57	1166.83	52.3042	83.6658	65.9635	1600.09	1875.03	1433.61
202004_x_at	SDHC /// LOC642502	1133.16	1010.23	1016.6	1169.67	1389.73	1137.02	1095.83	1159.49	1142.08	904.232	893.913	817.443	1469.02	1760.23	1674.59	1434.88	1734.33	1458.08	1625.54	1527.17	1789.77	1124.56	1127.07	960.444	473.91	471.183	392.584	1389.91	1161.17	1146.55
202006_at	PTPN12	1791.79	1685.94	1636.07	3604.6	3865.66	3773.71	1288.95	1368.48	1552.91	878.835	894.698	862.541	2083.42	1929.03	1592.09	1381.79	1210.89	1123.84	229.798	227.765	210.653	5144.96	5280.99	5040.56	3584.75	3580.89	3322.54	1733.19	1677.95	2031.54
202012_s_at	EXT2	270.746	272.485	280.34	518.397	564.198	583.118	312.709	372.499	325.608	379.205	347.649	377.691	416.837	452.123	542.839	374.3	393.526	442.062	339.418	257.044	314.882	220.412	241.146	220.434	50.8053	61.0692	60.2084	252.37	275.416	251.837
202016_at	MEST	168.767	186.899	191.149	45.0503	38.301	65.0153	183.256	200.101	119.803	81.3905	86.3267	78.9345	135.259	209.206	231.588	94.8612	232.702	320.073	23.8443	12.6778	19.7295	488.768	689.763	583.428	16.8741	24.0382	14.6529	36.8538	30.0586	43.4121
202018_s_at	LTF /// LOC643349	74.1134	69.8386	54.9464	18.888	14.3113	23.6273	18.8164	39.7264	35.2864	30.6827	42.0968	53.3317	13.5445	11.7557	15.9194	21.4372	23.9687	129.468	23.9535	35.1195	39.9449	23.0929	20.4278	25.1421	223.077	218.183	199.831	83.97	12.159	33.98
202020_s_at	LANCL1	1114.96	1090.11	1157.39	1262.4	1209.67	1236.92	1562.04	1551.68	1498.16	1359.11	1281.54	1341.94	722.692	773.953	883.424	1065.65	896.657	1015.89	1653.84	1798	1797.95	398.092	397.226	453.457	37.6444	64.5621	48.0111	570.67	395.802	426.041
202022_at	ALDOC	177.471	130.778	152.294	228.733	210.809	250.188	184.727	201.446	260.959	187.674	204.828	221.425	113.67	115.199	127.355	115.579	80.1236	121.778	116.669	126.881	100.028	119.939	94.8237	108.476	152.955	185.092	85.9613	118.227	105.113	95.3394
202027_at	C22orf5	389.547	417.992	431.883	1116.24	1275.38	1132.29	603.668	659.897	531.402	551.766	524.172	541.43	679.033	613.889	878.838	467.493	401.224	582.084	921.545	709.53	722.887	303.345	335.387	365.559	894.314	1122.37	799.763	155.581	232.767	169.907
202030_at	BCKDK	107.986	88.4185	109.858	77.1829	65.499	77.869	61.6336	92.6347	58.9101	70.9859	63.6373	103.125	216.569	305.189	296.676	109.036	150.117	202.122	70.1166	54.4929	86.2685	175.985	201.179	186.49	242.298	264.584	204.226	158.882	188.45	153.318
202032_s_at	MAN2A2	1006.89	990.655	946.867	1069.9	1041.64	1072.94	959.748	880.819	865.078	740.474	769.382	793.139	836.318	957.159	917.178	798.666	903.481	775.308	1385.47	1183.23	1348.86	1401.83	1424.45	1570.78	2083.09	2353.54	1998.84	1262.25	1675.79	1214.96
202039_at	TIAF1 /// MYO18A	470.64	503.844	589.207	419.874	444.92	430.444	372.245	430.754	376.733	673.207	645.274	671.876	848.164	1014.94	1086.53	1494.64	1481.75	1548.93	1591.67	1236.38	1457.16	260.031	304.161	306.929	118.292	125.503	96.1219	941.605	1369.99	941.902
202041_s_at	FIBP	498.419	503.975	547.516	484.893	498.59	553.326	413.211	466.167	367.202	453.659	513.592	476.714	1325.16	1539.01	1517.95	1122.93	1214.91	1209.83	775.075	627.399	729.728	415.269	457.947	489.197	43.3359	100.565	87.4011	866.617	1124.63	719.302
202042_at	HARS	811.807	732.84	859.769	1063.51	1175.89	1120.9	1106.74	1122.25	1072.73	942.828	903.852	982.101	892.536	1075.13	964.108	854.09	1014.79	911.698	936.189	798.561	1023.97	361.213	423.2	433.754	187.105	223.178	199.676	762.772	615.141	671.398
202043_s_at	SMS	765.781	548.2	661.61	418.336	423.526	431.249	419.704	465.865	540.278	460.06	495.128	525.058	1048.73	1221.8	984.397	1326.67	1406.05	1352.3	345.724	250.024	366.23	1097.25	1098.26	1168.44	656.771	620.69	633.774	1437.48	1363.93	1482.08
202047_s_at	CBX6	1030.49	1289.36	1128.13	1618.31	1671.3	1606.65	1516.75	1522.65	1404.68	1202.09	1218.23	1031.29	1984.56	2345.7	2105.36	2009.25	2180.23	2574.22	3356.81	3136.71	3335.88	702.995	849.702	838.17	417.713	550.231	515.843	1434.79	1046.21	1271.86
202049_s_at	ZMYM4	815.973	782.268	725.351	483.137	444.028	519.602	560.245	556.781	602.986	594.469	621.929	694.009	489.258	511.814	468.107	578.973	701.237	606.139	321.621	319.863	310.841	599.377	659.259	669.184	236.247	118.174	151.093	408.108	435.479	389.782
202054_s_at	ALDH3A2	493.913	485.166	566.647	677.584	692.495	711.389	557.504	542.234	510.106	591.533	607.375	633.354	738.803	675.368	691.61	767.958	794.389	699.24	64.7325	41.1773	35.3154	1010.33	1128.5	1077.73	24.398	48.9463	54.9183	719.626	738.351	642.679
202060_at	CTR9	1862.61	1723.01	1870.46	1875.1	1971.32	1919.77	1883.72	1986.21	1935.96	1735.02	1680.34	1499.23	742.693	743.314	981.017	864.71	652.443	675.504	536.61	602.207	611.869	1330.2	1473.9	1251.67	916.279	927.521	735.454	843.266	874.898	588.77
202061_s_at	SEL1L	890.047	811.543	781.594	1050.1	1088.35	1024.51	815.419	714.238	750.124	644.602	671.753	647.874	911.964	870.336	966.295	1046.79	932.931	674.259	732.253	722.234	787.706	1175.47	1251.89	1124.99	1953.58	1864.94	1804.77	666.705	671.262	820.891
202068_s_at	LDLR	325.108	266.065	293.986	991.435	1032.87	1058.73	445.573	454.171	463.131	343.189	325.25	352.923	196.769	211.9	103.729	42.8293	48.4708	65.6748	137.06	134.613	33.5888	253.989	263.805	290.759	90.8495	102.801	101.935	56.2348	67.7139	62.8509
202069_s_at	IDH3A	655.43	537.761	630.178	252.067	314.041	297.514	253.582	274.946	307.235	235.394	286.644	260.469	1189.31	1080.96	1229.05	1722.63	1604.6	1287.86	2982.64	3103.17	3595.7	439.849	544.785	505.218	52.8276	30.4915	28.9157	907.829	729.732	958.763
202071_at	SDC4	62.9312	43.3894	32.0885	25.849	21.5282	34.9937	26.0776	29.3358	27.1613	54.8621	33.9768	62.9694	155.642	189.337	55.338	117.205	115.176	136.618	31.4211	51.8848	37.8837	309.671	363.032	329.044	48.7111	69.182	59.7439	76.7839	47.2528	62.1558
202074_s_at	OPTN	889.453	1004.98	921.475	2923.86	3392.59	2934.65	2605.08	2538.31	2324.08	2581.55	2666.96	2653	22.9382	16.391	11.0846	17.1124	32.3558	28.2412	407.454	312.071	443.14	133.673	158.831	155.978	1316.79	1433.17	1454.28	45.2034	65.1521	23.6374
202077_at	NDUFAB1	2458.62	2444.62	2396.4	2285.44	2298.05	2396.73	2445.03	2333.24	2241.25	2107.61	2146.08	2133.54	2556.37	2973.82	2945.07	2766.78	2658.27	2919.46	2329.02	2217.84	2585.01	2226.99	2538.62	2434.24	340.902	345.108	308.823	2218.77	2518.45	1919.61
202078_at	COPS3	1132.66	1103.89	1107.32	1047.66	1212.84	1087.53	1066.94	995.318	998.147	1088.9	1037.07	1124.26	1968.04	2146.12	2238.99	1582.87	1455.04	1581.67	1181.53	1257.69	1205.23	1063.65	1336.84	1202.3	654.925	839.388	754.136	1590.6	1661.14	1359.24
202080_s_at	TRAK1	1784.27	1824.75	1928.48	647.955	727.127	669.485	576.4	614.742	569.701	557.856	577.396	577.992	1791.98	1886.01	2055.53	2203.85	2294.79	2085.85	1424.44	1294.36	1344.99	932.67	999.467	955.954	354.029	384.777	267.745	1429.89	1981.67	1609.24
202084_s_at	SEC14L1	1366.72	1356.81	1433.56	837.386	900.686	880.041	380.376	379.812	400.639	375.029	410.702	476.575	2368.04	1581.78	1767.99	1212.8	1208.94	1065.65	460.821	387.548	382.036	1988.71	2203.34	2261.24	6899.92	5668.04	5065.27	3066.47	3066.14	2861.35
202085_at	TJP2	466.773	435.011	505.518	265.024	263.119	296.939	125.996	132.688	116.374	293.192	272.585	302.954	162.425	303.128	80.6235	1022.2	1096.11	1510.65	300.212	266.52	505.292	1079.19	1223.76	1150.14	63.9967	109.244	67.4543	2751.86	2610.98	1275.33
202086_at	MX1	1415.82	1501.58	1541.54	369.44	378.057	395.539	622.433	675.443	634.23	930.761	840.506	934.411	1709.59	1950.41	2165.12	1437.98	935.055	1694.34	2236.31	2019.2	1864.81	1292.84	1547.5	1490.99	1475	1606.12	1464.54	1869.35	1434.7	639.563
202087_s_at	CTSL	754.521	729.945	717.722	284.223	277.444	281.795	100.107	81.2899	80.6982	206.692	174.292	192.222	111.734	115.886	120.203	147.798	120.231	124.476	114.61	52.9484	55.2778	473.829	463.671	552.127	57.4645	38.1843	54.7863	4230.7	3935.81	4164.52
202088_at	SLC39A6	2126.2	2105.89	2060.26	2059.36	2111.66	1873.97	1713.77	1865.1	1739.18	1355.04	1370.1	1522.15	2160.64	2193.88	1933.11	2011.56	1896.85	2082.74	5123.09	5028.73	5542.22	1302.59	1219.49	1165.52	838.884	903.646	772.564	2019.23	2323.93	2084.18
202092_s_at	ARL2BP	372.449	335.336	471.244	480.488	453.016	468.143	449.161	407.318	465.197	526.433	470.623	520.41	447.104	524.073	518.153	397.747	509.511	493.553	397.775	393.88	396.673	259.358	298.222	258.461	68.1654	83.308	64.9247	553.153	450.282	534.439
202096_s_at	BZRP	998.707	1131.58	1248.86	885.686	952.422	1066.81	863.976	846.533	598.765	1689.31	1513.82	1315.73	2301.33	3257.35	2607.35	1002.16	966.051	1232.77	499.511	363.946	407.841	2712.48	3483.46	3441.12	1411.9	1943.68	1410.77	2667.62	2860.85	2278.74
202100_at	RALB	2105.23	2177.93	2075.05	1148.37	1229.72	1198.93	828.016	790.463	881.263	874.156	942.488	1000.71	1992.13	1975.99	1945.98	2491.19	2129.42	2354.6	553.398	597.993	535.344	2733.51	2818.93	2869.9	4643.55	4470.97	3991.35	4123.07	4791.97	3850.44
202106_at	GOLGA3	930.213	1025.89	1054.95	1194.54	1062.42	1145.52	1076.43	1082.64	1018.86	946.207	986.773	936.886	640.667	733.337	828.178	587.678	572.06	672.233	1025.71	889.623	957.05	390.835	535.329	534.473	214.627	216.934	158.887	403.196	543.038	418.97
202107_s_at	MCM2	293.03	300.93	282.964	264.055	287.968	295.065	226.967	228.554	172.905	200.162	217.902	249.348	265.376	332.806	331.295	330.142	321.965	542.654	392.122	327.792	480.536	75.3943	88.0933	73.5485	31.4071	46.2471	43.0638	139.328	317.091	67.0498
202108_at	PEPD	372.931	403.841	327.999	371.983	416.72	458.329	453.425	466.782	432.374	478.581	446.71	445.433	610.357	717.97	674.415	272.283	346.971	350.141	351.283	345.22	409.881	585.12	735.905	670.288	17.0612	18.6052	37.4767	669.494	549.971	570.504
202109_at	ARFIP2	183.725	179.929	230.368	237.758	232.752	242.806	258.865	305.01	232.39	321.779	283.471	263.693	290.895	492.391	427.751	210.043	250.558	335.34	281.331	283.28	270.156	126.99	147.419	149.492	62.7601	66.5577	52.687	151.86	134.742	126.48
202111_at	SLC4A2	118.869	114.592	120.284	133.456	122.431	134.888	109.146	98.3339	133.79	196.92	203.705	194.389	251.384	235.475	246.199	193.424	206.657	176.785	259.834	200.595	240.734	162.341	162.84	122.632	119.171	78.7376	76.2986	133.902	166.218	145.55
202114_at	SNX2	4105.68	4448.95	4265.73	1483.83	1566.28	1489.37	1490.77	1682.53	1573.34	1518.35	1595.45	1531.92	2455.3	2832.41	2344.79	2269	2028.8	1965.54	1155.64	1303.67	1466	3185.9	3390.33	3466.29	1357.26	1427.37	1249.19	4014.77	3924.07	3409.73
202115_s_at	NOC2L	83.1871	86.8724	91.5177	116.964	115.311	133.386	93.1209	104.896	96.9751	119.213	114.994	118.55	237.376	284.578	318.336	235.772	311.824	229.687	207.552	176.868	250.958	96.3132	96.0198	96.0347	13.7399	15.5179	12.714	220.642	208.366	280.489
202116_at	DPF2	361.962	327.055	367.642	326.224	357.581	324.211	288.126	351.888	334.113	291.162	306.688	402.489	566.481	437.577	775.197	737.941	499.738	607.223	789.401	656.155	798.145	197.323	234.035	195.58	543.465	554.047	509.708	795.347	762.925	410.303
202119_s_at	CPNE3	2224.53	2221.68	2110.93	1880.49	2095.05	1805.61	1574.53	1614.56	1541.99	1559.9	1640.34	1451.21	1925.51	2283.08	2195.19	9095.08	9273.42	7755.94	2648.71	3116.67	3790.32	1595.74	1717.77	1526.24	844.758	785.744	716.778	1901.16	2153.01	2107.49
202121_s_at	CHMP2A	1281.73	1375.89	1278.91	1606.87	1647.37	1515.36	1269.29	1369.98	1312.73	1268.06	1221.2	1187.6	1496.79	2080.12	1942.89	1411.32	1316.06	1762.55	1750.53	1569.15	1630	1792.59	2041.22	1923.66	3894.89	3491.6	3237	2112.17	2285.38	1824.7
202122_s_at	M6PRBP1	404.258	395.638	453.708	339.069	354.718	412.783	326.85	340.719	352.669	625.373	541.653	517.75	1129.44	1356.37	1335.16	969.185	1001.85	1198.38	1141.84	968.27	1189.79	540.018	555.155	651.553	967.627	1222.67	1294.35	812.726	694.122	790.402
202123_s_at	ABL1	709.482	689.224	669.925	992.642	947.061	794.797	796.92	848.121	614.155	729.26	662.521	737.326	1042.01	1421.15	1309.81	1625.05	1503.25	1718.19	1503.51	1042.86	1065.52	332.927	267.473	413.745	100.108	120.186	75.459	726.643	672.646	603.632
202125_s_at	TRAK2	882.842	813.765	829.235	802.308	804.745	810.776	745.935	762.879	766.15	918.376	842.516	866.811	370.817	381.009	491.796	427.037	411.742	367.095	229.826	267.346	279.692	599.898	620.735	648.416	317.064	378.99	338.819	422.798	408.641	405.872
202128_at	KIAA0317	492.114	505.772	508.586	885.708	924.077	821.676	640.738	673.883	604.525	468.081	447.845	527.575	317.863	462.694	452.392	321.105	364.524	439.395	394.089	390.111	385.905	461.604	446.03	548.991	824.88	853.544	772.586	414.882	403.756	371.574
202135_s_at	ACTR1B	636.002	581.581	635.069	879.616	855.542	879.705	920.175	861.66	765.935	993.779	981.393	926.47	674.743	824.398	808.683	657.156	638.033	609.462	489.828	371.379	437.125	421.006	385.292	468.113	159.888	216.203	151.241	498.45	585.883	404.312
202136_at	ZMYND11	2771.59	2654.39	2558.19	4261.97	4496.35	4050.37	3777.66	3726.68	3511.35	2772.18	2780.91	2554.05	1406.3	1518.09	1634.41	1201.18	1248.47	1535.75	3042.81	3262.24	3086.44	1359.12	1495.95	1619.22	153.152	192.937	191.958	1188.82	996.927	846.619
202141_s_at	COPS8	1012.59	946.251	1045.14	1368.95	1410.99	1402.42	1195.52	1253.82	1214.32	966.004	883.623	972.483	1058.99	1031.01	961.896	1174.64	1019.64	1079.15	921.835	860.191	924.908	780.824	815.015	796.83	147.168	192.341	180.624	707.008	693.691	554.739
202144_s_at	ADSL	2296.79	2549.08	2358.1	1825.17	1915.51	1898.78	2837.11	2612.01	2484.08	3272.97	3432.27	3295.22	2635.07	3241.11	3010.94	3720.19	3743.61	4097.45	1899.79	1769.47	2355.52	1744.8	2149.93	2150.24	199.029	231.326	224.447	1923.63	2307.73	1776.19
202145_at	LY6E	260.043	192.831	225.936	266.711	302.038	243.315	203.264	224.688	239.283	580.562	693.172	621.643	548.493	820.772	465.969	208.86	279.996	267.052	109.686	89.9509	71.5551	184.488	162.46	184.878	95.3777	48.5315	76.0034	1319.71	1295.24	1131.89
202146_at	IFRD1	939.377	937.415	1057.72	1035.91	1003.05	972.119	982.724	991.397	907.763	836.026	801.8	775.328	1427.51	798.834	1014.72	1385.49	1046.22	796.412	1144.45	713.445	608.033	2292.16	2316.78	2210.68	3918.22	4130.5	3783.18	796.789	1530.22	616.596
202149_at	NEDD9	1675.82	1607.57	1573.27	1872.3	1695.06	1771.54	1055.53	1110.6	1248.93	977.791	933.472	910.966	814.391	740.756	764.638	1519.3	1629.88	1316.22	694.197	908.635	1154.17	998.918	1051.14	928.357	3471.95	3481.18	3048.7	2022.88	1639.13	1500.57
202151_s_at	UBADC1	582.227	671.454	631.657	580.944	550.449	625.616	476.178	515.062	464.576	593.474	650.12	714.412	1400.73	1560.04	1419.94	782.786	892.794	1010.99	326.058	207.415	270.135	791.908	835.099	860.355	384.495	538.582	345.078	1452.55	1527.68	1530.43
202153_s_at	NUP62	927.631	983.04	1049.45	887.349	966.297	950.365	1002.09	1025.19	940.155	972.933	1016.83	949.582	866.531	1115.72	1279.25	752.305	648.064	830.205	911.587	688.01	1174.54	1203.14	1539.77	1400.56	158.69	217.866	153.732	631.687	736.95	469.249
202155_s_at	NUP214	267.336	278.023	325.692	258.693	240.957	237.765	215.773	198.239	163.203	229.352	236.589	239.109	366.497	381.151	478.21	169.333	154.465	197.805	256.807	252.322	222.882	487.117	603.593	641.79	1124.74	1400.41	1148.5	460.745	611.514	445.744
202159_at	FARSLA	218.036	214.108	204.271	244.248	232.124	243.379	236.847	239.324	219.277	271.071	242.063	275.213	350.369	321.876	486.391	463.111	403.92	390.303	284.778	240.947	303.975	186.918	183.257	173.404	97.6388	88.8347	91.3951	292.335	333.551	229.777
202160_at	CREBBP	1654.49	1801.64	1741.17	2217.33	2051.13	2157.39	1679.27	1716.43	1993.53	1531.05	1543.06	1393.61	1784.14	1714.99	1755.66	1472.74	1443.39	1487.65	1655.9	1692.38	1512.74	1578.06	1626.25	1622.95	4605	4312	3969.45	2264.8	2099.19	2022.92
202161_at	PKN1	149.599	105.808	131.319	174.887	179.421	166.004	98.9094	133.698	103.842	301.187	327.74	329.698	332.607	475.77	519.634	216.723	306.624	370.45	276.566	185.34	233.211	89.4639	72.0827	87.9148	64.4707	64.9394	69.5658	662.908	897.556	782.078
202165_at	PPP1R2	1101.77	933.504	965.752	1110.96	1216.36	1008.81	1591.15	1715.72	1606.32	1996.63	1975.97	1778.29	1134.01	1095.56	1057.35	1351.08	1902.99	1355.28	2011.87	2075.15	1831.46	592.465	563.006	567.038	446.429	506.042	450.089	726.296	1195.48	1486.21
202168_at	TAF9	813.666	789.172	784.998	530.376	715.069	593.644	798.699	793.057	841.49	772.762	662.853	596.581	1243.3	1097.02	1261.8	1266.4	1152.51	768.908	1228.19	1224.81	1286.55	870.311	970.705	811.679	180.73	173.476	167.449	899.35	1495.84	1269.67
202169_s_at	AASDHPPT	1553.01	1264.63	1470.15	1686.15	1637.22	1479.23	1518.94	1651.02	1426.85	1216.39	1144.63	1261.21	679.762	559.881	788.736	856.007	588.259	636.444	691.46	746.704	835.755	1097.19	1112.91	1096.84	362.454	361.068	376.955	759.735	674.551	561.685
202176_at	ERCC3	530.461	493.791	618.937	641.539	759.37	652.373	665.375	733.451	593.809	704.514	719.211	605.619	470.865	583.121	665.837	499.722	494.583	593.554	847.944	885.644	860.123	250.899	298.402	299.434	133.82	153.762	127.181	333.262	399.891	346.544
202178_at	PRKCZ	196.956	186.028	232.772	261.512	282.435	287.917	325.889	315.883	277.909	319.804	331.458	361.501	44.49	45.9419	55.1022	315.519	239.509	316.963	188.018	62.9451	65.3901	37.4868	42.0933	48.5776	429.643	458.518	358.148	76.4927	91.4351	64.9707
202179_at	BLMH	214.799	196.704	242.724	406.744	352.46	419.197	438.738	364.69	449.048	338.232	400.541	437.681	252.617	334.096	313.659	317.964	310.052	292.429	369.294	345.214	396.574	175.528	166.222	233.705	22.4724	44.3341	35.5795	34.968	32.046	30.4268
202180_s_at	MVP	868.217	972.513	973.233	1230.27	1230.66	1297.41	1062.26	973.842	758.408	1166.62	1125.09	1136.02	1616.65	2123.16	1859.21	2042.18	1931.93	2171.87	1437.9	1147.33	1621.44	1201.46	1427.04	1476.18	2038.06	2041.45	1758.45	2960.55	3602.81	2394.1
202181_at	KIAA0247	1990.48	2218.23	1982	2317.93	2726.98	2519.86	1628.4	1594.18	1432.86	1924.62	2043.06	1904.93	3623.33	3479.14	3132.34	3718.76	3949.44	3363.98	1887.46	1687.03	1646.38	2020.78	2435.44	2371.37	3711.22	3874.96	3282.34	2496.15	3161.97	2309.21
202182_at	GCN5L2	430.193	539.287	508.16	247.808	232.657	239.376	315.686	347.872	294.688	351.557	326.731	357.223	324.116	405.717	419.935	243.074	230.801	357.804	704.526	531.403	548.846	140.674	174.412	186.028	35.6175	24.2547	22.2288	106.495	99.6417	90.3372
202183_s_at	KIF22	127.959	130.099	135.107	208.275	200.053	258.078	234.452	256.253	222.587	304.497	264.547	301.484	114.627	97.0123	137.068	70.9734	81.626	74.4797	63.5856	34.9636	65.8611	60.7779	86.0767	85.0265	40.1504	56.0579	44.4696	147.195	116.03	106.49
202184_s_at	NUP133	702.042	598.001	737.937	733.92	800.534	846.162	616.193	713.453	720.353	554.111	512.812	562.346	398.493	303.437	499.09	460.236	387.004	412.923	339.312	304.04	355.889	437.824	456.603	469.044	144.95	193.618	115.796	394.551	311.139	285.497
202185_at	PLOD3	580.24	683.948	643.998	839.961	839.489	805.195	610.432	642.275	549.777	782.017	817.656	804.616	919.632	1359	1189.59	1571.48	1656.73	1694.2	1291.72	1133.29	1154.28	861.575	1033.89	935.564	162.892	138.766	125.44	1050.1	1332.86	1165.54
202187_s_at	PPP2R5A	1938.83	1998.33	1840.6	3172.56	3177.48	3074.92	2124.44	2132.15	1908.71	1699.72	1808.39	1856.98	742.939	988.962	895.993	690.836	594.102	747.543	652.79	655.614	603.237	2064.59	2185.3	2242.81	2611.73	2668.36	2459.05	2141.68	2493.25	1734.11
202188_at	NUP93	525.167	548.817	525.089	479.901	512.107	484.033	467.072	555.006	449.132	469.341	469.013	431.94	929.42	1072.34	1012.16	794.603	792.877	802.968	658.237	586.08	675.983	469.743	516.585	563.068	79.1397	64.8665	99.6224	1299.24	1225.94	1019.98
202190_at	CSTF1	319.539	319.125	335.374	386.895	352.702	410.681	468.858	466.514	490.913	419.655	433.562	424.227	72.5217	72.0549	110.486	81.5081	68.417	81.4766	144.18	208.328	227.594	207.745	233.597	215.029	211.892	238.122	189.9	65.8004	60.2883	56.9656
202191_s_at	GAS7	528.022	475.736	538.759	906.308	1064.79	944.98	232.011	207.663	277.819	180.051	183.128	155.107	1904.36	2304.23	2292.06	2103.19	1649.98	2580.37	172.649	243.268	84.3128	2006.61	2139.69	2431.19	342.417	454.187	542.6	1359.38	1376.36	2209.78
202193_at	LIMK2	120.888	117.424	113.627	152.405	165.325	150.58	141.395	163.039	198.769	175.841	184.298	192.535	68.8852	77.8275	74.4877	111.53	108.825	102.473	119.825	80.8082	104.734	95.2381	92.7013	108.575	2728.35	2760.67	2692.45	68.6816	70.7971	55.3881
202197_at	MTMR3	585.346	563.164	695.78	731.658	757.889	752.416	617.518	651.015	510.801	551.476	561.081	539.162	592.503	484.988	564.721	476.972	625.782	417.455	358.741	289.891	339.632	899.771	1063.84	835.5	2569.25	2344.44	2196.55	738.989	1091.42	942.189
202200_s_at	SRPK1	858.497	951.875	949.46	1207.89	1104.82	1156.61	1185.82	1207.66	1042.88	998.605	897.581	1001.28	419.176	348.679	398.642	827.597	744.94	744.464	459.291	400.645	391.967	375.627	397.937	432.314	2636.5	2852.44	2604.23	350.048	380.731	333.15
202201_at	BLVRB	658.287	698.864	692.611	274.32	249.544	291.283	177.133	228.391	154.709	343.052	325.631	352.381	1285.59	1942.84	1783.33	917.699	815.051	1105.62	360.962	259.189	410.011	3079.58	3111.45	3453.3	2233.47	2329.8	2207.83	798.873	982.717	877.318
202204_s_at	AMFR	432.326	470.565	463.829	300.914	284.391	290.511	279.063	225.101	268.835	293.54	341.183	273.638	444.456	355.961	549.145	612.232	574.845	569.046	534.085	345.513	337.451	276.723	320.45	318.518	79.3313	69.9496	71.1829	412.001	514.396	354.369
202205_at	VASP	449.117	386.087	421.694	347.137	352.35	332.86	170.223	200.9	184.133	308.056	249.504	285.106	761.738	986.297	731.417	410.274	433.309	601.407	153.708	120.937	118.492	505.191	505.019	595.037	1144.85	1192.17	1166.78	1560.84	1550.45	1211.12
202207_at	ARL4C	2699.71	2725.7	2621.82	9306.67	9294.65	9283.39	6595.67	6669.14	6532.63	4997.01	5562.4	5278.07	6827.74	4699.72	5059.38	4309.83	4794.48	4145.18	4698.72	3979.57	3143.68	831.022	957.087	816.778	288.111	346.055	306.418	1159.07	1358.35	358.54
202217_at	C21orf33	1393.02	1655.14	1499.33	1418.91	1349	1432.71	1304.75	1296.73	1210.02	1431.22	1484.15	1519.97	1354.06	1774.11	1837.18	1651.16	1718.5	2016.6	1400.71	1149	1293.45	911.446	1108.53	1131.22	187.89	198.187	148.575	1913.04	2061.15	1749.16
202218_s_at	FADS2	72.5803	59.7636	61.7468	168.045	216.26	156.024	39.117	57.7591	46.6679	45.5731	39.4883	31.82	258.942	460.892	322.213	309.422	353.519	390.603	261.56	142.396	145.197	51.1173	70.1009	63.4541	3.71041	14.4472	23.0436	28.1237	36.7438	4.2262
202220_at	KIAA0907	2111	2163.46	2079.83	1594.78	1467.63	1578.47	1863.93	1881.36	1841.42	1949.27	1807.13	1750.65	830.651	997.29	1234.88	643.943	599.604	874.181	2206.89	2176	2104.52	1196.32	1408.74	1327.52	784.374	770.879	666.954	933.237	939.065	947.413
202222_s_at	DES	65.2137	61.4971	78.3341	84.4625	44.9729	66.2901	67.8066	54.8561	73.8008	49.3664	53.3429	58.1596	151.06	134.387	145.48	210.701	201.316	209.003	89.3265	111.996	75.4169	78.5656	83.5815	76.2266	192.145	147.091	164.224	172.008	89.9442	106.94
202223_at	STT3A	186.01	153.558	141.01	158.879	179.12	156.023	144.688	158.183	134.328	81.9283	101.247	76.0088	156.747	258.19	327.978	255.615	362.562	267.409	790.62	1004.19	916.349	125.84	123.38	107.509	48.3326	54.1743	30.6088	75.8353	75.0903	120.554
202224_at	CRK	146.501	135.861	189.991	125.207	114.72	118.927	153.012	126.164	149.357	132.176	143.483	144.781	136.713	113.93	110.151	95.3837	51.4031	105.748	87.3826	78.5514	68.1121	138.725	138.112	190.797	415.764	414.625	410.633	195.821	176.046	157.896
202225_at	---	640.355	579.335	560.353	431.235	487.924	471.376	459.265	456.86	455.296	475.003	496.948	448.646	470.066	360.413	386.252	282.315	261.693	263.718	181.109	189.657	143.51	729.46	697.375	735.008	1541.13	1457.96	1411.95	497.064	410.689	386.548
202227_s_at	BRD8	1343.52	1255.65	1450.92	1644.87	1684.78	1746.72	1620.22	1677.19	1564.17	1432.93	1304.05	1331.05	364.744	472.532	686.385	541.371	507.269	556.725	797.761	719.448	824.394	787.521	925.89	888.356	1885.06	2176.18	1801.66	671.305	749.988	559.386
202231_at	PCID1	5078.47	5147.37	5128.08	4525.57	4987.16	4186.15	4956.27	4850.25	4587.22	4140.26	4254.65	4005.04	6213.66	6380.62	6407.08	7039.37	6798.15	6365.66	5552.23	5670.71	5694.8	5339.59	5938.63	5780.83	636.514	707.207	684.792	4366.85	5561.3	4658.35
202233_s_at	UQCRH	4334.69	4511.93	4353.37	3714.4	3773.06	3575.25	3812.49	3659.27	3764.01	3672.67	3461.06	3402.63	4676.34	4978.87	4820.69	4739.13	4529.36	4613.97	3287.4	3400.25	3218.36	6004.79	5996.66	5927.78	758.59	906.063	673.228	3662.27	3305.11	3283.49
202241_at	TRIB1	1181.25	1271.39	1343.32	232.212	259.153	223.918	144.007	143.505	142.052	353.063	314.957	330.124	3381.23	1650.22	2499.31	390.927	271.652	494.335	458.152	387.249	350.687	870.869	902.381	967.545	3753.5	3863.99	3308.75	2007.92	3612.78	1997.37
202245_at	LSS	377.177	416.259	399.836	900.477	872.596	937.475	554.71	518.33	529.242	503.521	480.76	426.959	213.874	234.168	209.112	230.364	281.442	289.729	462.373	534.336	292.156	128.216	183.462	167.762	32.7312	59.1038	48.6235	256.049	264.562	197.39
202246_s_at	CDK4	369.663	356.067	435.891	300.944	322.956	326.315	403.294	395.439	336.225	392	358.791	429.811	452.644	567.517	504.374	482.01	495.68	506.524	481.219	313.083	447.236	130.078	138.431	190.023	42.219	21.0068	19.3828	170.855	186.487	174.915
202251_at	PRPF3	535.307	525.164	561.26	589.648	615.58	616.426	665.837	682.062	600.563	505.637	553.25	605.175	257.532	300.614	385.225	294.804	285.731	300.983	505.737	421.732	463.89	252.58	274.907	283.078	316.087	333.804	257.257	417.642	556.129	403.276
202252_at	RAB13	197.574	199.365	251.581	56.0902	45.9155	50.0571	87.244	92.1093	80.613	60.5236	40.211	59.616	444.023	694.606	569.04	389.738	286.228	427.228	692.357	689.824	828.229	780.066	960.89	973.098	44.8393	51.5502	46.1594	5.33697	13.1162	11.2462
202253_s_at	DNM2	100.83	96.7765	127.952	134.399	155.879	188.86	88.3518	121.075	108.555	174.345	159.502	181.407	216.694	178.004	211.539	85.7209	123.899	80.0732	323.876	231.731	261.734	89.3786	66.7035	76.4271	174.174	172.283	123.302	192.645	182.042	161.737
202256_at	CD2BP2	744.394	749.67	722.18	1349.34	1451.34	1343.71	980.985	895.304	923.947	790.793	750.726	743.534	631.518	780.476	743.142	457.898	527.972	644.972	750.159	601.921	612.239	383.313	424.123	445.502	616.909	564.654	486.351	636.88	754.313	602.346
202261_at	VPS72	417.926	477.75	514.038	465.967	501.617	476.116	518.039	513.743	460.032	481.809	484.53	525.107	274.31	315.561	388.538	362.172	292.574	349.954	211.685	177.27	231.984	254.95	318.352	260.5	268.192	235.195	218.567	334.378	356.603	227.446
202263_at	CYB5R1	247.733	253.949	249.69	267.56	280.82	279.206	332.038	349.582	302.232	279.097	302.896	320.989	454.841	493.336	608.793	343.23	359.089	319.674	369.547	277.592	384.561	937.217	1116.09	995.509	342.597	348.951	326.395	189.565	192.973	214.718
202264_s_at	TOMM40	194.204	211.017	208.549	225.438	201.688	238.293	206.158	231.269	262.543	213.727	224.152	202.904	425.508	423.839	465.318	330.354	364.317	405.207	348.143	293.662	310.943	166.668	187.058	150.512	69.7121	69.2329	66.1632	206.567	195.115	212.642
202265_at	BMI1	2025.95	2039.92	2066.62	2434.13	2514.31	2330.78	2139.64	2395.89	2169.27	1937.33	2027.37	1817.14	1073.88	1019.24	1122.9	1786.67	1460.92	1506.02	1474.35	1449.5	1559.09	1013.87	1107.17	1013.33	147.013	204.574	165.469	1446.67	1350.11	1562.86
202266_at	TTRAP	2241.14	2093.75	2081	2207.75	2359.73	2144.75	2312.16	2488.44	2466.63	2079.38	2274.29	1923.95	745.077	690.076	918.488	800.385	771.781	609.752	603.483	773.123	728.037	1626.57	1709.34	1448.78	5119.82	4517.97	4235.28	1926.72	1494.82	1646.22
202268_s_at	APPBP1	1371.55	1126.04	1186.43	1660.12	1748.05	1773.21	1857.19	1807.1	1954.28	1405.67	1428.45	1291.47	1111	1055.69	1071.15	1642.59	1614.5	1309.84	2007.9	1887.8	1954	727.415	947.414	760.162	176.856	177.795	196.234	881.818	1130.02	935.777
202270_at	GBP1	921.538	961.536	941.73	1065	1096.9	1096.21	1795.37	1858.98	1832.75	1840.8	1787.73	1729.58	1001.55	947.792	877.827	47.6581	29.1326	222.344	42.8329	19.251	17.4799	1300.71	1471.74	1449.18	2075.03	2334.92	2232.37	2455.55	2648.46	1149.15
202271_at	FBXO28	833.88	759.984	746.388	656.706	647.533	618.483	838.632	860.157	828.498	724.473	638.453	751.966	384.903	402.898	442.526	363.621	303.44	363.59	298.006	320.946	309.799	399.822	459.453	441.484	425.506	394.886	341.228	357.669	308.633	340.633
202273_at	PDGFRB	85.8267	116.836	99.5429	374.09	357.607	419.048	224.683	167.365	147.345	117.122	86.9013	82.5973	23.3651	27.1372	32.5393	20.3261	15.7301	25.1707	16.5807	25.46	28.7307	61.1249	64.06	34.7981	11.619	14.9396	15.5647	172.006	175.8	114.874
202275_at	G6PD	141.859	94.1871	142.949	336.547	340.135	399.025	138.994	141.733	134.699	92.5919	104.938	136.805	115.93	209.197	246.492	87.4768	128.978	60.5902	130.861	72.3199	101.358	501.822	469.776	620.566	703.886	761.611	567.099	162.352	150.127	203.447
202276_at	SHFM1	94.1097	96.2998	76.8493	121.793	95.2545	96.9831	122.391	107.615	117.658	91.1875	88.1081	117.328	80.7776	104.951	167.056	154.345	85.6405	139.289	124.432	152.484	154.775	33.7919	33.7261	71.6652	21.5278	28.3908	35.5967	94.6684	76.0339	107.121
202282_at	HADH2	1130.51	1166.29	1163.62	1165.66	1170.91	1258.36	1032.41	1228.92	943.986	1185.39	1102.61	1197.09	2075.31	3007.37	2580.54	1651.93	2084.61	2565.17	1072.38	930.48	1318.36	974.263	1284.12	1250.37	81.8894	111.839	81.8105	1657.65	1671.69	1432.63
202283_at	SERPINF1	624.173	669.538	708.118	154.333	133.642	156.488	153.004	170.6	146.526	192.656	196.275	212.813	448.057	767.483	459.937	1750.48	2092.01	2101	8708.13	9645.76	8115.95	337.915	357.992	402.56	53.7359	55.2427	48.1883	30.4193	54.7512	23.876
202284_s_at	CDKN1A	586.055	560.409	587.5	71.3721	55.4096	96.2682	34.4363	44.3101	18.1228	69.5763	63.3051	60.7271	2993.68	1904.37	1521.42	367.299	256.928	809.123	700.686	726.199	713.184	2317.77	2452.49	2764.63	24.1023	13.0984	15.6192	2127.91	4230.84	2310.37
202286_s_at	TACSTD2	93.3078	93.3347	106.417	20.2357	30.7594	30.0871	47.4429	29.8612	27.7823	48.4718	35.7701	32.5632	14.4323	67.7422	109.226	3144.59	2668.42	1235.68	12.8576	16.848	7.77582	22.5464	13.7156	12.9319	31.6847	46.0341	39.0415	7.63919	18.9893	21.3826
202288_at	FRAP1	184.251	129.471	182.773	227.258	186.522	223.69	173.445	175.16	161.141	184.846	188.302	177.724	142.477	136.164	164.079	112.027	130.996	102.007	138.298	135.077	150.09	94.8639	81.456	81.0682	65.0051	66.356	38.5513	125.828	114.099	122.56
202295_s_at	CTSH	2247.78	2406.34	2308	244.247	200.018	243.632	218.95	243.146	199.19	469.491	487.75	529.157	5815.32	6455.56	6321.33	2075.81	1959.48	3550.15	1434.51	1004.04	1193.75	3720.15	4042.23	4084.79	72.416	82.3781	71.2352	2943.44	1879.63	2497.39
202308_at	SREBF1	209.709	202.988	227.315	268.97	277.839	259.529	536.045	596.179	444.414	358.24	417.603	397.1	195.162	255.483	336.789	249.932	193.318	338.519	350.23	261.401	288.721	207.966	257.376	222.303	24.5382	118.808	53.9229	314.564	270.965	91.8511
202309_at	MTHFD1	702.293	593.438	720.647	385.548	404.225	449.169	388.304	437.939	411.283	357.585	291.661	342.72	540.648	667.997	587.129	500.12	457.188	518.575	306.911	288.063	366.498	254.698	266.178	301.527	26.5792	35.9486	38.7788	502.32	404.145	380.676
202314_at	CYP51A1	485.577	414.241	554.762	554.814	472.523	528.866	335.063	306.436	323.162	237.267	209.84	216.649	621.794	648.407	462.309	637.031	704.058	686.167	475.705	476.847	279.72	230.137	192.742	210.756	16.0099	29.3876	23.8315	211.853	313.27	203.682
202315_s_at	BCR	126.133	114.96	134.655	384.156	366.696	450.044	251.276	268.493	230.628	275.021	242.586	251.918	177.401	120.404	164.506	158.509	197.397	192.693	229.1	219.331	143.442	128.529	148.945	193.471	113.267	108.929	86.4113	167.785	131.581	211.897
202322_s_at	GGPS1	1062.04	1096.47	1062.45	1004.09	1084.75	891.208	1223.48	1152.75	1069.77	1005.15	932.562	1025.45	606.903	686.796	749.796	624.671	484.705	607.915	474.484	406.685	492.933	830.431	864.02	945.738	435.485	406.913	399.144	1125.08	1287.54	704.073
202324_s_at	ACBD3	1969.96	2011.3	2047.81	987.587	1048.86	1014.3	916.223	1005.08	904.408	834.026	904.615	918.765	823.081	793.162	790.021	954.564	967.121	872.944	492.576	611.692	634.077	892.491	1023.62	1018.53	586.282	616.437	542.865	1047.42	814.319	933.175
202329_at	CSK	1453.47	1379.75	1459.03	1070.4	1094.88	1078.11	713.542	845.37	775.944	1077	1124.91	1113.99	1544.83	2068.31	1809.66	1251.94	1351.82	1911.29	996.999	828.016	982.046	1188.43	1271.64	1159.79	818.795	863.725	691.779	2403.33	2982.98	2298.82
202330_s_at	UNG	493.409	575.524	530.44	822.28	936.451	877.924	893.88	1029.08	878.073	850.911	874.999	841.318	277.077	217.962	289.337	434.177	331.128	423.586	398.973	285.962	365.281	111.92	125.5	108.376	64.4268	60.4029	61.8564	384.694	405.169	244.822
202331_at	BCKDHA	315.452	299.696	341.155	384.799	357.418	391.222	344.995	376.375	332.7	410.915	406.101	411.122	667.312	949.461	973.519	510.225	426.916	589.972	714.16	563.85	743.654	355.129	467.12	437.186	72.8178	71.4748	67.4615	608.305	488.593	508.689
202332_at	CSNK1E	284.77	386.207	402.248	470.066	537.278	503.429	412.136	394.204	327.978	395.179	265.569	291.183	481.072	551.105	601.522	647.798	722.055	859.851	1296.86	1212.3	1197.05	123.488	126.244	126.518	62.2159	113.151	72.0005	32.1363	59.788	83.253
202336_s_at	PAM	425.745	438.286	435.727	2090.81	2240.22	2133.96	1380.5	1440.23	1293.07	1174.92	1108.32	1126.34	52.6343	108.267	79.2493	766.44	836.169	689.255	351.625	235.038	254.837	573.347	655.671	641.131	1357.2	1637.68	1426.65	68.215	68.8933	67.5374
202337_at	PMF1	371.767	339.593	383.094	385.244	354.18	376.886	326.63	356.933	328.33	384.404	423.41	444.331	511.976	675.628	474.343	354.559	411.649	436.343	757.958	567.536	618.653	333.37	335.873	331.111	269.522	280.903	276.125	426.88	395.836	399.392
202345_s_at	FABP5 /// LOC653327	595.149	515.474	578.967	252.553	277.623	259.011	487.406	436.807	425.556	255.517	308.191	327.598	1624.11	2316.56	1576.64	1964.63	2410.4	2638.68	1622.48	1291.71	1907.7	324.185	352.408	272.32	29.2193	44.0306	48.9224	99.8158	294.069	156.714
202351_at	ITGAV	317.373	229.315	315.03	604.682	600.193	581.306	416.671	447.035	400.255	334.404	345.613	366.345	283.118	262.889	352.266	270.282	222.856	245.926	238.399	304.731	289.6	492.198	408.396	461.067	65.9294	110.861	109.887	252.108	241.682	277.471
202360_at	MAML1	1173.41	1479.22	1416.69	1842.73	1898.42	1734.49	1698.39	1863.76	1667.17	1521.3	1453.82	1617.7	932.11	1080.34	1032.4	506.291	401.242	624.445	614.451	545.444	620.62	1448.44	1616.83	1614.42	2353.62	2217.56	1996.74	871.016	970.999	655.783
202361_at	SEC24C	470.149	518.303	490.033	936.373	913.732	886.233	841.26	827.512	700.62	885.849	922.926	875.101	627.57	673.702	826.227	445.951	571.717	627.671	1060.23	919.637	880.919	341.58	401.822	387.5	392.24	387.968	372.907	624.52	600.182	513.05
202364_at	MXI1	493.414	422.423	479.37	714.131	635.706	718.105	757.382	891.866	703.464	778.1	746.372	810.74	204.216	198.69	163.583	78.4811	63.7558	111.521	336.38	360.485	261.941	579.154	554.117	578.967	2079.01	2394.47	2328.72	599.946	570.725	618.121
202369_s_at	TRAM2	499.78	513.808	528.403	545.505	622.131	587.007	370.315	378.904	382.857	365.235	303.072	309.264	386.439	253.94	302.161	125.265	120.437	186.764	285.395	249.237	202.761	213.954	256.502	241.699	76.3621	93.5895	97.6574	314.943	334.747	273.485
202371_at	TCEAL4	375.805	394.339	444.977	159.211	182.276	158.759	389.118	427.317	418.524	382.058	370.753	381.239	1127.38	1011.61	882.398	779.133	925.378	949.769	277.098	253.417	311.167	352.045	411.777	372.022	12.72	16.1857	19.844	104.434	124.353	137.203
202373_s_at	RAB3GAP2	1316.98	1460.4	1347.81	1249.51	1269.96	1321.6	1389.01	1297.27	1063.17	877.001	956.922	928.432	472.511	595.706	731.464	550.012	475.224	635.283	913.855	907.835	853.115	723.827	856.426	788.446	436.485	564.351	492.781	626.719	832.894	773.903
202377_at	---	871.917	899.57	888.716	644.708	695.976	744.72	589.502	617.873	590.689	511.934	501.221	563.476	926.866	979.017	869.337	690.198	606.689	702.24	1072.45	1223.28	1323.67	3509.17	3572.2	3609.86	1407.76	1552.99	1399.41	1191.12	1163.61	1067.19
202378_s_at	LEPROT	1116.71	1009.97	1008.5	1093.98	1134	1044.91	867.239	768.887	895.223	708.62	711.046	712.504	816.831	1400.59	1477.64	846.571	759.912	1022.88	1714.78	1784.12	1851.73	4586.29	4697.48	4980.84	712.586	872.842	953.208	1908.66	2340.94	2131.8
202381_at	ADAM9	366.686	272.814	391.512	159.042	145.813	161.127	94.0727	107.902	112.573	149.626	105.914	124.56	1429.77	1526.15	1037.88	398.641	407.362	620.824	1661.95	2024.36	1455.92	1829.47	1597.54	1849.74	377.49	452.545	377.938	567.789	524.044	850.021
202382_s_at	GNPDA1	316.083	297.683	319.425	390.02	439.049	411.777	464.631	514.532	531.284	459.668	442.204	476.366	597.951	558.611	554.63	272.633	322.519	350.619	649.798	344.028	732.472	362.414	499.795	461.03	151.041	148.115	136.386	615.073	614.809	484.755
202384_s_at	TCOF1	250.06	326.643	311.177	351.449	352.826	363.229	436.738	421.03	358.559	398.735	382.438	275.908	71.4073	165.255	186.603	126.272	104.743	151.429	221.077	201.034	235.682	105.272	174.35	151.221	33.3335	56.9327	50.4018	181.187	164.465	181.898
202386_s_at	LKAP	1851.98	1770.55	1811.4	1255.43	1257.87	1350.4	1238.74	1213.17	1321.24	1162.61	1196.55	1111.74	693.582	754.935	791.346	560.342	616.173	658.621	852.304	694.79	719.519	1049.9	1169.53	1038.54	3067.16	2859.93	2767.25	1713.04	1742.76	1463.62
202388_at	RGS2	7356.9	7451.37	7420.48	4208.63	4408.61	4228.41	3180.57	2983.52	2836.07	2883.78	3118.58	2875.62	10350.6	7179.36	9747.91	8898.21	7872.44	6291.04	10630.5	9370.68	6188.74	10734.5	10737.5	11003.9	13439.8	12895.1	12449.2	10479.4	12500	9731.96
202390_s_at	HD	249.395	222.994	239.826	352.484	327.145	395.084	222.599	222.801	197.487	319.277	266.129	326.057	302.904	411.125	492.074	414.691	425.961	471.833	293.993	247.453	282.029	135.459	148.636	184.519	85.1964	72.2016	72.1278	173.638	241.439	175.664
202391_at	BASP1	3600.07	3826.45	3796.84	522.296	517.406	550.966	443.743	503.656	400.705	898.266	884.222	768.722	4750.16	5434.19	5739.39	7334.33	7303.79	7119.82	760.446	802.714	402.765	2483.76	2819.54	2756.75	10265.5	9716.1	8079.58	1110.21	895.987	587.895
202392_s_at	PISD	204.314	250.432	231.245	197.128	200.788	218.02	163.297	154.606	153.109	163.846	158.651	168.105	261.469	337.693	408.435	214.29	198.341	193.395	146.439	117.817	142.449	530.839	548.749	594.78	1844.77	2068.64	1853.99	276.637	332.585	266.862
202393_s_at	KLF10	1542.13	1613.21	1508.41	1355.97	1386.24	1362.32	1082.52	1064.25	1022.59	869.216	775.969	811.199	5913.13	6605.91	5915.46	6207.5	5305.44	5524.12	3801.14	2711.88	3325.8	3661.23	3689.85	3994.35	83.1275	119.073	104.875	3075.01	3787.36	4288.75
202396_at	TCERG1	1094.15	1156.1	1076.64	945.386	876.562	783.205	964.037	1182.77	1124.62	798.458	831.367	850.865	940.081	1066.16	1128.6	1162.16	1269.76	1125.6	1152.76	1155.08	1043.22	661.818	640.28	662.327	17.6302	32.6254	24.5687	786.397	725.046	944.28
202397_at	NUTF2	1174.23	1397.34	1309.03	1095.34	1227.21	1355.05	1342.16	1286.16	907.577	1108.54	1015.51	938.675	1260.73	1507.44	1661.23	1544.31	1550.44	1326.33	1421.92	1289.21	1483.03	2251.53	2638.89	2733.63	272.406	269.089	203.189	1193.74	1362.43	1256.21
202399_s_at	AP3S2	359.559	352.683	403.809	347.163	357.796	367.221	281.798	320.535	298.835	324.913	284.932	318.203	369.813	568.746	441.378	391.045	415.79	567.967	245.921	240.803	259.158	606.455	606.087	690.582	343.265	383.693	303.14	685.712	669.168	605.843
202401_s_at	SRF	310.914	299.458	386.135	310.767	303.24	292.165	282.857	320.152	317.62	232.592	220.391	255.098	753.341	964.425	985.441	1006.33	870.683	835.212	622.956	516.242	596.639	244.801	247.725	273.614	273.342	245.072	250.101	649.409	680.765	626.885
202414_at	ERCC5	1469.43	1323.44	1452.41	2047.27	2012.84	2078.34	2074.09	2046.21	1914.56	1702.92	1776.34	1764.61	856.664	978.405	1002.48	794.933	750.218	774.387	1155.57	982.078	1218.51	918.561	962.353	1005.16	451.365	422.086	419.841	1405.96	1369.24	1241.1
202415_s_at	HSPBP1	108.122	106.782	111.515	135.471	133.446	136.172	117.194	97.16	111.128	113.31	134.071	129.149	206.126	291.566	269.587	297.072	257.013	250.999	130.947	67.1909	104.193	99.355	94.8691	104.826	52.22	58.672	67.0418	134.052	156.552	115.975
202416_at	DNAJC7	899.848	884.717	905.87	783.887	849.035	735.469	714.912	750.102	749.543	1014.77	1098.26	1012.6	698.543	1081.28	1040.8	889.574	986.097	1058.96	1695.44	1895.02	2057.31	622.788	730.328	667.045	208.682	237.437	205.809	1020.14	1266.17	1229.97
202417_at	KEAP1	357.728	306.508	324.511	632.211	658.867	670.374	469.112	577.791	470.44	462.636	545.818	479.563	453.162	554.539	575.241	562.009	457.471	505.309	263.172	176.786	276.942	591.26	591.999	577.688	15.7231	12.2236	15.804	317.744	300.497	263.11
202418_at	YIF1A	785.645	856.843	746.007	553.22	578.178	614.739	538.738	634.406	564.272	708.353	709.525	692.001	1137.72	1602.28	1350.28	934.163	1069.51	1486.26	1251.3	1157.28	951.424	621.689	713.266	662.981	79.4224	104.151	83.7956	1170.54	1306.26	1148.27
202419_at	FVT1	400.018	330.655	430.471	251.034	261.296	271.142	562.383	577.203	548.795	753.133	696.424	685.065	682.294	856.234	811.877	1032.95	1031.73	1177.22	582.723	498.396	537.543	317.903	298.524	329.202	34.6057	49.4603	51.4931	217.487	243.791	211.326
202422_s_at	ACSL4	841.052	793.178	776.559	578.471	645.86	601.718	451.56	441.314	449.207	301.164	361.265	386.45	909.267	865.227	779.742	880.993	689.436	731.029	610.162	627.098	649.221	1450.49	1556.18	1459.41	1703.43	1475.77	1502.19	1205.04	1106.87	1076.54
202423_at	MYST3	1743.87	1851.07	1878.52	2407.19	2486.42	2409.19	2224.33	2264.31	2168.64	2299.4	2328.59	2258.38	1031.62	1123.43	1246.24	1193.97	994.332	1337.77	963.425	939.992	973.676	1225.79	1456.19	1430.96	2573.9	2584.67	2408.29	1237.2	1435.2	1159.91
202428_x_at	DBI	4505.72	4657.54	4579.09	6428.83	6941.47	6083.31	4445.36	4530.84	4379.8	3622.8	3801.06	3764.82	6833.55	7387.19	6262.45	5750.19	5602.8	6334.64	4410.58	4173.91	5193.58	4737.25	4765.04	4776.99	1822.51	1983.28	1771.02	3956.43	4474.19	3481.95
202431_s_at	MYC	668.022	731.232	723.282	65.0119	74.6299	70.3085	1657.54	1539.26	1168	2082.4	2092.55	1890.9	19.4337	29.2922	23.0829	139.433	143.908	79.7525	14.5875	15.9187	9.84396	148.233	172.212	142.413	79.5607	86.8326	83.0446	44.182	73.7491	49.5143
202437_s_at	CYP1B1	599.451	581.569	633.88	86.1984	60.3368	88.7304	55.0499	60.4012	55.6445	156.528	134.151	132.886	8.371	16.0152	23.2793	15.0309	6.61705	11.5346	4.8546	4.89762	6.46327	3553.22	3557.15	3520.05	165.654	224.012	181.695	166.746	161.06	255.757
202440_s_at	ST5	64.5265	61.9484	50.0091	79.0018	64.1477	79.9167	49.5021	52.7196	56.6792	27.9127	52.4751	54.0847	63.8708	54.7696	71.8537	218.127	168.806	173.059	24.944	36.4612	49.963	52.012	73.8193	39.2649	54.4563	36.2127	57.5037	53.7289	31.4195	58.1351
202441_at	SPFH1	534.228	562.922	558.675	515.028	551.227	504.401	561.833	504.552	547.865	409.341	365.847	441.314	475.243	464.559	418.128	457.408	399.096	387.195	127.687	145.723	140.613	599.374	737.718	762.705	477.353	459.632	398.721	323.017	429.502	320.327
202442_at	AP3S1	2398.63	2440.83	2340.6	2019.58	2212.83	1914.7	2085.82	2260.73	1854.73	1870.94	1840.86	1826.08	2506.96	2951.85	2504.41	3086.92	2686.4	2814.43	4327.84	4741.66	4235.64	2743.5	2995.69	2851.53	2168.79	2250.26	1961.9	2977.17	2951.26	3117.76
202446_s_at	PLSCR1	866.548	864.883	937.673	653.13	748.022	689.438	610.206	650.597	635.183	486.127	443.849	447.05	3918.15	3397.02	3837.87	2111.25	1851.67	1731.07	834.247	1107.89	1008.29	3123.61	3226	2795.62	1911.33	1901.95	1830.34	2050.35	1217.95	1630.17
202449_s_at	RXRA	1390.09	1550.72	1495.75	866.477	1062.17	917.364	323.02	336.944	396.677	546.452	561.889	527.447	1520.15	1891.01	1953.13	634.979	613.286	1089.41	437.106	335.185	212.023	3131.42	3534.13	3370.14	3341.01	3187.87	2871.17	3757.93	4323.33	3475.55
202455_at	HDAC5	196.163	201.688	196.644	194.781	132.886	198.2	132.195	161.505	130.96	178.388	152.869	165.735	268.317	277.733	343.422	170.908	236.131	268.367	294.825	260.733	307.927	203.525	201.135	220.041	384.275	422.233	320.376	419.19	401.641	405.597
202458_at	PRSS23	442.87	439.22	531.445	3965.46	4035.41	3941.46	1238.46	1226.38	1323.44	593.242	562.989	554.163	10.8663	5.51503	11.6613	11.5478	23.9547	31.9198	8.38988	4.67281	7.89734	120.998	111.824	95.707	11.3956	6.04916	4.10076	40.7827	5.62242	6.41975
202460_s_at	LPIN2	398.025	364.704	453.578	1258.7	1189.82	1354.72	1205.41	1204.2	1303.66	1211.45	1135.03	1192.84	308.557	302.042	361.806	213.248	182.401	267.763	144.969	194.622	237.944	389.517	337.849	418.634	2050.76	2149.18	2050.74	293.69	326.313	305.315
202461_at	EIF2B2	561.806	605.855	641.507	695.445	816.288	727.697	542.395	654.434	584.174	542.683	551.25	616.954	344.225	475.295	569.785	517.296	436.995	526.265	288.104	268.284	441.208	737.669	816.03	753.32	576.511	216.41	193.003	842.951	741.026	467.418
202464_s_at	PFKFB3	647.494	547.898	560.82	384.319	432.423	338.968	447.21	455.007	425.785	562.722	558.791	521.593	2374.55	1987.87	1963.59	2947.13	2909.92	2486.17	850.087	684.99	564.871	1108.55	1317.27	1280.08	2308.71	2399.78	2119.56	2748.74	3647.89	2687.39
202466_at	POLS	1381.39	1497.87	1448.19	1416.58	1553.26	1368.6	1796.36	1804.55	1539.92	1689.79	1837.51	1902.43	1746.3	1991.02	1869.05	1373.06	1463.22	1687.31	3328.9	2758.02	2886.5	647.662	863.495	752.831	150.457	203.034	129.513	1676.84	1623.44	1779.5
202468_s_at	CTNNAL1	29.0242	13.1033	25.2159	29.5433	44.4315	26.8804	17.2935	38.3668	28.7193	22.1272	25.5272	31.1166	144.119	28.012	107.039	297.268	137.324	114.627	7.05731	9.49929	4.28459	180.725	171.734	214.57	41.4067	72.3613	67.0299	1.35803	24.1738	15.742
202471_s_at	IDH3G	783.441	784.191	813.387	729.513	856.418	707.266	724.624	746.002	443.807	1027.75	920.111	931.677	1363.25	2007.81	1961.75	1138.32	1383.43	1414.23	1194.26	970.248	1207.77	969.35	1155.4	1084.51	312.184	315.528	262.929	1740.06	1969.93	1538.14
202472_at	MPI	106.635	70.778	101.64	92.5303	50.0033	86.8868	160.497	156.825	131.068	170.461	138.827	148.616	85.0252	139.219	130.626	81.7398	116.317	128.854	171.97	126.275	172.827	40.7255	39.4368	45.6057	10.0159	16.0238	2.96469	52.105	41.176	51.424
202474_s_at	HCFC1	64.4433	65.1216	88.4454	149.841	211.714	118.728	63.3727	77.2776	101.969	117.075	103.518	98.0039	147.824	128.871	152.064	110.156	138.622	94.9295	177.055	151.458	151.606	85.5338	66.8867	48.2635	39.065	43.0145	37.6809	93.0274	122.649	82.4018
202475_at	TMEM147	941.402	952.505	991.001	705.781	794.204	764.756	923.756	1006.71	714.434	1091.48	1110.46	1070.21	1394.71	1981.19	1780.36	1336.38	1552.79	1777.62	1558.71	1372.35	1629.92	874.503	953.093	1026.76	41.5034	65.239	35.1637	1425.13	1639.47	1280.16
202477_s_at	TUBGCP2	405.386	369.266	429.818	456.787	453.784	489.55	351.533	380.433	401.308	367.082	425.772	430.144	881.322	1196.77	1062.8	497.353	749.596	712.33	613.681	462.38	419.846	382.81	368.269	399.552	245.336	267.855	212.647	725.806	649.083	603.184
202479_s_at	TRIB2	789.979	676.679	601.054	611.406	607.317	538.797	591.265	440.319	468.6	1047.44	1257.83	1051.12	32.0536	54.001	55.3885	22.5277	10.6757	31.2432	13.8376	15.2688	19.9009	33.6033	58.4619	35.0355	20.4942	47.8374	26.6134	24.613	24.7235	12.2942
202481_at	DHRS3	112.739	107.261	106.829	788.566	819.36	782.022	477.03	454.881	356.609	427.295	418.793	449.246	255.486	241.034	396.828	693.872	625.728	509.71	9.80178	5.42332	19.1243	314.572	310.939	422.882	8.82926	39.48	28.7192	16.854	6.30932	6.99985
202483_s_at	RANBP1	808.703	839.306	850.446	794.001	941.512	809.694	877.001	883.202	648.145	864.785	870.399	839.441	980.817	1165.72	1204.49	1024.41	1123.7	1193.03	996.432	1007.22	1101.21	350.174	533.811	492.221	24.4302	45.8802	41.3752	794.196	594.618	693.741
202491_s_at	IKBKAP	1875.01	1832.38	1875.34	2115.59	1968.73	2139.8	2292.57	2317.09	2190.78	1832.04	1927.7	1939.89	740.263	890.675	997.893	963.624	853.586	936.294	1124.31	1050.32	1033.23	928.125	1068.72	1051.14	283.108	392.989	350.778	1131	1097.51	843.694
202494_at	PPIE	714.638	688.026	668.059	1040.71	1108.79	1028.83	935.213	1032.04	893.499	867.251	910.396	846.478	532.302	714.597	719.999	574.366	560.157	742.221	712.384	581.526	777.47	344.068	385.98	423.261	38.8736	74.7813	50.0324	640.386	617.02	465.175
202495_at	TBCC	484.88	537.698	603.044	619.862	581.45	689.566	868.741	857.531	726.132	692.299	624.233	615.801	470.827	537.477	555.075	482.651	541.871	531.692	1176.18	1141.77	1174.59	246.625	325.631	322.25	978.728	1078.46	870.219	754.717	845.833	659.253
202499_s_at	SLC2A3	791.542	629.594	709.584	1386.38	1300.22	1338.43	1022.79	1113.95	1098.53	837.403	781.78	763.881	2570.97	1572.55	1590.38	181.726	284.443	463.762	178.548	158.976	151.138	1841.54	1877.13	1891.5	5674.77	5479.65	4909	114.241	73.6521	81.5076
202501_at	MAPRE2	1371.76	1466.07	1469.42	2362.4	2895.49	2587.04	1487.31	1682.69	1425.04	1107.1	1195.56	1225.34	763.592	870.426	974.937	647.311	667.66	720.628	1517.99	1314.05	1700.28	2391.64	2518.24	2481.09	571.42	597.008	491.211	1058.57	1273.64	1119.8
202502_at	ACADM	1901.73	1976.99	1843.94	1218.03	1274.61	1174.91	1361.4	1440.13	1273.68	975.489	956.204	929.922	1246.62	1259.79	1393.85	1690.58	1365.14	1238.43	1552.61	1779.49	1941.01	910.322	1099.11	980.051	92.446	104.749	119.935	950.222	861.439	663.733
202503_s_at	KIAA0101	417.156	313.844	298.145	213.562	258.366	253.783	193.709	265.244	275.936	243.348	260.887	276.945	216.285	349.513	180.638	550.692	483.383	544.029	34.6453	31.6241	30.8917	38.7819	29.52	61.0628	14.2802	19.6004	18.5771	40.2042	28.9445	22.2945
202506_at	SSFA2	666.802	585.701	666.183	495.56	471.216	456.144	368.846	403.994	437.563	409.1	324.066	380.006	785.3	975.132	915.207	1026.16	879.296	899.847	849.503	983.059	756.539	1478.68	1151.23	1367.89	1075.69	1190.94	1061.34	1179.11	1320.6	1542.44
202510_s_at	TNFAIP2	938.097	1068.79	976.278	267.733	287.65	270.834	118.639	133.761	115.297	317.305	284.388	276.53	2574.19	2634.29	2927.59	1862.17	1395.91	1613.47	291.312	123.31	156.945	3184.05	3448.36	3589.97	2542.99	2549.22	2016.05	2332.12	2279.88	2046.37
202511_s_at	ATG5	739.561	671.309	766.717	901.251	917.075	926.224	859.571	799.075	797.614	682.097	581.237	533.99	561.432	545.549	581.34	517.344	500.254	539.078	503.608	497.412	610.911	449.803	526.166	472.87	349.045	343.936	308.196	700.812	648.153	605.49
202513_s_at	PPP2R5D	260.232	261.849	303.344	442.645	485.343	533.478	499.38	451.488	471.214	606.769	555.224	600.447	500.691	613.825	707.188	470.947	471.349	611.263	879.258	762.043	727.045	224.705	284.474	280.303	187.682	219.51	204.606	305.84	307.945	265.591
202518_at	BCL7B	305.693	317.378	326.93	376.826	374.769	409.836	343.084	337.994	352.367	381.093	370.47	385.315	516.696	534.469	580.006	263.187	336.785	335.97	347.638	267.383	282.867	219.951	215.648	227.162	129.368	139.562	133.712	437.137	421.684	479.556
202520_s_at	MLH1	1209.25	1229.64	1323.29	1183.5	1163.41	1193.64	1231.25	1131.99	1146.96	1107.8	1202.65	1123.19	837.653	980.062	1124.11	774.106	737.434	927.108	923.312	872.282	1023.01	841.275	928.348	921.342	158.577	218.246	169.219	1842.49	1974.56	1403.17
202521_at	CTCF	2279.54	2399.14	2193.56	2240.38	2672.44	2193.81	2235.34	2397	2153.35	2085.36	2051.05	1994.02	808.797	998.811	1135.78	1048.93	845.922	1014.78	1400.82	1474.76	1706.07	1427.51	1750.81	1552.67	1277.83	1361.06	1179.04	1583.31	1777.51	1345.93
202522_at	PITPNB	2463.73	2555.69	2275.92	2455.15	2551.88	2484.1	2430.84	2365.64	2312.55	1777.96	1903.11	1931.31	1241.42	1252.38	1300.97	1207.88	1008.04	1244.72	1241.55	1245.69	1383.46	1453.12	1730.18	1601.35	1132.56	1062.9	1135.14	1666.91	2058.69	1391.26
202524_s_at	SPOCK2	1410.53	1417.83	1531	3859.3	4248.68	3798.85	4552.19	4821.37	4220.12	4043.31	4651.36	3977.24	72.6278	65.2846	39.5306	119.235	135.254	355.885	278.217	217.841	84.7179	133.853	124.126	119.795	360.259	343.778	305.411	75.2523	57.0125	43.5564
202527_s_at	SMAD4	218.084	175.454	229.289	252.613	245.185	266.203	178.41	205.636	301.047	235.308	210.235	226.999	149.769	121.05	135.862	153.478	120.933	77.9285	195.974	197.613	216.226	179.748	176.398	137.468	417.468	393.555	410.29	176.521	149.701	176.408
202530_at	MAPK14	1051.46	1131.14	1155.39	1355.23	1334.84	1285.15	1125.25	1018.73	1000.57	888.351	839.21	988.071	739.648	964.705	1046.6	715.245	624.175	677.243	734.295	658.044	626.592	1551	1706.17	1715.25	3471.77	3149.23	2784.19	829.299	847.892	746.724
202531_at	IRF1	1991.31	2213.7	2181.66	3533.63	3774.82	3724.28	2769.45	2724.01	2433.98	2296.63	2420.5	2304.25	1339.38	1942.97	1331.83	716.253	1306.09	1095.45	1119.56	754.683	1368.29	2361.28	2733.2	2654.78	4379.8	3922.66	3454.79	3941.23	4230.08	3050.85
202533_s_at	DHFR /// LOC643509 /// LOC653874	82.2098	83.8827	102.757	56.0151	56.479	66.6424	87.5529	87.7138	71.6933	76.5835	50.3217	78.7653	88.4459	50.3908	71.0896	56.9183	89.6305	33.5966	149.269	113.83	120.124	42.8047	49.6327	42.6343	41.6833	37.6792	58.842	61.4303	33.3716	84.7081
202534_x_at	DHFR /// LOC643509	477.61	424.373	525.403	476.205	400.018	441.155	367.622	454.827	476.577	359.827	310.157	370.897	342.412	270.344	319.997	223.603	207.799	248.309	463.671	478.882	341.77	192.588	194.53	192.51	137.333	196.647	138.617	393.393	176.259	352.616
202535_at	FADD	642.16	614.354	592.395	732.29	819.022	799.395	903.076	837.665	845.424	691.954	698.327	790.671	175.046	231.693	223.263	167.119	184.369	265.976	172.355	170.489	209.62	495.495	497.066	620.902	1102.26	1183.64	986.817	351.753	250.083	298.668
202536_at	CHMP2B	1153.75	1133.01	950.691	895.751	878.307	842.323	795.993	855.471	908.928	857.809	891.451	906.864	1867.15	2150.15	1786.59	1834.41	1858.07	1921.95	800.492	851.43	770.946	980.581	1046.2	987.813	1095.18	1139.77	1110.34	1503.86	1774.47	1501.91
202539_s_at	HMGCR	577.604	467.379	618.701	555.727	594.41	575.074	499.29	502.73	396.058	377.064	331.71	417.952	473.038	535.141	435.207	434.393	391.568	410.613	461.428	468.427	388.657	891.984	836.154	887.608	1764.52	1610.57	1732.88	267.221	234.416	330.519
202542_s_at	SCYE1	1201.21	1069.31	1099.59	979.333	955.081	944.521	990.121	944.716	1048.12	875.195	951.884	897.767	1335.41	1154.39	1428.42	1072.22	893.691	821.796	1066.27	1152.6	1007.72	1050.14	1224.82	1100.34	57.2039	73.3647	51.4968	986.667	1010.78	967.635
202545_at	PRKCD	370.268	349.524	384.794	135.408	120.197	153.717	82.2066	72.9507	36.216	108.222	95.0633	114.765	639.361	870.673	878.571	198.851	208.038	307.067	939.706	717.648	943.677	831.166	700.866	877.474	788.845	904.164	930.473	703.027	905.495	633.565
202546_at	VAMP8	2575.84	2562.99	2570.83	3278.9	3364.1	3258.29	2173.65	2058.81	2210.7	2083.36	2162.77	2243	4561.62	4934.49	5390.07	5202.28	4840.66	4974.23	6911.33	5764.76	6714.33	3722.12	4016.61	3970.61	169.893	193.245	197.382	2549.16	2834.66	2799.22
202548_s_at	ARHGEF7	1553.84	1487.15	1514.49	1503.39	1601.99	1600.91	1046.02	1151.57	1212.25	1261.5	1334.02	1261.7	950.105	837.002	1271.04	686.125	631.079	724.022	1427.69	1538.45	1874.72	814.749	829.159	828.955	273.663	248.61	213.082	859.491	740.925	688.122
202554_s_at	GSTM3	78.7626	63.5859	70.8603	117.697	106.144	128.987	131.653	151.554	148.001	142.277	122.038	153.951	37.7097	48.1205	47.1646	48.9686	53.4297	49.6872	47.6518	34.1978	37.0305	84.5133	59.7426	100.917	99.3314	73.3955	62.2016	51.8138	49.5462	55.1918
202556_s_at	MCRS1	134.024	122.513	163.579	199.68	220.75	194.77	136.129	165.612	183.452	203.51	210.603	233.293	216.853	258.407	299.987	153.685	168.245	191.356	206.927	155.18	180.678	122.108	107.76	131.48	63.4106	120.314	72.0243	236.49	243.229	152.928
202557_at	STCH	398.468	323.68	390.652	416.856	402.057	382.259	480.977	510.289	449.506	208.481	250.723	234.261	187.598	125.566	152.007	107.604	104.993	94.8947	275.467	307.513	369.353	188.691	196.751	182.235	73.1327	144.6	112.489	98.5734	75.6665	105.569
202560_s_at	C1orf77	1842.77	1856.14	1816.63	1876.74	1964.4	1905.68	2221.31	2057.47	2036.04	1640.83	1737.55	1796.85	1157.51	1281.28	1317	970.669	663.413	1055.56	1264.23	1206.54	1620.91	1145.88	1234.87	1292.16	1027.27	1103.63	889.464	887.267	1141.64	672.199
202561_at	TNKS	644.898	689.017	695.188	608.125	631.224	644.401	809.168	841.74	754.17	694.79	679.697	706.548	174.903	206.768	296.207	198.35	223.074	211.856	367.062	493.488	454.404	291.352	300.865	286.971	215.034	241.07	208.14	355.176	271.914	366.977
202562_s_at	C14orf1	456.832	452.557	519.437	741.795	771.777	767.692	610.763	652.656	673.77	472.824	496.069	596.368	551.481	750.159	655.401	789.574	873.122	871.504	849.969	663.719	651.634	157.448	146.128	151.636	40.9728	54.4051	62.5606	98.5795	116.977	104.414
202564_x_at	ARL2	767.673	807.872	758.247	648.851	620.678	648.831	946.115	844.903	947.623	785.838	732.782	732.415	620.715	653.193	578.341	686.747	740.922	770.751	586.411	502.414	623.942	585.939	567.452	566.55	82.2304	133.446	107.485	428.784	325.928	262.241
202565_s_at	SVIL	389.875	372.657	359.901	392.069	464.877	436.789	414.379	454.64	393.492	435.633	427.725	433.543	398.86	408.433	514.818	180.224	218.664	179.156	133.016	91.4281	77.5255	510.089	553.391	610.948	2371.77	2499.08	2187.1	1538.17	1723.23	1449.56
202567_at	SNRPD3	2645.72	2717.57	2640.75	2368.19	2514.23	2391.54	2384.8	2328.08	2281	2307.64	2270.79	2213.59	3005.1	3357.07	3201.97	3041.71	2712.01	3115.36	2816.61	2726.46	3060.12	1938.21	2121.62	1986.33	680.055	666.418	651.801	2960.12	2644.93	2572.03
202576_s_at	DDX19B /// DDX19A /// DDX19-DDX19L	247.149	203.493	229.111	344.206	396.104	383.495	321.04	243.739	277.863	259.014	237.44	210.808	530.554	754.67	703.006	313.011	416.613	446.523	303.658	255.983	283.28	136.125	130.759	141.36	22.8047	26.0974	20.2947	360.47	417.027	415.104
202577_s_at	DDX19A	425.066	514.392	645.566	681.745	682.214	688.171	736.313	774.577	642.075	824.629	764.82	669.694	603.014	747.954	671.827	519.795	522.477	676.951	459.655	449.659	522.388	293.048	308.602	270.886	18.1209	41.211	19.852	651.249	520.599	425.059
202581_at	HSPA1B	166.909	142.192	191.892	95.4594	89.8499	93.1216	96.1739	121.291	110.972	89.3052	102.28	91.5721	39.4741	71.0209	74.5808	111.112	155.996	109.029	57.8323	32.7572	48.7782	222.002	262.834	194.064	305.075	349.725	268.946	98.2569	65.3501	66.6255
202584_at	NFX1	726.903	791.74	722.008	427.293	421.985	433.055	587.37	589.856	510.723	515.596	504.913	533.454	311.946	301.695	452.748	482.659	456.286	457.838	960.499	750.576	1017.89	216.241	295.477	306.216	95.0755	116.283	100.779	327.528	359.583	260.743
202587_s_at	AK1	86.849	112.568	107.084	339.88	393.574	404.926	209.702	278.672	203.253	223.201	218.316	214.267	34.9209	47.7216	39.5749	27.0438	27.5117	21.4145	202.369	117.214	136.354	38.5057	38.6007	47.9623	175.456	211.871	145.482	35.5344	28.8834	29.6903
202589_at	TYMS	329.828	318.91	351.132	312.771	319.54	350.614	276.85	220.044	237.072	272.264	276.587	342.779	167.952	199.508	95.8787	129.39	134.528	303.293	54.4786	39.596	45.0536	55.6135	46.2414	69.5751	19.3725	36.4397	46.2505	71.0617	64.0513	20.7145
202591_s_at	SSBP1	1640.09	1582.74	1492.58	1628.86	1782.54	1558.14	1653.49	1602.25	1790.66	1520.87	1563.78	1418.86	2847	3077.73	3032.21	2865.18	2709.44	2324.55	2282.37	2108.85	2181.19	1345.19	1656.46	1323.03	172.376	184.722	180.325	1546.96	2007.95	1641.25
202594_at	LEPROTL1	640.817	526.836	557.321	899.504	995.139	915.064	1628.94	1686.32	1711.07	1574.42	1710.42	1589.1	552.482	353.857	456.119	633.076	461.585	294.671	475.734	442.246	562.37	972.628	1112.52	915.765	1129.83	1135.01	1260.11	596.637	633.427	465.356
202597_at	IRF6	64.8727	59.0642	34.4718	116.359	122.8	140.218	29.8589	25.5229	49.3661	27.9976	45.8019	22.6391	47.1256	37.8101	47.2737	50.7898	37.7649	26.4305	44.634	52.3047	34.1421	46.09	30.5246	21.2442	93.0635	43.6493	63.5034	58.2115	26.296	39.3438
202599_s_at	NRIP1	687.278	673.426	737.563	519.13	522.442	512.954	667.6	656.594	678.934	418.07	422.254	435.7	602.073	849.976	1027.25	978.356	900.997	897.083	495.296	487.892	591.696	747.783	723.033	773.193	99.7307	135.172	110.245	694.512	589.067	1356.76
202602_s_at	HTATSF1	1886.94	1643.46	1812.02	2477.27	2423.76	2317.25	2111.9	2216.09	2254.79	1924.95	1897.51	1755.17	1618.23	1623.97	1672.67	1950.12	1704.03	1815.14	1575.5	1645.2	1583.4	1274.37	1378.47	1210.31	281.383	305.77	257.857	1888.3	1832.3	1777.71
202604_x_at	ADAM10	140.237	146.681	116.657	181.58	159.447	143.933	117.047	102.252	128.304	90.3132	101.757	95.9126	120.677	115.82	122.43	95.7699	94.8853	113.549	162.973	168.108	175.874	173.914	167.624	196.598	302.844	308.935	278.122	323.282	323.265	445.282
202605_at	GUSB	2089.85	2341.24	2076.32	2224.54	2231.68	2247.01	1619.4	1651.22	1550.43	1585.72	1774.72	1743.62	3536.48	4252.56	3726.43	3597.02	4215.38	3979.52	2179.75	1724.06	1930.48	2629.79	3009.06	2808.48	720.903	844.951	699.886	3122.49	4145.62	3317.53
202606_s_at	TLK1	2583.32	2589.4	2386.24	1786.7	1817.41	1889.68	2282.73	2317.26	1901.56	2333.7	2532.07	2209.46	1224.55	1392.99	1744.77	1487.07	1390.64	1134.01	2350.36	2258.37	2539.14	4970.83	5426.86	4869.13	778.136	922.903	861.697	1005.49	1377.93	1411.45
202609_at	EPS8	254.504	229.819	247.747	74.2026	68.7736	78.6657	15.6502	22.369	25.0149	30.9578	24.3245	37.1882	336.535	186.027	145.453	48.3269	85.7685	47.6546	21.7128	15.2018	8.43291	51.5992	76.8684	79.6066	6.31502	13.8255	8.70806	1320.24	1163.8	1569.83
202613_at	CTPS	191.866	173.429	216.508	177.914	157.808	175.031	143.181	166.651	145.456	137.772	120.166	137.166	190.576	153.536	308.104	223.368	212.551	192.715	391.788	293.114	360.477	72.7054	91.9038	105.589	4.90934	29.8016	28.2015	54.7648	88.777	58.268
202614_at	SLC30A9	984.307	895.931	960.475	747.647	739.222	771.292	808.256	799.479	852.96	726.586	823.509	812.629	1675.36	1693.74	1740.69	1711.94	1582.34	1672.86	1270.52	1340.02	1423.06	816.567	1065.71	999.415	305.973	286.156	302.263	1057.59	1018	1121.13
202615_at	GNAQ	837.147	670.583	652.799	358.714	431.389	407.362	631.883	648.247	708.068	1084.29	1214.18	864.09	2496.17	2364.97	2429.3	1486.48	1589.66	1743.88	1862.32	2024.47	1667.25	3379.6	3481.67	2906.93	2661.17	2929.33	3189.01	1558.32	1630.84	2118.35
202621_at	IRF3	532.228	526.345	582.734	713.402	781.496	785.328	683.276	711.384	814.657	1205.01	1241.81	1166.16	524.823	613.618	740.713	619.714	708.947	621.91	751.191	524.997	790.676	361.165	372.989	404.615	246.663	265.923	222.744	619.508	711.126	600.357
202622_s_at	ATXN2	408.648	423.169	502.116	548.612	542.098	573.267	549.486	546.811	452.657	433.631	396.074	393.217	207.976	201.468	312.399	173.498	191.48	178.804	235.115	211.164	203.259	282.59	321.589	367.512	210.412	304.445	256.092	324.724	311.89	308.38
202625_at	LYN	4700.86	4702.24	4799.68	3387.69	3396.38	3479.17	1122.95	1167.03	1093.26	1382.5	1482.48	1421.5	3673.83	3988.3	3630.95	2707.65	2810.3	3434.98	3742.34	3603.86	3611.83	4909.83	4973.49	4936.02	6193.92	5907.98	5335.24	7442.22	7953.36	6551.1
202630_at	APPBP2	425.324	382.808	377.48	450.4	411.981	382.478	545.823	544.595	499.754	488.037	429.932	500.038	149.913	156.03	208.572	155.751	118.79	118.125	180.602	198.456	249.012	289.293	285.146	290.934	219.619	309.465	235.091	168.891	213.658	145.055
202632_at	DPH1 /// OVCA2	272.768	178.247	236.846	248.793	250.976	302.013	280.185	262.498	256.209	279.749	271.368	286.927	451.919	409.636	519.154	360.078	401.763	357.407	516.112	374.956	395.121	91.1648	156.251	141.591	27.7332	44.728	27.8097	240.207	254.284	254.859
202634_at	POLR2K	752.657	724.964	702.038	1014.17	866.57	1031.51	860.588	977.236	980.817	777.439	683.427	705.356	579.493	588.295	545.045	596.96	621.578	634.465	655.339	729.575	709.819	549.287	595.305	532.721	86.9283	133.792	103.674	782.655	686.399	616.038
202637_s_at	ICAM1	90.8927	78.6493	74.8797	57.9574	67.9786	63.9498	41.773	62.0734	63.25	40.2969	44.0934	37.9785	812.225	734.034	613.694	645.174	760.16	666.83	419.057	267.516	335.359	146.777	208.809	210.928	294.655	309.217	240.167	187.567	293.283	196.865
202639_s_at	RANBP3	149.775	128.913	141.35	170.918	170.857	224.2	191.583	188.161	194.01	221.019	206.611	154.187	108.614	148.998	140.689	83.8692	92.404	116.991	229.816	198.596	210.228	77.0363	94.3974	107.96	156.917	128.663	114.888	160.328	168.569	180.277
202641_at	ARL3	326.913	323.521	351.684	294.615	291.096	359.306	458.239	380.891	360.522	369.739	357.059	381.131	664.46	779.986	815.819	833.841	680.639	718.562	467.704	351.596	453.405	328.049	395.54	408.704	656.486	698.663	627.337	625.87	501.711	484.547
202642_s_at	TRRAP	1545.65	1595.01	1536.96	1394.8	1541.45	1335.98	1562.23	1553.6	1364.21	1595.59	1628.03	1593.72	1014.62	1218.53	1145.97	936.552	972.721	1152.34	1699.33	1440.36	1615.11	670.485	860.194	757.94	374.141	511.403	327.83	635.296	542.173	483.984
202644_s_at	TNFAIP3	1140.79	1076.85	1158.48	3381.29	3438.64	3469.09	2924.51	2814.26	2845.91	2567.46	2674.23	2708.43	3299.75	2002.23	2461.65	2077.66	1587.42	1213.3	2987.84	2831.49	2898.6	1148.36	1275.23	1318.62	628.996	747.928	601.026	582.883	793.911	648.55
202645_s_at	MEN1	469.388	381.375	370.019	641.861	458.959	585.428	404.452	419.909	456.876	392.026	369.017	420.923	387.283	345.988	277.666	490.591	471.831	508.406	174.161	242.837	155.068	710.083	562.237	479.039	876.311	933.085	866.452	443.998	386.313	423.526
202647_s_at	NRAS	152.386	170.298	172.87	159.256	156.475	172.797	138.807	140.873	136.687	112.643	103.321	95.0956	252.66	218.576	199.686	245.955	226.801	215.38	270.441	260.029	250.633	174.583	143.081	176.873	40.4534	30.524	40.1811	187.924	179.356	187.339
202651_at	LPGAT1	2261.19	1846.38	1565.91	1812.41	2038.18	1661.58	880.901	1027.66	1068.01	883.193	798.076	662.004	2246.47	1962.33	2366.42	2404.87	2326.31	1735.41	3083.6	3636.42	3041.46	2221.29	2616.22	1630.01	4091.83	4121.08	3799.67	1239.64	1036.84	1481.23
202652_at	APBB1	31.056	23.2797	37.6478	133.997	128.872	131.657	283.296	335.558	300.097	334.191	311.049	404.379	14.7913	15.0505	9.88867	7.35086	12.9145	7.10378	16.9899	7.52772	27.1042	4.76597	10.213	10.3708	12.5317	4.13557	2.63094	11.9063	10.7459	15.3454
202653_s_at	MARCH7	3331.48	3516.52	3129.74	3461.27	3343.72	3168.28	3295.71	3443.24	3233.75	2778.52	2938.37	2883.24	1446.65	1322.79	1707.04	2020.64	1455.55	1410.69	2009	2208.35	2136.39	3068.33	3148.67	3100.3	5317.33	5175.06	4452.05	3238.29	3160.62	2332.64
202655_at	ARMET	1129.5	1133.83	1002.06	1463.11	1582.08	1413.26	1105.05	1098.42	989.351	976.022	912.508	954.624	720.158	716.921	706.533	1006.76	1087.76	1091.45	2185.74	2165.18	2086.45	549.962	647.919	588.84	350.36	343.957	368.287	454.227	491.424	381.21
[truncated: 9,956 more rows]
