# Supplementary material for: Novel insights into the relationships between dendritic cell subsets in human and mouse revealed by genome-wide expression profiling
Source: Genome Biol. 2008 Jan 24;9(1):R17. doi: 10.1186/gb-2008-9-1-r17 (PMC2395256; doi:10.1186/gb-2008-9-1-r17)
Supplement: Additional file 3 — Raw data for the human/mouse gene chip compendium. [file gb-2008-9-1-r17-S3.xls]

## Sheet: human_mouse_compendium
Probe Set ID	NAME	h_NK	h_NK	h_NK	h_CD8_T	h_CD8_T	h_CD8_T	h_CD4_T	h_CD4_T	h_CD4_T	h_B	h_B	h_B	h_pDC	h_pDC	h_pDC	h_BDCA1	h_BDCA1	h_BDCA1	h_BDCA3	h_BDCA3	h_BDCA3	h_MONO	h_MONO	h_MONO	h_NEU	h_NEU	h_NEU	Probe Set ID	Name	m_myeloid	m_myeloid	m_myeloid	m_pDC	m_pDC	m_CD8a_DC	m_CD8a_DC	m_b_CD11b_DC	m_b_CD11b_DC	m_NK	m_NK	m_CD8_T	m_CD8_T	m_CD4_T	m_CD4_T	m_B	m_B	m_B
227552_at	sept1	467.586	542.977	538.205	561.523	570.639	558.903	706.012	680.142	661.578	268.294	247.079	312.071	443.123	356.538	393.53	50	50	50	65.7836	116.393	71.027	50	50.1773	67.907	50	54.7694	51.7826	1449898_at	sept1	48.0683	45.8296	52.1701	56.5437	65.2623	52.8794	40.7323	52.0586	55.6851	165.796	120.197	97.796	98.9225	143.958	69.9988	50.3336	41.0605	56.5815
200015_s_at	sept2	5445.97	5646.89	4985.86	4273.47	4324.55	4144.95	3667.24	3955.49	3676.76	4489.77	4388.67	4898.17	6915.48	7041.84	7147.92	5915.67	6694.99	5604.82	4947.1	6596.18	6088.4	6520.62	6799.05	6859.49	2345.1	2340.34	2152.87	1423472_at	sept2	559.442	509.125	592.131	295.668	403.946	240.243	251.448	217.935	211.658	284.274	241.628	333.07	278.06	144.211	184.195	234.783	321.9	256.33
223362_s_at	sept3	50	50	50	50	50	50	50	50	50	50	53.1449	64.561	50	50	50	50	50	50	164.434	227.299	165.513	51.7761	50	50	106.358	50	71.9336	1439833_at	sept3	20	20	20	20	20	573.281	674.412	35.4636	33.988	20	20	20	20	20	20	20	20	20
212415_at	sept6	1206.19	1168.07	1093.53	1067.5	1196.34	981.798	1137.87	1242.58	1188.97	1612.89	1456.59	1662.93	1921.63	1730.29	2052.11	1138.93	1592.63	1480.2	1839.15	1704.47	2164.26	1104.37	1261.73	1107.48	223.78	246.068	211.832	1424181_at	sept6	134.377	144.694	138.836	952.838	853.072	1743.3	1583.36	973.963	975.678	1399.82	1807.36	1050.75	1248.39	1199.3	995.881	1246.71	660.197	756.791
212698_s_at	sept10	50	50	50	50	50	50	90.0218	95.0199	116.801	82.9641	81.8506	83.8515	50	50	50	50	50	50	50	50	50	220.08	256.212	242.61	50	50	50	1437208_at	sept10	213.963	188.553	156.268	65.3548	106.044	110.619	142.73	109.027	143.57	25.8617	20	20	20	20	20	36.9294	20	20
201307_at	sept11	636.346	636.289	703.112	566.613	579.338	563.543	402.345	315.351	343.278	364.631	361.057	298.58	1106.67	793.311	1286.64	376.178	443.496	349.136	1207.18	1091.74	1146.53	305.489	296.106	275.516	50	50	50	1429234_s_at	sept11	705.497	646.837	628.331	913.457	796.459	186.5	179.647	383.908	400.036	1017.38	1306.58	425.216	334.948	212.882	425.445	630.182	549.327	629.193
218075_at	AAAS	89.8884	78.3436	124.128	94.8379	104.054	74.6392	118.595	105.03	159.766	85.4268	80.1739	82.8264	155.153	133.506	153.573	141.29	147.613	206.013	149.042	199.906	153.123	63.8499	60.9384	52.9631	50	55.8604	65.5713	1451377_a_at	Aaas	55.5772	51.285	43.4496	129.963	134.822	157.09	155.674	234.16	223.708	471.843	425.431	127.673	124.313	178.417	165.322	270.862	322.693	375.072
218434_s_at	AACS	273.551	272.296	331.89	212.076	238.572	255.674	238.135	206.468	203.38	170.093	179.607	169.971	888.234	872.272	804.362	183.056	326.832	222.578	258.794	280.695	391.736	109.469	115.996	125.598	50	68.3195	52.7468	1456081_a_at	Aacs	315.639	228.963	293.354	245.52	218.91	64.7729	69.2699	52.5508	40.9454	39.3462	35.3292	111.957	108.192	29.4045	52.994	77.6657	58.8842	59.6798
225847_at	AADACL1	107.739	73.2568	95.2585	53.9356	59.7297	53.528	50	50	50	92.8642	120.823	98.8207	50	50	50	208.09	144.686	168.697	67.1587	50	51.4876	265.819	226.35	222.649	50	50	50	1455227_at	Aadacl1	1490.02	1481.97	1381.25	752.69	817.613	51.3279	61.7111	90.5154	85.4863	130.444	115.258	66.423	68.5567	107.511	82.9011	66.5206	54.5622	49.6655
201000_at	AARS	1457.48	1629.79	1491.23	1336.08	1368.87	1290.89	1321.92	1578.24	1420.42	1573.06	1539.39	1730.17	941.327	859.664	1033.03	876.413	1032.38	1041.2	809.667	947.399	1033.24	679.453	898.316	769.656	53.3869	78.6502	100.369	1451083_s_at	Aars	416.589	386.118	363.816	393.163	355.217	829.859	833.635	540.41	574.525	608.68	397.167	139.082	145.613	439.434	607.233	411.314	1808.19	1952.31
203505_at	ABCA1	51.5926	50	74.3571	57.435	88.9096	75.9399	67.6593	61.0091	63.5387	454.754	378.881	329.14	98.4194	99.9796	87.0477	62.0787	50	96.1671	210.656	58.9773	74.5711	519.054	458.236	595.58	3296.77	3312.61	3054.89	1421840_at	Abca1	760.496	738.514	597.133	52.0621	20.7971	20	20	23.8237	25.3596	683.598	523.175	256.633	342.285	189.708	196.287	1279.61	2187.03	2460.11
204343_at	ABCA3	131.076	166.24	161.536	95.8479	130.475	70.2153	89.3356	93.7221	83.7321	50	50	59.1679	50	50	50	50	50	50	74.068	72.2399	79.3967	50	60.5355	50	50	50	50	1451731_at	Abca3	178.609	168.77	174.792	448.555	442.029	906.692	889.361	709.692	825.678	20	20	197.663	184.177	829.333	480.641	334.772	214.958	303.133
213353_at	ABCA5	788.253	846.022	840.398	736.157	765.681	804.146	725.107	694.573	604.527	384.117	365.981	297.539	1107.69	960.502	919.574	136.209	111.759	158.607	482.05	486.464	286.866	66.5259	111.127	104.634	255.389	268.712	235.088	1434474_at	Abca5	20	20	20	183.933	268.781	20.7558	20	20	28.9502	20	20	20	20	20	20	20	20	20
219577_s_at	ABCA7	431.05	388.966	475.193	511.138	532.016	460.928	697.257	702.277	670.844	551.163	471.477	508.455	1127.07	737.063	681.353	479.724	493.622	759.373	303.871	358.458	506.257	203.482	223.446	246.451	573.002	595.019	410.231	1419238_at	Abca7	255.255	263.797	154.307	1007.83	1040.84	532.843	485.336	964.444	997.057	1227.66	1121.12	318.433	308.618	686.954	250.945	1617.88	527.502	605.268
208161_s_at	ABCC3	98.1092	75.9615	101.605	50	50	50	50	52.5066	50	251.505	226.124	233.672	50	50	50	50	50	50	50	50	50	2195.74	2399.7	2328.73	74.1804	55.1597	69.0879	1428988_at	Abcc3	116.905	122.204	111.517	20.5904	23.5071	25.7679	25.7256	20	20	23.2594	20.6486	48.674	32.4423	34.3989	29.8798	22.3478	24.7577	22.4578
209380_s_at	ABCC5	1152.29	1201.06	1056.85	1054.85	1126.44	923.831	813.241	855.516	872.326	612.047	529.4	642.906	310.205	173.077	310.146	490.33	565.439	653.277	361.803	270.523	452.688	531.458	556.666	593.534	939.03	1092.23	867.249	1418042_a_at	Abcc5	440.336	375.696	437.296	145.168	134.625	107.44	140.521	86.2825	105.736	118.5	135.433	258.877	279.141	144.346	100.055	168.86	127.688	143.287
202850_at	ABCD3	1689.81	1809.67	1693.38	1543.22	1623.52	1568.78	1240.72	1095.46	1134.5	1076.93	1184.95	1198.68	701.481	704.993	713.361	686.869	720.299	828.529	970.09	778.704	800.528	1289.56	1501.15	1409.89	109.552	155.557	162.992	1416679_at	Abcd3	218.975	192.622	150.925	344.027	321.502	282.654	256.947	320.311	296.838	610.402	529.611	267.137	263.572	540.883	436.006	281.74	321.734	377.758
209247_s_at	ABCF2	188.024	192.978	200.482	141.666	190.179	180.731	174.394	188.797	181.334	169.295	180.107	160.765	309.331	275.613	314.868	390.49	465.767	491.251	417.582	650.092	441.442	125.121	119.798	99.3617	60.2403	52.2178	66.012	1423863_at	Abcf2	170.43	154.142	159.558	71.3693	51.5563	114.695	84.5991	120.557	122.91	90.5014	85.1433	86.7654	170.539	376.064	350.899	102.958	172.522	131.607
224742_at	ABHD12	205.578	177.762	217.013	119.552	119.142	132.672	136.481	150.11	170.201	104.552	124.182	145.69	343.898	204.818	288.283	255.649	329.632	274.707	176.721	211.635	200.757	177.065	149.557	162.637	51.6327	69.5031	78.5597	1417669_at	Abhd12	500.612	521.066	429.122	232.779	157.615	439.996	428.264	911.279	1017.59	231.668	256.597	59.227	73.6259	389.232	199.532	193.401	137.562	177.672
210006_at	ABHD14A	226.24	216.735	241.894	237.913	259.097	216.98	223.186	226.679	201.738	104.365	105.898	80.8654	138.353	107.419	133.265	77.735	130.323	97.5488	76.5553	99.9554	113.685	50	61.4888	50	61.8639	50	50	1441945_s_at	Abhd14a	20	20	20	50.4822	54.0882	20	20	20	20	161.872	139.183	42.1477	40.85	45.4231	68.5788	32.3811	28.5223	34.6031
224821_at	ABHD14B	189.434	177.975	219.708	242.609	194.429	215.126	330.334	395.555	351.495	196.159	175.751	191.818	202.624	129.559	164.156	180.41	252.46	273.844	172.99	221.642	212.947	75.0373	94.6229	90.3145	50	50	50	1451326_at	Abhd14b	31.8872	28.3514	35.6048	202.444	179.206	49.5835	40.4452	49.2643	72.9405	156.951	126.193	266.803	34.784	37.6141	39.2938	119.244	64.7922	51.899
218581_at	ABHD4	238.232	232.635	260.049	168.742	160.128	152.344	99.6906	96.4916	113.085	121.779	117.166	125.362	50	50	50	66.4434	71.0052	64.0773	50.7419	50	50	191.199	237.334	249.695	796.701	927.679	752.978	1439259_x_at	Abhd4	612.665	564.807	561.063	660.769	620.427	218.489	209.361	546.513	527.031	348.729	316.656	31.3828	45.2775	78.9184	144.316	92.9635	101.968	104.373
218739_at	ABHD5	59.3709	50.6214	50	50	50	50	50	50	50	70.7251	93.0522	76.3189	50	51.758	50	50	50	50	50	50	50	281.074	332.489	322.057	1999.31	1895.37	1880.66	1417566_at	Abhd5	266.497	261.324	240.303	42.2483	25.3939	82.9995	101.602	44.9136	49.2224	43.2286	69.2888	26.2838	20.0795	68.9771	57.308	22.0454	20	20
45288_at	ABHD6	268.577	253.226	279.647	150.554	172.68	187.004	125.302	109.022	143.99	378.373	369.619	320.641	474.626	322.103	279.725	270.703	231.337	268.639	441.422	321.01	456.144	194.439	189.717	196.923	50	50	50	1419103_a_at	Abhd6	21.4405	20	20	515.799	485.333	93.0533	132.992	342.332	322.756	21.2845	20	54.5409	71.1934	409.956	220.745	119.73	127.548	126.137
225112_at	ABI2	1654.54	1672.82	1479.86	1743.06	1701.66	1661.38	1468.18	1374.88	1404.43	1131.4	1104.14	1073.77	3366.04	3019.93	2920.11	1023.84	1106.98	1116.07	1819.62	1689.91	1732.41	1097.6	1182.43	1212.58	103.941	138.237	93.7724	1436984_at	Abi2	73.2348	73.0148	57.9579	102.385	147.711	168.356	198.986	157.07	125.659	210.975	165.534	64.9307	49.228	178.444	281.526	20.8443	32.3	31.8822
223615_at	ABI3	804.061	842.328	762.156	390.382	351.045	325.51	181.206	168	173.036	339.452	314.277	326.932	50	53.1217	50	415.253	398.145	507.9	228.189	183.892	324.018	326.142	384.197	338.992	50	50	50	1452928_at	Abi3	459.593	433.497	383.763	229.512	122.003	54.6279	69.5171	413.082	819.04	138.714	112.557	66.0144	70.1304	101.776	65.2961	341.388	103.112	264.807
202123_s_at	ABL1	992.642	947.061	794.797	796.92	848.121	614.155	729.26	662.521	737.326	669.925	709.482	689.224	1503.51	1042.86	1065.52	1042.01	1421.15	1309.81	1625.05	1503.25	1718.19	332.927	267.473	413.745	100.108	120.186	75.459	1423999_at	Abl1	90.898	109.026	78.0889	664.03	589.399	826.004	655.174	1105.98	997.309	554.257	495.192	220.254	266.121	246.091	129.778	241.566	222.322	233.158
200965_s_at	ABLIM1	2107.79	2274.56	2131.3	3404.97	3512.97	3159.68	3267.5	3506.2	3477.74	2299.52	2120.29	2295.56	62.6031	78.4531	50	65.8636	75.5375	54.5623	59.3869	54.5691	78.5576	456.421	461.259	544.554	122.943	147.503	159.58	1454708_at	Ablim1	354.965	305.331	287.925	377.638	555.961	20	20	20	20	2322.06	2369.71	2686.37	2347.56	4406.36	2075.27	2009.84	1964.32	2138.25
212895_s_at	ABR	747.301	773.827	776.461	494.185	467.294	441.206	550.977	565.419	489.405	496.104	475.682	444.642	429.316	368.786	361.583	1127.74	1222.14	1268.79	672.843	618.342	915.886	550.12	686.593	577.533	579.746	608.135	540.365	1433477_at	Abr	1102.53	1018.32	970.167	148.033	155.797	111.754	121.419	268.078	215.648	74.5227	103.075	45.7227	53.9533	27.6007	55.7084	20	20	20
229164_s_at	ABTB1	377.445	421.868	574.531	414.906	432.009	349.233	564.941	545.489	587.681	492.19	361.953	381.749	238.977	183.659	203.852	309.874	389.981	468.018	185.954	199.215	202.593	613.792	837.69	709.135	3909.12	3844.75	2677.12	1417000_at	Abtb1	121.691	127.233	147.907	293.493	271.6	165.425	145.982	178.881	186.653	334.324	467.118	174.862	274.252	190.421	118.653	323.404	413.966	544.754
202003_s_at	ACAA2	1981.48	1995.98	2137	1361.91	1351.34	1338.8	932.637	988.748	925.921	1008.39	1025.14	1005.14	1140.55	1042.06	1182.53	1331.99	1472.76	1586.69	1532.98	1439.18	1419.71	1086.51	1192.57	1166.83	52.3042	83.6658	65.9635	1428146_s_at	Acaa2	140.279	124.123	92.7119	333.609	246.988	273.301	355.226	300.147	338.491	401.372	540.624	493.807	753.228	764.711	416.474	384.634	258.317	283.101
225573_at	ACAD11	908.849	890.656	931.607	1039.88	1158.41	1039.94	750.471	727.414	746.797	726.407	798.87	825.125	1900.86	1816.87	1678.94	719.141	848.212	815.66	716.532	767.486	791.423	341.007	396.964	409.22	50	55.0556	50	1454647_at	Acad11	36.3537	38.3615	22.2705	355.211	444.591	205.507	184.212	257.679	226.864	112.108	83.1877	38.5281	44.3777	116.921	108.82	431.692	70.2929	88.0154
221669_s_at	ACAD8	487.71	566.271	522.95	353.793	454.388	393.199	307.479	316.377	353.137	310.274	329.506	326.584	364.354	358.001	378.55	136.006	166.176	202.84	264.045	276.617	216.495	252.027	250.782	253.762	278.98	259.433	202.867	1419262_at	Acad8	47.9468	44.3724	49.9806	81.4082	93.7327	90.931	82.3932	110.888	113.954	30.4685	43.3088	74.4013	76.7536	159.711	130.585	27.0189	20	20
226030_at	ACADSB	279.66	269.361	314.281	240.491	302.58	350.928	281.542	284.251	282.67	216.762	225.039	226.65	151.564	117.67	162.833	90.9516	110.071	118.044	132.603	138.876	117.673	121.718	95.1761	92.7534	65.3226	50	52.3034	1455446_x_at	Acadsb	53.9415	45.7187	42.0378	131.222	154.714	145.861	95.2068	113.612	116.433	144.385	150.86	57.6276	102.148	187.504	95.9464	106.689	69.2939	73.9839
200710_at	ACADVL	1044.87	1061.49	1122.35	745.909	770.689	655.218	668.853	754.901	783.246	785.015	730.051	699.469	2185.61	1823.54	2090.15	1808.49	2201.94	2182.35	1633.92	1712.98	1748.71	904.015	970.986	1048.03	579.032	558.504	394.332	1424184_at	Acadvl	266.685	267.528	266.732	647.095	568.222	501.855	476.406	694.297	782.495	709.284	791.207	501.103	548.582	1504.74	1260.67	553.416	344.382	281.583
205412_at	ACAT1	854.565	916.033	867.479	1074.36	949.346	893.525	1015.64	928.364	1046.5	1260.12	1219.12	1280.56	669.778	819.19	995.33	1175	1294.49	1404.76	1379.6	1128.54	1318.62	632.458	716.618	810.81	50	61.8406	50	1451271_a_at	Acat1	123.182	127.867	92.6324	1092.28	1124.7	1108.01	1097.96	1025.25	1105.08	1355.94	1272.29	701.659	810.68	1522.52	1092.5	1067.21	494.128	499.618
209608_s_at	ACAT2	305.765	275.884	329.114	325.531	316.915	285.611	300.277	319.624	356.185	299.8	333.985	209.736	284.972	237.69	213.519	277.919	254.75	295.371	281.86	282.981	265.536	137.886	123.379	134.167	55.5861	85.403	95.7451	1435630_s_at	Acat2	198.263	215.909	178.522	490.261	657.412	170.536	175.799	196.232	244.896	452.663	293.171	166.854	162.751	845.598	268.74	214.011	138.294	192.519
225317_at	ACBD6	286.661	227.364	287.974	297.676	257.343	303.293	255.808	243.182	304.349	378.412	337.409	286.748	505.599	422.212	431.079	940.168	1057.41	1093.64	1326.57	1167.81	977.291	326.209	291.083	346.747	139.019	133.28	125.279	1452601_a_at	Acbd6	150.358	163.29	146.616	558.387	463.205	461.973	491.452	401.99	444.345	281.053	263.195	284.585	378.187	158.379	172.673	372.883	336.825	306.438
243249_at	ACIN1	1391.07	1325	1359.7	1165.06	1180.6	1109.25	1104.24	1002.21	938.149	976.911	1009.8	1071.53	2478.3	2960.95	1838.03	1340.89	1473.76	1408.84	1176.13	1063.57	1477.59	795.755	1039.52	1052.53	753.534	1064.27	1177.96	1421197_a_at	Acin1	281.64	297.146	225.981	370.116	418.409	456.685	282.372	485.951	431.618	856.173	817.439	368.271	331.653	1177.17	724.675	404.09	596.533	772.754
218981_at	ACN9	291.67	351.038	315.174	503.272	491.468	452.796	504.899	409.432	437.857	542.399	543.687	503.11	649.625	647.55	605.41	262.102	259.576	224.932	265.582	272.984	248.772	188.84	220.145	210.53	256.865	319.923	254.996	1456614_at	Acn9	53.2832	42.9985	49.2045	95.6807	75.3207	118.046	92.933	110.605	296.579	128.011	111.664	246.561	349.199	130.759	89.2744	111.547	90.6659	88.6804
1554938_a_at	ACOT11	69.5535	70.0588	66.117	50	66.8036	69.8726	78.0207	62.4691	53.0818	58.3193	68.1273	62.3791	50	76.5777	94.7808	69.2396	74.1657	50	63.1577	85.9203	88.786	99.1994	94.1464	104.304	188.595	139.129	156.304	1429267_at	Acot11	27.6986	30.8065	20	244.892	316.186	135.309	139.355	149.985	120.549	328.748	241.636	30.6048	26.304	109.81	95.245	33.518	33.1848	44.1893
208002_s_at	ACOT7	392.034	393.857	425.491	220.359	211.167	182.783	211.833	216.944	202.046	148.616	122.508	167.748	930.255	792.01	1321.73	266.47	288.977	307.62	426.269	558.893	533.673	222.285	275.354	331.078	50	50	50	1417094_at	Acot7	359.424	337.564	323.83	164.761	133.142	881.738	981.768	2201.34	2187.26	1600.52	1570.91	304.867	221.212	249.7	1014.08	116.464	53.5595	69.6747
204241_at	ACOX3	114.141	117.763	100.695	83.7108	106.361	94.146	94.4532	75.205	117.989	166.814	127.978	96.0384	312.303	458.595	500.498	233.969	210.563	305.487	360	289.977	355.744	91.7115	89.0578	104.83	50	50	50	1420684_at	Acox3	29.6058	32.4366	20	31.116	20	124.371	131.902	38.107	41.3621	20	20	20	20	20	20	23.7326	20	30.597
202767_at	ACP2	223.517	227.777	249.192	228.07	170.463	173.83	239.192	199.942	212.891	215.237	229.19	195.699	50	50	50	174.054	253.431	215.194	173.366	230.764	261.88	230.904	308.406	289.114	50	50	50	1424654_at	Acp2	1113.64	1084.99	1047.68	20	24.9562	99.604	106.854	241.682	230.657	59.1811	34.1337	41.748	31.0004	50.0008	47.2475	23.6369	35.5549	36.4844
204638_at	ACP5	101.172	78.6864	94.753	139.334	185.633	131.221	225.966	174.804	177.458	699.534	687.189	606.445	519.435	396.258	396.198	76.1143	86.8417	123.826	401.986	349.318	283.564	69.5332	66.5954	90.9931	50	50	50	1431609_a_at	Acp5	2948.84	3157.48	2908.65	153.584	79.8614	153.964	185.06	1572.32	1673.22	328.628	421.493	1264.63	1617.1	1129.61	264.825	1480.59	450.765	637.288
218795_at	ACP6	168.378	122.388	142.193	287.365	290.344	271.983	281.314	244.838	261.922	113.691	123.861	130.087	129.477	86.6889	148.241	122.263	182.861	175.311	485.88	496.746	465.078	142.607	125.053	112.647	213.789	186.523	198.087	1448445_at	Acp6	24.3228	23.9988	30.9535	130.091	109.705	175.419	187.569	117.507	149.063	115.025	137.904	100.442	113.967	226.738	122.05	188.686	133.827	116.563
226925_at	ACPL2	620.058	638.35	640.098	519.103	548.002	553.453	359.562	329.73	324.51	120.894	144.376	135.579	151.41	172.442	223.142	76.2008	128.407	112.515	282.937	373.472	213.404	208.22	212.914	189.448	52.5404	112.714	87.5869	1456735_x_at	Acpl2	57.7581	60.2609	53.3578	376.09	404.916	57.5128	59.1348	86.2642	71.698	270.937	211.835	406.765	371.484	103.125	54.9487	20	20	20
204393_s_at	ACPP	57.8855	50	50.2521	50	50	59.4127	50	73.3039	50	60.939	133.5	63.4252	68.9356	97.7483	77.9782	436.348	520.197	598.43	440.655	402.602	469.67	191.671	165.29	167.917	333.7	305.144	249.346	1441975_at	Acpp	59.7157	61.0161	57.4816	20	20	20	20	20	20	67.6802	61.6871	107.227	114.582	164.024	121.59	20	20	20.9337
201963_at	ACSL1	313.836	269.959	297.557	220.999	222.542	270.413	218.82	229.332	232.412	559.078	614.766	546.496	159.485	189.355	178.497	580.592	415.197	274.172	506.14	446.789	423.032	1389.83	1366.76	1326.6	8817.58	7918.45	7429.42	1423883_at	Acsl1	752.132	720.668	638.688	1076.64	1165.78	285.369	277.273	471.95	487.442	47.0858	79.3299	57.569	57.8306	102.173	130.419	193.545	215.374	166.477
202422_s_at	ACSL4	578.471	645.86	601.718	451.56	441.314	449.207	301.164	361.265	386.45	776.559	841.052	793.178	610.162	627.098	649.221	909.267	865.227	779.742	880.993	689.436	731.029	1450.49	1556.18	1459.41	1703.43	1475.77	1502.19	1433531_at	Acsl4	536.514	490.948	528.946	842.028	797.774	421.36	461.486	359.09	344.656	355.063	260.433	500.112	404.121	145.077	210.83	173.929	184.976	172.75
224882_at	ACSS1	1680.35	1672.37	1615.81	1338.69	1309.7	1211.3	1322.91	1312.67	1244.68	1830.02	1635.1	1913.25	751.228	626.697	618.674	1298.19	1508.39	1421.09	1139.7	1045.36	1661.21	729.422	966.52	878.964	66.1052	104.708	83.3941	1416617_at	Acss1	154.268	137.367	116.837	266.757	298.212	386.341	322.521	608.963	621.946	420.136	569.694	418.863	495.038	299.573	92.9898	952.687	1151.69	1207.77
234312_s_at	ACSS2	129.697	126.737	132.839	141.965	152.027	137.663	216.702	200.363	229.441	232.056	221.218	231.433	304.763	260.008	198.261	585.866	785.39	810.245	1014.25	939.918	949.398	518.867	621.965	675.185	442.095	439.54	395.616	1422479_at	Acss2	917.982	872.899	757.794	105.526	75.9844	101.309	119.072	46.02	65.0912	424.257	643.595	294.581	446.987	262.754	113.267	47.0999	34.6482	33.8279
208636_at	ACTN1	176.546	137.976	173.524	891.507	928.012	849.7	749.01	682.312	716.48	332.568	331.966	277.086	50	50	50	976.339	840.539	1058.17	2213.46	1869.08	1530.51	3730.4	3729.7	3980.62	4501.56	4549.26	3703.82	1428585_at	Actn1	1632.94	1706.07	1435.31	813.713	596.876	3061.53	3186.65	2320.49	2273.39	89.6653	72.4267	3126.61	3138.58	4557.23	1624.59	303.983	178.504	217.536
232058_at	ACTN4	537.296	494.712	473.432	308.485	332.818	320.476	126.423	120.908	169.392	235.992	245.109	190.848	820.356	445.605	289.353	707.064	568.687	504.205	373.302	379.865	346.876	119.467	130.315	139.711	525.863	577.18	541.556	1423449_a_at	Actn4	586.154	573.401	497.099	449.265	437.129	552	609.348	561.226	560.579	899.872	1054.4	625.067	766.993	1690.43	1512.67	590.153	544.296	603.789
202135_s_at	ACTR1B	879.616	855.542	879.705	920.175	861.66	765.935	993.779	981.393	926.47	635.069	636.002	581.581	489.828	371.379	437.125	674.743	824.398	808.683	657.156	638.033	609.462	421.006	385.292	468.113	159.888	216.203	151.241	1426403_at	Actr1b	41.9406	39.4176	30.4102	100.266	102.311	96.3851	100.569	283.261	231.198	250.357	245.841	89.1715	94.0115	135.819	101.641	72.3533	137.506	164.988
218395_at	ACTR6	811.901	899.029	795.668	928.018	922.524	922.586	752.195	748.085	771.027	687.43	664.818	551.725	923.863	695.612	1027.73	356.901	331.957	434.045	593.158	503.868	418.357	322.98	313.884	328.366	88.9247	117.387	96.1649	1428502_at	Actr6	69.0166	64.6176	59.5167	296.346	310.045	286.191	353.836	258.927	249.52	307.263	305.412	629.384	528.045	529.039	340.75	337.571	309.325	344.338
203935_at	ACVR1	208.895	197.383	215.586	389.697	393.581	370.352	684.402	784.977	757.201	313.861	315.053	279.066	385.651	370.002	496.11	423.713	364.21	408.63	351.792	280.328	259.992	1407.16	1695.21	1593.56	93.5567	148.02	118.259	1448460_at	Acvr1	53.961	58.0339	40.8748	135.306	125.204	234.476	201.959	139.116	135.962	20	20	20	20	20	33.4121	20	20	20
213198_at	ACVR1B	247.311	278.88	244.655	286.863	271.846	247.347	300.716	307.917	292.449	424.224	411.694	418.735	163.307	130.519	123.121	171.068	213.406	200.743	113.602	133.637	132.925	810.285	1001.36	1000.26	503.196	550.63	425.729	1433725_at	Acvr1b	287.054	269.563	253.22	166.337	177.038	255.979	287.589	390.561	494.568	332.606	249.727	284.618	272.962	624.521	268.005	330.14	410.573	515.008
205327_s_at	ACVR2A	190.842	193.406	197.596	98.3274	100.116	132.195	175.51	242.789	223.506	111.757	126.271	126.696	241.096	228.083	204.426	106.086	99.7196	136.914	109.321	91.1854	72.9119	142.119	152.47	152.797	63.7729	77.7195	60.5667	1437382_at	Acvr2a	66.3623	62.2475	57.2533	107.313	113.123	78.7673	54.5312	130.767	136.805	56.5397	77.0277	20	20	34.9612	43.8921	35.7643	59.1482	48.372
205260_s_at	ACYP1	636.282	612.231	670.007	749.349	738.378	729.715	802.118	840.125	787.529	715.732	631.39	634.661	538.9	449.98	520.486	151.417	181.17	253.261	295.386	228.478	226.426	122.719	120.456	131.776	50	50	50	1421022_x_at	Acyp1	84.1523	88.4452	85.9826	242.497	254.021	217.284	280.766	86.2176	104.089	231.083	160.476	796.038	716.996	200.686	257.979	318.169	122.887	113.63
204639_at	ADA	1433.52	1453.3	1494.32	1020.52	1126.03	975.817	1073.7	1072.93	1036.78	965.174	895.626	1008.55	2690.77	2476.57	3024.02	404.872	637.02	643.035	885.657	906.107	1082.05	302.024	383.798	417.776	50	50	50	1417976_at	Ada	217.861	222.05	207.643	75.0004	58.0508	51.5054	73.0317	107.461	115.653	105.56	93.1602	34.6812	55.7489	141.676	188.401	57.2297	21.4919	20
202604_x_at	ADAM10	181.58	159.447	143.933	117.047	102.252	128.304	90.3132	101.757	95.9126	116.657	140.237	146.681	162.973	168.108	175.874	120.677	115.82	122.43	95.7699	94.8853	113.549	173.914	167.624	196.598	302.844	308.935	278.122	1450104_at	Adam10	186.399	151.899	173.517	20	20.3166	20	20	22.7387	20	20	20	20	20	20	23.5673	20	20.9255	24.4471
209765_at	ADAM19	86.7307	81.1896	110.22	180.048	184.913	131.877	641.618	624.651	557.097	1392.81	1404.59	1392.04	1873.88	1684.77	1762.07	173.357	205.534	217.163	648.984	686.717	749.195	321.737	452.024	352.216	922.103	1005.84	878.639	1418402_at	Adam19	387.351	341.622	302.797	771.758	846.197	1774.61	1327.34	619.172	564.398	20	20.2026	488.581	307.669	147.899	336.351	154.465	212.687	247.094
205180_s_at	ADAM8	3449.75	3876.24	3419.39	2181.83	2192.98	1913.95	1970.69	1949.53	2066.5	1935.86	1871.1	2001.91	385.13	425.745	66.6805	3616.33	3987.65	3932.96	1992.14	1952.29	2678.97	1050.94	1214.37	1157.11	4266.66	4307.62	3601.1	1416871_at	Adam8	1563.73	1451.88	1505.1	25.9076	22.7377	2078.65	1695.81	870.799	901.257	29.4637	29.3749	24.2813	20	27.7637	111.775	30.8928	33.5151	25.3677
202381_at	ADAM9	159.042	145.813	161.127	94.0727	107.902	112.573	149.626	105.914	124.56	391.512	366.686	272.814	1661.95	2024.36	1455.92	1429.77	1526.15	1037.88	398.641	407.362	620.824	1829.47	1597.54	1849.74	377.49	452.545	377.938	1416094_at	Adam9	617.854	591.528	497.112	118.662	136.76	229.477	216.602	265.366	289.52	90.8639	105.014	56.0181	31.0505	98.2895	132.623	217.609	322.008	314.424
234574_at	ADAMTS10	215.703	188.684	221.719	115.982	109.742	121.055	81.4988	86.3884	80.8343	110.596	98.469	101.426	50	50	50	238.063	286.448	241.142	124.364	140.787	106.454	262.493	249.782	254.859	502.967	562.826	511.437	1427139_at	Adamts10	24.2668	26.2955	20.407	95.8155	83.0034	53.3589	42.849	136.91	114.479	640.36	630.925	176.68	133.223	260.893	108.525	85.3801	48.2454	75.9672
227482_at	ADCK1	130.655	105.574	128.721	92.8711	101.691	82.4473	97.6031	103.605	114.792	94.3934	106.762	101.965	185.794	141.96	186.466	192.506	221.789	231.214	125.089	153.911	148.105	93.1209	92.2851	86.6652	50	50	50	1423762_at	Adck1	33.2011	38.1534	35.4241	174.968	123.375	187.545	212.167	186.072	218.236	154.463	146.519	68.7386	62.2821	106.197	100.943	88.7721	72.4663	99.8917
44120_at	ADCK2	437.389	484.994	508.574	379.1	391.273	346.163	428.317	432.404	410.472	509.937	486.462	476.664	1045.05	849.102	935.643	460.317	749.776	746.214	691.757	672.582	818.391	276.639	393.216	361.979	73.2343	88.9426	90.6141	1433637_at	Adck2	31.3176	32.8844	33.9236	177.667	166.581	129.686	133.311	166.672	199.76	101.218	149.264	83.9708	86.2538	184.074	107.877	98.9744	70.8407	102.288
209321_s_at	ADCY3	54.9535	50	59.3266	50	50	75.5637	90.1926	50	85.01	50	54.9699	52.8601	234.765	133.6	262.382	143.283	154.356	160.514	212.994	274.525	180.281	88.4611	78.4569	64.1563	89.9557	62.3944	68.639	1421960_at	Adcy3	77.284	76.1139	60.1425	115.168	125.845	20	20	20	20	306.03	297.257	170.115	149.597	237.442	128.54	57.9815	66.4614	77.8459
230800_at	ADCY4	50	50	50.0352	51.3551	50	50	50	55.4084	50	50	50.2773	50	50	58.6787	50	114.981	70.4438	143.274	50	56.7579	64.6111	50	50	58.6922	118.201	159.168	119.205	1418098_at	Adcy4	40.5989	51.5579	38.7423	38.6411	21.9608	120.688	108.12	41.6145	44.2741	37.1055	60.9632	20	20	20	20	48.0743	20	20
201753_s_at	ADD3	7111.8	7131.12	6956	5976.23	5778.95	5488.62	4746.04	4754.83	4939.74	6151.48	5864.98	6262.11	2817.83	3613.37	2774.43	1846.28	1835.39	2069.38	2200.12	2448.79	2595.24	4559.44	4684.46	5141.5	3560.3	3931.98	3715.23	1423298_at	Add3	282.673	279.545	222.034	185.463	211.285	335.504	300.234	650.932	842.404	1330.65	1808.48	1176.6	1467.97	2614.63	824.241	1900.8	1623.71	2070.27
209122_at	ADFP	707.825	780.678	666.338	976.533	894.308	945.055	1046.32	981.861	983.965	899.415	866.873	908.207	376.416	248.285	202.445	1218.52	669.482	1044.94	801.577	724.329	784.842	893.178	1052.04	1087.19	90.1279	86.127	86.8408	1448318_at	Adfp	5952.51	6033.5	5335.07	541.744	380.233	2783.92	2667.28	276.769	368.36	216.899	262.559	72.8871	195.767	252.679	268.946	101.302	42.4427	65.3445
217748_at	ADIPOR1	506.988	539.923	529.98	471.32	521.712	501.871	491.91	430.531	475.084	590.374	567.12	552.149	753.07	651.524	559.876	938.342	905.399	973.004	665.521	833.079	687.351	2396.84	2680.7	2348.1	4246.92	4122.11	3575.28	1439017_x_at	Adipor1	3580.44	3351.83	3267.76	829.216	877.593	1189.19	1201.21	954.869	1052.57	1851.27	1752.27	648.419	764.004	781.336	632.385	1241.73	1009.15	1115.28
201346_at	ADIPOR2	2532.71	2522.56	2487.49	1963.16	2006.81	1875.98	1392.13	1385.68	1312.58	1350	1415.43	1489.83	1449.36	1306.61	1388.33	1459.33	1633.8	1488.84	905.561	993.75	1286.31	1670.81	1910.37	1846.52	1006.76	1151.19	932.493	1434329_s_at	Adipor2	540.197	557.571	500.887	1409.29	1486.9	925.38	853.933	735.027	741.921	1180.56	1174.7	419.516	451.898	1135.97	988.234	440.62	455.979	611.114
204120_s_at	ADK	214.702	228.447	263.861	436.43	368.545	372.999	397.201	365.911	388.755	1242.93	1337.83	1375.28	1148.82	1297.25	941.941	747.467	1153.2	845.921	611.281	571.767	741.154	428.319	435.528	445.361	106.457	142.641	115.77	1438292_x_at	Adk	206.133	210.115	153.937	1180.14	1130.24	531.711	524.48	198.174	202.5	96.8896	92.427	281.726	295.394	1195.85	1368.46	207.965	88.2738	101.848
205013_s_at	ADORA2A	87.0574	85.9681	88.8888	353.243	376.225	291.892	333.569	281.223	268.646	186.528	191.955	170.786	50	50	51.5367	50	50	50	50	50.6011	55.788	162.094	188.928	177.755	271.01	313.627	230.71	1460710_at	Adora2a	264.024	198.105	201.461	40.0487	37.4759	29.2646	26.2656	40.7028	28.8101	74.0179	99.0367	73.8524	53.0535	45.6896	42.4011	47.7483	30.4538	25.9253
220980_s_at	ADPGK	1177.39	1206.1	1338.21	1078.22	1042.59	1026.87	1018.61	1054.73	1089.65	1676.12	1622.4	1696.5	2784.68	2801.2	2605.08	2329.51	2424.18	2305.64	1738.71	1696.14	1967.13	1832	1936.04	1984.94	1284.13	1417.33	1190.24	1437848_x_at	Adpgk	282.053	294.074	315.589	495.599	462.071	137.286	139.877	69.4541	50.1323	46.9403	20.6802	215.508	150.865	33.1464	47.382	56.0237	101.176	120.417
206170_at	ADRB2	3548.31	3727.51	3595.52	2685.76	2401.22	2462.58	1011.95	929.813	1135.17	1158.99	1095.84	1157.53	256.057	302.955	229.904	57.3709	56.3146	77.4367	120.026	84.256	56.0724	289.678	356.938	375.079	589.325	617.904	609.235	1437302_at	Adrb2	153.319	157.594	114.302	20	47.7242	104.199	95.3169	40.6465	37.6434	41.6516	39.7695	41.8687	38.0723	82.6685	20	156.339	105.777	55.5126
228771_at	ADRBK2	409.639	387.068	411.384	187.471	213.289	155.713	239.54	216.624	264.378	2887.52	2604.59	2844.16	1116.35	924.76	1016.81	1325.11	1498.13	1667.84	918.16	849.676	1115.13	2070.59	2205.44	2334.76	50	50	50	1434450_s_at	Adrbk2	1834.55	1837.08	1656.13	936.498	1493.49	1953.11	1585.66	3175.23	3231.41	20	20	23.6108	33.1128	40.5671	38.1095	140.7	34.6724	24.0065
221761_at	ADSS	1113.03	1118.92	1173.88	700.954	917.644	964.092	746.796	750.501	634.513	805.669	859.966	703.839	377.835	423.19	386.435	696.458	572.91	662.713	840.59	640.469	598.754	984.575	956.431	816.715	532.43	675.602	518.442	1460726_at	Adss	965.928	965.261	881.87	558.066	669.987	381.811	396.826	411.328	429.594	348.172	345.091	857.314	918.656	895.028	1839.04	462.048	745.108	771.488
238259_at	ADSSL1	101.492	94.5009	99.973	102.131	80.6342	121.437	110.801	86.3489	94.6377	97.2134	107.982	112.344	93.2124	71.2021	93.7902	105.71	104.115	76.6352	127.142	93.9194	95.8322	159.606	185.097	159.565	129.175	160.079	198.942	1449383_at	Adssl1	1143.24	1005.96	1024.97	1269.19	913.45	109.981	103.562	171.008	238.875	179.759	197.084	20	20	20	23.0308	113.036	59.1067	95.1655
232286_at	AFF3	72.2708	71.1768	58.2988	50	50	50	76.7841	69.2421	54.4184	1263.35	1243.76	1361.91	1287.06	1360.46	1121.07	203.588	260.206	729.418	264.758	279.832	401.623	50	50	50	50	50	50	1441172_at	Aff3	69.5291	54.7706	34.5593	231.737	473.458	120.39	59.9804	20	20	137.561	73.6989	825.484	511.353	79.5412	31.3845	172.739	1092.49	1169.73
1552287_s_at	AFG3L1	1085.18	1023.78	1071.42	987.202	1122.83	1005.91	904.185	911.582	936.247	1150.6	1100.54	968.836	736.195	565.304	601.181	550.126	544.801	575.347	744.713	799.144	798.683	489.478	410.39	521.898	149.337	205.161	158.382	1449045_at	Afg3l1	50.4968	51.7862	41.8554	264.995	259.289	422.781	418.784	244.377	296.941	205.954	218.919	75.5219	148.637	108.042	115.837	149.517	167.953	216.624
204332_s_at	AGA	1002.73	978.897	1081.99	1209.81	1215.24	1164.23	914.988	938.749	1058.94	1116.11	1119.09	1001.19	1354.45	1615.48	1176.77	973.832	1208.66	811.712	650.291	839.038	1146.03	747.452	715.941	892.615	93.7734	122.766	116.502	1434665_at	Aga	161.895	162.032	123.365	1006.27	957.232	534.106	598	618.6	671.305	514.568	468.121	303.278	297.034	388.804	343.452	342.691	188.81	168.322
32836_at	AGPAT1	263.055	183.527	223.866	177.179	202.162	212.647	439.846	604.662	369.692	242.571	252.604	212.815	481.779	414.81	545.94	550.841	489.259	698.386	776.674	1104.37	691.336	635.381	550.475	519.099	315.371	214.069	220.301	1421025_at	Agpat1	150.844	151.047	134.681	173.733	107.923	273.485	280.412	265.947	250.186	278.002	227.206	107.798	69.425	61.2667	31.5671	105.293	84.7719	111.768
32837_at	AGPAT2	81.6108	91.545	88.4472	72.1034	82.3813	79.2151	82.8117	86.4661	101.759	129.503	149.049	85.9383	340.78	262.002	320.153	182.883	266.879	190.265	185.249	179.323	196.055	218.406	180.507	231.5	105.23	107.999	117.511	1428821_at	Agpat2	162.266	152.268	115.946	162.242	103.06	27.5214	32.1392	37.9608	30.8572	239.91	293.342	51.4646	42.7193	86.7974	72.4152	71.7607	51.9122	81.5972
1562852_at	AGPAT3	290.362	244.232	254.495	249.273	195.273	359.994	267.215	315.22	338.918	345.58	320.578	285.723	473.521	349.903	352.657	196.687	222.705	148.31	157.035	180.642	218.329	483.083	510.13	461.95	532.355	527.873	468.074	1450504_a_at	Agpat3	84.8338	95.3164	89.3195	231.779	234.91	1017.87	1034.19	337.773	275.088	1306.41	1185.1	373.476	372.278	379.553	371.168	386.816	262.214	392.786
228667_at	AGPAT4	748.27	777.373	756.795	357.426	370.248	372.014	204.686	186.967	291.95	157.662	155.369	153.886	148.197	156.519	180.984	135.131	165.947	112.849	69.2218	85.8854	102.368	151.08	195.302	131.749	50	50	50	1436640_x_at	Agpat4	420.379	424.24	474.529	164.406	202.362	889.287	790.853	918.011	1019.8	220.208	260.376	365.85	376.203	221.516	346.512	327.071	387.565	384.364
218096_at	AGPAT5	674.778	593.568	637.315	965.332	858.075	941.066	853.036	894.468	861.164	2058.32	2128.68	2243.51	1750.49	1753.2	1889.22	668.106	738.268	778.112	956.58	798.49	864.585	880.583	1092.5	1209.86	89.4725	87.8155	71.2956	1453257_at	Agpat5	265.179	258.668	236.037	435.053	425.816	472.934	463.628	181.542	171.974	159.792	182.855	238.504	243.43	294.187	330.919	132.015	156.09	139.341
224776_at	AGPAT6	1128.39	1050.95	1055.5	1059.34	1096.87	1083.22	945.473	932.447	1068.28	1170.5	1066.65	1064.75	1416.25	1274.6	1304.24	1874.49	2174.94	1968.17	2068.86	2342.56	2192.74	888.331	860.96	1033.24	186.708	249.505	165.114	1450776_at	Agpat6	292.558	272.51	321.95	149.859	166.515	287.237	161.971	291.612	259.148	166.552	130.531	330.014	468.559	534.041	317.056	197.834	140.697	219.983
40472_at	AGPAT7	129.167	118.346	142.764	150.998	180.85	160.606	208.258	190.447	244.877	99.3649	88.753	82.1133	178.255	112.308	148.994	102.472	114.111	108.066	59.4222	80.7122	135.149	50	50	50	52.2012	99.8171	63.9908	1440207_at	Agpat7	110.926	98.8458	148.894	39.4854	51.6578	49.2268	36.9563	51.2901	21.651	84.5241	78.6184	116.848	191.589	55.1988	65.2561	106.602	40.7728	36.585
225059_at	AGTRAP	982.566	1020.57	1050.3	564.102	654.873	628.024	568.218	562.954	580.826	570.736	544.627	604.892	186.436	119.1	125.349	574.875	1006.32	740.298	107.206	95.5609	179.523	1932.79	2060.21	1944.27	1399.17	1589.08	1455.2	1460596_at	Agtrap	218.777	238.432	296.935	163.276	149.812	219.882	68.1724	92.9459	97.4925	315.293	237.668	283.457	416.88	196.996	123.59	97.2759	70.8983	73.0977
226115_at	AHCTF1	747.274	900.539	756.257	835.706	736.292	696.624	666.51	750.27	667.453	571.615	600.077	649.549	529.167	484.957	480.746	337.222	434.227	400.015	316.829	316.857	319.635	375.227	413.689	385.652	1981.23	2011.95	1921.25	1451459_at	Ahctf1	183.732	208.375	175.792	132.092	147.084	124.389	127.683	130.728	158.472	171.336	167.324	275.426	207.291	182.233	392.137	239.665	558.062	436.092
221569_at	AHI1	131.063	151.979	124.232	175.945	159.491	130.34	129.435	122.694	131.795	266.795	274.825	219.278	2027.44	1946.15	1981.6	50	50.5037	150.503	167.165	146.894	113.287	84.8518	91.992	96.2866	50	50	50	1455177_at	Ahi1	46.5737	45.1924	30.5223	144.861	170.376	30.6072	28.1379	20.5968	20.8824	35.2598	40.9172	38.1903	37.6929	77.8014	115.959	34.497	71.2008	79.8191
211986_at	AHNAK	7420.02	7692.94	7716.07	5835	5692.62	5909.36	5456.73	6015.07	6004.45	6079.88	5977.03	6137.88	4696.55	4602.85	3720.37	6113.47	6250.98	6407.08	6926.68	6027.43	5869.8	6678.78	6737.83	6695.24	800.808	830.702	697.443	1452217_at	Ahnak	2287.87	2518.7	2059.36	3902.09	4217.8	744.898	798.27	198.871	352.792	5061.41	4531.49	2103.27	1452.53	344.729	1177.8	284.747	348.827	421.355
202820_at	AHR	109.937	100.697	100.713	230.702	221.611	218.143	418.309	379.917	384.892	402.438	359.858	344.101	240.139	286.899	298.831	985.799	988.735	1668.59	1404.95	827.821	770.654	1373.6	1562.81	1575.57	50	50	50	1422631_at	Ahr	517.262	487.702	445.789	195.811	225.721	1447.38	1300.28	848.229	813.453	79.8291	70.0531	25.6997	20	69.4104	340.62	192.942	263.048	249.116
215051_x_at	AIF1	914.882	1020.21	914.594	555.594	476.021	419.049	914.234	934.991	858.026	2674.48	2645.2	2969.05	592.611	547.581	714.997	4633.42	5575.13	4768.32	4537.16	3083.07	3007.5	4875.79	5517.09	5327.96	3441.41	3098.4	2983.4	1418204_s_at	Aif1	305.183	307.102	273.35	101.599	74.9091	2680.68	2685.04	410.947	499.028	20	20	20	20	20.1096	20	20	20	27.8035
223136_at	AIG1	181.792	196.397	210.749	232.194	230.207	189.81	228.382	226.897	194.85	316.783	324.914	316.293	64.7351	94.294	65.8948	1062.28	1054.4	1052.34	1353.96	1384.06	1252.3	225.428	281.084	297.852	118.242	172.481	132.007	1420679_a_at	Aig1	122.024	119.322	103.776	96.6265	64.6868	69.4865	91.8234	81.1849	88.054	46.8228	43.7706	23.7417	31.4072	39.879	50.7306	28.5388	95.9421	88.0812
212543_at	AIM1	2003.73	1956.46	1966.8	3305.54	3318.08	3050.41	2812.02	3001.42	2986.32	3124.07	3192.38	3363.58	463.551	407.063	311.88	3054.82	2928.16	2896.14	1556.25	1418.79	2039.77	1935.57	2187.57	2143.47	1972.75	2070.23	1862.34	1426942_at	Aim1	339.68	393.885	307.642	26.2663	31.7142	187.515	148.958	188.055	162.888	176.069	262.99	83.5826	106.926	266.737	155.13	101.152	66.7684	59.5376
212175_s_at	AK2	974.596	1000.85	929.375	1151.55	1076.82	963.425	836.857	820.259	744.003	1042.64	1047.23	1009.78	1063.1	997.27	1297.08	1203.58	1775.22	1454.8	1264.73	1254.54	1191.67	808.357	857.464	879.071	318.711	313.59	274.286	1448450_at	Ak2	428.815	389.27	419.128	523.637	443.427	558.255	589.093	597.435	740.028	169.068	187.43	276.785	292.657	691.554	1269.29	473.03	315.826	447.448
224655_at	AK3	2338.39	2579.92	2326.18	2492.19	2580.84	2673.19	1735.53	1826.02	1705.61	1729.81	1792.4	1852.89	2064.11	2274	1934.56	1436.83	1296.38	1157.04	1794.25	1671.02	1655.21	2114.98	2028.18	2063.54	336.92	374.584	289.404	1423717_at	Ak3	105.946	104.002	83.7883	581.962	561.149	513.35	511.91	277.847	271.528	1088.95	1227.74	336.269	405.048	457.898	312.013	285.748	151.15	202.305
203156_at	AKAP11	881.725	884.077	859.231	1012.66	1003.49	955.627	1164.05	1183.28	1030.4	1287.13	1397.44	1301.08	743.284	731.94	816.049	557.413	438.938	555.066	528.604	514.625	544.936	441.591	462.113	436.123	129.884	140.32	106.485	1434764_at	Akap11	114.588	104.43	87.8008	488.581	674.537	389.645	420.377	328.085	389.008	313.65	273.055	384.664	360.887	279.724	341.976	249.899	255.28	297.548
210517_s_at	AKAP12	50	50	50	59.5286	62.0273	74.7627	59.9515	53.842	63.6551	240.304	277.806	241.307	289.337	565.903	50	50	50	50	50	50	50	50	50	50	142.738	161.424	136.45	1419706_a_at	Akap12	24.866	20	20	31.7113	36.6201	20	20	20	20	29.5855	20.3133	37.6967	35.4332	213.036	93.1413	214.994	213.765	336.854
212609_s_at	AKT3	687.969	737.222	718.809	611.896	595.942	525.786	398.002	449.451	492.542	343.915	366.46	341.241	220.661	155.056	171.925	139.298	139.927	109.398	82.4882	50	50	140.34	169.97	166.633	50	50	59.9406	1435879_at	Akt3	263.692	258.009	223.127	173.034	115.355	158.32	152.641	185.716	181.358	131.466	110.38	22.4282	23.4249	136.846	63.1083	180.203	231.508	304.211
205633_s_at	ALAS1	377.328	439.578	447.727	453.698	440.528	394.223	389.275	358.43	375.175	485.731	475.921	508.007	302.345	344.578	243.509	215.59	328.114	359.444	316.25	329.989	301.634	338.175	394.299	415.94	1012.16	1093.37	853.474	1424126_at	Alas1	936.04	980.349	890.632	417.823	282.177	223.677	236.428	431.632	473.921	131.175	155.822	100.429	136.047	225.702	226.425	182.018	185.369	168.601
211560_s_at	ALAS2	50	50	50	50	50	50	50	50	50	50	50	50	50	50	50	50	50	50	50	50	50	50	50	63.4184	899.613	810.027	928.253	1451675_a_at	Alas2	861.028	963.165	928.291	20	20	32.0347	20.6252	20	20	20	20	20	20	85.0033	39.9779	31.3136	83.592	20
201952_at	ALCAM	396.158	431.259	389.278	602.26	578.189	476.469	746.098	784.505	693.987	2706.03	2514.28	2770.95	4851.75	5016.95	5748.68	5938.16	5961.42	5397.05	4002.95	3878.4	4415.8	1780.75	1919.26	2004.28	1942.81	1831.6	1606.93	1426300_at	Alcam	1686.03	1711.99	1657.32	455.978	473.75	495.174	538.93	660.257	605.683	23.7807	20	20	20	20.087	133.611	109.59	199.165	235.527
227592_at	ALDH16A1	172.244	196.309	159.063	165.749	177.816	162.537	204.881	213.524	203.542	256.49	229.916	250.156	287.878	202.95	251.442	269.554	370.372	369.241	195.709	259.123	244.708	189.635	176.044	231.72	58.2897	50	51.0088	1423731_at	Aldh16a1	159.111	147.831	164.335	125.735	137.075	298.529	305.672	318.115	308.66	116.382	126.362	72.3426	101.266	97.9078	91.123	155.633	121.279	135.599
222416_at	ALDH18A1	719.752	812.075	762.013	852.038	929.227	753.586	723.608	567.008	698.82	709.472	686.733	715.008	329.823	252.19	319.718	174.744	256.812	296.113	473.898	396.309	393.051	50	61.2098	93.9315	50	50	50	1437325_x_at	Aldh18a1	87.8484	92.4903	66.6732	139.152	169.103	273.251	252.318	171.933	148.085	636.252	475.978	250.722	229.74	404.047	386.988	165.988	883.215	1110.45
201425_at	ALDH2	333.158	357.234	324.006	300.526	316.604	275.162	630.021	597.711	728.088	2316.95	2169.03	2073.42	6654.03	6042.35	5405.96	8985.51	9732.74	9118.64	7650.05	7714.06	8160.31	8391.53	8436.05	8683.42	758.777	728.528	631.426	1448143_at	Aldh2	1594.31	1519.94	1604.41	1545.86	1059.58	798.75	830.696	498.669	607.407	163.281	201.421	109.638	134.674	125.386	135.151	1392.82	562.869	838.598
205640_at	ALDH3B1	113.876	85.6483	98.1057	50	50	66.6656	89.4397	89.2418	50	391.813	322.157	303.078	102.788	96.235	50	1011.05	1002.42	905.222	50	54.876	133.332	884.162	965.68	962.441	254.318	268.629	206.167	1452301_at	Aldh3b1	133.424	122.205	124.765	481.009	390.118	304.135	271.743	45.8798	42.642	20	22.4602	20	20	20	20	175.444	56.2195	72.8435
221589_s_at	ALDH6A1	246.225	221.59	228.167	265.697	265.154	227.427	249.595	218.627	233.245	188.815	214.431	224.404	295.077	346.4	403.3	202.261	290.77	330.885	334.977	286.646	360.357	115.561	146.202	156.293	50	50	50	1448104_at	Aldh6a1	37.9323	36.4749	31.3321	102.915	178.721	52.7121	58.6712	41.3576	59.2941	110.34	79.5936	58.0399	69.0487	135.86	97.0357	110.231	80.0168	77.5773
208950_s_at	ALDH7A1	50	50	50	51.0158	50	70.0997	63.8885	55.8313	58.3147	77.907	77.441	56.636	161.351	251.063	252.252	61.2933	104.462	81.6611	141.678	203.164	172.719	50	69.2887	60.2548	99.6773	111.341	83.0424	1460167_at	Aldh7a1	27.1538	28.1755	22.6687	157.411	141.063	130.994	127.452	96.3972	119.425	64.5031	85.3687	32.5353	30.8721	66.8281	93.6147	125.596	60.8645	81.4569
202022_at	ALDOC	228.733	210.809	250.188	184.727	201.446	260.959	187.674	204.828	221.425	152.294	177.471	130.778	116.669	126.881	100.028	113.67	115.199	127.355	115.579	80.1236	121.778	119.939	94.8237	108.476	152.955	185.092	85.9613	1451461_a_at	Aldoc	20	20	20	506.875	384.808	242.837	244.887	51.4132	48.915	33.0022	25.3101	20	20	39.6149	21.3425	69.8249	20.9486	27.9747
225621_at	ALG2	881.667	853.709	863.464	987.098	1013.15	929.036	725.991	792.453	774.054	1004.26	1000.76	967.667	1830.53	1860.18	1861.64	574.032	593.678	631.977	423.446	381.986	529.882	732.226	847.331	792.487	206.581	219.678	188.541	1421059_a_at	Alg2	116.859	104.698	78.6977	240.656	278.812	112.451	125.84	79.0898	85.4385	98.2819	88.4542	73.5151	78.2567	119.088	136.568	72.7397	69.5808	79.9367
203545_at	ALG8	435.045	448.257	508.385	539.228	553.839	470.198	379.63	397.108	402.172	624.138	542.318	597.791	687.081	666.809	755.791	448.613	612.091	591.868	538.498	498.568	512.233	384.898	410.301	476.133	50	50	50	1455887_at	Alg8	79.1217	79.8536	95.7772	242.536	245.445	480.313	413.374	299.947	357.684	109.721	121.399	182.475	162.48	188.123	234.679	158.621	104.18	122.676
205621_at	ALKBH1	231.34	272.65	244.487	319.588	321.268	288.505	239.864	222.663	233.899	247.96	286.021	304.225	127.18	135.405	133.896	107.467	121.154	84.5462	61.502	66.304	64.8276	224.458	269.554	248.379	120.606	144.365	151.835	1434660_at	Alkbh1	129.499	113.84	132.067	456.132	518.611	608.52	532.562	489.476	505.586	399.652	424.489	789.664	659.846	844.067	612.637	786.587	668.822	690.932
225625_at	ALKBH2	131.112	122.484	157.801	223.896	237.006	203.027	236.78	173.823	238.291	208.489	176.424	184.849	229.726	181.456	252.68	149.389	138.069	179.977	199.504	186.061	218.949	92.7904	92.9224	72.2885	50	50	50	1455673_at	Alkbh2	20	22.2197	20	135.101	111.351	91.8135	103.031	73.6792	67.4307	209.861	225.669	41.2842	45.5718	92.1761	85.6275	83.7093	76.2423	95.3286
235610_at	ALKBH8	202.809	159.952	188.273	201.963	225.513	212.7	177.956	184.673	195.223	178.108	191.417	136.977	75.9491	60.5161	104.346	61.2609	68.7655	73.5452	93.3186	73.7078	50.9895	86.733	77.6043	71.7876	50	50	50	1429521_at	Alkbh8	63.2768	66.7108	48.5925	77.4221	95.5056	65.7765	70.786	102.192	95.147	171.98	167.226	109.63	113.148	240.949	328.59	175.773	225.585	263.353
204446_s_at	ALOX5	564.508	594.079	619.694	320.869	379.84	264.346	560.839	494.583	512.487	4965.95	4654.05	5070.97	431.452	446.356	98.2642	2385.57	2422.67	2094.99	74.1803	102.197	602.451	5386.74	5681.76	5577.96	8881.32	8577.66	7178.47	1441962_at	Alox5	203.389	208.406	178.051	41.9147	21.9223	20	20	20	20	20	20	22.7532	32.1718	20	20	21.9635	20	20
204174_at	ALOX5AP	3027.94	3084.9	2958.94	1829.32	1660.47	1684.58	1821.98	1888.01	1808.58	1631.95	1657.49	1675.65	6508.19	6598.87	6462.61	437.828	831.378	491.864	115.196	166.164	1120.52	1139.45	1327.87	1323.48	5862.22	5205.06	4386	1452016_at	Alox5ap	2492.15	2496.61	2469.55	5299.49	5483.92	4583.09	4140.88	4481.24	4468.53	20	20	20.6278	20	64.6353	40.3953	71.7066	20	20
226291_at	ALS2	297.168	260.795	281.358	212.127	201.672	217.017	152.517	134.311	172.601	210.604	251.31	214.037	254.925	238.819	149.148	108.866	109.243	188.249	124.293	115.972	118.933	192.225	166.412	161.478	114.209	115.624	108.514	1417783_at	Als2	489.898	541.626	411.618	1098.22	1234.48	325.46	292.158	118.877	120.535	150.274	97.3404	70.6452	39.1215	94.6765	126.041	124.566	177.253	173.425
226431_at	ALS2CR13	697.13	714.029	683.76	1235.79	1313.8	1273.11	1023.88	1028.83	1060.01	2598.63	2610	2602.4	326.745	462.999	460.149	1020.36	518.005	1071.71	1635.02	1208.75	1002.74	1827.29	1727.56	1771.09	842.063	926.337	805.872	1434010_at	Als2cr13	282.573	224.556	205.228	500.838	654.346	371.074	376.255	412.231	370.554	400.146	320.548	359.419	393.861	594.783	343.064	517.185	701.062	793.965
223266_at	ALS2CR2	274.628	336.185	334.307	427.261	360.751	337.604	290.661	306.952	329.924	645.785	626.785	613.141	500.807	403.132	432.862	510.97	593.565	611.2	755.988	642.94	778.047	598.453	723.405	745.88	3874.9	3908.42	3837.23	1433544_at	Als2cr2	157.444	166.477	149.144	248.488	251.244	240.307	265.382	130.922	149.609	135.964	146.412	122.593	97.7997	117.29	109.217	304.226	310.39	398.681
1553956_at	ALS2CR4	69.1509	75.1437	71.6361	72.9161	65.4805	94.6305	65.859	70.6647	50	62.4955	50	50.0916	88.8712	83.3131	81.9539	53.27	60.3931	50	134.98	138.264	108.046	50	50	50	80.818	89.0263	101.831	1435661_at	Als2cr4	138.944	116.537	162.936	53.0576	27.5295	43.0614	36.1621	44.0392	38.9114	44.1061	56.9902	63.8155	63.23	69.6953	126.475	76.6464	26.3013	27.1901
227841_at	AMDHD2	93.7484	71.5656	107.005	86.8735	69.3364	86.8173	77.8026	67.0495	110.659	88.454	92.1235	50	254.933	181.645	166.776	110.277	99.0574	142.132	59.7966	81.5581	53.8917	117.153	50	50	83.4053	107.984	93.8681	1434855_at	Amdhd2	1014.13	986.444	918.436	432.66	453.513	409.363	310.032	490.128	479.726	398.804	407.093	109.835	123.458	61.778	41.8987	218.424	230.969	234.471
202204_s_at	AMFR	300.914	284.391	290.511	279.063	225.101	268.835	293.54	341.183	273.638	463.829	432.326	470.565	534.085	345.513	337.451	444.456	355.961	549.145	612.232	574.845	569.046	276.723	320.45	318.518	79.3313	69.9496	71.1829	1450102_a_at	Amfr	1033.33	1027.19	988.67	1064.53	1129.01	543.235	540.83	477.061	528.258	430.554	587.812	383.518	428.665	195.467	329.609	522.765	707.809	747.057
207992_s_at	AMPD3	82.7485	80.7514	107.411	223.151	224.072	272.102	317.228	310.528	378.775	779.96	655.9	710.026	181.529	92.3144	143.384	324.718	271.562	520.999	255.812	354.123	290.331	424.336	550.111	467.179	932.562	812.422	737.335	1422573_at	Ampd3	613.202	648.719	594.806	321.948	410.755	520.508	548.998	542.335	489.395	20	20	66.3285	70.8337	217.135	91.4298	159.495	48.8597	65.0637
229457_at	ANKHD1	429.545	466.467	447.464	526.659	487.229	467.131	488.444	514.272	514.621	421.146	404.12	325.534	691.312	710.433	663.574	565.099	578.966	721.757	379.494	408.998	636.82	257.623	264.545	265.38	155.99	167.295	171.863	1453023_at	Ankhd1	479.949	491.42	431.134	622.177	588.794	766.717	613.797	679.502	687.193	975.96	772.294	497.366	449.463	1657.65	702.249	747.14	711.274	890.531
212798_s_at	ANKMY2	1122.66	1207.1	1076.53	1019.76	973.081	1006.19	705.527	779.282	769.337	850.654	908.364	903.163	1098.6	1092.58	1132.57	319.256	395.577	542.193	1002.42	840.297	828.357	409.413	416.801	432.435	193.84	196.866	180.599	1425482_s_at	Ankmy2	54.1765	61.0532	57.5444	195.337	193.583	201.484	208.322	164.88	200.237	267.569	257.035	178.381	138.66	382.175	207.875	128.451	84.2307	108.097
216550_x_at	ANKRD12	1469.07	1410.74	1454.92	1777.56	1497.4	1879.85	1892.23	1868.03	1389.31	1599.54	1555.41	1348	1675.64	1969.07	1330.45	466.808	716.529	673.073	836.903	951.453	1097.94	484.934	520.086	671.189	656.287	796.787	1165.89	1440193_at	Ankrd12	287.537	241.559	226.672	530.559	802.118	467.239	542.429	304.177	228.656	914.487	679.708	708.57	676.3	1646.02	1018.62	617.967	1264.49	1438.64
226205_at	ANKRD13D	244.912	177.212	226.635	192.251	199.07	202.469	275.328	252.041	281.762	150.871	199.911	155.258	174.897	155.505	170.957	227.752	294.211	293.038	129.337	140.849	126.866	209.596	202.713	225.348	423.003	431.39	313.061	1447738_s_at	Ankrd13d	76.685	70.3503	91.9199	120.902	129.108	96.2658	70.9796	149.164	120.743	286.912	246.691	405.973	357.089	216.71	183.628	173.25	224.727	228.99
240339_at	ANKRD23	211.639	256.903	225.575	299.418	257.396	252.592	266.803	305.863	243.982	206.008	172.008	185.549	370.99	316.344	273.66	50	55.9745	71.3969	77.3879	82.2722	109.097	50	50	50	50	50	50	1428183_at	Ankrd23	20	20	20	60.4412	54.3259	57.3663	60.6926	43.6811	48.072	219.469	172.696	41.7787	39.317	125.827	52.9324	77.845	82.6382	95.8534
221522_at	ANKRD27	990.588	1171.01	1049.05	1176.76	1013.38	1110.45	1053.67	1016.96	938.353	933.871	841.249	866.232	656.582	651.318	592.281	550.236	530.068	611.61	500.271	402.064	473.151	501.649	588.094	636.601	306.505	318.598	310.971	1454717_at	Ankrd27	234.678	225.614	177.854	415.199	526.023	233.618	183.171	349.306	305.366	244.051	277.617	139.1	142.807	112.932	173.274	99.145	136.271	162.208
226025_at	ANKRD28	810.659	918.222	828.056	552.676	655.76	770.446	509.878	627.193	520.241	587.442	776.759	604.732	580.78	675.901	661.451	178.889	212.724	212.272	373.284	352.99	228.48	1940.95	2012.97	1433.26	245.409	301.042	229.435	1434630_at	Ankrd28	39.0854	43.8989	36.2895	153.115	185.182	107.772	91.3162	148.212	124.477	20	36.7751	25.9428	50.7016	41.0637	78.2595	236.026	103.739	116.901
223542_at	ANKRD32	340.738	333.313	322.61	663.065	754.506	665.356	541.211	447.202	516.716	279.871	247.126	283.784	124.894	147.336	148.94	128.463	105.065	140.273	101.309	87.5102	117.184	80.21	118.454	114.203	336.023	409.796	381.359	1423577_at	Ankrd32	37.4845	38.8693	27.6007	69.1965	85.4823	56.8955	58.0571	84.8796	96.3112	65.6523	72.0403	51.4945	48.8907	62.2624	126.955	103.907	133.083	113.33
238807_at	ANKRD46	351.78	336.532	330.753	506.361	491.533	404.787	334.28	327.964	301.154	311.595	263.847	298.247	214.314	193.545	216.869	158.907	190.624	173.006	135.019	134.99	163.821	172.294	161.642	173.526	50	50	50	1428063_at	Ankrd46	142.162	149.947	109.89	259.342	273.226	206.316	203.281	172.075	174.026	222.419	187.778	197.413	163.62	477.048	534.149	261.991	244.66	221.496
225731_at	ANKRD50	99.179	87.9299	95.5403	57.9448	53.2085	57.8326	81.7968	67.2621	94.4381	319.072	323.013	290.501	143.897	143.336	200.257	316.983	444.643	524.271	482.864	449.341	535.645	893.995	919.375	878.331	85.0045	117.104	74.8895	1435880_at	Ankrd50	82.9162	86.0159	62.0345	110.598	129.949	129.666	114.585	264.959	254.068	461.353	452.683	150	129.643	254.743	215.359	39.2352	82.7732	104.375
227303_at	ANKS3	156.211	185.552	172.64	165.48	181.707	161.773	202.331	189.393	137.176	123.654	128.216	105.662	230.37	204.249	243.798	111.883	106.55	108.462	89.2932	89.1764	125.451	68.1213	65.6412	71.2004	50	50	50	1419701_s_at	Anks3	112.538	111.904	93.1855	637.12	616.251	309.189	309.024	379.438	386.745	412.444	380.347	225.141	183.625	388.984	216.728	415.315	399.712	534.92
201051_at	ANP32A	2306.16	2368.96	2276.12	2062.55	1905.54	2433.44	1747.57	1636.16	1709.2	2604.93	2744.28	2620.52	1804.89	2500.69	1869.42	2182.38	2301.89	2198.67	1810.98	1910.06	1965.08	2581.78	2886.2	2709.96	4863.7	4655.25	4891.3	1434555_at	Anp32a	249.259	231.576	199.697	780.512	685.993	380.964	412.281	774.271	949.385	1187.82	1274.49	634.127	704.311	1022.73	479.773	885.785	596.033	736.931
202888_s_at	ANPEP	91.4318	74.3206	77.7156	55.5404	68.3165	50	88.4238	93.8289	106.348	331.283	320	288.262	50	50	50	281.242	420.563	387.343	1457.37	1806.65	1446.48	930.987	1025.97	1033.89	2675.53	3079.96	2530.52	1421424_a_at	Anpep	165.218	169.562	135.799	20	20	160.679	97.3711	111.602	81.8937	20	20	20	20	20	20	20	20	20
225524_at	ANTXR2	356.369	317.984	319.069	710.291	710.845	720.94	1233.04	1289.87	1283.24	1533.55	1463.46	1435.03	2202.06	2135.71	2497.07	1743.46	1633.94	1783.12	1308.16	1282.12	1615.8	1415.14	1542.71	1554.95	2929.53	3015.62	2662.14	1426708_at	Antxr2	340.164	362.017	315.618	746.525	815.018	497.05	480.456	559.202	526.655	544.478	515.784	171.945	163.406	289.744	220.561	166.676	124.462	116.539
201012_at	ANXA1	6749.29	6582.71	6992.68	6137.14	5994.03	5733.38	5770.41	6306.77	6008.93	3817.05	3470.77	3557.28	889.429	1274.68	1016.27	8439.7	9225.1	8940.93	5207.74	3396.33	4707.65	9563.03	9560.35	9917.3	1307.53	1248.3	1156.21	1448213_at	Anxa1	4147.43	4841.88	4491.62	291.55	97.9309	2936.63	2609.16	1540.76	1709.27	3207.23	3375.78	93.2083	121.244	133.892	427.63	559.67	71.6868	110.465
201590_x_at	ANXA2	4470.12	5231.93	4642.75	3865.8	3766.35	3137.29	3325.21	3497.88	3399.89	4962.67	4606.91	5626.77	3700	3324.68	3711.83	8004.62	8225.58	8276.09	6845.45	7010.8	7562.57	6337.88	6971.81	7442.32	311.481	292.394	239.751	1419091_a_at	Anxa2	4790.53	4928.52	4488.3	2341.32	1504.17	683.175	686.651	1751.05	1936.62	4616.28	5236.62	224.513	221.15	551.989	623.693	152.914	51.0098	117.268
209369_at	ANXA3	50	50	50	50	50	50	50	50	66.4854	173.761	190.439	154.363	50	50	50	50	50	50	50	50	50	3148.67	3527.45	3664.59	3631.17	3409.93	3034.29	1460330_at	Anxa3	1133.85	1187.06	1132.26	23.1592	30.9663	248.425	218.684	889.013	1177.45	20	20	20	20	33.2491	20.6688	20	20	20
201301_s_at	ANXA4	2046.82	2065.95	1952.2	971.279	874.605	874.817	609.818	692.039	738.601	2306.07	2556.46	2391.28	1299.54	1225.24	1434.48	1943.6	2270.87	1998.29	3321.87	2890.22	2728.82	1414.23	1524.97	1418.43	184.637	198.319	179.042	1421223_a_at	Anxa4	4433.63	4534.78	4003.13	508.019	579.793	544.207	579.701	833.307	929.621	124.346	118.945	20	20	22.5103	35.5799	158.077	67.4305	72.1633
200782_at	ANXA5	1563.72	1669.82	1582.72	1630.32	1575.89	1510.51	1716.33	2119.14	1644.4	2877	3161.79	3017.78	2399.61	1212.78	1243.26	7160.85	7374.83	6707.27	5157.89	4419.08	5259.26	5093.25	5391.12	5205.8	698.311	747.662	675.454	1425567_a_at	Anxa5	5870.15	6018.22	5877.17	2021.25	2297.21	2008.07	1867.31	2357.79	2330.76	485.244	495.518	497.401	556.885	774.069	835.485	383.674	210.031	211.476
200982_s_at	ANXA6	2459.63	2652.75	2382.22	1962.27	2037.28	1597.37	1712.37	1812.61	1667.26	1600.95	1532.5	1793.4	589.326	299.282	970.769	968.791	1379.83	1596.07	1876.27	2365.8	1473.27	1340.41	1335.46	1393.52	80.0261	88.2938	72.0223	1415818_at	Anxa6	178.88	204.298	159.168	913.356	591.612	2663.1	2370.62	2075.56	2042.33	2164.84	2397.7	1298.43	1555.45	1879.08	1651.48	662.141	323.357	345.879
205639_at	AOAH	2334.36	2473.69	2280.3	1062.23	1051.36	967.496	423.364	385.709	451.962	645.241	626.088	659.572	95.7125	50	50	2581.46	2470.12	2293.34	904.292	936.324	1178.86	2238.34	2296	2437.98	2076.55	2113.58	1853.02	1450764_at	Aoah	51.4854	46.5211	34.8856	20	20	20	20	20	20	484.979	456.672	20	20	20	20	20	20	20
227021_at	AOF1	177.987	168.125	173.693	69.1718	101.579	120.453	123.964	88.3211	103.435	419.455	375.586	360.493	165.316	129.065	131.666	579.626	520.089	581.329	999.701	1090.07	748.978	448.575	460.761	403.357	276.258	335.94	276.266	1433649_at	Aof1	79.5258	82.9646	69.1518	557.474	687.643	127.69	150.054	127.674	144.422	140.391	133.305	185.909	144.977	198.128	276.961	108.995	127.345	158.539
205423_at	AP1B1	202.71	192.457	206.494	152.946	147.742	154.564	232.891	225.488	248.694	361.447	294.356	299.447	264.781	186.345	261.967	762.053	887.352	898.133	481.68	592.377	606.656	352.114	370.206	391.132	50	62.8966	50	1416279_at	Ap1b1	186.666	181.262	182.343	513.001	396.771	1111.46	922.664	684.182	642.308	887.988	866.061	402.169	491.085	771.737	366.093	506.932	390.173	479.161
222715_s_at	AP1GBP1	986.641	971.427	997.063	1190.01	1161.03	1077.19	883.893	878.598	812.097	862.138	831.663	741.165	405.272	315.37	426.934	165.813	173.001	234.821	272.253	285.569	296.436	207.958	218.47	215.332	301.738	284.061	225.602	1457695_at	Ap1gbp1	48.9573	48.1703	42.0801	200.51	229.339	476.593	461.356	172.944	165.803	212.469	224.352	138.555	102.841	186.196	82.7593	158.746	121.71	140.146
230264_s_at	AP1S2	2014.64	1914.42	2023.53	1661.13	1615.4	1657.78	2158.03	2417.84	2418.27	4471.61	4538.24	4559.31	5715.19	5604.23	5390.88	7366.57	7962.48	8585.02	7370.65	6914.18	6578.12	9725.09	10002.6	10182.6	3009.76	3077.16	2801.32	1447903_x_at	Ap1s2	859.744	864.913	703.946	510.236	511.879	658.667	645.763	2051.72	2068.53	679.139	672.64	430.164	298.77	415.247	400.502	503.596	289.224	279.313
211047_x_at	AP2S1	1058.1	1241.76	1011.83	985.533	1037.05	865.28	1219.04	1266.24	1324.27	1417.16	1394.56	1493.51	2686.94	2185.39	3038.52	4180.24	5196.44	4785.56	3893.02	3883.5	4628.44	2350.03	2542.96	2637.99	500.418	567.083	505.228	1433612_at	Ap2s1	1377.47	1364.7	1278.7	875.709	515.536	963.287	1286.26	741.662	1066.23	380.38	607.77	322.057	391.507	455.819	442.368	497.823	407.315	514.588
202442_at	AP3S1	2019.58	2212.83	1914.7	2085.82	2260.73	1854.73	1870.94	1840.86	1826.08	2340.6	2398.63	2440.83	4327.84	4741.66	4235.64	2506.96	2951.85	2504.41	3086.92	2686.4	2814.43	2743.5	2995.69	2851.53	2168.79	2250.26	1961.9	1422593_at	Ap3s1	2231.86	2302.49	2118.47	1257.34	1197.27	2195.08	2313.13	1099.4	1180.07	1389.39	1476.06	855.169	614.596	1390.57	1604.63	338.279	513.751	566.892
231714_s_at	AP4B1	1821.35	1810.18	1799.17	1579.21	1621.12	1456.49	1164.17	1156.13	1246.31	1197.08	1145.06	1277.97	1157.93	885.177	1033.19	593.325	706.44	754.044	714.498	759.51	727.94	625.382	649.988	704.285	118.547	174	107.075	1416631_at	Ap4b1	106.566	102.721	82.3016	208.136	238.781	156.926	133.998	196.468	196.041	372.079	358.855	214.775	177.304	189.018	162.776	528.708	362.438	438.386
204859_s_at	APAF1	861.306	1009.52	895.898	701.008	731.323	648.537	856.503	851.522	790.819	1078.76	1147.69	2565.9	1005.53	991.817	947.423	2312.2	2502.75	2245.06	1584.57	1300.92	1556.95	1915.63	2119.68	1991.71	3465.48	3395.43	3185.12	1450223_at	Apaf1	142.551	140.107	135.157	25.8369	29.445	79.5181	54.3714	48.8575	51.8759	25.6864	37.2425	20	20	30.1874	37.6347	20	20	20
230925_at	APBB1IP	2842.28	3130.34	2969.55	2919.85	2995.85	2668.34	2669.24	2713.23	2465.57	2848.38	2500.13	3237.9	2263.35	2017.92	2092.95	1418.29	1493.39	1770.45	1595.1	1351.24	1841.93	2307.06	2799.27	2477.22	6209.9	6107.37	4665.87	1443145_at	Apbb1ip	24.6901	28.4436	21.9478	74.4262	121.632	34.2905	30.3898	151.413	70.937	151.451	122.66	249.326	134.061	220.175	89.2484	41.8764	104.82	72.6861
203525_s_at	APC	447.83	413.324	444.616	347.19	388.173	366.644	331.533	320.255	339.659	411.173	423.227	350.63	225.29	246.273	251.322	227.19	251.375	310.577	349.481	261.317	280.667	256.991	201.941	267.213	870.214	941.451	872.136	1420956_at	Apc	145.325	134.422	107.118	640.202	808.835	256.308	262.219	149.787	169.762	171.956	216.11	240.667	198.849	106.812	158.008	230.182	266.543	241.045
201284_s_at	APEH	498.879	464.732	554.9	519.003	494.633	427.255	553.534	525.243	481.479	436.317	380.426	384.866	737.758	554.953	845.495	632.303	974.351	1125.22	772.17	954.188	827.805	310.823	316.053	341.316	129.536	139.253	105.618	1426030_a_at	Apeh	250.734	234.634	196.921	741.794	628.378	675.043	654.803	591.336	685.564	932.997	1194.21	346.79	504.526	1103.76	797.539	962.237	531.972	602.223
210027_s_at	APEX1	1882.44	2032.73	1699.54	2664.45	2637.75	2282.41	2452.62	2526.34	2459.37	2706.33	2734.11	3168.52	4007.57	3735.3	4388.42	4149.64	4955.04	4008.47	3857.92	3760.84	4214.36	2119.44	2374.17	2508.82	50	50	50	1437715_x_at	Apex1	414.9	401.65	319.368	764.319	821.277	1008.46	1003.86	912.555	1020.31	276.84	226.485	683.751	928.957	1373.74	1732.24	827.053	1081.11	1295.22
218389_s_at	APH1A	528.543	638.165	581.442	430.723	329.492	366.619	1109.42	1081.4	681.912	483.187	422.695	509.25	1327.99	1227.53	1206.54	931.471	1034.16	1329.83	1885.85	1545.21	1079.16	519.114	623.809	656.092	305.506	243.647	158.134	1424980_s_at	Aph1a	216.242	218.526	202.939	633.752	465.659	451.562	426.959	390.701	352.892	335.863	349.799	169.206	190.865	149.863	179.562	113.037	201.969	219.626
221036_s_at	APH1B	123.354	128.632	145.579	101.639	82.5347	102.155	107.747	111.619	108.63	202.79	237.418	227.328	113.162	53.5276	83.4429	104.187	100.006	75.4274	75.9461	68.3233	91.2356	233.069	296.699	260.12	279.432	305.256	293.646	1435793_at	Aph1b	69.946	62.9743	49.9146	75.6161	96.0814	167.831	200.044	128.72	124.553	20	20	20	20	20	20	20	20	20
218698_at	APIP	513.098	511.048	433.93	563.283	502.8	531.216	465.596	473.06	560.943	637.266	627.055	543.29	737.227	705.816	835.299	1636.4	1638.71	1537.1	1863.83	1498.47	1522.06	546.205	689.708	650.972	125.182	143.215	112.785	1418254_at	Apip	193.897	155.175	132.773	622.537	602.01	780.198	909.772	699.381	656.42	219.112	200.252	180.579	150.917	149.536	243.439	345.416	372.739	353.209
208704_x_at	APLP2	1167.02	1434.83	1191.87	774.785	905.63	648.36	913.512	1038.76	1009.76	2189.36	2140.14	2357.26	534.573	603.947	632.285	3717.44	4586.46	3433.38	1377.49	1344.98	1666.37	5901.03	6106.47	6127.97	2886.55	2848.34	2406.2	1423739_x_at	Aplp2	890.398	834.887	935.151	412.705	485.252	489.724	439.115	638.37	672.025	1431.85	1489.05	317.524	231.879	442.829	396.384	399.302	508.016	594.533
225427_s_at	APOA1BP	913.668	917.201	884.14	710.751	741.445	609.779	738.409	734.427	763.669	741.231	726.752	651.975	1205.59	886.361	1198.38	559.507	672.808	680.204	669.471	689.661	976.91	280.311	296.363	330.69	50	50	51.3043	1415727_at	Apoa1bp	291.082	301.198	254.586	1375.58	1091.69	1053.06	1229.86	933.624	1103.84	698.731	837.985	316.65	302.725	342.528	316.837	584.253	594.994	650.246
220023_at	APOB48R	229.268	212.837	250.314	107.465	129.931	105.59	78.9632	97.8425	79.0972	81.7718	95.6054	95.6851	137.777	98.6591	54.4247	663.49	726.447	850.395	783.223	711.5	558.949	225.894	245.501	271.584	677.981	739.779	561.359	1420382_at	Apob48r	870.123	854.476	772.398	111.992	62.4539	1842.79	2367.76	1285.61	1582	1705.7	1704.88	82.7384	89.159	41.1493	62.2737	20	20	20
200602_at	APP	808.354	870.557	906.393	953.505	1036.77	913.927	1788.56	1770.92	1712.15	3885.45	3528.91	3661.32	6821.33	6981.18	6513.77	1539.83	1918.64	1815.42	1861.37	1847.5	2649.15	7034.99	6797.51	7276.75	565.678	595.694	373.424	1427442_a_at	App	3076.78	3134.74	2712.81	317.428	441.03	557.136	555.653	1967.87	1863.61	20	20.8935	50.1908	52.3425	289.897	84.7277	22.004	20	20
202630_at	APPBP2	450.4	411.981	382.478	545.823	544.595	499.754	488.037	429.932	500.038	377.48	425.324	382.808	180.602	198.456	249.012	149.913	156.03	208.572	155.751	118.79	118.125	289.293	285.146	290.934	219.619	309.465	235.091	1451251_at	Appbp2	458.679	427.408	377.254	226.803	331.909	395.927	380.021	287.654	255.869	393.147	344.982	367.054	398.324	1019.18	586.205	438.961	521.96	403.169
207956_x_at	APRIN	813.29	1024.18	869.53	708.26	810.179	627.302	628.678	577.707	559.507	774.504	781.41	790.368	267.41	338.078	353.86	571.852	399.924	454.861	363.795	358.138	281.842	684.087	733.663	672.97	739.71	775.373	636.274	1435242_at	Aprin	83.1002	89.6409	83.5937	229.135	256.718	199.424	182.305	216.395	250.902	424.001	522.433	224.208	170.335	490.229	341.221	305.039	278.658	264.871
213892_s_at	APRT	885.084	844.918	1000.21	1278.03	1243.92	1129.74	1509.68	1415.36	1377.9	1044.12	855.116	863.961	1563.71	1379.71	1526.24	1155.17	1456.64	1463.5	1043.86	1109.71	1380.82	790.663	806.662	893.385	59.5978	61.7127	79.5638	1423801_a_at	Aprt	916.028	832.548	881.768	282.897	176.263	403.689	390.255	281.817	382.453	223.26	268.969	541.788	702.698	809.607	952.524	462.235	362.934	347.876
201526_at	ARF5	260.065	212.794	246.156	150.517	168.532	166.484	208.948	219.769	254.836	188.455	175.349	170.204	475.634	378.786	470.566	742.477	855.823	906.773	477.326	526.071	554.374	449.281	405.359	446.898	428.549	446.907	432.546	1422807_at	Arf5	406.467	418.982	380.23	92.6975	107.47	141.306	147.106	83.0639	109.187	100.337	130.551	74.2485	94.5478	33.5048	23.2237	69.189	65.6109	37.2869
217888_s_at	ARFGAP1	344.821	297.99	309.084	228.115	254.597	255.121	336.444	311.487	340.77	214.016	205.868	231.757	251.216	225.332	199.904	223.219	247.995	280.808	179.241	165.78	216.849	159.738	170.714	147.115	89.6029	89.0255	67.1551	1427245_at	Arfgap1	82.8015	77.9433	74.0505	249.666	282.785	301.614	282.84	320.293	303.856	537.247	521.838	180.191	239.165	255.432	241.974	285.024	307.986	315.724
218230_at	ARFIP1	2061.11	2095.65	1989.84	1583.82	1510.93	1463.97	1148.66	1136.69	1183.57	1997.25	2067.7	2147.15	193.306	205.026	304.857	747.379	834.2	984.593	752.305	464.501	617.999	2237.25	2345.21	2108.14	4597.48	4437.63	3898.3	1454916_s_at	Arfip1	272.341	228.902	228.675	571.88	834.846	625.602	574.573	507.629	540.932	966.645	957.503	569.742	682.911	731.296	492.982	448.871	355.185	315.956
202109_at	ARFIP2	237.758	232.752	242.806	258.865	305.01	232.39	321.779	283.471	263.693	230.368	183.725	179.929	281.331	283.28	270.156	290.895	492.391	427.751	210.043	250.558	335.34	126.99	147.419	149.492	62.7601	66.5577	52.687	1424240_at	Arfip2	76.3401	75.7371	57.5918	206.618	213.283	329.193	404.168	211.99	233.262	212.003	54.3584	62.4007	65.3356	81.2086	96.559	222.376	245.195	432.532
207606_s_at	ARHGAP12	586.55	569.438	589.458	446.154	419.332	458.9	382.077	324.21	340.509	308.782	354.01	293.533	354.063	418.452	301.48	86.5296	65.9084	102.038	145.902	171.261	119.577	157.951	179.921	181.478	161.075	199.8	165.931	1451525_at	Arhgap12	183.225	159.921	108.766	182.652	283.983	125.119	129.727	113.248	151.548	52.2678	84.027	161.887	109.865	84.4582	124.05	112.635	160.599	195.303
218870_at	ARHGAP15	2801.48	2987.98	2761.66	3638.76	3659.2	3234.25	3404.82	3742.4	3501.65	2813.96	2827.1	3068.36	1404.4	1561.36	1599.08	1417.3	1456.74	1757.75	1051.1	1003.46	1229.27	1100.3	1464.53	1378.51	3135.41	2996.78	2755.69	1435959_at	Arhgap15	216.486	218.047	201.488	1357.42	1545.68	1517.01	1447.35	1800.62	1788.89	1328.03	1615.42	2120.77	2291.13	1637.39	1464.47	1712.43	1193.81	1340.89
218076_s_at	ARHGAP17	572.022	568.868	538.808	462.374	650.717	519.912	618.064	627.988	487.726	1489.8	1488.06	1681.11	1978.81	1575.18	1995.01	676.66	866.498	960.365	1264.91	1233.4	1338.74	582.272	544.211	458.307	152.832	115.353	93.8338	1426623_a_at	Arhgap17	581.524	656.894	510.101	1773.72	1530.5	809.849	775.103	654.943	682.029	424.313	403.129	245.095	224.119	232.905	208.202	1060.33	838.378	927.583
225171_at	ARHGAP18	660.83	711.721	679.576	405.269	430.561	424.659	333.349	457.451	343.76	484.163	466.093	516.011	1079.08	1058.09	1095.61	978.108	800.021	703.09	887.89	729.876	1038.11	1839.25	1940.98	1767.67	292.384	316.606	302.439	1426952_at	Arhgap18	90.2675	74.6858	83.6778	131.262	115.849	604.431	541.633	218.331	215.595	192.915	237.154	60.1858	70.2563	99.0261	140.631	76.0736	29.6854	25.2754
224764_at	ARHGAP21	559.804	500.179	525.601	384.096	445.139	390.475	465.211	487.628	479.512	645.498	608.232	616.598	1037.75	879.482	1002.77	1404.47	1129.3	1318.93	1520.29	1612.01	1474.22	1674.4	1811.66	1699.39	213.966	174.216	189.096	1428369_s_at	Arhgap21	94.1494	90.7112	60.3652	389.416	456.015	667.309	643.19	106.852	107.152	293.425	315.331	23.3098	20	35.7099	59.0692	69.7446	174.973	133.736
206298_at	ARHGAP22	50	50	50	50	50	50	50	50	50	50	50.357	50	50	50	50	341.816	192.248	228.165	283.976	333.743	391.14	50	50	50	50	50	50	1435108_at	Arhgap22	74.0786	66.8221	68.4654	30.9504	39.7339	1083.75	919.373	398.801	375.216	20	20	20	20	20	20	20	20	20
223422_s_at	ARHGAP24	50	50	51.0294	50	50	50	50	50	50.2604	1048.64	948.959	1105.1	520.506	599.56	1067.71	165.966	210.949	231.068	112.963	91.0409	136.961	574.463	604.769	629.627	328.752	337.665	324.148	1424842_a_at	Arhgap24	36.4876	39.9501	21.5157	197.515	204.5	20	20	20	20	20	20	20	20	20	20	190.21	174.168	230.642
38149_at	ARHGAP25	3017.05	3156.12	2879.55	2612.31	2418.04	2429.16	2098	2252.65	2195.06	2169.67	2263.14	2229.72	923.05	700.599	827.864	227.835	356.326	405.72	209.073	232.35	314.441	935.919	1090.32	1148.87	5046.51	4581.33	4123.87	1437072_at	Arhgap25	867.909	833.091	803.68	1042.14	1201.78	837.829	857.358	1202.62	1284.64	2932.77	2969.29	803.684	1054.45	2754.35	1402.81	2266.92	2671.2	2708.06
244548_at	ARHGAP26	1781.23	1751.55	1703.12	1124.66	1056.57	817.466	527.301	548.422	504.787	500.77	395.497	467.089	486.781	503.374	429.856	1120.56	1320.87	1495.7	293.365	321.207	834.891	1109.96	1445.95	1454.85	2570.26	2735.81	2387.37	1435694_at	Arhgap26	212.887	202.694	142.82	65.3806	48.4579	202.004	253.304	206.782	270.173	385.749	478.321	145.537	160.154	100.17	204.646	327.587	408.948	360.248
204425_at	ARHGAP4	380.454	386.588	394.703	378.681	389.791	368.455	575.186	574.619	620.536	387.283	351.623	345.418	672.32	478.186	541.485	465.397	559.416	639.667	388.105	475.892	455.989	213.233	234.864	210.854	208.545	163.925	155.674	1419296_at	Arhgap4	180.084	178.46	175.053	274.912	262.607	346.596	248.205	401.138	373.879	1202.28	1293.31	609.727	641.319	1499.85	610.064	1220.58	545.3	704.964
242110_at	ARHGAP5	307.043	305.299	300.78	275.47	300.721	289.702	264.086	227.815	273.192	458.611	456.112	398.035	1122.36	1600.9	845.741	386.779	582.675	871.197	1251.57	1719.85	1294.13	99.9801	107.83	114.956	50	66.1876	50	1450897_at	Arhgap5	211.328	177.604	163.122	548.176	589.558	441.662	479.738	218.265	207.028	109.954	91.2805	325.819	204.263	227.337	241.508	93.5971	221.031	191.688
206167_s_at	ARHGAP6	50	50	50	50	50	50	50	50	50	130.629	126.852	134.823	50	50	50	50	50	50	50	50	50	1659.88	1978.26	1949.58	77.3004	125.26	81.7008	1451867_x_at	Arhgap6	44.1582	47.5711	40.5348	863.567	970.628	236.262	323.678	1894.96	1551.6	77.3891	47.9408	20	20	20	51.4093	229.09	76.61	82.311
224451_x_at	ARHGAP9	4094.67	4460.58	4335.52	3585.72	3592.31	3026.65	3630.54	3718.02	3582.04	3113.83	2937.54	3255.98	5783.9	5176.35	5772.17	2956.96	3954.76	3751.89	1852.19	1671.42	2776.58	2987.24	3410.22	3694.11	9000.74	7922.61	6644.16	1436097_x_at	Arhgap9	408.385	396.051	416.923	1017.83	704.466	581.635	562.427	2171.75	2041.15	1657.37	2118.21	1180.91	1197.54	1674.76	803.951	741.04	311.097	313.608
1560445_x_at	ARHGEF1	1009.34	930.017	975.171	885.185	1009.68	1174.68	1475.15	1508.68	1136.84	916.845	952.151	827.052	1280.98	1397.96	705.786	968.38	1019.46	924.967	1686	1259.75	1254.83	1080.19	988.942	1054.14	1029.48	1800.31	2073.8	1421164_a_at	Arhgef1	553.29	483.801	449.437	309.16	267.43	361.408	240.494	555.112	452.789	1569.86	1372.12	1322.71	1154.66	1291.7	708.477	617.561	646.445	888.204
216620_s_at	ARHGEF10	131.082	126.957	133.284	50	57.5798	50	85.11	73.5651	70.9578	67.7148	78.0077	50	110.247	70.7599	55.3187	50	50	50	50	50	50	50	50	50	50	50	50	1452302_at	Arhgef10	20	20	20	222.513	248.479	46.9778	50.2364	39.8001	42.2948	20	20	20	20	25.7338	21.4146	20.6044	20	20
201334_s_at	ARHGEF12	861.536	776.458	826.68	416.72	476.04	455.102	291.529	258.868	285.818	391.285	408.643	314.575	273.651	222.502	293.034	144.824	148.178	158.013	494.076	522.12	395.399	1674.92	1682.92	1620.01	99.5446	107.558	120.917	1451159_at	Arhgef12	170.282	170.201	188.948	32.1787	30.8905	20	20	20	20	20.9617	20	72.8808	57.7147	92.0763	106.61	96.483	38.6909	40.3394
213039_at	ARHGEF18	1976.46	2003.12	2042.55	2553.19	2600.79	2405.93	3091.31	3170.75	3170.57	3054.12	2943.85	3362.35	959.828	757.278	826.531	1051.13	1244.88	1119.3	708.59	604.882	967.984	1303.7	1434.31	1352.63	1668.91	2133.9	1680.72	1418553_at	Arhgef18	106.352	111.939	85.3646	394.38	348.652	45.7074	69.0861	369.957	384.498	3159.47	2904.02	2109.63	1922.55	1787.61	440.679	1898.98	2024.16	2499.72
209435_s_at	ARHGEF2	826.295	993.287	926.424	671.454	791.034	684.325	685.189	745.58	674.211	1229.35	1172.34	1221.42	398.119	402.46	299.004	679.616	829.799	915.737	528.737	499.199	641.84	981.815	1146.53	1095.37	1388.48	1568.36	1460.8	1421043_s_at	Arhgef2	283.26	306.008	270.735	91.3323	118.84	144.366	132.924	363.37	299.486	531.502	564.09	116.226	122.581	333.337	207.004	136.909	65.4224	98.588
218501_at	ARHGEF3	3918.53	4035.45	4044.65	2826.77	2660.54	2761.02	2384.54	2266.31	2438.62	1362.47	1414.92	1325.44	188.746	215.023	219.627	174.461	223.881	383.49	191.608	198.031	234.397	1036.77	1142.14	1153.01	183.508	201.204	142.031	1424250_a_at	Arhgef3	563.536	570.83	530.663	72.4867	59.3795	20	23.105	87.5996	87.2776	396.198	525.674	388.939	587.511	567.592	976.451	532.808	662.982	747.957
202548_s_at	ARHGEF7	1503.39	1601.99	1600.91	1046.02	1151.57	1212.25	1261.5	1334.02	1261.7	1514.49	1553.84	1487.15	1427.69	1538.45	1874.72	950.105	837.002	1271.04	686.125	631.079	724.022	814.749	829.159	828.955	273.663	248.61	213.082	1449066_a_at	Arhgef7	253.982	243.039	213.192	513.766	494.03	731.147	751.543	563.105	553.557	1003.99	724.938	333.261	319.123	525.435	423.072	410.195	464.775	614.38
205865_at	ARID3A	86.3688	81.489	96.9538	50	50	50	59.6307	61.4978	75.0473	148.473	138.435	132.211	389.583	383.057	317.932	101.222	103.38	81.354	61.1169	50	78.214	102.783	122.958	110.283	266.065	272.956	248.526	1419396_at	Arid3a	195.452	213.001	174.764	195.876	255.352	78.9946	80.0943	65.4979	73.0248	60.687	62.8692	75.9555	71.9893	100.537	96.5435	92.8275	85.4399	104.289
218964_at	ARID3B	302.037	380.451	324.869	272.626	269.04	265.682	197.245	230.212	230.908	189.598	191.046	201.423	155.94	167.646	121.53	136.048	217.072	241.582	228.814	260.618	229.079	160.688	163.424	183.362	432.188	548.337	500.337	1423526_at	Arid3b	76.4968	68.9284	93.1208	119.494	113.012	168.244	132.949	51.2023	49.9254	200.902	158.953	92.6213	89.4638	144.921	38.5744	172.947	178.781	194.652
213138_at	ARID5A	541.038	518.856	542.66	456.168	441.003	407.993	485.546	531.441	517.526	222.986	229.293	202.078	406.246	329.627	356.962	442.3	477.669	418.243	167.968	204	268.315	192.169	241.507	231.009	198.88	256.472	215.128	1451340_at	Arid5a	147.766	161.134	130.521	354.122	281.012	38.4142	40.4413	56.7967	80.5211	398.399	353.625	245.971	239.198	245.136	166.1	176.258	448.055	498.653
212614_at	ARID5B	1383.9	1436.82	1280.76	1670.35	1735.75	1554.86	1928.59	2260.02	2229.45	2275.74	2349.43	2487.76	117.092	90.1014	109.109	225.345	125.248	262.685	127.787	132.216	131.179	142.945	161.483	198.803	78.9454	105.912	76.5992	1434283_at	Arid5b	1230.52	1233	970.797	139.444	153.73	31.701	31.2708	207.204	205.939	714.614	616.986	344.767	246.823	1000.19	437.031	522.272	822.053	976.472
201880_at	ARIH1	1547.76	1489.01	1409.27	1557.16	1587.64	1340.73	1246.74	1203.89	1140.56	1347.59	1330.42	1324.85	799.839	810.192	947.915	685.971	722.965	861.65	706.43	666.28	678.72	803.549	993.503	1008.88	649.097	826.719	665.452	1436498_at	Arih1	673.154	674.951	584.545	240.968	220.64	248.937	261.509	221.491	269.784	275.425	292.292	271.758	261.796	334.209	393.714	295.351	300.897	309.03
201230_s_at	ARIH2	2320.89	2476.04	2420.84	1842.1	2020.13	1819.67	1621.45	1686.23	1680.92	1330.54	1356.91	1326.39	1329.14	1242.39	1299.54	1104.07	1170.24	1165.23	1009.03	979.98	1267.7	929.861	981.739	869.282	380.702	510.192	382.954	1454802_x_at	Arih2	575.162	548.967	396.189	866.815	916.795	1386.46	1277.06	1258.27	1364.6	1745.2	1804.7	962.304	810.193	1613.04	572.48	878.873	1486.46	2066.11
202092_s_at	ARL2BP	480.488	453.016	468.143	449.161	407.318	465.197	526.433	470.623	520.41	471.244	372.449	335.336	397.775	393.88	396.673	447.104	524.073	518.153	397.747	509.511	493.553	259.358	298.222	258.461	68.1654	83.308	64.9247	1417112_at	Arl2bp	45.8198	46.4345	37.6973	1975.61	2007.83	1451.5	1515.74	1493.66	1549.78	3399.29	3386.36	1895.82	2039.77	1522.12	1207.26	1588.6	1856.18	2054.35
202641_at	ARL3	294.615	291.096	359.306	458.239	380.891	360.522	369.739	357.059	381.131	351.684	326.913	323.521	467.704	351.596	453.405	664.46	779.986	815.819	833.841	680.639	718.562	328.049	395.54	408.704	656.486	698.663	627.337	1450706_a_at	Arl3	731.01	703.549	763.56	1164.49	1016.61	1342.56	1610.78	895.617	962.801	591.685	456.126	670.662	614.297	533.61	629.235	504.501	471.987	347.699
205020_s_at	ARL4A	63.8247	56.4737	64.0351	109.239	86.6434	101.713	138.006	127.126	138.883	207.645	206.193	186.707	251.955	201.147	170.605	360.35	241.681	336.845	157.099	205.871	155.722	54.5316	70.8741	76.6119	128.646	153.969	135.757	1431429_a_at	Arl4a	79.1204	87.3634	87.1179	204.793	371.054	217.159	146.407	163.254	106.304	285.325	331.349	207.269	238.34	257.538	171.787	211.153	109.625	89.2539
235320_at	ARL6	76.317	99.7399	82.9148	111.604	114.373	101.547	81.745	76.8221	76.684	85.9622	63.8078	66.2377	50	50	50	50	50	50	50	50	50	50	50	50	50	50	50	1417331_a_at	Arl6	32.5501	34.0518	22.9588	157.315	163.314	678.524	582.425	143.21	148.364	25.9405	24.9016	20	20	31.3025	65.0681	23.0645	27.3605	28.6342
200761_s_at	ARL6IP5	7932.16	8151.89	7553.79	6652.36	6742.07	6495.15	5277.26	5762.68	5697.99	6914.96	6941.75	7223.29	4037.83	4356.24	4484.34	4606.23	5181.35	4801.2	3765.63	3447.01	4103.8	9466.61	9471.29	9821.42	3750.4	3497	3108	1417225_at	Arl6ip5	1391.32	1591.3	1396.38	2035.18	1899.74	1090.32	1332.18	2394.51	2518.24	2397.67	2389.01	2043.53	1861.04	1477.79	988.261	872.803	592.706	579.567
225347_at	ARL8A	123.319	53.9484	77.8684	67.3317	56.6845	55.2344	56.3837	50	51.8791	147.156	79.388	103.337	87.5346	88.7561	63.1906	107.012	91.5002	101.158	113.044	103.614	110.651	60.6587	87.3405	91.6519	109.019	135.078	88.7716	1424640_at	Arl8a	266.244	319.6	233.868	64.1147	57.6475	51.8731	61.1486	55.8728	69.2341	83.0419	52.8288	40.9005	28.3373	20.7269	20	33.6786	36.5323	45.8448
217852_s_at	ARL8B	2392.23	2533.15	2231.06	2468.8	2540.54	2253.93	2053.92	2134.63	2069.14	2371.62	2499.42	2562.83	1602.1	1503.8	1659.12	2405.35	2234.64	2076.26	1725.27	1553.79	1709.18	4016.53	4357.72	4120.43	941.816	990.354	929.237	1428138_s_at	Arl8b	1503.5	1445.47	1395.77	650.647	747.284	684.898	669.294	735.287	778.303	400.675	334.057	395.766	289.632	554.984	626.184	491.114	446.452	425.685
222550_at	ARMC1	962.135	924.545	955.269	1016.13	968.227	932.058	874.516	801.952	818.94	887.83	984.149	844.162	594.968	621.783	684.337	418.075	401.321	472.884	463.05	402.801	448.332	516.054	621.05	527.953	50	50	50	1415719_s_at	Armc1	187.37	200.953	181.728	484.667	565.809	518.482	533.117	529.698	572.255	1197.98	1128.11	539.648	452.109	716.024	559.223	482.422	540.662	675.724
227738_s_at	ARMC5	97.1049	92.4578	113.315	92.5043	87.78	88.0213	115.535	92.3054	99.6393	81.5122	86.3664	84.5876	318.52	200.275	234.127	100.37	117.363	111.893	76.0106	86.0423	104.529	86.6363	126.588	143.855	50	50	50	1426740_s_at	Armc5	35.1928	39.7313	32.4778	219.533	212.73	206.189	216.003	207.318	196.282	202.677	225.684	106.236	119.943	112.14	87.4922	89.5217	107.071	126.927
203487_s_at	ARMC8	685.895	567.482	722.232	604.986	671.543	647.568	484.378	467.169	483.546	596.662	639.884	558.762	413.484	417.824	357.575	215.84	255.993	301.13	269.17	223.062	250.396	717.205	767.744	744.333	555.928	605.979	555.16	1429535_at	Armc8	216.463	237.688	190.18	129.357	185.167	786.678	726.745	223.497	255.22	293.952	241.35	299.335	276.417	258.756	342.733	219.036	253.425	263.855
203404_at	ARMCX2	50	50	50	86.3704	77.552	79.1494	50	50	52.1498	118.893	129.339	106.12	50	50	50	50	50	50	50	50	50	50	50	50	50	50	50	1456739_x_at	Armcx2	94.3986	88.5522	77.7875	1235.81	1505.18	423.287	451.458	395.258	286.234	894.985	703.331	577.109	670.032	311.197	341.664	453.754	296.226	336.727
217858_s_at	ARMCX3	628.422	571.282	628.434	583.948	485.416	572.329	433.075	317.853	391.889	630.749	726.355	608.482	1751.35	1516.11	1316.94	776.551	699.594	861.948	712.023	706.631	611.362	967.387	1144.36	1151.27	202.243	217.787	179.377	1424373_at	Armcx3	388.728	370.593	342.049	675.189	717.759	416.981	448.862	212.424	196.08	262.503	262.323	63.3925	69.5511	228.876	211.604	145.437	138.128	159.941
202655_at	ARMET	1463.11	1582.08	1413.26	1105.05	1098.42	989.351	976.022	912.508	954.624	1002.06	1129.5	1133.83	2185.74	2165.18	2086.45	720.158	716.921	706.533	1006.76	1087.76	1091.45	549.962	647.919	588.84	350.36	343.957	368.287	1428112_at	Armet	2040.21	2051.2	2088.19	3998.23	3081.76	3469.19	3368.71	1530.33	1554.3	1340.72	1395.53	1005.47	983.308	1473.26	1264.85	1878.39	921.877	1056.74
209824_s_at	ARNTL	2525.19	2431.14	2592.93	1902.44	1779.17	1745.63	1519.57	1590.39	1458.58	853.129	741.524	754.111	323.382	353.574	361.281	532.961	657.743	748.755	386.867	389.942	437.454	931.575	1096.39	1031.51	2457.72	2521.33	2250.09	1425099_a_at	Arntl	49.7082	58.8087	41.6583	43.1008	35.8462	40.1388	27.677	57.4574	47.7439	75.5132	81.0575	93.7538	80.278	166.835	222.525	114.977	111.654	98.5201
217817_at	ARPC4	783.011	584.547	867.072	483.176	483.953	462.974	718.197	641.034	739.004	596.527	557.049	560.153	1258.85	983.429	1140.23	1324.47	1306.58	1606.54	1198.46	1258.97	993.38	967.39	1040.41	1021.65	785.348	766.134	785.781	1423589_at	Arpc4	1125.89	1201.84	1091.43	1205.93	1225.1	1500.63	1550.79	1738.42	1797.64	1763.8	1609.09	552.047	644.621	708.885	420.114	668.393	472.784	576.393
222756_s_at	ARRB1	275.432	275.718	275.919	98.5694	111.749	102.652	124.91	110.891	144.57	333.353	319.38	258.125	50	50	50	199.067	239.959	338.082	248.361	200.22	250.708	678.66	743.076	735.898	336.401	312.121	294.856	1460444_at	Arrb1	74.0422	70.8075	58.2609	20	20.5629	290.505	229.465	103.482	115.781	123.24	139.632	78.2561	102.186	148.365	102.313	81.2491	66.991	90.9817
226055_at	ARRDC2	1023.35	1072.57	1146.98	954.612	1061.22	925.004	1410.31	1336.96	1353.43	905.996	816.76	926.805	430.761	301.719	369.213	2159.33	2464.67	2049.72	673.782	908.573	1196.84	692.814	688.905	736.203	341.658	314.654	256.952	1428352_at	Arrdc2	42.6034	43.2158	28.9299	103.115	75.6219	79.3092	76.4527	156.047	215.101	21.0759	33.3173	21.2769	24.799	84.0277	37.2703	55.4189	62.1771	47.2549
224797_at	ARRDC3	4091.82	4222	3928.46	3542.09	3880.81	3376.63	2680.54	2913.39	2950.35	3524.99	3822.93	3692.88	1047.61	1552.35	1192.69	811.938	566.632	689.44	341.614	259.993	369.385	3420.27	3297.02	3242	6028.13	5621.94	5080.53	1454617_at	Arrdc3	560.63	545.575	506.522	288.963	286.981	226.353	207.224	146.983	166.531	414.399	530.173	177.509	163.646	166.728	133.779	487.363	1205.64	763.836
225283_at	ARRDC4	398.025	371.471	323.077	134.225	187.583	177.178	172.358	194.499	204.178	400.185	440.849	343.402	492.191	635.201	481.172	888.033	1234.51	1347.56	1433.28	1351.3	1303.13	1616.89	1702.18	1410.53	354.248	401.509	344.682	1424759_at	Arrdc4	237.555	226.543	244.222	208.303	146.89	238.027	280.388	178.439	204.784	58.9171	128.891	138.405	118.19	56.4615	57.3747	60.9056	43.7538	38.0258
232197_x_at	ARSB	50	50	50	50	50	50	50	50	50	50	50	50	136.477	123.532	127.621	147.16	130.12	96.6569	146.278	170.766	151.797	102.366	135.638	135.128	50	65.9578	50	1429190_at	Arsb	20	20	20	38.2116	31.9464	216.416	182.657	21.0805	20	211.797	189.557	20	20	20	20	20	20	20
239147_at	ARSK	78.8671	50	83.5785	142.042	107.772	134.007	87.5647	66.3796	108.124	84.7317	127.916	74.863	67.6637	70.661	92.6096	62.8373	89.7193	59.5395	67.0537	74.2686	79.464	75.3941	62.1271	66.3345	50	50	50	1453109_at	Arsk	20	20	20	142.104	135.191	109.175	113.553	204.937	219.737	112.732	133.688	45.2895	64.181	45.7586	27.645	200.396	112.27	115.646
223223_at	ARV1	464.083	433.733	421.517	525.347	588.075	524.437	424.568	377.053	435.751	600.716	641.62	532.755	352.4	349.505	351.249	250.569	212.568	290.939	196.509	142.866	164.797	319.452	296.593	343.319	50	62.3455	50	1429161_at	Arv1	81.2461	77.1439	62.3289	136.07	128.952	68.5952	55.8481	50.7102	59.3381	85.1959	100.179	119.237	100.893	208.192	119.141	81.0026	141.064	180.019
213702_x_at	ASAH1	4649.91	4956.46	4630.84	2813.57	2834.66	2720.07	2937	2922.85	2954.68	6258.93	6203.42	6291.71	3435.08	3143.84	3069.86	4954.28	5465.3	4476.12	3268.77	3391.58	3750.41	9191.41	8786.65	9483.25	8607.71	7863.08	6695.13	1416735_at	Asah1	1475.21	1337.83	1380.41	3665.01	3803.11	3756.94	3850.98	2683.34	2927.22	366.787	405.277	180.36	192.76	381.804	226.862	848.903	427.946	502.687
214765_s_at	ASAHL	214.239	205.461	273.364	185.405	169.099	191.949	299.234	281.88	290.63	524.634	529.267	448.687	545.136	418.015	413.29	768.525	850.323	931.145	2070.7	1916.69	1786.07	706.253	730.359	824.52	50	54.3009	50	1452067_at	Asahl	34.8107	43.02	32.9904	84.3573	113.231	4627.22	4394.05	332.185	342.274	50.4911	38.6359	21.7578	27.1834	20	43.3136	104.856	47.2203	35.5359
212818_s_at	ASB1	375.614	347.21	377.69	294.012	290.528	313.144	250.4	247.619	242.886	220.149	207.77	201.021	313.143	300.475	252.003	89.837	91.0573	123.927	126.667	113.653	129.243	120.754	95.9577	123.664	83.3988	89.7044	75.7305	1434961_at	Asb1	26.1085	27.6371	22.5164	118.547	121.406	88.7991	83.5458	111.224	97.1894	208.204	157.138	86.7633	93.0732	73.8319	65.1089	85.7391	61.0282	80.9218
227915_at	ASB2	95.9048	69.4547	90.6631	117.895	79.2938	82.9743	117.632	113.041	107.818	138.593	122.84	120.177	67.7171	78.5299	88.337	142.405	122.323	164.423	446.838	364.049	255.551	74.5625	98.9179	89.2705	50	56.9784	51.1832	1428444_at	Asb2	272.654	267.4	257.762	52.2142	78.7639	2355.14	2342.34	4084.68	4405.93	58.9411	43.7979	20	20	72.9766	367.623	116.339	20	20
224524_s_at	ASB3	482.204	526.543	497.695	516.853	571.663	531.51	408.428	490.176	466.592	435.296	420.02	427.335	430.515	437.828	404.38	257.255	296.719	331.606	244.446	252.352	230.898	186.06	203.066	255.84	114.032	188.394	158.556	1417361_at	Asb3	87.2856	80.6996	68.782	147.683	144.905	170.868	173.57	153.726	182.185	266.496	267.543	151.557	143.733	282.993	287.792	242.156	239.393	201.509
226861_at	ASB8	720.395	728.582	758.233	545.792	596.505	488.331	582.729	489.325	495.907	503.267	503.246	533.045	442.414	464.335	483.639	235.704	288.674	394.575	315.845	279.869	265.955	549.109	751.449	650.358	719.532	915.518	749.701	1424224_at	Asb8	146.332	127.057	151.233	63.8136	71.8127	33.4846	37.9089	42.1599	62.5964	132.794	220.084	135.559	130.149	84.2511	72.0221	121.982	92.3468	78.2392
219336_s_at	ASCC1	400.424	486.393	421.541	324.735	376.402	331.401	317.74	266.157	317.747	470.784	449.049	442.43	440.476	443.511	430.524	281.275	222.245	269.585	284.966	234.084	223.567	213.122	227.007	238.445	79.1456	101.972	98.4798	1460703_at	Ascc1	59.0277	62.4041	81.5393	164.097	166.663	216.092	175.046	267.656	264.431	68.37	107.485	186.373	250.727	227.834	131.91	82.7392	48.1689	64.8668
212815_at	ASCC3	347.985	389.76	363.643	262.67	302.349	341.058	218.11	236.409	208.134	280.631	342.824	260.831	196.4	238.837	328.496	227.394	151.274	195.112	241.788	191.637	145.8	208.554	234.189	184.35	50	50	50	1457069_at	Ascc3	1267.71	1207.3	1576.01	283.887	326.904	280.094	309.216	339.231	312.596	390.223	261.97	438.648	366.953	111.905	330.036	312.728	323.735	332.952
203427_at	ASF1A	882.919	953.381	848.715	1818.24	1696.2	1687.31	1618.52	1599	1595.12	938.471	944.829	888.249	160.234	227.473	298.381	203.978	183.138	313.267	215.613	160.768	164.72	432.84	451.588	504.052	54.5771	87.8118	94.0782	1423511_at	Asf1a	327.242	391	286.868	747.599	601.823	655.726	656.951	749.791	815.144	531.401	630.08	756.227	702.352	1463.44	887.488	916.503	1015.27	1216.1
218115_at	ASF1B	89.1682	65.258	87.8921	71.0356	74.3565	84.204	64.5226	54.1401	83.48	75.674	102.223	81.5345	50	50	50	50	50	50	50	50	61.7542	97.317	76.4789	111.871	244.462	399.719	323.781	1423714_at	Asf1b	45.4623	48.2924	43.568	74.0499	71.2938	629.751	641.125	504.999	571.377	338.367	336.383	104.396	87.9101	239.854	618.499	167.558	60.8859	52.2785
222667_s_at	ASH1L	2454.41	2732.89	2593.72	2864.58	2334.31	2401.01	1384.79	1446.12	1218.42	2308.32	2290.01	2328.91	1570.42	1783.58	1660.99	814.895	903.008	1110.07	1006.09	1425.15	1188.37	950.056	1100.23	1119.21	1482.35	1929.06	2078.08	1420985_at	Ash1l	264.632	246.429	187.985	379.682	808.237	318.891	245.083	633.356	280.022	1121.02	722.047	584.594	279.987	1423.91	861.384	552.102	1386.64	942.76
204608_at	ASL	332.854	274.477	326.071	114.596	125.932	96.6465	119.329	118.788	132.697	203.423	199.845	194.658	76.2776	81.517	75.6531	412.089	480.974	538.084	394.886	512.544	493.499	174.727	215.215	230.187	147.069	155.244	139.402	1448350_at	Asl	199.63	190.43	165.001	191.844	123.521	370.13	403.113	179.816	202.537	89.7698	142.662	45.9532	83.6053	131.595	120.141	54.9359	54.4713	36.5724
205047_s_at	ASNS	707.344	705.431	775.013	699.53	772.866	744.376	688.109	693.736	684.917	759.138	647.907	640.959	418.754	308.843	528.171	153.391	206.937	164.716	316.987	509.614	366.638	50	50	56.7314	65.4323	51.9102	50	1451095_at	Asns	173.971	193.641	175.219	20	20	41.767	58.3495	20	20	20	20	21.2607	20	238.923	363.283	26.4112	167.995	224.146
209135_at	ASPH	283.558	249.553	277.005	321.861	297.647	282.881	234.721	269.115	289.074	534.342	556.964	546.416	3062.98	3666.94	3951.7	606.759	629.831	578.631	545.991	646.609	554.47	237.637	283.418	311.595	878.071	863.319	829.989	1420959_at	Asph	174.04	160.048	158.615	173.977	155.178	34.8669	44.7662	20	20	20	20	20	20	20	20	20	20	20
222764_at	ASRGL1	83.935	94.6228	75.5365	112.83	106.628	69.4117	58.2815	76.2113	54.6904	205.224	191.605	188.978	157.299	158.871	115.727	211.537	231.418	291.582	234.992	196.147	166.864	499.435	519.797	615.715	83.6483	121.649	95.1546	1424396_a_at	Asrgl1	75.0909	75.6762	56.4163	168.118	156.214	245.355	306.802	429.345	478.404	551.726	558.778	202.409	240.686	362.457	277.887	229.102	190.944	227.415
212234_at	ASXL1	714.472	706.244	724.003	753.858	868.036	824.615	861.126	785.822	756.299	886.636	912.411	909.709	381.932	320.112	420.517	346.247	391.189	334.179	326.395	291.995	430.932	243.063	260.153	251.579	155.366	237.141	166.962	1434561_at	Asxl1	267.632	234.765	191.433	431.123	447.783	504.695	454.242	700.608	796.164	742.48	668.111	527.927	517.575	1056.49	736.074	426.345	642.803	873.187
218659_at	ASXL2	1559.27	1630.46	1621.04	1988.81	1929.57	1436.33	1334.39	1220.56	1164.4	1392.93	1323.04	1397.07	859.71	901.751	885.915	598.3	661.596	977.695	570.23	461.56	521.825	1015.28	1204.64	1108.64	1198.52	1245.59	1101.97	1439063_at	Asxl2	108.742	103.263	84.4675	169.258	193.918	241.205	253.859	112.983	152.967	225.06	242.975	154.304	147.226	359.402	252.013	161.962	140.548	175.232
228401_at	ATAD2	319.481	331.067	303.647	255.126	374.878	331.769	267.836	259.766	265.234	213.769	269.414	189.451	50.5937	50	50	97.5753	96.3218	118.046	101.211	98.622	112.547	89.7111	69.3226	84.9355	50	50	50	1436174_at	Atad2	146.085	141.749	124.293	214.61	220.61	666.255	726.483	699.855	650.332	464.572	421.896	591.568	433.546	367.765	789.271	262.32	324.84	294.593
227700_x_at	ATAD3A	133.713	113.957	103.665	91.5807	104.603	105.532	122.833	101.362	157.627	83.7961	114.121	84.4584	210.301	158.087	153.86	164.184	159.305	136.971	136.534	160.984	152.218	66.0543	78.823	52.8976	50	50	50	1438178_x_at	Atad3a	367.635	404.97	334.8	524.321	528.038	897.121	793.442	597.291	615.707	668.006	555.116	649.832	674.565	745.423	1080.98	876.684	1444.51	1699.67
202672_s_at	ATF3	55.7367	55.9821	50	50	50	50	50	50	50	176.913	126.036	155.777	1018.83	680.955	630.046	1052.76	221.712	317.501	122.369	50	119.085	118.174	111.022	143.468	50	50	50	1449363_at	Atf3	2972.18	3129.95	3187.38	151.398	387.8	2880.43	1245.87	3816.04	2154.15	20	78.1111	20	20	20.7434	64.5685	103.07	36.8704	23.9463
203952_at	ATF6	236.024	285.367	207.556	224.931	219.307	188.258	206.913	177.952	198.846	261.663	195.418	219.365	156.013	195.489	85.6296	226.594	117.446	238.998	176.129	140.972	105.986	239.781	297.73	301.334	496.697	603.421	584.948	1435444_at	Atf6	96.2268	93.2861	100.822	393.634	417.263	292.848	273.491	395.045	405.907	194.754	193.928	29.0699	31.7912	38.0979	68.1479	161.88	237.881	236.711
1559820_at	ATG10	169.552	102.713	133.443	74.0306	104.639	100.976	101.542	94.1424	75.042	146.595	163.861	135.109	87.1277	82.6353	133.146	104.356	73.2737	131.564	119.493	147.102	108.168	127.696	221.159	111.499	88.1621	84.3315	103.67	1419081_at	Atg10	30.8997	34.9213	25.6682	346.269	358.923	249.772	276.125	230.82	262.974	194.395	149.378	141.711	197.996	149.162	151.961	149.107	40.6544	44.6014
225883_at	ATG16L2	510.679	526.458	568.693	372.484	367.594	360.043	581.063	595.163	586.768	712.07	606.578	636.875	422.462	398.477	340.615	850.11	1200.38	1243.79	573.341	612.255	734.951	891.137	1021.09	1086.81	3351.72	3698.21	3185.21	1429396_at	Atg16l2	111.654	111.055	82.6417	120.894	50.1477	266.126	227.325	113.616	131.672	110.082	189.287	113.977	86.3111	191.043	132.871	555.58	343.753	368.127
212280_x_at	ATG4B	565.898	627.451	617.741	459.445	495.393	486.584	609.922	658.492	626.645	554.088	484.777	482.157	1230.43	970.567	1113.98	1249.01	1445.8	1476.94	826.826	935.541	1229.16	323.904	319.077	337.938	444.814	539.003	359.155	1424103_at	Atg4b	106.916	104.209	106.275	138.888	150.014	133.232	131.765	158.874	172.698	310.115	275.141	145.842	112.522	283.861	188.464	190.811	200.675	266.59
226871_s_at	ATG4D	390.356	403.923	394.137	264.598	341.017	261.585	249.619	251.901	321.99	160.257	141.341	161.71	354.199	367.694	317.65	159.694	143.92	159.414	116.724	129.372	162.129	126.704	116.515	125.025	145.716	186.59	147.174	1433918_at	Atg4d	69.8377	68.0724	56.6748	120.409	97.1797	93.5311	91.9877	81.4122	86.347	467.397	373.903	56.8592	74.2331	98.8988	47.7306	85.001	101.656	108.268
202511_s_at	ATG5	901.251	917.075	926.224	859.571	799.075	797.614	682.097	581.237	533.99	766.717	739.561	671.309	503.608	497.412	610.911	561.432	545.549	581.34	517.344	500.254	539.078	449.803	526.166	472.87	349.045	343.936	308.196	1415684_at	Atg5	484.073	489.408	394.338	270.594	217.099	119.647	133.577	143.243	141.462	95.3572	117.124	137.712	135.69	100.335	101.362	99.2544	75.068	84.4435
224025_s_at	ATG7	92.215	72.7801	86.5812	50.7054	62.0451	75.5147	52.7948	64.2337	78.403	129.448	123.331	101.702	88.4921	50	87.2309	324.776	419.961	399.141	134.731	136.28	108.502	294.189	292.701	362.562	290.374	285.977	241.783	1447147_at	Atg7	47.1649	51.3866	39.2573	70.4049	138.066	39.1342	21.2073	50.6217	70.789	221.045	140.065	518.289	453.542	130.805	60.7654	25.4138	368.29	446.205
219359_at	ATHL1	492.475	495.68	541.563	1053.97	1108.95	1055.85	1040.15	1032.04	1055.38	288.391	249.778	284.367	225.863	136.118	137.227	84.3159	99.3687	96.4065	50	50.7198	96.3897	77.6365	86.405	65.8596	577.568	769.731	510.932	1423765_at	Athl1	55.0813	54.8648	58.332	135.416	133.203	68.8077	68.5253	167.423	173.285	96.2486	76.7263	113.942	108.038	134.072	90.3474	117.559	42.8851	67.8661
208758_at	ATIC	1116.91	1206.51	1171.06	1533.83	1513.57	1345.7	1327.99	1424.13	1358.51	1314.39	1274.31	1377.42	1433.8	1401.87	1684.14	1204.49	1377.68	1510.68	1471.34	1493.27	1553.08	510.273	654.436	641.442	50	50.2925	58.2633	1428506_at	Atic	397.112	375.523	343.361	488.374	466.152	557.709	577.188	315.762	334.969	192.455	138.99	721.19	570.755	1059.76	1095.16	249.719	300.879	344.001
212672_at	ATM	2885.3	3027.69	2959.32	3364.52	3244.36	3134.81	2484.06	2818.95	2605.83	2018.64	2010.67	2112.85	865.378	690.897	423.391	620.358	600.836	777.354	668.973	685.639	531.581	920.234	1042.77	1035.5	882.88	948.11	883.436	1428830_at	Atm	86.3739	90.9358	93.4457	180.554	185.454	89.342	101.893	131.71	184.14	162.235	172.392	307.005	320.161	708.48	460.48	299.563	305.919	326.922
203454_s_at	ATOX1	144.023	164.122	172.847	83.447	77.5997	75.7506	88.164	77.4453	105.172	119.121	119.612	111.59	336.697	206.15	361.341	268.342	401.777	414.95	312.19	294.616	422.04	188.032	175.596	189.841	62.6139	79.8867	99.4404	1415760_s_at	Atox1	3587.68	3650.59	3306.87	929.429	540.235	4006.07	4600.77	3584.43	4247.08	562.903	622.134	295.184	298.497	288.543	212.022	301.021	151.036	186.972
214255_at	ATP10A	929.387	957.491	923.809	519.542	540.754	508.305	533.294	556.482	544.713	126.24	141.324	169.7	573.102	591.021	720.853	188.596	129.809	126.83	79.3138	139.345	135.41	112.46	127.973	121.509	50	50	50	1452013_at	Atp10a	50.6311	60.7433	59.9195	32.0241	32.9134	51.1993	59.282	38.8514	30.9511	166.715	184.517	68.9482	64.4065	59.9428	63.279	20	20	20
213238_at	ATP10D	567.582	601.575	546.694	313.064	358.342	316.22	165.643	165.258	216.234	1113.18	1182.72	1044.01	685.487	609.084	644.098	774.035	752.609	739.984	932.709	649.249	857.777	514.229	553.721	522.405	205.475	278.18	238.153	1436544_at	Atp10d	305.202	289.963	263.128	99.8252	79.1267	329.121	240.355	298.481	307.93	88.0461	92.0793	336.545	298.348	943.527	353.532	361.092	353.06	434.644
230875_s_at	ATP11A	791.824	733.423	723.904	646.848	740.871	661.548	999.789	846.569	864.729	1452.47	1403.3	1367.28	636.193	630.4	600.577	2035.64	2159.5	1913.29	704.702	613.278	974.195	2748.43	2588.7	2686.09	2871.2	3050.15	2924.43	1456388_at	Atp11a	205.11	190.198	152.488	36.6498	56.5941	146.777	147.406	137.614	168.585	58.8739	52.1457	85.2024	46.0839	47.1968	114.671	20	20	20
212536_at	ATP11B	2212.3	1945.05	2034.81	1941.23	2009.96	1778.13	1480.41	1484.08	1545.76	1342.75	1450.74	1411.23	1391.16	1563.2	1591.56	656.514	768.342	660.59	767.279	639.257	785.428	847.776	895.911	899.131	1420.82	1693.23	1461.28	1451388_a_at	Atp11b	507.981	507.375	383.596	930.727	939.368	612.312	514.171	846.632	800.069	3228.26	3077.4	1570.85	1383.15	1590.16	857.796	743.802	1030.46	1118.8
218608_at	ATP13A2	61.4785	50	90.6564	57.6237	65.4169	50	111.122	102.079	121.065	54.307	75.5342	52.5	866.894	680.843	927.301	54.2388	50.7913	50	50	50	50	50	50	61.5817	50	50	52.164	1452746_at	Atp13a2	375.188	296.582	337.231	1965.17	1797.94	362.433	408.29	332.795	307.015	446.509	489.286	179.047	174.697	318.438	186.752	612.164	472.017	632.417
212297_at	ATP13A3	862.821	849.216	862.357	791.036	788.505	788.399	742.493	779.293	842.969	707.162	680.806	596.949	762.592	731.044	842.773	1271.91	1004.07	1067.19	619.747	539.301	608.489	608.487	629.055	605.351	94.2073	165.709	136.61	1434513_at	Atp13a3	308.19	276.006	209.915	654.31	785.801	284.33	300.151	565.535	660.202	362.279	334.165	466.408	399.212	428.171	285.381	191.118	303.264	388.332
220948_s_at	ATP1A1	1249.57	1287.87	1367.02	1539.89	1525.55	1518.96	1882.42	1922.27	1991.56	1188.07	1110.17	1160.66	1339.28	1273.37	1223.23	1278.1	1430.3	1394.6	2425.58	2615.45	1970.56	986.648	1133.42	1058.63	163.137	194.109	125.387	1451071_a_at	Atp1a1	1203.71	1123.33	1124.86	1478.22	1133.95	748.911	762.703	510.529	616.126	971.102	1140.16	770.91	633.664	707.754	650.563	181.619	410.474	548.708
201243_s_at	ATP1B1	163.087	162.07	166.514	116.372	125.759	134.242	164.841	171.227	198.219	337.056	338.423	330.176	141.864	151.815	66.2382	2331.42	1819.07	2224.62	1005.16	1624.4	1060.61	170.511	203.709	176.31	50	50	50	1451152_a_at	Atp1b1	125.758	114.271	171.425	3922.04	4601.67	87.0038	110.829	81.4027	94.025	3324.78	3026.74	1097.05	1080.49	1653.15	339.903	328.625	413.46	502.598
208836_at	ATP1B3	3032.85	3243.46	3194.88	1954.95	1859.9	1931.63	1650.99	1702.33	1621.53	2928.99	2889.04	3038.59	3132.26	2960.17	3060.71	5692.36	4034.04	3535.9	4233.23	4119.83	3464.49	3201.47	3393.51	3327.39	82.4025	99.2526	65.5667	1423126_at	Atp1b3	3733.79	3870.35	3630.68	1482.76	1533.19	1582.47	1419.09	628.117	838.746	2294.95	2929.4	3389.53	3352.01	4994.63	3029.3	970.591	925.344	1021.91
213036_x_at	ATP2A3	1410.44	1432.33	1482.2	1305.16	1412.21	1248.24	1432.13	1563.65	1590.16	1740.29	1782.7	1819.83	2052.16	1565.49	1602.04	351.209	364.36	590.331	840.407	856.005	979.954	897.788	959.884	987.892	1273.32	1267.49	1110.26	1421129_a_at	Atp2a3	91.2722	102.934	70.7713	937.631	1035.92	171.611	192.005	434.95	354.694	2591.48	2494.56	666.823	799.464	686.556	248.761	1415.61	726.109	1062.38
215716_s_at	ATP2B1	739.611	783.924	689.098	696.949	716.029	663.49	651.015	612.522	678.975	1574.11	1843.53	1711.73	100.217	94.4767	83.159	955.081	1005.02	1232.93	813.288	882.502	710.449	995.385	1140.85	1026.85	1171.99	1311.12	1178.91	1428937_at	Atp2b1	1897.47	1909.98	1814.75	183.865	224.566	504.242	409.598	391.544	396.229	819.691	788.773	693.323	481.658	414.562	755.858	300.191	534.034	672.426
208972_s_at	ATP5G1	806.926	917.7	898.406	1016.53	1034.6	885.013	846.363	925.892	855.509	1284.33	1185.75	1448.88	1840.72	1889.22	1936.79	1710.4	2300.83	1865.09	1740.99	1577.88	1924.61	895.148	1148.91	1103.89	50	50	50	1416020_a_at	Atp5g1	620.449	565.175	493.207	356.335	384.699	633.348	668.052	454.11	565.082	304.126	357.612	266.271	323.838	691.742	809.199	263.173	288.844	301.938
207809_s_at	ATP6AP1	1360.39	1204.17	1301.58	898.343	936.697	983.346	1037.87	1080.64	1127.69	1149.44	1047.89	1047.47	2377.86	1507.23	1976.85	2758.38	3186.28	2484.75	1500.14	1514.44	2374.6	1552.12	1394.72	1441.02	1485.89	1576.06	1384.73	1449622_s_at	Atp6ap1	2052.77	2060.58	1947.28	1228.88	1173.32	783.323	725.161	1082.13	1027.68	595.237	629.657	489.291	471.904	506.493	337.171	1306.73	787.998	869.653
212383_at	ATP6V0A1	58.6521	71.2747	75.5902	66.8665	69.2554	100.196	89.4416	91.6519	105.424	344.479	316.979	266.178	695.002	599.809	573.151	400.368	471.29	451.191	50	50	139.999	452.593	412.941	466.261	769.227	958.07	777.618	1417632_at	Atp6v0a1	94.7648	80.4337	72.0227	71.0768	58.0795	50.4069	50.4049	74.9702	61.0183	20	20	20	20	20	20	116.83	203.773	217.637
205704_s_at	ATP6V0A2	259.23	268.437	260.558	238.179	302.434	215.003	211.025	168.099	191.632	213.225	216.007	223.11	279.027	281.408	265.198	110.613	98.276	120.023	297.866	238.262	247.96	103.473	103.877	107.202	71.0221	121.486	92.7228	1434791_at	Atp6v0a2	258.067	228.939	190.783	395.311	337.364	1271.37	1237.48	535.652	431.821	1014.59	710.174	517.587	411.426	1024.92	536.255	269.216	386.879	533.17
200078_s_at	ATP6V0B	874.299	871.571	963.606	702.651	707.818	614.932	965.792	935.184	961.015	1544.25	1436.29	1462.58	3517.56	3314.59	3272.9	3348.12	3637	3389.97	2512.13	2480.86	2669.23	2171.09	2392.48	2393.29	4329.3	4277.36	3905.59	1416769_s_at	Atp6v0b	2672.86	2699.4	2601.4	1269.89	956.738	987.692	796.065	978.331	1096.57	438.959	410.948	293.246	232.981	433.758	360.143	770.756	545.894	451.8
212041_at	ATP6V0D1	820.808	661.04	699.74	417.041	457.514	526.622	437.373	481.139	489.504	894.538	975.98	781.773	997.065	792.071	980.34	2205.6	2507.1	2009.27	1334.49	1771.09	1897.95	1924.47	1708.81	1803.96	2549.2	2367.15	2375.11	1415671_at	Atp6v0d1	2395.66	2541.71	2371.62	1343.18	1032.56	1022.55	1067.33	1082.05	1175.35	437.034	541.792	371.987	389.262	445.258	271.162	635.954	569.161	810.811
201972_at	ATP6V1A	1895.33	2008.73	1872.15	1570.45	1604.76	1286.9	1088.66	1175.46	1081.1	2381.47	2262.25	2598.67	1961.67	2011.25	2408.54	2962.12	3372.81	3301.97	2896.91	2891.52	2791.78	4218.51	4707.27	4737.4	6368.87	5906.21	5176.84	1422508_at	Atp6v1a	2366.77	2591.72	2127.82	930.706	841.823	592.307	568.233	609.675	654.274	418.185	507.336	200.416	203.852	322.393	243.911	371.661	262.341	341.013
201089_at	ATP6V1B2	733.914	666.693	712.263	557.224	501.6	548.632	527.995	590.236	662.328	1380.57	1377.19	1434.79	629.731	635.101	780.159	1153.12	1301.49	1259.2	388.454	333.837	408.455	3401.69	3229.03	3503.72	5081.15	4196.15	3858.14	1415814_at	Atp6v1b2	2571.77	2565.09	2464.89	438.793	375.078	699.886	562.297	498.553	571.485	397.084	410.236	333.727	330.48	969.373	842.344	563.549	505.328	506.355
201527_at	ATP6V1F	920.619	996.649	940.252	985.063	993.966	887.265	942.172	896.783	950.795	980.419	958.638	1215.88	1237.89	1068.44	1033.43	1881.15	2307.68	1880.93	1539.17	1431.93	1862.75	1697.08	2149.13	1910.05	358.445	323.17	281.458	1423993_at	Atp6v1f	3453.05	3475.84	3364.7	1917.86	1319.79	1981.76	2072.32	1995.82	2121.48	1137.68	1432.42	1030.58	980.861	1096.34	845.758	1664.64	1227.96	1276.34
231484_at	ATP8A1	1586.41	1619.87	1267.43	1310.1	1247.83	1049.87	310.397	322.554	355.45	558.798	761.902	731.377	141.508	324.871	72.1573	50	162.822	65.4018	71.8699	50	290.344	159.872	203.539	248.646	118.453	186.948	244.949	1423597_at	Atp8a1	95.6261	85.783	71.1164	594.524	774.109	617.607	384.868	427.981	168.094	433.236	276.552	341.615	319.956	460.555	245.495	445.935	452.675	380.767
226771_at	ATP8B2	2339.43	2201.71	2290.14	3776.21	3788.93	3571.32	3834.6	3870.45	3636.64	1493.25	1326	1440.92	727.42	853.787	882.235	50	50	50	150.956	135.03	130.622	140.902	119.363	122.437	260.815	324.027	168.782	1434026_at	Atp8b2	264.552	251.845	209.566	1291.71	1203.21	746.08	741.803	591.762	583.41	1482.29	1880.91	1417.66	1211.89	941.82	883.324	504.461	547.026	512.655
220416_at	ATP8B4	125.24	118.057	123.611	50	50	50	50	50	50	50	50	50.2749	50	50	50	376.624	248.202	426.474	153.593	62.1823	103.535	99.1854	91.5308	75.2914	50	68.234	56.0457	1439814_at	Atp8b4	581.068	573.573	476.502	38.1071	25.7909	408.751	420.681	653.859	680.943	2082.25	1984.44	1139.45	963.754	655.776	183.664	26.7151	50.6178	48.3388
224729_s_at	ATPAF1	491.305	510.144	591.739	641.551	638.247	578.365	615.306	586.734	697.899	450.619	467.621	404.989	391.401	325.113	364.879	343.185	438.623	452.141	249.739	241.065	327.937	363.44	364.652	421.404	74.7014	87.7977	64.2973	1434934_at	Atpaf1	39.345	41.6642	28.2525	202.068	186.783	110.715	136.43	124.824	120.261	144.972	125.069	112.122	101.439	277.851	289.734	126.725	62.632	109.824
209903_s_at	ATR	2224.83	1972.89	2186	2240.85	2249.1	2302.95	1746.1	1811	1588.71	1855.53	1831.8	1845.2	1767.37	1558.48	1606.75	1184.13	1448.14	1511.26	1504.82	1500.36	1574.37	988.7	1164.33	1005.23	130.341	161.547	125.6	1427197_at	Atr	181.178	164.617	126.198	358.45	357.541	254.373	233.439	307.749	339.551	480.74	580.871	317.772	307.031	743.288	575.203	491.818	646.59	823.256
203232_s_at	ATXN1	1594.53	1585.66	1640.36	1688.97	1816.35	1745.39	1651.06	1500.57	1456.63	619.802	661.478	630.388	143.946	132.406	142.316	338.944	213.747	245.003	550.612	412.257	448.141	1138.14	1265.99	1198.22	1580.98	1709.03	1764.5	1438294_at	Atxn1	91.3425	82.4992	72.7835	20	20	30.5077	32.8515	20	20	86.8703	56.7868	136.252	144.676	57.3286	88.2859	82.0211	30.9294	24.5421
204516_at	ATXN7	2414.33	2491.91	2315.94	2477.34	2440.83	2361.8	1636.66	1679	1627.96	1416.34	1338.25	1316.19	1252.96	1435.06	1054.53	1045.61	1100.54	1155.62	799.732	866.569	781.171	1056.53	1246.17	1099.26	2711.6	2756.01	2486.71	1442946_at	Atxn7	62.3374	48.9891	49.1259	67.5737	185.535	86.6995	22.8381	152.615	59.4115	144.9	123.437	63.5694	66.5733	98.5807	28.2447	42.5251	141.322	108.305
227732_at	ATXN7L1	588.045	679.289	602.304	608.271	604.627	471.923	783.274	777.467	741.205	475.593	360.884	420.489	217.403	171.468	152.027	239.257	275.108	261.431	152.589	117.91	223.339	274.359	282.376	260.951	124.094	159.469	134.345	1442432_x_at	Atxn7l1	28.1126	38.1022	33.4225	101.758	112.905	66.2912	98.7095	96.4002	78.1908	108.533	96.3738	163.456	202.571	115.808	73.85	70.2228	42.8931	35.112
205052_at	AUH	719.621	716.806	711.388	649.702	612.105	622.584	369.777	501.78	411.409	502.614	497.139	461.839	359.749	392.849	350.453	245.554	224.59	241.882	352.158	319.989	292.399	224.457	258.582	250.467	398.237	377.244	354.577	1420776_a_at	Auh	65.8374	71.3152	82.925	292.45	293.989	161.228	189.352	151.805	198.18	367.155	393.865	138.982	168.998	268.472	149.369	153.536	181.367	174.802
219366_at	AVEN	252.574	241.978	279.836	151.596	175.322	174.193	149.244	151.239	199.994	197.296	156.345	148.187	689.06	664.211	753.289	229.938	272.202	364.463	379.702	387.186	481.395	77.2504	97.6205	100.645	50	50	50	1452996_a_at	Aven	116.139	110.208	108.989	135.889	138.522	231.792	261.008	239.79	248.098	539.114	538.114	570.138	557.792	1130.88	877.771	144.135	148.211	153.13
218631_at	AVPI1	70.1808	59.8276	78.5196	80.0998	74.8482	58.6762	57.2704	50	53.372	55.6044	50	50	50	50	50	464.955	361.783	262.182	135.142	128.178	205.686	66.7451	50	57.9892	60.8034	65.8618	61.1618	1423122_at	Avpi1	221.875	222.016	203.558	108.892	157.323	652.357	660.04	1893.18	2042.41	28.0042	22.2849	26.1593	31.024	39.2143	22.5618	22.3031	20.3516	32.1568
222696_at	AXIN2	50	50	50	177.562	165.162	162.707	382.496	342.264	389.579	50	50	50	50	50	50	50	50	50	50	50	50	50	50	50	62.1273	50	50	1436845_at	Axin2	135.672	117.809	221.895	66.5447	50.9109	155.089	20	20	20	66.957	36.5666	219.675	97.0842	216.644	107.633	45.3213	33.3229	31.1744
202686_s_at	AXL	87.7078	75.4582	87.7377	82.4435	75.5047	93.8832	83.7217	86.0864	98.8873	90.5995	79.1212	69.1643	1260.94	1031.19	754.931	522.305	857.345	474.125	462.449	876.017	1925.2	75.0736	89.7531	77.778	57.8957	70.8459	50	1423586_at	Axl	1508.98	1483.44	1357.26	20	20	20	20	20	35.3838	20	20	20	20	43.0804	96.3666	20	20	20
225557_at	AXUD1	269.752	240.188	275.814	204.89	235.079	189.402	217.877	199.704	237.574	437.458	427.189	382.947	1594.74	973.88	1033.26	3776.79	2089.98	2130.37	2154.32	2114.68	1541	361.306	346.225	359.841	1468.19	1927.34	1636.98	1434350_at	Axud1	342.489	344.809	318.886	382.97	512.653	382.721	262.962	771.452	535.487	247.77	267.124	110.586	160.832	913.612	441.542	375.143	367.777	370.196
222833_at	AYTL1	88.0717	110.362	93.2407	53.5089	50.0213	56.7449	64.3613	61.3012	64.0536	444.431	363.706	357.495	133.324	155.435	67.5777	590.136	702.549	599.614	580.518	663.702	615.958	725.165	773.789	750.282	2548.25	2518.82	2270.95	1434945_at	Aytl1	637.761	631.453	587.304	64.4751	67.1801	291.7	266.062	1196.49	1441.04	54.2384	70.0308	20	20	20	20	264.7	111.256	130.487
201818_at	AYTL2	4180.16	4392.37	4131.9	2363.22	2393.9	2626.9	1486.73	1475.96	1508.71	2022.38	1785.33	2040.61	607.805	535.482	539.206	647.451	696.654	842.911	959.693	1100.83	1005.39	1101.43	1046.84	1162.25	1832.17	1855.7	1634.73	1424460_s_at	Aytl2	584.863	597.895	477.594	197.554	192.206	1452.43	1314.26	1195.67	1211.96	172.539	135.06	242.009	181.149	939.258	666.603	1593.51	1199.37	1080.01
222498_at	AZI2	359.194	394.545	392.458	471.451	490.918	400.22	388.991	341.301	376.031	392.781	375.569	364.016	259.142	280.553	269.926	135.232	176.855	178.646	95.1262	82.8411	92.9168	601.527	642.566	676.371	184.174	285.905	190.694	1431822_a_at	Azi2	813.973	800.788	654.151	288.77	317.525	203.072	198.535	238.282	235.948	865.008	1019.05	451.627	453.483	1125.83	754.713	365.464	316.289	308.743
227100_at	B3GALTL	229.599	233.009	216.733	197.797	190.358	148.635	118.501	86.869	118.131	103.015	131.808	110.565	74.1511	50	64.9661	50	50	50	50	50	50	50.0166	57.3235	50	50	50	50	1457043_at	B3galtl	101.296	78.7777	104.245	45.4783	29.7462	53.3868	34.5863	64.0669	31.3286	58.2218	39.7517	107.03	179.089	60.8171	66.8421	45.6771	39.4942	50.8629
203452_at	B3GAT3	196.409	209.233	195.436	193.079	209.312	175.521	230.261	284.982	237.889	99.8925	89.5695	137.7	267.569	178.649	247.15	174.772	210.438	256.807	173.791	201.528	203.537	60.8191	62.579	91.1404	50	50	50	1416960_at	B3gat3	125.301	148.673	130.322	112.042	85.8525	103.459	86.8016	111.659	113.34	266.798	320.248	83.6529	98.0938	111.591	67.7814	156.117	135.172	95.9734
225612_s_at	B3GNT5	50	50	50	50	50	50	50	50	50	50	50	50	84.4154	50	60.4684	243.761	378.759	89.24	50	50	55.8501	136.951	159.481	127.725	651.728	715.032	600.407	1420994_at	B3gnt5	1097.7	1081.31	989.009	20	20	159.903	183.27	20	20	600.073	540.737	266.191	241.222	68.239	71.4992	2038.37	2490.98	2421.31
1555962_at	B3GNT7	332.916	408.657	339.658	59.1627	61.9147	50	54.3086	50	50	214.577	192.782	209.646	126.446	145.932	163.225	224.064	153.03	157.852	770.051	942.801	812.609	50	50	50	50	50	50	1436321_at	B3gnt7	81.426	86.0207	77.4818	20	20	20	20	20	20	180.977	117.35	25.3722	23.5934	20	20	20	88.4121	92.7675
237338_at	B3GNT8	50	50	50	50	50	50	50	50	50	50	50	50	50	50	50	50	50	50	50	50	50	50	50	50	365.77	464.572	378.755	1425128_at	B3gnt8	60.8975	40.1298	41.3719	513.127	436.855	20	20	88.3084	93.7289	20	20	20	20	20	20	297.495	117.849	225.985
210243_s_at	B4GALT3	443.847	453.853	507.017	458.326	515.914	478.623	433.125	409.266	510.04	401.633	399.71	349.168	574.191	435.754	527.859	339.695	314.209	414.088	365.683	362.152	414.226	175.469	165.157	179.811	146.374	202.879	187.791	1449435_at	B4galt3	126.682	131.938	134.784	275.451	290.49	249.877	188.308	374.622	332.813	169.707	153.282	124.836	106.927	168.674	103.797	217.694	312.835	330.498
221485_at	B4GALT5	971.932	1221.31	1036.93	674.668	732.92	688.656	483.425	490.498	544.853	471.537	467.761	433.966	156.348	130.757	212.574	498.058	511.522	429.293	696.975	621.933	578.886	769.953	793.443	836.545	2545.04	2655.9	2255.09	1433617_s_at	B4galt5	2326.91	2600.55	2603.23	997.987	1120.72	330.362	321.934	686.092	561.314	1527.59	1326.04	981.368	750.872	176.699	288.266	592.724	878.94	616.956
53076_at	B4GALT7	222.864	250.831	260.777	219.174	258.283	238.491	282.15	250.277	305.92	277.935	243.035	263.545	296.535	291.567	320.264	223.879	302.058	331.857	180.485	179.089	241.284	193.762	210.17	194.275	50	50	50	1426304_x_at	B4galt7	51.8915	57.5471	44.2696	29.9496	44.9949	25.4003	22.3837	24.2831	36.927	144.437	176.217	139.652	101.202	74.67	38.8323	45.7017	36.6857	63.5804
204194_at	BACH1	1178.29	956.112	1262.84	771.375	741.131	764.121	756.608	725.062	775.773	1940.19	2311.91	2183.13	584.013	739.198	473.495	1313.29	1251.98	1415.56	2008.03	1940.05	1325.13	3940.39	3973.94	3864.69	5847.94	5414.21	4768.66	1440831_at	Bach1	2812.76	2944.16	2789.57	827.546	1109.52	387.425	469.289	1218.67	1357.91	547.995	463.551	396.818	442.434	271.805	239.419	222.24	487.351	472.855
217911_s_at	BAG3	103.916	74.5884	76.005	226.039	205.186	192.788	498.066	457.592	496.237	69.1944	50	50	52.3328	50	50	156.371	108.73	125.831	243.811	369.095	177.932	103.882	90.5626	92.7193	50	50	50	1422452_at	Bag3	202.505	198.54	161.706	48.0904	64.049	207.38	102.745	240.178	95.4301	66.4199	92.1884	30.6644	36.3578	57.0268	47.6643	26.0683	20	23.1428
228189_at	BAG4	399.6	346.855	375.221	406.253	368.798	490.961	311.879	324.963	340.562	488.778	569.934	465.575	153.486	176.472	130.106	307.01	193.247	259.943	333.318	294.971	218.148	598.428	703.428	566.211	337.894	335.505	298.324	1439024_at	Bag4	41.2662	42.3648	35.381	95.299	126.485	83.0529	65.849	103.476	93.6042	182.058	127.302	84.0656	95.7339	87.1379	141.43	80.3717	150.087	121.199
219218_at	BAHCC1	50	50	50	50	50	50	50	50	50	50	50	50	270.68	239.877	240.812	87.2946	99.6231	73.2757	86.5376	67.9793	103.022	50	50	50	50	50	50	1436633_at	Bahcc1	43.3343	54.1233	38.4194	88.308	81.6846	184.791	201.776	106.489	131.838	31.2008	30.7268	20	20	20	20	20	20	20
216356_x_at	BAIAP3	117.467	128.197	130.675	108.65	125.085	89.5884	212.806	102.228	108.448	197.585	137.808	155.29	183.172	144.457	197.688	159.405	127.25	134.486	199.908	85.0746	130.602	244.089	161.801	124.675	178.59	215.491	138.471	1427509_at	Baiap3	30.1722	26.5812	43.0443	27.8289	34.4448	32.1286	56.6639	27.1473	32.5688	1867.48	1867.29	213.921	225.475	39.6012	30.4064	48.1092	23.0259	20
219667_s_at	BANK1	264.111	224.433	271.789	250.478	256.799	217.157	193.363	182.07	173.342	5752.47	5803.59	6302.44	428.87	457.006	355.828	536.069	568.454	501.611	894.633	732.183	719.503	732.043	798.148	803.01	50	50	50	1456328_at	Bank1	601.634	626.106	535.193	20	22.4386	148.024	152.996	617.778	621.733	57.4401	33.0348	34.6647	38.6714	51.6119	37.3541	4957.21	3499.62	3601.63
202391_at	BASP1	522.296	517.406	550.966	443.743	503.656	400.705	898.266	884.222	768.722	3796.84	3600.07	3826.45	760.446	802.714	402.765	4750.16	5434.19	5739.39	7334.33	7303.79	7119.82	2483.76	2819.54	2756.75	10265.5	9716.1	8079.58	1428572_at	Basp1	5968.96	6175.19	5997.85	1085.34	964.639	1151.67	1162.09	2052.76	2018.75	102.815	90.1209	249.103	214.487	113.581	119.592	162.195	130.521	275.344
212081_x_at	BAT2	93.6567	85.7115	97.5195	80.7821	96.7548	64.7301	171.441	151.552	166.928	57.5594	91.3799	76.177	124.604	77.3519	128.736	102.827	130.919	141.682	98.5962	129.741	87.0754	65.561	68.7596	92.417	97.712	100.732	71.0072	1422799_at	Bat2	638.166	583.14	573.596	253.326	256.165	460.88	301.131	401.588	414.908	404.923	328.642	1096.91	421.498	594.793	316.462	241.001	274.905	296.122
205965_at	BATF	1314.65	1143.95	1143.24	932.678	971.633	888.603	895.116	908.181	939.911	452.97	422.69	410.246	151.303	115.626	219.776	248.042	364.201	409.334	191.069	212.605	185.011	373.607	311.73	348.491	144.789	229.764	219.384	1419410_at	Batf	174.943	163.813	158	217.334	144.431	176.868	183.106	177.892	218.107	213.557	273.706	214.166	236.591	442.662	541.756	116.582	113.762	144.024
217985_s_at	BAZ1A	1305.4	1250.07	1374.46	1242.92	1100.21	972.343	958.285	786.158	861.512	1554.78	1422.3	1445.3	910.321	916.773	910.69	1354.67	1349.24	1355.75	1186.69	1063.7	1025.4	1212.23	1442.14	1602.46	2335.97	2802.87	2807.4	1433599_at	Baz1a	1004.44	1028.69	842.812	997.823	900.258	2280.77	2052.96	1821.22	1796.77	808.139	897.269	433.846	317.252	1233.48	1497.06	1594.47	1576.26	1401.82
201354_s_at	BAZ2A	764.663	785.275	777.344	489.846	531.461	543.499	501.959	552.364	520.331	600.163	589.137	541.311	602.909	596.891	521.306	370.042	489.378	489.346	289.096	326.894	464.781	310.622	294.319	354.11	193.785	332.259	137.963	1438192_s_at	Baz2a	219.493	299.407	208.635	1001.47	1037.99	729.571	560.578	1119.8	925.385	1321.8	1502.18	565.995	472.165	657.604	382.23	513.721	813.703	1185.74
203080_s_at	BAZ2B	570.069	550.654	551.927	624.601	641.612	640.427	400.917	436.661	506.331	540.6	591.599	532.955	641.648	656.961	653.686	555.278	599.695	629.427	351.736	358.734	403.682	787.014	963.699	893.377	3130.32	3205.17	2924.35	1441556_at	Baz2b	309.892	262.558	214.943	275.819	817.501	533.855	249.008	804.944	540.038	115.298	98.8212	99.0609	152.501	104.99	33.1949	257.643	497.667	541.767
212744_at	BBS4	279.303	288.958	300.554	246.853	239.946	275.982	214.566	255.796	240.115	212.212	233.715	240.04	203.4	197.365	183.312	220.063	392.228	79.1934	98.7503	451.808	438.936	136.177	98.2129	131.208	61.9215	85.9051	63.6496	1449734_s_at	Bbs4	27.7674	26.9242	22.466	118.089	118.494	54.6961	77.2739	97.9688	89.8866	171.286	122.739	52.6911	65.367	257.787	105.572	92.7153	50.5432	46.7351
232008_s_at	BBX	1154.54	1162.04	1157.32	1116.76	1124.67	1004.34	765.048	862.281	826.023	970.074	1081.02	1161.6	696.552	690.519	614.78	408.402	472.678	516.115	468.367	422.69	515.785	389.372	428.66	485.942	262.811	425.779	491	1430820_a_at	Bbx	77.2672	91.8764	67.8109	300.389	455.196	270.941	247.441	301.465	277.2	376.151	343.878	239.721	317.143	501.766	369.535	328.686	434.136	450.396
205084_at	BCAP29	320.832	320.535	269.22	239.177	156.622	273.054	168.865	198.044	183.359	403.479	415.233	354.401	479.788	462.072	482.243	357.04	376.919	440.098	360.393	401.415	361.468	350.343	422.488	459.374	50	50	68.3902	1417077_at	Bcap29	182.001	173.487	146.415	680.895	735.051	974.829	1101.99	692.3	673.694	451.76	372.923	454.634	598.135	503.932	853.199	456.939	557.395	568.48
239908_at	BCAR3	50	50	53.1174	62.517	50	63.5331	74.6225	50	78.0554	93.5382	118.552	90.5242	134.07	101.534	109.032	56.4868	52.9453	103.547	124.043	133.715	80.3331	92.3981	59.8787	55.4654	118.967	59.8087	50	1415936_at	Bcar3	476.119	418.351	393.788	20.9334	20	20	20	20	20	20	20	24.4871	56.9489	20	20	1015.63	925.75	841.677
219798_s_at	BCDIN3	332.752	308.91	341.11	331.736	336.681	301.621	424.98	379.415	355.723	387.448	361.926	366.253	202.409	162.581	159.511	290.826	288.748	283.328	121.118	109.578	127.436	684.078	814.057	781.301	169.77	224.059	164.742	1424288_at	Bcdin3	160.61	181.3	147.521	278.642	221.623	175.015	155.578	196.861	224.841	309.267	351.455	437.777	448.399	615.222	367.766	329.072	334.985	395.854
202331_at	BCKDHA	384.799	357.418	391.222	344.995	376.375	332.7	410.915	406.101	411.122	341.155	315.452	299.696	714.16	563.85	743.654	667.312	949.461	973.519	510.225	426.916	589.972	355.129	467.12	437.186	72.8178	71.4748	67.4615	1416647_at	Bckdha	44.6548	42.3824	45.5433	474.976	398.609	251.451	250.964	417.163	493.121	222.303	269.662	113.022	177.366	111.999	89.2337	404.48	260.046	291.782
210653_s_at	BCKDHB	138.483	113.45	170.833	160.253	192.367	139.186	188.211	158.902	175.013	179.013	163.332	161.272	341.57	431.633	380.98	227.83	258.249	255.003	232.283	261.788	255.826	51.3659	55.8327	64.8893	50	50	50	1427153_at	Bckdhb	55.185	54.5177	48.5715	112.853	136.371	110.411	85.0704	152.159	175.321	50.4925	47.6857	87.1772	79.1144	155.498	204.701	101.999	54.2865	52.6604
202030_at	BCKDK	77.1829	65.499	77.869	61.6336	92.6347	58.9101	70.9859	63.6373	103.125	109.858	107.986	88.4185	70.1166	54.4929	86.2685	216.569	305.189	296.676	109.036	150.117	202.122	175.985	201.179	186.49	242.298	264.584	204.226	1460644_at	Bckdk	160.611	145.558	172.961	397.082	356.358	370.959	323.491	380.167	370.585	251.318	216.393	133.015	174.572	182.858	202.559	199.293	167.029	188.867
222891_s_at	BCL11A	122.22	123.835	135.307	70.7018	85.8932	57.3803	117.352	98.729	105.701	1479.03	1643.04	1552.54	4396.69	4785.51	4323.06	462.786	547.217	698.364	639.963	589.79	1011.04	303.345	318.104	307.64	50	50	50	1419406_a_at	Bcl11a	68.6231	70.2474	73.3935	2122.77	1895.43	636.726	728.698	790.064	881.157	20	20	20	20	26.2934	20.4975	1413.83	459.783	567.093
219528_s_at	BCL11B	2421.2	2431.03	2422.17	3832.52	3789.26	3510.74	3676.72	3643.42	3610.83	238.338	235.734	219.995	50	50	50	50	50	50	50	50	50	62.9611	69.6986	64.6282	135.207	204.321	171.666	1450339_a_at	Bcl11b	20	20	20	20	20	20	20	20	20	176.335	104.158	2098.72	2111.49	4113.96	2341.27	20	20.7243	20
203685_at	BCL2	1980.53	1824.37	1808.63	2381.63	2225.87	2351.31	2367.77	2596.14	2612.43	2224.45	2271.49	2268.3	93.1198	103.949	64.7105	381.724	410.656	453.51	368.861	385.826	438.459	115.213	123.186	144.936	122.066	175.359	141.054	1457687_at	Bcl2	184.057	172.951	168.991	156.093	133.064	113.612	126.117	131.517	189.851	2271.82	1861.41	2106.45	2098.68	1633.35	1254.72	1251.55	535.796	656.392
212312_at	BCL2L1	894.444	816.481	776.529	343.774	428.047	480.624	474.419	509.24	517.401	297.095	278.42	246.481	202.252	121.404	200.234	232.831	234.343	271.268	198.725	237.568	276.53	989.261	933.788	905.655	1604.91	1689.96	1721.04	1420888_at	Bcl2l1	280.048	251.964	248.874	50.455	50.4451	105.54	81.8105	75.7384	82.4404	439.01	332.019	107.505	96.5725	134.188	308.56	64.7203	144.327	152.952
1553096_s_at	BCL2L11	754.951	660.991	785.396	1093.16	1090.88	1312.6	1602.79	1486.01	1270.37	1239.89	1239.96	1185.13	628.482	792.906	604.29	742.895	886.235	623.734	777.497	728.14	763.697	1238.49	1155.73	1147.37	777.188	665.243	654.534	1456005_a_at	Bcl2l11	2773.05	2785.61	2241.85	297.886	490.632	901.88	742.757	493.169	469.475	4440.04	3662.89	1660.96	1471.39	1427.16	963.152	1290.31	4043.88	3030.93
217955_at	BCL2L13	412.007	419.161	405.246	342.561	353.174	386.091	382.911	294.222	323.017	460.176	415.131	410.41	648.011	595.914	508.561	714.408	699.304	777.641	504.61	501.09	549.824	615.985	586.815	597.585	220.088	273.038	222.859	1429539_at	Bcl2l13	83.2359	81.0905	77.5106	137.437	101.4	115.322	112.16	127.885	128.715	165.387	188.834	249.175	197.101	260.309	185.321	133.569	187.839	174.073
209311_at	BCL2L2	121.468	92.6119	98.0039	50	50	50	50	50.7514	50	110.109	107.58	115.998	146.957	116.047	120.412	155.35	158.759	198.123	124.517	135.575	124.273	215.676	253.168	278.716	50	50	50	1423572_at	Bcl2l2	44.5389	50.6379	42.1835	126.163	148.912	98.2344	116.639	86.9455	75.3594	165.362	117.6	136.859	149.769	32.3277	61.9695	201.849	150.374	119.773
204908_s_at	BCL3	91.4649	90.2482	98.7482	90.8944	89.8342	70.6372	87.2863	86.2018	80.0165	93.3123	82.6183	87.7055	132.51	111.09	116.382	411.607	366.388	368.409	109.828	150.41	114.112	144.119	138.159	126.145	577.826	725.725	438.504	1418133_at	Bcl3	388.715	414.349	368.956	261.318	228.284	43.3444	72.863	296.534	326.75	148.377	111.366	63.0789	40.0788	85.8385	51.0857	121.664	349.542	389.614
203140_at	BCL6	953.225	1078.77	923.444	676.633	819.524	662.996	609.271	578.949	574.654	1942.4	2100.23	2216.43	442.421	350.363	333.462	2537.17	2567.51	2784.17	4963.74	4922.79	4152.45	2379.99	2606.93	2481.46	6855.08	6123.66	5303.15	1421818_at	Bcl6	1188.07	1169.9	1045.8	378.556	424.083	1382.62	1427.93	1312.77	1037.92	335.958	352.048	290.209	224.474	258.772	430.304	1229.41	1108.19	1010.42
203796_s_at	BCL7A	50	50	50	50	50	50	85.0101	52.0336	65.7041	152.623	169.69	149.822	927.165	873.076	607.708	460.033	442.029	374.095	106.396	130.063	433.153	50	50	50	661.692	647.489	664.355	1428207_at	Bcl7a	34.8677	37.4658	28.2371	158.921	149.021	28.1429	29.0682	43.8748	51.1693	58.4861	33.8254	122.784	76.428	92.4055	64.3358	219.068	311.358	349.183
202518_at	BCL7B	376.826	374.769	409.836	343.084	337.994	352.367	381.093	370.47	385.315	326.93	305.693	317.378	347.638	267.383	282.867	516.696	534.469	580.006	263.187	336.785	335.97	219.951	215.648	227.162	129.368	139.562	133.712	1448247_at	Bcl7b	89.4051	116.563	72.1575	282.092	228.794	211.304	234.351	245.541	308.114	314.875	430.116	114.874	182.359	450.761	197.562	341.558	211.772	228.174
219072_at	BCL7C	229.189	188.181	246.579	205.928	180.419	171.965	247.156	235.308	288.794	141.467	142.521	151.073	195.726	130.124	225.119	274.012	342.113	354.304	281.263	315.357	338.094	102.203	87.6036	95.0477	55.864	50	50	1449523_at	Bcl7c	181.104	196.903	165.843	532.641	382.624	304.388	329.412	244.014	259.54	305.99	294.208	80.3529	90.7705	116.027	134.744	158.485	291.776	324.563
228065_at	BCL9L	2528.74	2354.76	2288.58	2180.71	2487.28	1761.27	1817.16	1862.74	1921.17	531.515	506.358	483.112	187.547	171.725	189.985	249.142	297.114	327.18	99.0231	77.7347	140.54	282.328	298.039	294.573	89.2199	119.387	66.2374	1419180_at	Bcl9l	67.0224	67.8763	82.104	20	28.9301	20	20	39.2508	50.0715	156.37	101.982	222.098	202.903	104.277	35.0302	30.5406	26.2511	52.9255
202315_s_at	BCR	384.156	366.696	450.044	251.276	268.493	230.628	275.021	242.586	251.918	134.655	126.133	114.96	229.1	219.331	143.442	177.401	120.404	164.506	158.509	197.397	192.693	128.529	148.945	193.471	113.267	108.929	86.4113	1455564_at	Bcr	77.4989	68.1501	60.6478	509.867	523.192	83.0823	83.4114	68.1201	57.7986	120.093	90.3789	64.3396	66.3562	71.3775	55.1133	103.325	50.2734	57.55
211715_s_at	BDH1	166.912	144.995	160.715	223.084	219.287	216.378	208.453	186.987	201.91	109.696	151	132.011	245.394	171.818	198.71	70.3349	121.414	179.763	203.381	152.241	165.18	53.0793	50	50	50	50	50	1452257_at	Bdh1	20	20	20	161.662	137.734	216.645	252.546	111.383	109.778	48.8324	23.8851	528.432	681.45	932.588	1062.42	249.762	92.5324	89.3211
202710_at	BET1	298.805	299.787	308.603	369.167	394.731	341.833	272.8	250.619	269.965	480.426	472.124	374.402	179.265	229.349	191.014	85.9161	80.9332	110.68	126.023	78.7322	74.5521	572.408	559.162	518.5	50	54.4767	61.6784	1416866_at	Bet1	132.182	116.018	81.7322	453.264	546.23	287.199	314.451	280.98	265.21	182.764	154.631	89.1683	76.0772	162.657	279.737	150.076	144.625	191.746
223023_at	BET1L	452.509	555.864	587.333	894.86	895.358	721.711	888.593	857.756	906.844	554.264	551.081	680.834	782.632	580.146	611.774	479.398	674.427	623.581	358.873	362.726	448.954	258.671	428.556	405.729	277.713	276.22	210.727	1426372_a_at	Bet1l	346.081	364.508	496.148	174.374	189.002	145.875	125.422	142.425	146.349	205.352	224.562	305.757	280.106	151.887	134.212	248.801	301.913	205.193
201170_s_at	BHLHB2	3841.09	3827.88	3833.32	1892.69	2205.16	1992.93	1546.18	1533.34	1577.78	1377.59	1456.82	1465	3090.19	2804.38	2405.87	4346.44	3650.8	3465.93	2669.61	2728.37	2246.05	905.016	988.144	875.003	1377.55	1603.11	1415.51	1418025_at	Bhlhb2	2411.45	2366.77	2330.89	739.527	770.047	160.75	143.952	1897.2	1360.93	1064.86	1519.16	21.9284	28.0688	82.5172	504.218	203.15	342.046	309.443
211725_s_at	BID	456.72	523.744	530.552	323.509	275.002	256.536	369.571	379.351	340.119	771.626	767.886	901.635	902.831	744.877	867.703	1762.2	1947.58	1706.46	1234.73	1337.7	1814.5	1064.08	1360.85	1310.55	1826.17	1975.62	1701.29	1417045_at	Bid	344.988	338.304	313.627	332.097	283.118	668.562	729.683	388.2	398.774	355.752	374.26	158.741	174.727	96.9405	194.741	579.414	312.792	376.062
210201_x_at	BIN1	2800.16	3183.18	2865.9	2860.15	2999.11	2587.78	2780.6	2837.57	2637	2346.71	2332.78	2633.06	2769.32	3450.56	2657.76	2333.89	3272.59	2992.29	3553.26	3559.65	3931.57	367.698	412.515	491.959	1269	1149.79	1516.98	1425532_a_at	Bin1	224.748	189.301	199.899	202.819	132.622	171.531	187.371	459.003	522.724	190.85	299.493	163.595	268.225	676.076	454.559	1159.86	799.674	836.107
222199_s_at	BIN3	732.914	810.164	766.956	734.208	760.519	644.241	907.478	893.172	909.758	645.199	610.459	711.339	457.511	402.567	529.141	450.231	469.638	461.351	390.461	300.334	534.469	380.866	451.554	470.499	1141.06	1348.19	1195.9	1417691_at	Bin3	662.357	614.43	637.834	1200.73	912.65	1158.71	1265.91	954.362	1030.56	579.296	665.361	380.748	348.216	573.508	461.034	565.615	435.449	565.573
210538_s_at	BIRC3	507.233	615.041	550.937	1442.35	1571.44	1504.6	2415.71	2570.52	2395.44	4137.21	4179.8	4206.83	249.808	279.206	118.044	383.801	394.006	421.604	395.697	309.143	379.955	381.586	473.599	450.153	151.045	198.463	201.541	1421392_a_at	Birc3	2650.88	2838.97	2690.4	1883.83	2112.77	1433.31	1587.95	2530.82	2645.85	1184.87	1215.9	644.255	627.218	1292.03	1161.16	2306.66	3339.97	3591.25
1555826_at	BIRC5	50	50	50	50	50	50	50	50	50	50	59.5874	50	50	50	50	50	50	50	50	50	50	256.045	118.732	120.34	133.226	116.245	124.752	1424278_a_at	Birc5	192.627	180.449	124.785	241.228	198.277	897.039	1031.14	714.784	730.891	269.515	276.883	404.381	207.657	163.061	822.234	109.382	98.0953	63.5562
222761_at	BIVM	1152.19	1244.28	1070.13	1287.31	1328.14	936.602	865.95	1005.57	809.223	569.571	512.659	483.878	263.275	201.812	189.759	489.66	754.705	698.959	996.006	919.013	1009.78	386.473	502.414	458.335	50	68.4213	53.9685	1434288_at	Bivm	20	20	20	78.823	116.258	108.898	107.16	79.2782	103.331	28.9871	20	44.0065	58.4193	42.319	96.4321	34.0486	40.6002	29.2458
206255_at	BLK	89.2009	84.6744	81.1302	134.538	120.169	122.934	78.9601	78.9475	86.0867	3128.63	3052.35	3318.7	745.398	1610.68	50	50	50	50	50	50	50	50	50	50	50	50	50	1422775_at	Blk	243.633	240.322	182.393	64.9189	55.5846	20	20	147.72	143.91	20	33.6291	43.9077	29.1632	46.2772	52.0417	2647.37	2030.76	2542.93
205733_at	BLM	322.198	313.116	320.823	261.549	259.387	214.957	168.684	153.781	168.446	413.457	365.558	321.345	127.169	85.4434	96.0903	50	65.9928	55.1864	50	50	50	70.3859	90.0177	98.2254	50	50	64.9562	1448953_at	Blm	28.0055	23.8687	23.0669	36.7505	41.5291	113.636	105.614	78.1629	82.284	216.733	156.285	64.8453	58.8584	121.654	154.13	64.232	96.2488	96.744
202179_at	BLMH	406.744	352.46	419.197	438.738	364.69	449.048	338.232	400.541	437.681	242.724	214.799	196.704	369.294	345.214	396.574	252.617	334.096	313.659	317.964	310.052	292.429	175.528	166.222	233.705	50	50	50	1438961_s_at	Blmh	173.7	185.126	187.133	1010.79	1075.49	1048.46	966.403	715.446	736.799	1150.06	1094.75	465.731	509.367	600.731	1107.36	703.223	813.044	1071.22
207655_s_at	BLNK	162.429	178.626	162.642	95.0774	127.056	125.274	152.214	154.119	141.705	2738	2834.59	2689.58	4653.12	4655.4	4949.31	701.133	640.22	779.252	88.9518	76.9833	636.668	131.661	145.096	144.224	50	50	50	1451780_at	Blnk	477.195	477.272	373.875	2051.94	1923.92	20	23.6206	20.615	33.3216	20	20	32.433	33.6734	20	21.6357	2313	1591.76	1874.88
225049_at	BLOC1S2	1303.38	1253.49	1280.8	1046.38	1050.37	1281.2	1103.36	1093.65	981.395	2295.71	2147.53	2090.07	1812.71	1835.54	1428.71	2200.74	2533.34	2648.33	3388.09	3130.66	2596.8	1657.86	1916.3	1530.91	1912.14	1935.99	1892.76	1429048_at	Bloc1s2	568.62	539.479	461.858	3445.12	2719.75	2459.25	2864.05	2325.37	2375.98	369.021	391.295	488.097	445.318	726.309	611.69	844.754	539.69	628.881
243798_at	BLR1	50	50	50	51.4811	50	50	93.8147	86.1947	80.1959	697.917	692.492	660.946	50	50	50	50	50	50	50	50	50	50	50	50	50	50	50	1422003_at	Blr1	511.352	573.81	463.483	20	20	20	20	20	20	20	20	137.365	132.315	263.888	277.392	3162.43	2227.75	2135.26
211729_x_at	BLVRA	934.022	1039.95	906.847	645.421	664.485	651.419	1090.12	1055.85	1069.44	1573.99	1541.41	1692.06	316.737	226.194	194.86	907.213	1262.8	692.751	601.002	826.824	973.748	3116.25	3095.69	3366.31	112.541	152.532	109.242	1428580_at	Blvra	1270.35	1311.84	1243.84	251.841	302.245	426.814	404.721	388.853	466.98	391.445	330.512	326.438	280.22	536.569	635.36	214.065	110.364	92.5843
202201_at	BLVRB	274.32	249.544	291.283	177.133	228.391	154.709	343.052	325.631	352.381	692.611	658.287	698.864	360.962	259.189	410.011	1285.59	1942.84	1783.33	917.699	815.051	1105.62	3079.58	3111.45	3453.3	2233.47	2329.8	2207.83	1451386_at	Blvrb	2996.5	3349.5	3329.25	393.559	261.494	28.8443	49.1427	66.0958	100.422	42.9714	34.8286	20	20	44.5587	20.7697	560.959	279.165	475.878
226530_at	BMF	50	50	50.8891	50	50	50	50	50	50	173.258	156.915	149.021	228.956	326.437	153.563	384.295	320.188	369.886	164.712	235.066	259.386	127.757	124.906	131.603	50	50	50	1454880_s_at	Bmf	163.197	177.169	131.117	221.554	132.743	515.861	706.728	719.756	975.833	184.65	137.34	27.1574	39.6242	54.7287	37.6184	641.899	1836.08	2567.22
59644_at	BMP2K	148.366	136.005	153.034	118.171	175.644	131.913	115.198	96.5446	117.742	625.71	653.413	634.506	323.731	359.544	474.998	369.056	265.293	331.053	455.898	423.731	434.096	360.407	410.822	386.227	1198.86	1505.43	1191.79	1458370_at	Bmp2k	572.508	547.525	540.235	1540.64	1198.07	678.127	1024.56	837.689	937.811	169.467	173.722	89.743	77.6554	96.3238	71.9082	906.564	897	1045.65
213578_at	BMPR1A	225.431	172.563	215.725	220.455	236.554	173.535	174.351	156.017	165.469	126.068	120.753	137.946	50	50	50	50	50	50	50	50	50	50	50	50	50	50	50	1425493_at	Bmpr1a	44.2518	35.2051	43.1123	29.689	25.6591	53.3515	44.3835	63.7779	31.1458	25.8887	50.6611	147.143	248.005	54.8854	36.6428	34.4935	20	30.0713
225144_at	BMPR2	462.058	445.403	469.805	318.557	278.387	312.534	222.328	235.16	248.875	322.896	355.574	264.679	427.045	448.362	568.575	334.258	340.725	311.435	283.582	268.439	314.056	278.511	289.383	284.585	50	50	50	1434310_at	Bmpr2	452.046	454.369	400.856	510.906	644.89	407.216	450.862	486.756	577.66	205.444	160.406	41.1029	33.4164	89.5265	160.86	20	41.5131	50.987
219345_at	BOLA1	314.102	314.624	348.472	394.652	379.076	359.277	299.265	274.298	311.451	275.55	220.622	214.199	104.001	97.4868	103.531	50	52.8068	104.453	50	50	69.7706	117.375	118.578	158.905	50	52.8317	50	1452637_a_at	Bola1	35.3236	48.3015	36.4026	145.929	95.715	129.072	140.846	61.4883	87.3472	65.6852	82.5542	30.8073	30.2503	67.3897	48.9156	47.3675	62.9443	61.1142
204531_s_at	BRCA1	114.591	100.233	100.273	58.9659	57.817	74.905	50.3312	50	59.3836	74.1459	64.9642	76.378	50	50	50	50	50	50	58.4902	50	50	60.0884	58.0121	50	195.777	272.162	208.978	1424629_at	Brca1	26.6215	31.9774	31.1386	25.9715	26.8034	119.205	115.009	118.45	118.702	59.3949	39.8252	46.624	36.0436	56.0282	169.557	32.9032	54.5877	53.1828
205550_s_at	BRE	716.966	735.13	705.712	754.995	771.464	629.175	582.646	617.412	623.017	658.494	667.758	713.078	731.733	647.847	762.518	1043.06	1341.34	1200.41	683.987	639.775	861.62	683.367	821.781	841.454	280.379	301.388	289.767	1426312_at	Bre	353.73	342.095	338.01	279.842	216.083	354.216	377.472	407.812	418.69	341.198	392.129	134.514	178.501	390.382	327.182	350.008	656.877	824.618
223376_s_at	BRI3	555.557	591.564	589.458	403.704	482.662	375.465	829.484	688.314	652.077	1475.97	1179.3	1514.11	2135.54	2051.39	1627.32	1420.39	2078.94	1766.65	1189.58	952.152	1376.02	2987.51	3496.99	3323.5	3046.78	3486.07	2737.71	1416924_at	Bri3	3998.28	4094.05	4122.55	1586.18	1756.26	1301	1457.99	1810.64	1778.37	1139.12	1229.23	523.573	480.761	364.288	353.935	847.19	849.939	1259
231810_at	BRI3BP	195.239	181.02	203.085	152.218	155.445	164.287	165.396	145.932	170.513	334.528	385.765	322.265	785.61	948.293	773.69	653.12	638.205	783.03	763.651	702.682	737.325	306.112	289.052	298.405	113.775	178.422	146.957	1428744_s_at	Bri3bp	72.8215	70.5892	54.1651	1307.53	1031.36	1442	1678.59	1104.19	1330.12	75.7043	71.5361	135.2	143.952	91.7112	132.298	309.95	192.487	232.122
225446_at	BRWD1	485.718	461.506	440.597	438.546	434.792	466.882	356.305	307.62	303.08	345.217	342.278	295.199	240.431	271.67	200.415	339.06	325.094	349.587	292.658	418.648	312.057	341.011	335.298	334.109	55.2168	100.73	77.1155	1452321_at	Brwd1	140.546	132.567	187.379	88.8979	108.857	121.332	63.7607	109.6	116.231	137.978	107.632	570.465	239.34	295.912	137.704	208.379	345.429	391.889
218090_s_at	BRWD2	1799.05	1833.73	1671.43	1022.27	1158.49	1223.36	1099.94	1024.45	904.988	2760.62	2971.15	2736.29	1127.41	954.319	1028.93	1238	1352.37	1423.44	1604.6	1504.98	1213.26	2050.09	1976.95	1680.62	58.2177	98.2391	82.8231	1452820_at	Brwd2	234.646	230.561	200.079	1022.51	1015.16	1349.53	1262.45	1602.66	1696.15	290.758	215.993	517.997	478.166	608.647	442.188	861.748	673.61	593.152
208677_s_at	BSG	177.649	157.846	179.83	121.483	140.093	104.216	135.185	139.153	143.145	118.469	101.177	131.737	269.587	206.355	217.113	169.328	345.51	174.063	160.776	212.781	248.195	149.294	147.36	157.383	321.24	353.11	295.888	1456616_a_at	Bsg	926.514	802.86	871.394	604.622	289.872	390.487	462.008	267.86	331.767	207.643	274.753	170.556	168.495	297.582	301.977	263.979	204.93	244.211
218792_s_at	BSPRY	91.2723	77.0825	73.1431	50	50	50	50	50	50	50	50	55.9598	506.103	245.592	500.757	50	50	50	50	50	50	50	50	50	50	50	50	1450131_a_at	Bspry	20	20	20	20	20	20	20	20	20	258.565	242.242	20	20	20	20	20	28.2466	47.553
205715_at	BST1	57.7787	50	55.2248	55.1406	50	50	94.9786	112.306	106.606	392.216	326.431	330.786	357.658	429.384	257.767	351.899	646.351	318.481	50	63.4	76.185	2060.37	2329.32	2300.39	2017.01	2175.89	1972.27	1449453_at	Bst1	590.403	597.993	490.51	73.3938	100.801	259.323	227.797	20	20	20	20	20	20	20	20	20	20	20
201641_at	BST2	823.93	904.094	878.969	700.35	604.93	601.834	727.869	691.551	734.127	837.034	697.548	761.406	1910.73	1588.46	2294.9	1005.6	1279.18	1068.15	1157.69	953.52	948.532	932.932	1097.82	1209.94	216.206	203.041	195.264	1424921_at	Bst2	2219.65	2517.28	2353.84	6078.46	5062.99	216.068	258.686	164.754	227.146	43.7404	78.267	152.937	170.354	92.0498	87.1183	114.39	97.1448	52.0841
223174_at	BTBD10	545.128	572.285	515.242	455.145	431.468	357.614	310.477	346.464	326.321	533.53	492.284	558.345	234.091	255.172	243.31	271.035	211.512	354.567	245.514	163.27	200.579	296.968	293.476	319.355	972.346	1016.37	890.263	1438578_a_at	Btbd10	112.127	116.126	94.5418	332.503	350.971	419.537	386.739	519.116	522.563	437.746	377.175	211.903	149.547	401.216	295.581	284.916	315.449	299.894
228570_at	BTBD11	80.9603	70.6206	84.8914	256.539	270.555	285.389	257.212	234.026	290.666	57.6381	59.4145	50	50	50	50	308.551	228.67	364.432	50	50	50	114.713	100.13	104.445	186.011	216.038	163.259	1459838_s_at	Btbd11	20	20	20	20	20	20	20	20	20	889.568	791.535	802.079	704.791	464.501	293.11	20	20	20
226148_at	BTBD15	4407.76	5219.11	4528.7	3113.83	3298.25	2726.31	2008.68	2183.82	2103.86	2189.21	2373.95	2391	1253.06	1578.27	1386.52	905.877	1043.57	1226.56	1330.52	1150.33	1297.45	1174.92	1341.74	1358.99	858.427	1183.14	1152.34	1427271_at	Btbd15	99.7933	97.6983	81.9087	236.698	291.548	231.619	193.909	221.975	182.33	310.277	378.48	263.383	226.056	344.792	200.756	462.512	324.258	241.418
227329_at	BTBD4	50	50	50	50	50	50	50	50	50	50	50	57.0864	54.4259	50	51.0723	501.147	370.145	663.244	575.294	415.426	540.216	50	50	50	50	50	50	1429168_at	Btbd4	191.641	173.519	180.101	138.327	139.54	836.781	700.214	948.931	617.069	47.094	27.4379	20	20	20	36.6626	20	20	20
235727_at	BTBD5	1059.8	1179.06	1151.27	1085.22	1008.95	1013.58	568.689	511.113	699.757	633.927	770.02	515.74	451.27	423.805	435.9	236.063	235.236	306.147	160.944	205.358	212.663	310.132	390.107	304.538	484.232	588.628	636.279	1428721_at	Btbd5	121.368	132.249	111.527	175.994	229.139	136.987	146.841	176.632	162.483	679.288	476.091	346.805	205.554	317.921	224.852	347.374	399.007	209.99
225389_at	BTBD6	1097.07	1085.55	1095.88	867.001	849.936	895.438	721.688	730.897	771.818	562.794	504.883	647.234	449.506	412.807	445.3	399.433	465.984	369.069	307.487	288.811	408.271	542.258	694.287	623.895	164.398	199.57	166.57	1435153_at	Btbd6	25.0983	28.3071	25.4948	43.9381	35.1692	64.0129	63.6524	50.6951	54.253	102.828	106.577	127.618	121.906	176.211	106.361	49.0268	76.0769	94.152
214117_s_at	BTD	116.783	99.5312	182.171	108.65	115.501	104.282	299.949	606.473	286.471	100.415	176.529	79.4437	113.958	152.728	274.998	211.785	144.669	134.727	202.064	232.687	110.55	197.121	136.461	88.4528	120.38	80.7814	50	1417987_at	Btd	60.9625	69.0328	68.7236	203.72	187.631	51.1196	55.0036	46.5366	47.2069	108.374	88.4771	57.4111	58.4967	65.7181	62.195	76.1692	55.5866	63.4644
201236_s_at	BTG2	1545.85	1579.58	1557.44	1296.89	1230.85	1290.71	1225.6	1412.47	1202.86	2665.41	2695.67	2851.85	2255.62	2122.57	1475.29	1650.94	1004.66	1144.04	2305.56	2110.24	1343.22	1499.69	1640.85	1466.37	4712.43	4456.29	3507.55	1416250_at	Btg2	2869.55	3183.49	2951.94	1312.3	2466.62	1981.45	1736.98	2054.61	1717.96	1568	1865.54	1118.12	1475.65	1404.44	558.771	2113.29	1505.95	1089.92
205504_at	BTK	147.914	188.971	196.637	64.9092	86.7477	102.964	159.459	156.325	159.469	1835.77	1644.7	1958.01	1109.93	1284.77	1001.34	1088.63	1056.19	1215.75	925.465	733.917	807.777	1266.69	1520.76	1440.04	340.355	269.139	234.845	1422755_at	Btk	832.451	853.354	729.854	1008.32	827.08	1531.64	1464.17	1183.93	1346.08	31.9154	23.6503	24.8467	21.3253	47.6046	35.6322	2018.14	2143.83	2645.03
236226_at	BTLA	106.092	74.9114	72.7187	218.922	211.344	191.711	283.719	229.46	255.668	909.047	1064.72	1007.12	340.078	320.007	422.154	50	68.9473	85.4168	1029.91	836.641	996.483	50	63.4151	73.2784	91.4306	95.9983	86.7171	1455656_at	Btla	333.629	324.775	283.29	839.829	1262.26	4028.65	3499.89	985.484	980.757	20	20	626.115	670.176	1610.82	1788.36	3791.36	2814.17	3731.19
224471_s_at	BTRC	186.073	164.522	180.126	171.645	155.955	187.184	145.554	154.527	190.594	117.209	139.098	123.436	97.0867	83.6821	89.7918	55.6493	59.0044	65.2988	50	59.4066	50	78.3242	86.8295	88.8954	50	50	53.167	1425680_a_at	Btrc	72.7152	33.2696	63.0643	142.532	112.011	31.2185	37.1852	37.2925	40.424	36.4689	38.2223	30.3872	39.7125	36.3023	51.4502	44.143	57.6125	58.4641
203755_at	BUB1B	54.3532	50	50	76.9838	56.6143	61.4711	56.7063	50	61.3531	180.336	209.727	143.859	172.581	138.768	128.725	50	50	50	50	50	50	50	50	50	50	50	50	1416961_at	Bub1b	189.979	186.594	233.121	105.456	66.7142	476.197	486.267	369.175	404.356	96.4874	139.441	86.6142	72.7057	93.6081	308.544	101.249	68.092	101.666
225866_at	BXDC1	384.939	359.228	396.23	461.617	441.704	498.291	315.975	282.74	348.82	494.159	497.742	391.221	396.982	354.563	335.679	512.174	474.154	542.852	595.654	457.685	447.93	315.125	277.039	310.865	50	54.7405	50	1450423_s_at	Bxdc1	614.409	545.314	468.919	1184.99	1364.32	1898.09	1744.14	1241.65	1460.71	879.792	838.025	947.003	975.763	2082.32	2321.34	1185.84	1039	951.036
205839_s_at	BZRAP1	1148.71	1182.87	1145.25	323.955	317.486	266.576	185.834	157.498	184.534	111.302	103.809	115.024	82.3918	50	50	440.818	475.275	385.977	360.881	453.969	501.93	50	50	50	50	50	50	1455771_at	Bzrap1	20	20	20	20	20	337.089	237.317	150.67	122.389	24.6818	20	20	20	21.5194	30.6612	20.0415	42.3755	47.3514
202096_s_at	BZRP	885.686	952.422	1066.81	863.976	846.533	598.765	1689.31	1513.82	1315.73	1248.86	998.707	1131.58	499.511	363.946	407.841	2301.33	3257.35	2607.35	1002.16	966.051	1232.77	2712.48	3483.46	3441.12	1411.9	1943.68	1410.77	1416695_at	Bzrp	2326.94	2364.09	2297.03	1819.07	1593.39	847.647	829.799	541.464	559.93	1530.86	2141.36	417.108	854.434	1801.91	840.944	843.736	455.205	426.615
217809_at	BZW2	564.837	580.387	651.247	842.966	843.211	870.828	893.062	795.622	862.33	1154.02	1200.63	1128.13	1620.9	1435.57	1941.56	2022.06	2335.21	2325.32	2882.08	2309.91	2579.24	781.69	883.946	925.302	50.296	56.9314	76.7406	1423456_at	Bzw2	116.711	118.27	120.874	365.796	274.376	399.976	570.115	347.33	349.991	290.025	276.836	329.673	413.674	1985.09	1312.14	290.105	313.799	324.966
219439_at	C1GALT1	599.962	574.013	582.583	553.51	542.023	558.595	389.625	360.121	380.673	618.109	642.093	592	367.741	332.726	332.385	190.729	249.784	207	194.947	170.677	217.738	482.116	478.306	454.731	424.404	519.053	446.273	1428490_at	C1galt1	103.645	112.29	103.665	516.537	505.868	110.836	117.575	193.372	217.957	384.934	419.198	422.171	413.265	314.657	245.222	642.238	1004.89	1127.34
209906_at	C3AR1	781.2	790.253	809.414	541.107	496.333	474.58	359.493	351.859	401.221	779.599	743.721	748.23	62.3442	50	50	72.1109	76.9942	55.7775	50	50	50	486.281	502.811	568.539	111.924	134.047	115.435	1442082_at	C3ar1	272.717	285.133	248.32	20	20	20	20	20	20	20	20	20	20	20	20	20	20	20
220088_at	C5AR1	448.728	498.034	433.919	127.707	169.805	140.558	339.933	312.856	288.207	1376.81	1376.12	1508.83	156.353	94.2312	50	50	123.517	50	50	50	62.9198	2234.1	2375.93	2337.54	5428.23	5370.64	4497.38	1439902_at	C5ar1	1405.94	1597.35	1256.72	20	20	20	20	20	20	20	20	20	20	20	20	20	20	20
218168_s_at	CABC1	677.917	692.207	677.928	624.002	616.793	639.158	661.79	613.458	768.294	761.069	693.958	627.437	557.331	477.538	580.664	947.77	1303.57	1257.36	858.953	851.126	1019.58	493.375	513.127	603.958	592.738	570.266	524.546	1417066_at	Cabc1	202.191	199.778	168.207	338.228	328.516	61.1539	81.6796	288.889	322.113	100.59	116.338	181.968	219.844	74.1511	120.099	937.669	634.785	628.121
226004_at	CABLES2	196.356	186.537	275.879	165.111	206.027	113.486	119.212	148.502	149.897	143.399	149.293	128.239	89.2825	50	59.7035	122.283	146.602	174.239	146.083	156.043	156.926	50	52.9671	51.0632	90.6577	100.175	81.7757	1452307_at	Cables2	320.071	301.863	279.58	180.428	129.116	238.54	229.758	179.719	161.892	209.143	222.019	142.065	173.192	259.071	258.649	729.59	610.226	659.286
34726_at	CACNB3	83.8196	77.5794	83.2634	121.656	125.14	103.606	142.287	116.606	174.973	50	55.9564	50	51.0925	54.6899	136.608	78.465	65.8994	60.6881	50	50	50	50	50	62.2114	50	50	50	1448656_at	Cacnb3	536.561	480.432	428.042	20	20	231.59	183.944	378.911	353.067	20	20	20	20	31.0041	20	20	20	20
211761_s_at	CACYBP	1471.26	1734.75	1474.09	1653.22	1518.49	1495.87	1274.78	1280.28	1373.34	1553.07	1624.72	1604.44	2287.86	2093.4	2637.68	1848.19	1883.81	2080.22	2880.79	2580.59	2842.05	899.432	1232.59	886.454	682.724	639.881	643.302	1452047_at	Cacybp	1744.24	1764.27	1721.15	600.977	700.632	1174.1	1181.76	854.859	851.19	565.105	673.5	1227.03	984.049	1262.6	2531.07	1468.92	880.747	797.479
202715_at	CAD	189.881	172.777	174.439	214.852	247.162	216.101	209.012	232.92	221.055	188.98	176.95	149.468	269.241	189.055	272.874	156.537	202.306	195.842	136.185	155.552	179.213	50	51.8612	50	50	50	50	1452830_s_at	Cad	72.4809	95.3626	53.4443	77.8248	71.9927	173.677	155.52	135.382	157.189	558.923	427.608	141.987	139.983	319.926	423.67	232.685	256.081	298.393
209002_s_at	CALCOCO1	161.911	128.868	135.218	93.7328	124.764	107.61	299.452	311.821	268.112	93.4881	103.396	95.6471	193.023	137.951	124.567	195.256	258.651	262.114	109.296	103.502	118.387	90.8577	84.4682	72.5194	156.397	153.875	156.523	1428513_at	Calcoco1	37.7444	43.5206	39.3186	285.383	260.303	20	20	20	20	27.9308	74.4958	48.4253	52.6402	29.5522	39.4491	28.4867	60.629	88.6017
200622_x_at	CALM3	520.847	578.517	537.01	521.508	480.981	414.258	561.733	522.755	503.783	607.48	517.246	511.699	250.957	193.494	302.691	388.287	576.338	383.487	380.761	459.711	487.553	3119.34	3556.11	3746.38	1237.89	1173.88	1268.3	1450864_at	Calm3	279.687	296.039	263.118	749.331	634.795	848.179	899.087	913.468	1140.8	415.51	508.521	248.785	253.784	185.998	351.262	385.58	303.588	273.451
212953_x_at	CALR	523.505	494.334	623.163	466.827	370.885	316.589	334.502	317.799	284.259	431.02	334.963	392.362	277.828	326.909	284.28	124.194	167.146	189.432	383.106	262.241	282.803	229.821	326.21	394.366	50	50	50	1456170_x_at	Calr	3229.49	3204.14	3616.22	1546.08	1524.49	2241.35	2021.93	1151.64	1020.01	1531.41	1023.84	700.626	641.307	1917.09	2524.31	1422.2	653.167	729.269
204392_at	CAMK1	62.019	50	65.349	50	50	50	57.8679	64.1519	52.8961	115.338	110.849	108.171	50	50	50	344.996	331.865	282.484	50	58.3871	65.9832	207.5	184.604	216.38	50	50	50	1417604_at	Camk1	419.003	365.755	333.28	20	20	65.0182	47.3973	56.5025	65.7719	82.6329	54.4032	20	20	20	20	20	20	20
235626_at	CAMK1D	529.581	552.907	611.778	316.675	324.977	258.552	232.279	286.959	316.078	947.476	823.785	916.223	169.318	180.387	111.732	984.366	941.364	996.074	956.977	938.314	972.08	271.323	333.388	346.493	1408.8	1370.56	1368.8	1438643_at	Camk1d	145.691	124.198	104.492	163.258	362.722	1122.54	509.227	358.95	354.947	78.4175	25.0614	621.813	360.869	116.29	74.8939	67.2697	501.094	438.42
34846_at	CAMK2B	77.5336	50	70.6322	60.2751	79.6614	88.1024	77.0598	54.1931	50.6601	67.6974	82.5112	58.4953	74.8017	86.8379	81.8787	61.7114	66.4472	60.1041	74.5971	72.5031	62.796	150.241	74.7916	126.408	246.143	135.852	182.569	1455869_at	Camk2b	129.08	111.668	126.143	6748.92	7649.34	1345.41	1371.12	1689.2	1793.28	3984.06	4516.07	638.565	847.718	464.939	644.937	4382.19	2562.82	3172.72
212757_s_at	CAMK2G	349.489	352.168	411.9	508.541	476.756	458.992	465.348	449.618	511.217	308.133	280.915	267.998	249.627	264.646	213.182	671.895	706.924	976.534	1099.12	738.647	759.992	276.543	284.345	298.043	1053.56	1149.47	917.559	1423941_at	Camk2g	154.868	148.621	124.113	384.235	397.238	326.509	342.837	347.315	374.992	1467.61	1533.02	481.813	417.941	1052.43	893.302	143.005	102.842	127.109
218309_at	CAMK2N1	206.589	230.641	219.43	281.16	330.037	302.642	200.75	175.725	196.322	89.2793	111.148	80.2691	50	50	50	50	50	50	50	50	50	50	50	50	50	50	50	1456609_at	Camk2n1	23.5491	20.1823	25.7521	20	20	20	20	20	20	789.909	581.138	20	20	22.6449	24.9008	20	20	23.0975
241871_at	CAMK4	50	50	50	722.187	673.901	766.621	642.717	564.647	514.769	50	50	50	50	50	50	50	50	50	50	50	50	50	50	50	50	50	50	1439843_at	Camk4	20	20	20	20	20	20	20	20	20	23.0138	20	334.826	406.572	542.963	152.154	20	20	23.0168
213812_s_at	CAMKK2	516.581	546.742	517.473	299.324	325.854	300.078	447.817	422.924	449.536	724.627	656.216	597.276	334.587	418.163	371.242	695.574	751.785	1319.96	1467.24	660.913	964.371	1329.81	1514.45	1320.61	1051.31	1561.41	1623.44	1424474_a_at	Camkk2	339.005	300.332	323.12	117.155	140.501	107.795	119.519	123.046	120.047	556.188	336.067	182.377	77.9592	148.645	119.984	334.835	468.561	644.528
210244_at	CAMP	50	50	50	50	50	50	52.9624	50	60.5943	50	72.4568	54.49	50	50	50	50	50	50	106.835	121.722	144.56	50	50	50	757.132	798.845	713.58	1419691_at	Camp	4877.74	5167.02	4525.73	20	20	20	20	20	20	27.0981	20	20	20	20	20	97.1808	20	39.9875
207483_s_at	CAND1	1047.9	1119.5	1007.07	1205.12	1232.85	1045.32	1015.68	1132.98	919.622	1013.67	1003.45	1021.09	537.048	611.69	625.523	483.353	482.155	561.63	1065.81	996.957	734.725	516.101	577.008	562.566	78.6852	99.6478	90.1381	1428648_at	Cand1	350.118	329.923	300.011	543.328	546.835	589.04	571.452	502.698	478.86	300.893	478.2	357.928	526.404	910.589	1317.85	459.159	610.265	496.034
201850_at	CAPG	90.8201	73.278	104.427	86.3649	88.9582	109.217	240.362	210.696	269.443	658.605	606.939	617.645	3755.39	3026.11	4146.38	3034.47	3772.66	3521.31	935.55	1173.4	1168.95	902.864	1011.17	1235.4	360.475	295.739	276.047	1450355_a_at	Capg	1954.39	1846.02	2060.2	1186.68	849.962	20	20	20	31.8639	85.9379	104.097	45.6804	52.752	136.434	527.463	2145.46	1354.46	1272.01
208683_at	CAPN2	6432.94	7121.23	6790.61	5631.26	5285.43	4861.23	4780.14	5146.04	4937	4176.62	4201.42	4622.69	630.437	688.955	415.679	6568.82	6424.48	6632.59	4409.57	4128.09	3878.77	5459.29	6000.21	5671.68	266.174	339.437	265.252	1416257_at	Capn2	546.069	634.191	594.396	728.352	600.359	440.477	432.408	392.128	413.991	1089.37	1400.57	400.389	458.768	924.419	759.178	194.668	126.929	126.767
201238_s_at	CAPZA2	2113.51	2235.69	1988.04	1850.53	1968.69	1778.13	1742.02	1819.36	1777.73	3216.5	3331.89	3443.72	2293.49	2574.07	2506.5	3372.06	3729.2	3372.25	3044.7	2758.7	2787.1	6189.99	6425.25	6272.83	6027.59	5438.34	4723.61	1423057_at	Capza2	3373.2	3681.68	3512.37	2411.04	2435.26	3348.3	3034.05	3976.5	3731.81	1504.67	1640.86	1390.64	1257.17	1275.07	1199.17	2128.51	1552.7	1504.89
223514_at	CARD11	1908.73	1956.36	1955.63	1459.52	1409.39	1140.57	1457.57	1536.99	1561.51	971.139	904.292	1024.72	2298.41	1948.45	2329.94	65.6171	97.8496	91.484	448.171	436.239	762.148	110.962	73.3293	128.137	50	50	50	1435996_at	Card11	20	20	23.9716	1110.05	912.286	257.264	219.697	526.757	473.683	289.103	360.93	150.358	200.244	211.134	147.783	367.008	83.5866	149.879
221073_s_at	CARD4	500.197	550.368	561.262	442.96	441.446	404.491	405.763	369.227	375.598	437.893	371.77	460.523	297.886	313.571	299.34	145.471	226.852	259.136	214.743	158.156	237.548	159.112	168.505	222.541	69.0274	85.1133	55.0114	1454733_at	Card4	388.187	390.809	330.155	60.762	43.4061	180.055	188.437	982.231	1007.7	532.455	770.683	172.929	264.579	111.775	89.0312	114.014	65.7692	75.5315
224414_s_at	CARD6	162.123	148.275	187.596	98.52	89.9314	79.6501	192.203	180.889	197.951	393.833	354.609	358.772	239.533	160.258	168.425	74.3306	73.9485	160.534	74.9627	67.2433	68.3728	739.258	873.353	742.448	1182.71	1330.33	1193.7	1436395_at	Card6	213.694	213.122	183.027	1374.43	1251.11	59.6047	65.5699	221.426	205.579	1502.36	1334.63	907.549	752.704	1300.58	364.886	981.119	1217.59	1819.28
224910_at	CARHSP1	273.096	344.359	317.417	237.032	249.735	233.984	302.078	209.899	252.201	192.204	161.26	164.671	426.538	454.39	357.215	127.676	122.259	155.489	113.575	128.028	139.541	102.912	96.2582	73.7277	188.752	239.117	238.771	1415975_at	Carhsp1	138.764	139.036	103.699	172.623	162.02	46.8301	64.4821	84.6602	85.7349	101.405	181.942	20	20	119.502	105.021	79.3405	180.015	162.345
211208_s_at	CASK	134.388	135.277	105.036	348.602	383.261	342.755	427.834	388.856	421.327	208.503	232.574	183.596	127.076	140.69	150.277	138.99	115.315	145.46	240.775	264.959	236.146	117.812	114.674	134.73	83.1496	116.453	103.697	1422518_at	Cask	88.9449	93.822	82.4597	64.7829	81.8949	110.62	107.83	191.123	206.771	20	24.2487	20	20	20	20	20	20	20
209970_x_at	CASP1	2016.23	2233.41	2162.67	1431.99	1480.38	1582.29	1332.96	1416.44	1355.2	2201.3	2394.68	2185.92	420.214	439.696	236.574	5032.29	5303.87	5151.76	512.284	436.425	1638.55	4620.52	5069.15	4330.88	3463.34	3084.77	3136.79	1449265_at	Casp1	1032.26	1175.19	1156.77	729.999	820.664	338.471	358.216	1143.13	1304.17	885.321	978.598	89.3745	67.3204	205.111	447.364	1174.63	624.393	575.842
202763_at	CASP3	1040.52	1108.4	1049.06	861.068	934.029	998.91	629.504	654.651	676.312	1106.07	1143.64	1196.75	520.445	574.531	558.861	260.287	273.628	297.547	275.279	229.689	353.231	804.645	881.567	917.944	818.225	905.598	811.162	1449839_at	Casp3	1894.2	1920.78	1573.62	1052.51	904.441	1453.78	1692.56	1167.75	1234.66	1277.86	1336.13	432.223	366.021	612.825	1451.27	346.375	605.105	645.545
209310_s_at	CASP4	1697.5	1718.44	1801.59	1803.77	1481.79	1328.88	1419.45	1392.14	1328.41	1560	1403.29	1562.1	319.084	263.378	381.336	1358.22	1711.18	1699.87	328.551	293.165	480.436	1887.26	2076.25	2282.7	3692.92	3348.99	3126.03	1449591_at	Casp4	974.04	1023.02	1004.24	251.54	260.142	116.825	161.69	298.29	363.467	385.426	420.423	27.1762	20.5422	83.6479	272.278	480.702	876.56	882.108
242323_at	CASP6	511.295	493.377	519.762	695.438	796.523	794.543	591.271	525.526	542.198	506.735	517.038	480.434	338.422	295.597	235.914	196.44	235.637	274.734	247.091	263.522	288.428	2995.62	3451.73	3550.08	146.508	138.795	123.478	1415995_at	Casp6	378.824	391.808	457.092	717.655	553.644	1845.75	2113.69	601.454	671.638	329.55	428.977	187.085	227.921	410.487	216.349	498.182	210.466	238.892
207181_s_at	CASP7	624.327	543.543	597.197	555.935	541.811	655.406	399.531	427.316	434.483	478.477	494.139	448.299	81.318	182.35	172.01	334.242	350.439	446.306	232.679	179.876	214.637	393.289	378.966	392.356	50	50	50	1448659_at	Casp7	356.828	371.862	299.325	279.116	279.882	648.223	651.222	715.395	696.363	494.762	423.923	144.948	98.841	185.89	270.224	169.872	58.7935	95.6604
213373_s_at	CASP8	2657.31	2432.03	2637.82	2548.28	2680.45	2491.98	2413.8	2430.03	2247.92	1879.32	1706.79	1630.67	1028.39	1054.21	708.945	1351.87	1291.65	1131.44	910.965	998.586	912.962	1586.7	1745.75	1611.89	4066.59	3912.25	3701.05	1424552_at	Casp8	910.204	917.833	782.624	772.145	795.119	647.867	653.654	908.946	851.303	1437.06	1238.53	826.315	913.679	2198.92	1391.77	1010.79	679.964	698.147
203984_s_at	CASP9	281.945	316.734	316.169	249.85	240.915	255.745	217.221	228.488	227.127	357.048	362.458	315.161	366.778	384.817	309.617	921.014	581.203	762.579	643.633	575.421	589.367	261.8	343.048	360.908	328.864	348.999	312.118	1437537_at	Casp9	138.972	148.508	124.908	126.324	128.731	214.375	202.014	208.358	173.182	241.14	240.637	59.0144	56.8141	46.4529	47.4858	155.744	124.251	136.036
201432_at	CAT	3300.61	3706.45	3494.29	2783.44	2933.76	2607.11	3197.15	3369.7	2904.84	5582.91	5521.03	6095.85	7907.75	8609.17	8691.23	7373.79	7866.72	8084.47	7737.69	7459.73	8052.61	6031.38	6505.26	6510.6	6429	6269.96	5524.45	1416429_a_at	Cat	2352.46	2273.04	2742.22	1411.64	1553.65	1425.05	1479.38	1322.4	1072.39	833.135	655.205	1432.94	1309.81	490.083	631.881	1329.26	765.717	737.212
216903_s_at	CBARA1	262.732	284.598	266.678	224.13	254.015	226.475	288.032	296.313	313.334	361.854	394.276	372.801	489.441	348.243	354.128	484.311	581.64	575.352	422.018	513.596	470.371	802.483	937.351	929.548	372.132	379.675	340.24	1451207_at	Cbara1	407.732	402.019	415.168	83.7741	104.524	61.9025	69.3922	165.985	157.835	74.2271	59.8286	44.361	53.2408	162.95	144.744	143.794	101.471	91.5796
209682_at	CBLB	2132.45	2158.71	2166.23	1879.84	1855.25	1692.71	1034.78	951.914	936.338	846.424	796.659	773.612	618.379	631.998	687.614	145.551	170.378	189.681	249.946	292.71	266.254	154.042	202.507	206.561	71.6109	104.464	67.8387	1458469_at	Cblb	529.195	476.314	422.749	119.884	281.615	417.451	208.503	203.933	266.178	310.552	272.899	1568.67	1288.78	525.964	295.521	206.484	863.786	740.819
220018_at	CBLL1	404.825	373.002	384.689	374.235	380.546	435.356	716.861	621.802	628.593	303.143	296.917	261.854	134.37	130.999	87.2116	191.55	197.345	229.348	232.811	246.888	225.125	169.294	179.387	206.687	295.227	294.699	258.527	1437203_at	Cbll1	127.842	126.464	88.2935	128.511	208.148	87.3724	101.637	121.291	126.009	323.545	266.196	205.92	169.433	148.579	229.475	106.928	366.523	278.374
209213_at	CBR1	104.796	133.464	160.495	102.116	100.638	115.479	132.796	91.1929	109.543	129.474	98.5219	113.01	73.401	60.4148	65.8163	98.4766	156.357	193.922	96.448	88.2303	135.902	156.328	173.688	217.919	50	50	50	1460196_at	Cbr1	32.6777	37.4964	31.3207	173.362	154.02	123.633	150.529	96.822	100.391	221.075	261.006	286.428	291.879	589.981	238.793	141.442	83.2891	99.6392
205379_at	CBR3	50.1178	50	50	116.047	130.151	150.594	245.254	227.452	255.802	166.079	140.036	133.459	50	50	50	50	50.9913	50.4914	84.0318	75.3625	116.63	50	50	50	50	50	50	1427912_at	Cbr3	630.964	575.674	598.733	26.1326	28.6888	1434.43	1512.64	310.071	371.32	20	20	20	20	20	20	20	20	20
213626_at	CBR4	1708.15	1765.93	1791.61	1208.31	1228.53	1303.63	863.532	1057.89	860.35	1173.83	1481.81	1308.41	912.078	788.604	812.672	446.705	471.789	664.065	528.077	359.927	450.972	1027.13	1060.71	850.614	419.729	453.008	420.284	1451398_at	Cbr4	46.238	51.2215	35.6869	231.271	336.813	396.898	383.343	300.55	364.858	121.511	174.382	115.366	146.4	103.8	115.592	130.472	215.111	166.578
227558_at	CBX4	2464.78	2627.08	2425.58	2138.81	2485.5	2057.11	1706.71	1663.2	1594.48	2089.96	2006.71	2110.33	5440.38	4751.52	3866.45	2692.18	2698.61	2177.5	1427.56	1832.63	2155.48	1189.46	1230.45	1289.03	1465.33	1800.36	1643.58	1419583_at	Cbx4	704.982	729.515	663.783	1735.15	2049.14	774.776	748.412	947.048	735.218	1843.94	1618.77	1922.05	2024.03	1572.81	1230.88	1245.14	802.137	656.343
202047_s_at	CBX6	1618.31	1671.3	1606.65	1516.75	1522.65	1404.68	1202.09	1218.23	1031.29	1128.13	1030.49	1289.36	3356.81	3136.71	3335.88	1984.56	2345.7	2105.36	2009.25	2180.23	2574.22	702.995	849.702	838.17	417.713	550.231	515.843	1424407_s_at	Cbx6	23.5888	23.5072	20	216.198	283.456	120.331	121.14	100.172	104.843	186.149	169.426	89.6101	90.5638	206.738	211.579	99.8312	102.696	158.584
212914_at	CBX7	705.574	704.036	749.266	1140.53	1072.41	951.231	1357.69	1349.26	1233.55	944.657	791.298	807.204	337.96	280.897	227.235	104.248	91.2475	128.641	73.7697	110.465	102.748	131	157.458	141.142	897.23	954.179	901.08	1433557_at	Cbx7	34.33	42.7804	34.4944	60.9844	60.132	20.3829	30.2166	55.9834	67.6434	272.963	231.447	136.035	195.43	130.454	106.266	321.525	363.316	480.718
221888_at	CC2D1A	206.543	170.567	182.628	101.533	126.632	115.734	144.776	104.26	151.881	105.012	96.4977	98.1567	126.426	117.408	87.8903	184.728	196.82	224.172	146.977	179.935	177.605	80.9036	80.2453	80.7294	50	51.9171	50	1426422_at	Cc2d1a	42.2549	40.8886	37.1006	159.437	154.196	92.8223	79.7187	98.67	90.0899	244.808	259.157	60.8658	74.402	137.472	75.7424	44.5948	89.0025	97.6476
226011_at	CCDC12	1274.84	1226.83	1258.36	1081.73	919.174	936.686	895.716	922.112	948.772	1327.26	1265.74	1289.56	824.545	930.531	1172.15	1032.86	1294.15	1349.76	1487.86	1827.56	1523.62	809.957	986.514	977.858	202.812	192.432	193.571	1419803_s_at	Ccdc12	1065.58	1015	865.479	2275.88	1865.91	3489.84	3744.22	2589.97	3117.26	2255.24	2520.07	1191.47	1311.35	2187.27	1586.16	1524.6	922.478	1202.72
227818_at	CCDC21	153.543	151.563	159.182	127.913	133.415	130.623	138.829	140.813	155.187	175.842	158.892	148.153	118.58	99.7548	85.5664	161.318	223.384	191.177	204.225	218.069	191.481	149.085	139.659	132.711	50	54.7117	50	1432391_at	Ccdc21	37.1369	34.1309	45.1998	137.534	237.791	159.703	146.448	148.355	91.1404	283.219	193.03	62.2845	65.347	63.3891	66.4831	238.548	165.879	239.726
226723_at	CCDC23	252.331	213.108	256.553	247.509	271.555	238.648	348.598	308.937	320.891	340.525	362.235	327.886	302.047	379.82	336.675	416.444	718.252	666.049	482.955	373.496	604.65	379.914	455.788	508.283	333.462	376.098	358.814	1425616_a_at	Ccdc23	384.029	401.109	395.953	656.142	565.326	149.64	203.941	135.663	160.227	378.296	432.091	228.09	233.14	302.999	252.9	250.032	189.479	216.276
221912_s_at	CCDC28B	265.652	248.845	236.932	152.879	152.905	128.639	114.857	75.0469	95.4126	119.687	117.272	102.658	106.225	86.5492	127.096	90.6462	132.005	94.0691	88.4184	87.3936	88.7696	67.7275	90.3266	65.5916	51.8583	50	50	1459840_s_at	Ccdc28b	63.7597	56.8982	55.9814	270.233	261.081	373.195	387.236	488.311	527.312	23.7185	55.208	43.8285	41.3604	47.9515	122.285	108.579	137.527	183.362
225397_at	CCDC32	428.793	396.046	380.43	322.822	375.974	344.132	347.371	281.152	384.694	974.735	1007.35	942.42	367.859	377.389	572.815	366.487	358.189	496.31	539.95	576.664	461.526	222.684	243.62	261.773	156.433	184.686	152.986	1460558_at	Ccdc32	74.2814	78.2509	73.5416	303.533	330.697	122.965	127.984	134.782	151.455	465.048	439.842	107.951	166.921	230.537	190.641	228.353	177.912	178.695
241863_x_at	CCDC39	325.753	297.503	313.713	433.215	483.76	268.454	416.741	395.254	373.525	383.158	361.63	400.134	369.366	405.226	305.53	162.642	141.956	163.688	119.261	95.6357	98.9861	197.168	216.537	208.986	90.7178	137.592	153.459	1436581_at	Ccdc39	215.629	176.691	144.628	63.3268	68.0991	52.9312	66.7442	97.6049	129.223	215.962	124.645	167.135	61.2112	149.135	75.8322	179.794	322.729	241.666
225705_at	CCDC45	1224.12	1148.34	1084.01	1389.49	1419.34	1142.8	1013.72	1064.4	993.166	979.74	980.145	1120.62	1127.9	1101.47	1081.91	537.781	691.438	606.625	455.688	507.248	526.416	391.469	408.772	533.817	118.814	139.66	111.273	1436572_at	Ccdc45	89.0256	88.8057	103.056	93.2938	125.598	133.494	106.53	177.26	167.972	165.655	163.486	152.809	113.944	442.124	205.268	135.07	138.935	131.431
225297_at	CCDC5	762.614	775.042	804.11	806.572	863.291	885.684	875.734	820.036	743.012	1074.51	942.402	949.35	766.119	821.305	882.738	780.563	894.326	991.846	833.369	754.352	638.201	747.395	795.079	723.103	50	79.8946	50	1424955_at	Ccdc5	37.5377	36.0654	21.1117	141.422	140.31	258.161	303.659	297.634	312.934	107.153	129.218	110.626	152.912	238.688	334.362	176.556	236.246	226.725
226713_at	CCDC50	551.409	533.979	605.017	280.017	280.248	283.47	574.806	573.48	595.221	2606.75	2777.65	2822.16	9259.14	9878.42	10348.8	930.419	984.46	1102.46	231.983	366.265	1052.88	673.728	754.041	698.884	50	50	50	1431072_a_at	Ccdc50	329.843	321.265	288.805	118.194	93.6182	149.063	153.362	110.924	110.088	64.7038	43.3351	23.9044	20	36.4297	152.643	98.5307	43.12	52.6936
234995_at	CCDC52	124.211	129.019	107.803	108.812	127.917	143.368	109.685	108.511	109.757	114.639	132.037	137.697	204.416	235.909	216.304	83.2738	79.4215	96.1014	66.5632	67.1374	75.0977	68.1929	62.1437	103.629	50	50	50	1427031_s_at	Ccdc52	64.0745	67.681	69.928	130.231	94.9324	172.764	165.428	102.994	123.363	431.173	339.215	380.608	378.702	535.82	272.23	334.611	282.977	281.447
228320_x_at	CCDC64	172.601	175.846	190.692	646.086	668.211	576.838	619.357	557.099	600.707	86.5229	62.2269	84.037	50	50	50	50	50	50	50	50	50	50	50	50	50	50	50	1426816_at	Ccdc64	20	20	20	20	20	20	20	20	20	48.295	43.3583	145.846	133.859	189.065	136.369	20	20	20.1939
228122_at	CCDC66	300.721	349.593	299.132	574.563	554.602	516.93	438.026	411.982	414.862	309.922	275.411	300.076	125.961	125.964	152.445	139.685	85.4157	268.431	143.387	79.2963	81.972	197.287	200.616	187.86	50	50	51.1594	1442982_at	Ccdc66	77.5222	81.6257	69.827	137.266	123.928	109.065	111.763	163.926	169.479	187.482	191.12	140.304	113.06	409.242	399.47	228.317	203.663	211.55
212886_at	CCDC69	2405.74	2367.93	2381.98	1491.52	1566.06	1443.46	1379.2	1320.14	1246.24	1274.56	1203.03	1374.91	3799.23	3178.31	3100.05	1138.18	1361.38	1350.49	1193.1	1226.19	1781.88	1379.02	1618.78	1401.27	832.507	861.342	719.579	1419985_s_at	Ccdc69	20	21.4441	20	644.739	578.237	1097.51	1150.95	905.636	1025.56	313.599	323.628	259.756	250.342	717.997	491.871	631.666	93.3957	137.904
204610_s_at	CCDC85B	426.875	410.905	410.185	392.346	377.002	327.258	401.034	389.156	368.922	240.339	207.114	236.093	453.118	360.525	529.814	437.136	399.476	453.062	224.819	267.728	334.783	230.58	268.696	231.95	50	50	50	1435589_at	Ccdc85b	21.7218	20	20	93.9254	53.3967	105.806	118.471	117.255	126.988	126.87	135.388	85.3081	110.698	105.611	65.3929	40.8342	37.637	50.8929
203119_at	CCDC86	97.1069	66.4184	61.2132	90.0617	106.154	107.335	99.4555	76.3346	115.584	116.475	117.289	125.846	197.494	224.573	311.731	549.76	667.591	463.359	336.774	400.967	425.974	117.124	110.179	128.572	50	50	50	1454197_a_at	Ccdc86	127.445	121.091	102.579	131.215	98.9703	652.271	768.451	293.106	299.343	75.4532	123.021	116.182	167.623	229.844	278.356	174.709	240.632	246.275
218545_at	CCDC91	980.4	1012.87	1006.69	929.126	1040.03	1022.49	761.705	785.316	909.424	825.57	931.158	829.294	1019.36	1105.24	927.9	886.728	958.65	863.404	1209.3	1144.35	1060.25	374.593	415.918	424.399	50	90.8014	51.0789	1449083_at	Ccdc91	46.6652	39.5102	38.6846	154.941	194.399	228.189	262.424	180.536	188.4	328.601	385.07	221.175	203.049	377.798	233.717	132.889	83.8416	100.849
218175_at	CCDC92	1681.78	1995.36	1745.83	1249.13	1436.64	1140	1042.62	1215.15	1093.86	875.164	852.585	924.181	761.896	539.776	543.877	555.949	799.562	570.963	705.464	691.407	872.551	2537.59	2964.33	2846.24	130.199	171.903	132.889	1451395_at	Ccdc92	1670.55	1563.79	1857.61	31.2059	28.4095	128.052	161.723	74.0697	43.6221	39.8844	40.5418	105.059	105.939	83.2872	102.518	24.6762	31.4856	44.2549
209688_s_at	CCDC93	710.623	718.91	621.792	618.736	709.253	697.863	589.385	577.704	650.424	695.757	664.176	550.446	274.215	253.158	247.965	333.2	300.634	397.64	322.523	268.604	231.542	323.45	340.866	310.527	285.415	316.334	252.668	1426928_at	Ccdc93	80.4836	70.658	76.6977	52.4626	49.2752	120.322	119.313	82.4936	66.7792	61.8923	78.2214	180.691	47.7986	99.7481	70.2346	89.0602	47.6982	42.601
204335_at	CCDC94	199.783	148.619	211.419	182.895	199.294	138.739	178.216	178.475	202.473	160.513	158.802	172.425	219.72	193.24	251.415	285.315	316.571	367.687	180.803	229.11	236.967	119.335	126.613	114.002	113.195	81.8552	65.2324	1429733_at	Ccdc94	33.8773	34.6806	23.1135	55.9161	43.7573	76.8115	75.8383	74.6284	89.9254	114.063	76.8567	30.5506	35.4514	209.683	179.634	70.7764	66.5137	91.123
221685_s_at	CCDC99	263.775	242.472	233.382	214.687	228.269	239.005	199.172	177.43	235.113	216.749	241.118	219.678	171.854	144.156	214.599	65.371	65.3461	86.7312	91.7036	82.1289	81.3693	93.9355	98.9677	114.332	98.4143	82.9896	85.6806	1424971_at	Ccdc99	265.189	252.062	199.532	38.0537	28.6724	120.814	134.482	79.1716	137.301	20	20	27.6336	20	20	189.652	32.0048	68.3253	47.4711
204103_at	CCL4	4946.74	5359.78	4810.4	3348.08	3146.61	2879.2	1232.49	1242.41	1263	981.341	898.803	860.705	50	50	50	50	50	50	64.6221	50	50	220.587	253.735	251.155	489.313	492.303	423.631	1421578_at	Ccl4	2892.82	2992	2656.05	2999.22	2454.94	895.968	871.218	1635.47	1566.88	3089.1	2980.05	247.933	155.064	23.9257	30.1733	57.0839	474.449	460.742
204655_at	CCL5	9711.6	9842.74	9727.65	7726.99	7849.29	7440.38	4883.28	5152.54	4810.23	1670.37	1519.06	1746.59	50	50	50	126.671	125.08	96.9635	50	50	50	6556.67	7231.37	7209.41	353.319	405.337	346.126	1418126_at	Ccl5	3970.58	4446.94	4052.32	35.1179	78.678	373.913	398.898	2873.61	2923.67	7803.36	7690.07	4318.73	3442.13	560.827	306.12	41.2917	20	46.773
223164_at	CCM2	2313.39	2453.27	2403.63	2167.81	2317.07	1869.84	2236.37	2265.99	2286.16	2056.29	1954.24	2139.57	1062.87	990.047	899.14	775.214	1110.72	1007.27	614.318	680.044	895.617	1239.54	1529.94	1442.87	2405.58	2596.35	2233.36	1434648_a_at	Ccm2	795.666	802.512	753.282	1156.33	1130.22	1175.34	1294.64	962.875	998.188	2502.78	2347.48	2171.74	2239.95	2873.99	1573.24	3050.79	2047.16	2971.26
213226_at	CCNA2	75.7512	101.554	95.8091	96.8695	125.728	91.5887	185.326	165.889	174.07	100.576	61.502	67.9487	196.498	182.878	172.612	89.2813	71.3118	99.9386	91.859	78.7814	94.1191	50	50	50	50	50	50	1417910_at	Ccna2	78.0635	66.2022	62.3659	128.3	82.769	742.006	947.814	666.097	671.929	222.165	196.932	56.4723	22.026	188.822	603.329	56.5066	23.1321	48.5313
232768_at	CCNB2	96.5411	73.9142	105.334	79.7843	77.4223	89.9837	100.346	93.9955	110.559	89.0636	97.8325	93.8726	174.164	227.171	203.932	79.6517	94.5062	85.9216	74.0881	72.3372	113.226	52.695	50	55.7968	50	50	83.7316	1450920_at	Ccnb2	64.2839	59.7658	51.4226	78.7473	57.9057	764.868	851.605	496.119	527.076	138.9	229.537	51.6256	45.459	142.499	431.863	50.9307	37.6386	22.2696
208712_at	CCND1	50	50	50	50	50	50	50	50	50	50	50	50	50	50	50	50	50	50	346.407	286.532	331.558	50	50	50	50	50	50	1448698_at	Ccnd1	91.6885	99.6377	74.5083	3425.19	3793.52	1389.31	1433.88	4481.4	4605.53	20	20	20	20	20	20	30.0162	20	20
200953_s_at	CCND2	4680.4	4799.83	4748.21	3574.72	3627.15	3508.74	2962.98	3243.72	3122.95	1805.06	2008.34	1750.41	709.574	690.771	1112.94	1944.64	1235.66	1310.33	127.603	118.284	456.689	377.889	358.777	378.576	512.097	493.228	403.059	1434745_at	Ccnd2	1156.72	1136.23	987.94	132.969	99.2987	20	22.3074	689.089	711.93	2430	2286.64	2665.09	2472.22	3978.42	4003.73	452.192	920.758	1086.18
201700_at	CCND3	4609.23	4958.9	4810.27	3479.24	3669.13	3365.24	3233.07	3322.61	3214.84	2426.13	2237	2392.28	2832.29	2564.06	2221.98	3409.22	3424.77	3282.4	1439.48	1366.02	2472.17	3868.52	4486.18	4441.77	2130.15	2254.1	1883.15	1415907_at	Ccnd3	395.026	360.117	303.876	827.555	625.26	624.536	643.006	783.776	915.606	1326.99	1416.45	674.666	612.915	1186.99	1088.79	370.246	522.731	515.64
213523_at	CCNE1	65.1693	70.4178	52.9365	82.6659	86.4012	67.4966	82.6041	73.2145	78.033	136.76	162.132	127.533	175.26	126.906	154.857	81.6418	67.1167	85.5295	109.31	155.401	126.335	50	50	50	50	50	50	1441910_x_at	Ccne1	161.123	194.955	248.274	110.085	76.9756	86.1009	89.816	107.021	80.374	112.904	148.421	458.642	937.051	57.5197	111.682	176.409	39.8683	119.845
204826_at	CCNF	132.611	126.33	126.431	50	85.4516	70.0026	70.7523	89.9446	84.068	87.3981	76.0435	98.2177	58.2833	76.9232	68.6161	50	54.634	50	50	50	50	50	50	50	55.3105	50	50	1422513_at	Ccnf	31.391	28.0187	25.893	20	20	94.8246	108.707	111.044	118.14	20	20	20	20	20	50.3363	20	20	20
206967_at	CCNT1	119.647	124.764	101.605	126.346	72.2748	89.3959	62.3305	60.7795	59.4186	80.9891	116.869	77.3673	185.703	207.103	98.5653	56.1796	61.1404	85.6332	67.3111	50	77.379	56.8084	50	65	50	50	67.338	1456477_at	Ccnt1	440.655	452	328.35	240.487	336.289	261.66	286.881	365.751	344.943	717.05	557.634	341.496	275.395	319.395	220.727	473.924	719.233	875.984
221156_x_at	CCPG1	597.166	600.002	571.761	397.328	418.895	389.218	298.022	240.828	278.946	670.183	602.812	606.535	99.6928	86.753	54.6797	144.119	143.538	163.733	288.276	264.18	210.005	1165.03	1192.46	1216.64	3312.98	3498.15	3069.53	1424420_at	Ccpg1	114.003	90.7799	85.6691	680.716	589.65	71.8471	61.3054	111.54	241.016	566.261	623.198	1273.74	1038.77	772.687	409.903	400.754	337.021	281.856
205098_at	CCR1	500.948	567.271	484.406	551.327	654.002	550.016	197.056	216.303	232.119	876.62	911.583	1014.06	128.984	113.258	103.611	109.913	60.4351	108.156	50	50	50	3582.56	3645.39	3908.53	3886.19	3815.27	3178.8	1419609_at	Ccr1	685.01	653.589	729.856	67.5833	148.59	20	20	20	20	20	20	20	20	20	25.1724	48.1284	20	20
206978_at	CCR2	199.101	184.541	183.098	1596.87	1470.69	1357.79	1641.92	1658.62	1528.24	1877.38	1623.93	1889.3	1906.62	2213.96	3154.2	454.106	560.81	757.864	107.067	68.4033	144.348	5632.71	6084.7	6420.52	319.256	331.468	282.484	1421186_at	Ccr2	72.5331	67.4183	79.8983	920.335	928.819	109.769	128.048	167.499	199.212	3991.3	2988.12	175.476	288.23	131.518	189.316	24.7467	20	20
208304_at	CCR3	50	50	50	79.2356	58.1303	81.4453	55.8339	62.3365	63.4867	348.574	292.436	286.652	340.581	329.843	100.404	50	50	50	50	50	50	50	50	50	2351.89	2293.76	2195.03	1422957_at	Ccr3	296.654	288.024	260.834	20	20	20	20	20	20	20	20	20	20	20	20	20	20	20
206983_at	CCR6	50	50	50	75.6808	81.1804	72.5899	193.705	146.528	175.809	252.591	249.566	234.396	50	50	50	51.7072	140.967	122.999	51.5102	59.151	149.564	50	50	50	50	50	50	1450357_a_at	Ccr6	1090.06	1147.86	997.057	277.722	262.473	20.3697	37.5113	1539.72	1648.2	20	20	20	20	356.784	2466.7	2529.96	3133.47	2644.1
206337_at	CCR7	76.616	108.377	82.7284	3088.4	2981.93	2731.72	2988.5	2938.76	2918.21	1112.24	1077.75	1017.71	145.427	98.1152	179.674	50	50	50	50	50	50	50	50	50	50	68.3875	56.889	1423466_at	Ccr7	3807.91	3967.95	3970.24	65.3236	45.0679	535.177	411.64	869.036	750.44	20	26.2388	1797.93	1956.83	2363.6	1675.05	2155.62	2729.33	2562.03
207445_s_at	CCR9	50	50	50	87.668	81.5339	96.3603	134.206	117.098	148.41	289.644	255.944	220.332	50	50	50	50	50	50	238.493	166.196	96.2099	50	50	50	50	50	50	1427419_x_at	Ccr9	37.3819	35.3636	28.5094	5359.49	5627.84	403.966	498.452	51.1424	40.0476	20	20	1528.38	1289.53	172.332	628.615	54.6174	25.3242	30.842
203522_at	CCS	267.285	254.268	283.409	263.15	279.589	269.285	293.349	246.28	282.846	354.158	306.104	296.101	1314.11	1078.07	1326.98	468.946	637.703	657.812	387.399	369.674	558.47	177.092	208.363	233.503	169.038	194.865	151.598	1448615_at	Ccs	108.415	99.9379	99.3218	406.649	301.634	187.879	182.516	197.454	214.073	281.484	301.458	265.657	356.567	673.318	419.286	111.19	112.914	142.266
201743_at	CD14	97.4327	93.3868	90.6927	141.689	132.75	141.55	342.943	338.401	347.728	1200.47	1217.54	1403.77	50	50	50	145.339	406.986	53.737	50	50	50	7144.07	7758.17	8012.35	4746.5	4916.01	4200.56	1417268_at	Cd14	7693.13	7790.93	7462.62	224.041	150.258	107.006	106.494	91.5582	139.015	20	20	20	20	36.9126	25.9311	41.0285	20	20
204306_s_at	CD151	193.893	210.464	240.699	134.493	130.857	121.709	190.557	177.617	204.24	187.337	190.345	204.423	73.9416	83.0173	71.2721	342.378	345.118	344.805	202.974	68.3769	292.566	951.869	998.684	1129.15	81.211	57.032	67.2061	1437670_x_at	Cd151	224.121	191.299	199.223	195.188	157.595	100.914	120.759	103.027	115.35	517.862	357.605	91.3842	76.2622	122.388	69.0663	179.702	172.903	265.685
207840_at	CD160	4113.13	4438.5	3921.49	2270.33	2245.58	1963.78	659.196	597.714	648.531	723.859	611.166	647.098	50	50	50	50	50	50	50	50	50	137.028	153.92	140.492	50	50	50	1420066_s_at	Cd160	20	20	24.1409	20	20	20	20	20	20	1730.98	1663.3	219.997	223.14	97.6546	285.407	20	20	20
215049_x_at	CD163	50	50	50	50	50.0082	50	88.6587	78.7732	77.9408	350.754	334.992	293.957	50	58.841	50	2256.26	3863.69	2136.76	50	50	103.577	3865.18	3854.33	3925.08	50	50	50	1419144_at	Cd163	46.1634	45.1496	32.7971	178.485	162.172	20	20	20	31.6016	89.1153	66.5065	20	20	38.213	20	20	20	20
206206_at	CD180	70.1604	103.128	99.883	62.1687	67.5619	50	68.5815	62.4421	89.5881	1861.62	1900	1911.54	113.53	189.586	132.814	103.725	90.6774	200.459	90.0792	50	50	272.458	330.316	384.36	50	50	50	1421547_at	Cd180	151.712	145.415	106.096	962.824	1075.9	371.82	395.43	303.626	281.613	20	20	20	20	20	20	548.493	68.1006	91.3103
206398_s_at	CD19	50	50	50	51.789	50	50	50	50	50	1852.78	1630.13	1694.03	50	50	50	50	50	50	50	50	50	70.2583	50	50	50	50	50	1450570_a_at	Cd19	211.073	218.991	138.627	20	20	20	20	20	20	20	20	20.6614	20	26.6064	20	2058.51	2125.5	2594.3
205831_at	CD2	3474.63	3495.93	3542.8	5940.44	5995.78	5512.98	5198.22	5439.71	5367.99	50	50	50	163.716	128.044	221.29	824.822	1184.3	1106.38	68.2107	53.2528	296.394	54.7302	66.4476	52.2035	238.218	274.259	207.382	1418770_at	Cd2	102.277	95.0032	91.2315	20	20	20	20	20	20	2447.43	3605.11	1977.53	2320.92	4579.34	2152.87	2077.88	1157.03	1133.99
209583_s_at	CD200	50	50	50	50	50	50	50	50	50	243.815	265.23	249.81	50	50	50	50	50	50	100.122	120.908	75.8075	50	50	50	50	50	50	1448788_at	Cd200	1639.03	1675.97	1813.78	829.204	891.314	185.002	248.799	102.528	109.466	20	20	76.4212	78.2395	249.612	1411.94	784.813	367.56	389.811
1553395_a_at	CD200R1	50	50	50	78.5142	56.7537	95.5586	201.183	288.824	385.151	62.8735	55.6023	53.9623	57.0534	84.763	91.6478	224.744	87.0474	116.742	133.914	211.059	92.3461	88.947	69.8295	50	129.343	50	50	1422191_at	Cd200r1	270.496	280.726	289.264	178.056	167.608	23.6643	32.2202	41.8062	63.7862	20	20	20	20	42.2151	59.2746	20	20	20
220428_at	CD207	50	50	50	50	50	50	50	50	50	50	50	50	50	50	50	230.931	202.737	310.335	50	50	105.326	50	50	50	50	50	50	1425243_at	Cd207	74.5701	59.7878	58.7792	20	20	508.658	385.084	20	20	20	20	20	20	20	20	20	20	20
210031_at	CD247	8480.67	8770.54	8813.19	5264.1	5417.8	4988.21	4611.48	4849.59	4785.77	2830.77	2915.9	3242.62	67.7858	50	50	79.5824	50	50	50	50	62.3088	822.539	1013.12	906.735	131.304	146.476	117.211	1426396_at	Cd247	20	20	20	20	20	20	20	20	20	1090.2	1204.52	1551.57	1537.7	2458.07	1776.54	36.2964	20	20
206545_at	CD28	50	50	50	982.259	1062.65	1032.35	1711.38	1736.4	1530.42	50	50	50	50	50	50	50	50	50	50	50	50	50	50	50	50	56.6715	50	1437025_at	Cd28	20	20	20	110.159	96.43	20	20	20	20	421.975	477.473	588.205	459.719	1763.89	1511.76	20	20	20
203593_at	CD2AP	869.955	790.889	846.153	1105.5	979.072	1070.18	979.843	1032.36	946.354	1184.77	1166.8	1057.06	2930.82	3624.99	3659.38	461.503	678.194	971.118	1391.77	1148.73	1147.76	482.399	642.873	614.504	65.5853	60.7948	72.4011	1420907_at	Cd2ap	326.99	309.75	237.487	1391.06	1507.76	1752.94	1721.29	1248.93	1296.12	198.618	168.099	441.968	441.672	841.863	620.338	1047.34	862.594	903.801
209933_s_at	CD300A	5911.64	6091.61	6065.7	2715.94	2729.37	2309.87	1706.53	1698.75	1704.52	1951.4	1676.29	1811.72	1269.06	1234.9	1452.44	2604.74	2040.17	2227.92	273.356	139.871	874.813	1814.47	2148.48	2196.65	4027.44	4065.71	3722.9	1435903_at	Cd300a	1896.81	2278.75	2010.49	1224.12	1176.05	496.096	469.977	2044.36	2020.37	20	20	20	20	20	20	20	20	20
1554173_at	CD300LB	214.744	177.301	171.48	163.111	140.925	213.948	160.383	169.055	131.663	128.097	124.357	133.495	50	50	50	73.5098	75.7307	100.491	50	50	50	194.575	210.717	184.833	151.047	139.325	135.016	1445882_at	Cd300lb	3076.47	3035.32	2849.16	33.2811	26.7264	20	20	212.84	290.352	20	20	20	20	20	20	20	20	20
1553043_a_at	CD300LF	348.468	377.637	381.649	90.0368	87.2292	77.6749	236.901	207.435	261.484	1209.62	1075.84	1149.83	317.077	174.997	244.551	1496.59	2116.2	1676.85	95.7468	72.2439	553.602	3069.81	3192.99	3234.33	2130.82	2195.66	1977.39	1427994_at	Cd300lf	1964.04	2040.15	1855.89	1755.53	2386.47	112.641	123.724	2414.88	2328.63	268.305	209.721	20	20.3701	33.1327	35.2852	148.111	44.9243	36.9315
203799_at	CD302	347.422	345.773	332.122	211.088	217.652	192.2	380.567	418.214	434.41	1530.46	1492.45	1505.56	2337.16	2771.27	2182.33	4284.95	4953.72	3706.6	1592.76	1555.95	2167.61	5861.01	6205.5	5933.27	4136.93	4032.94	3670.15	1448919_at	Cd302	443.284	425.594	414.14	22.6119	20	97.7037	130.975	315.699	392.479	20	20	21.14	20	20	20	20	20	20
218529_at	CD320	499.905	502.587	555.097	399.434	326.619	334.611	327.305	366.234	360.074	158.91	143.642	157.703	319.22	278.707	388.025	51.398	87.7398	58.3411	113.086	81.4198	97.3166	50	59.6041	72.0719	50	50	50	1417100_at	Cd320	70.1155	58.4487	60.7257	58.0295	57.8675	70.216	63.8385	110.177	64.1181	61.8154	56.0755	146.931	181.42	90.9312	100.772	78.9044	94.4712	94.4368
206120_at	CD33	76.7887	63.0655	63.3352	50	50	50	96.0022	71.1135	76.2152	230.352	213.334	229.359	85.7028	147.587	72.2992	1355.24	2664.5	2519.34	505.101	492.525	1035.72	1293.07	1518.31	1531.07	151.646	209.874	152.676	1450513_at	Cd33	227.161	216.576	232.963	287.49	273.42	31.9186	31.1319	59.6771	54.9974	30.5595	42.3895	136.913	142.461	58.0444	75.1492	75.9117	30.2733	43.762
209555_s_at	CD36	54.869	50	59.0936	63.2146	50	58.471	170.173	127.946	147.857	473.882	550.286	596.948	2453.65	3533.46	3872.29	524.647	2800.97	580.813	77.2469	286.16	715.158	4979.16	5448.66	5272.69	50	50	50	1450883_a_at	Cd36	3451.9	3650.31	3587.24	31.1717	20	1586.09	1480.49	49.0563	78.5893	20	20	20	20	20	20	449.526	52.4708	35.8016
204192_at	CD37	460.247	497.144	477.786	432.889	496.707	509.672	758.019	990.982	741.609	1670.62	1954.27	1908.13	1798.34	1523.95	1922.4	1038	1710.41	986.308	952.324	1389.7	922.253	786.054	547.124	594.739	785.23	765.629	725.27	1419206_at	Cd37	700.261	658.818	621.29	1853.21	1290.23	341.649	350.885	487.958	562.654	1185.22	1358.16	504.379	864.928	850.055	507.203	3559.31	1862.38	2029.25
205692_s_at	CD38	232.779	241.944	209.703	61.5701	79.5733	66.2623	75.4524	74.849	52.3173	260.275	228.346	245.429	218.288	157.408	146.599	96.8503	84.4824	164.446	558.915	514.472	409.145	50	73.3919	62.314	50	50	50	1433741_at	Cd38	181.735	191.386	166.287	572.288	556.183	345.369	325.263	89.432	84.2861	145.649	182.318	61.2177	44.7032	36.997	53.4384	2009.52	519.041	626.536
213539_at	CD3D	5246.24	5685.67	5305.66	7393.29	7597.7	6410.52	6266.91	6586.75	6019.19	303.957	265.01	259.479	50	50	50	50	50	50	50	50	52.6086	105.734	122.582	107.353	271.472	280.389	275.933	1422828_at	Cd3d	113.58	122.235	95.7242	20	20	20	20	20	20	203.177	225.794	2822.73	2807.66	5520.2	3520.2	22.9158	20	20
205456_at	CD3E	265.258	252.45	223.838	492.578	602.318	613.489	620.032	783.954	634.243	50	50	50	50	50	50	50	50	50	50	50	50	50	50	50	50	50	50	1422105_at	Cd3e	97.5248	97.8373	149.735	20	33.718	20.2549	23.0134	20	26.6681	32.5956	20	345.29	427.926	669.922	373.636	20	37.9969	20
206804_at	CD3G	794.033	846.507	934.306	2021.76	1707.63	1549.13	2126.84	1882.6	1917.04	50	50	60.0624	50	50	50	50	50	50	50	50	50	50	50	50	50	50	56.4556	1419178_at	Cd3g	38.7533	50.7779	29.9131	20	20	20	20	20	20	74.8841	118.57	2277.04	1870.57	2312.18	1636.3	25.0904	20	20
203547_at	CD4	50	50	50	50	50	50.1578	379.715	378.881	413.422	77.2392	104.723	66.4679	1327.65	1171.26	1405.25	922.735	1018.35	1069.5	210.398	292.847	329.562	232.258	166.632	216.055	50	50	50.0749	1419696_at	Cd4	21.6988	23.7061	25.2469	1335.4	1131.19	20	20	403.672	334.573	20	20	20	20	1000.32	1104.21	20	20	20
204118_at	CD48	4984.39	5400.79	5097.82	5766.63	5624.91	5034.96	5135.91	5460.8	4933.15	4984.5	4696.64	5325.59	2268.34	2222.57	2117.22	4298.91	5817.75	5350.43	5789.18	5446.29	5217.33	4622.57	5151.45	5240.88	957.295	1109.63	990.212	1427301_at	Cd48	3033.24	3127.94	2928.58	2563.72	1680.98	1795.83	1937.78	1967.08	2148.55	1399.11	1862.48	1702.3	1667.16	1688.14	1209.25	1507.22	476.683	632.631
230489_at	CD5	50	74.7812	50	586.654	623.157	534.343	1371.61	1322.81	1265.28	50	50	50	70.698	52.3622	50	199.328	111.1	216.377	95.2247	79.7367	299.985	50	50	50	50	50	50	1418353_at	Cd5	25.4719	26.2799	23.6511	38.3474	33.7675	53.392	65.9148	208.022	207.228	20	20	951.781	1459.2	2696.8	2111.05	28.942	20.6988	33.7997
201925_s_at	CD55	1092.75	1233.45	1135.23	1490.95	1429.2	1177.8	1335.01	1136.82	1207.67	2169.12	1954.27	1951.77	912.761	1034.02	704.074	2720.63	1762.98	1852.15	942.84	829.24	908.874	1895.89	2067.78	2115.58	4604.14	4190.1	3815.37	1460242_at	Cd55	124.518	115.764	119.14	20	20	20	20	20	20	160.194	181.851	107.858	153.237	279.071	44.1553	1737.78	1376.23	1454.38
213958_at	CD6	1382.7	1488.5	1480.13	2537.83	2661.71	2405.3	3465.89	3730.09	3500.27	401.89	356.163	380.496	170.345	157.221	160.247	225.46	294.507	204.799	269.479	232.941	251.816	211.637	208.358	237.94	141.432	169.517	150.045	1451910_a_at	Cd6	75.7739	78.4874	112.522	58.9187	69.8964	94.7014	99.0936	63.5438	59.7244	93.1293	139.564	789.448	914.799	1225.67	1057.21	183.43	107.312	81.2236
203507_at	CD68	50	50	51.7818	50	50	50	50	50	50	69.5655	53.2856	66.6404	260.647	235.93	250.992	50	107.237	68.3549	50	50	72.7172	159.415	178.275	185.426	50	50	50	1449164_at	Cd68	5356.41	5272.2	4862.3	2864.03	2045.51	1443.65	1404.71	2130.15	2591.6	43.9396	70.7387	20	20	39.5375	23.5044	42.1298	30.7314	25.1606
209795_at	CD69	2949.39	2930.08	2846.88	3270.7	3472.75	3594.87	2883.66	2968.15	2822.09	1234.27	1249.91	1136.11	580.56	1435.71	66.9912	976.895	327.905	333.764	108.902	114.81	114.832	135.299	148.83	125.561	116.865	144.216	143.572	1428735_at	Cd69	160.983	160.291	115.531	859.956	1308	30.1614	36.3481	134.902	149.736	637.673	847.231	1167.98	1260.39	1956.64	1334.69	1853.16	1299.69	1022.25
214049_x_at	CD7	504.425	554.373	544.215	317.643	380.179	382.362	460.699	413.58	420.908	63.8846	62.969	66.6526	93.0605	61.2162	64.534	91.3326	66.6689	55.0331	50	50	50	50	50	50	59.4178	50	50	1419711_at	Cd7	20	20	20	2866.9	2041.01	57.4712	136.55	2184.88	2452.2	2343.37	2666.75	696.706	880.96	383.917	585.799	24.8711	20	20
215925_s_at	CD72	80.3281	83.9749	86.044	59.3527	71.2473	50	50	50	63.0032	857.299	857.694	810.632	114.461	68.3423	75.5624	192.246	168.22	237.291	240.668	218.962	212.413	50	50	50	50	50	50	1426112_a_at	Cd72	617.07	559.66	586.914	809.024	698.477	33.4496	49.1374	934.273	916.181	904.04	1099.52	188.142	372.407	161.622	133.749	2666.93	2133.27	2063.01
209619_at	CD74	4511.89	4935.68	4388.3	3887.44	3919.07	3486.25	4793.99	4968.03	4389.88	9988.15	9175.58	10089.2	11261.3	10117	10116.6	12144.5	12521.6	12933.7	12047.1	12535.3	12046.4	8373.49	9266.81	9420.81	846.972	973.684	781.551	1425519_a_at	Cd74	9540.89	9828.07	9574.96	8534.78	7992.7	9593.32	9474.2	9265.17	10085.7	81.7945	73.5032	179.108	77.3126	460.541	1746.26	7747.65	8219.18	7975.91
1555779_a_at	CD79A	50	50	54.938	50	50	53.6487	61.7968	50	56.3748	1180.57	1375.14	1307.38	79.1413	50	82.5197	50	50	50	50	50	50	50	50	50	50	50	50	1418830_at	Cd79a	1100.84	1110.99	1076.21	20	23.7183	20	20	22.0582	20	20	32.8554	21.8876	20.1666	32.6363	20.6091	3478.92	2636.84	2894.33
205297_s_at	CD79B	301.762	299.144	387.633	161.481	213.008	168.016	338.103	303.07	318.847	3519.64	3455.9	3942.2	61.8452	50	50	61.0573	100.031	92.0844	50	50	50	109.582	155.5	149.76	50	50	50	1417640_at	Cd79b	1663.96	1808.13	1747.09	722.927	533.566	28.6353	34.8686	256.368	302.594	31.3454	21.4091	131.689	109.592	58.7056	44.9484	5982.22	6167.98	7039.08
1554519_at	CD80	50	50	50	50	50	50	50	50	50	104.732	110.502	104.847	50	50	50	50	50	50	50	61.9046	50	50.0496	62.4077	50	50	50	53.6471	1457952_at	Cd80	335.827	280.3	259.945	20	20	134.71	100.741	225.273	207.023	20.5519	20	20	20	20.8556	20	20	41.9784	33.0572
200675_at	CD81	5491.12	5850.63	5693.38	4323.66	4288.81	3785.19	3436.12	3597.74	3632	3499.45	3370.98	3741.59	2308.35	1872.74	2104.63	1862.97	2400.24	1756.14	2764.46	2687.9	3185.7	1510.31	1872.95	1922.89	276.782	317.823	262.694	1416330_at	Cd81	1257.52	1242.76	1050.04	26.9708	25.2123	2985.91	3084.13	813.598	857.707	20	21.3467	42.5409	21.9459	315.932	502.818	2199.67	1070.54	1323.11
203904_x_at	CD82	50	50	50	50	50.9622	50	138.197	82.0683	63.2038	171.574	149.281	139.864	92.7832	75.2005	90.101	50	62.387	50	58.8184	50	71.0718	90.2343	64.4638	74.3744	124.015	228.014	240.843	1416401_at	Cd82	1945.5	2001.34	1692.43	1144.55	1061.5	1460.25	1353.86	1529.8	1522.45	2210.86	1907.46	1041.02	912.224	1717.27	2618.41	656.537	435.675	473.011
204440_at	CD83	284.22	223.335	258.191	242.382	242.625	263.31	294.727	303.271	311.107	1415.6	1499.74	1541.19	1208.69	293.577	414.236	4760.76	2033.35	2642.89	5884.48	5430.48	3343.17	224.999	239.768	232.747	152.025	134.427	139.006	1416111_at	Cd83	4325.33	4567.49	4422.17	177.932	117.686	5467.35	4364.25	4540.47	4657.57	46.1286	59.1093	26.5848	21.4714	120.284	651.135	3768.18	4249.99	3972.15
205988_at	CD84	115.873	117.505	136.18	625.511	565.772	581.284	490.674	443.593	496.86	233.802	229.365	169.338	177.7	127.603	136.798	108.805	146.88	164.516	251.342	243.542	226.09	251.081	260.899	344.13	50	50	50	1422875_at	Cd84	1418.22	1465.35	1493.09	20	20	20	20	23.6918	25.0917	644.478	752.365	278.931	313.398	309.575	344.352	215.785	84.4228	78.6124
205685_at	CD86	147.48	152.271	156.181	83.303	67.4745	80.2127	136.239	125.252	137.213	912	838.335	768.154	232.089	129.104	139.568	1738.14	1550.68	1835.16	978.186	700.576	936.872	1394.29	1567.06	1535.98	50	57.5942	77.058	1420404_at	Cd86	1047.76	1033.63	963.919	62.7104	72.5129	3285.45	3368.73	1163.44	1275.57	20	20	142.496	118.209	117.17	98.1199	442.524	1923.21	1579.86
205758_at	CD8A	881.73	931.199	920.816	5462.88	5282.34	5030.95	75.7698	56.7259	68.5359	64.4332	76.2136	95.3333	50	50	50	50	50	50	50	50.8074	50	50	50	50	93.3514	97.0491	106.63	1440811_x_at	Cd8a	20	20	20	241.942	431.983	794.122	856.236	20	20	20	20	1395.34	1074.99	20	23.3774	20	20	20
201005_at	CD9	50	50	50	102.994	116.129	114.361	87.6196	68.3346	82.7253	339.927	350.112	276.69	457.788	690.376	130.599	50	50	50	50	74.0483	64.5338	2695.5	3156.82	2923.79	344.677	352.194	341.408	1416066_at	Cd9	7430.24	7425.9	7132.65	39.7606	37.4607	1283.39	1264.88	638.209	774.748	429.959	630.429	62.3279	93.6922	366.772	220.187	155.571	120.864	120.391
202878_s_at	CD93	266.046	228.39	259.559	140.151	128.636	143.24	250.935	228.402	243.87	933.835	953.786	906.657	166.496	184.5	456.795	2129.59	1956.17	1897.62	2807.36	2359.34	2409.99	5066	5202.38	5214.08	4424.26	4169.52	4145.28	1456046_at	Cd93	2292.19	2358.9	2190.83	48.8088	20	20	20	20	20.9986	21.3213	30.761	20	20	20	53.0062	133.882	209.199	249.048
206761_at	CD96	1069.47	1215.22	1051.13	1753.84	1652.91	1432.22	1113.05	1029.17	971.566	142.308	160.529	130.095	50	50	50	50	50	50	50	50	50	50	50	53.7847	50	56.5888	51.0316	1419226_at	Cd96	20	20	20	54.4492	44.2598	20	20	20	20	737.216	758.825	333.464	1067.77	1036.54	675.13	20	20	20
202910_s_at	CD97	3739.41	3879.84	3811.51	2129.18	2309.98	1952.85	2162.05	2290.74	1990.92	1880.75	1843.09	1984.21	1265.69	871.041	1215.37	1731.6	1834.7	2047.14	626.711	620.042	1168.56	2322.35	2426.53	2422.17	4625.46	4929.82	3962.02	1418394_a_at	Cd97	1225.64	1182.69	1189.64	1213.66	932.667	3412.98	3110.57	2756.75	3171.69	3047.88	3295.65	1179.9	1217.47	2204.69	1125.28	2354.27	1281.67	1519.19
201029_s_at	CD99	6615.19	6936.93	6448.98	5600.68	5706.73	5243.05	5027.73	5150.78	5022.68	3352.02	3084.53	3659.46	4593.13	4931.27	5126.7	3623.43	4465.37	2766.74	1739.17	1806.83	2846.02	6528	6754.46	6918.53	268.605	291.2	263.082	1428850_x_at	Cd99	389.79	458.672	416.529	338.573	170.87	302.469	336.358	391.248	407.737	266.647	275.215	32.1781	48.5689	73.4572	119.154	206.842	252.081	266.521
223041_at	CD99L2	112.329	94.5929	135.834	75.0246	88.8393	97.8855	98.5224	96.9537	102.854	66.3588	92.8471	87.9524	199.603	190.024	192.222	142.511	191.224	144.138	82.9539	102.286	121.667	64.7953	50	88.3767	50	50	50	1423965_at	Cd99l2	42.2235	40.9962	34.3461	20	20	177.033	191.77	20	21.5996	69.5329	48.5866	40.6546	79.4501	139.005	174.017	32.2195	20	26.5629
221556_at	CDC14B	509.804	471.488	496.481	465.134	509.746	480.483	428.706	377.247	387.187	287.009	231.717	213.086	50	50	50	50	50	50	50	50	50	2336.87	2546.06	2286.44	66.8975	112.727	84.63	1437070_at	Cdc14b	35.8591	45.5736	25.9991	646.631	827.445	35.1037	56.7324	37.6126	53.4874	344.87	237.127	428.014	396.479	134.775	54.4864	86.7508	79.018	114.425
202892_at	CDC23	628.417	700.095	619.81	730.34	698.249	571.026	645.707	554.259	599.899	558.104	603.332	579.922	285.302	286.989	328.529	288.85	312.969	375.494	289.927	210.403	302.057	422.027	465.674	453.275	50	51.3589	57.4469	1433430_s_at	Cdc23	76.3893	68.9383	57.816	203.111	189.525	189.392	150.128	204.792	200.202	280.986	249.671	175.403	182.673	529.848	514.314	234.569	232.237	225.266
201853_s_at	CDC25B	2753.85	3159.48	3014.26	3024.28	3111.6	2798.24	2912.87	3059.2	2842.14	1127.86	1060.52	1045.9	330.339	272.857	253.775	371.725	417.01	188.238	164.754	181.93	342.11	155.832	167.277	192.66	139.28	169.729	138.072	1421963_a_at	Cdc25b	40.4408	46.9509	34.5581	40.2051	36.2091	94.6554	99.2057	62.7191	70.0765	548.767	604.801	452.14	397.251	276.416	156.227	427.839	409.085	673.285
212899_at	CDC2L6	834.807	837.878	863.379	558.335	615.861	571.207	534.201	571.24	594.598	849.275	951.401	863.167	523.52	565.662	638.571	932.347	1012.99	1119.59	1042.49	946.527	1032.73	1193.25	1146.36	1209.19	2688.64	2725.71	2517.8	1434997_at	Cdc2l6	200.591	196.604	186.861	331.842	393.388	488.646	477.94	394.615	386.073	523.464	605.327	321.405	367.603	388.282	252.286	506.103	553.763	790.483
219343_at	CDC37L1	197.469	193.418	199.971	219.45	260.361	271.33	195.89	173.466	213.472	151.235	175.272	138.41	92.9882	103.219	110.285	70.2083	50	50	68.7704	69.8912	64.1678	80.7537	85.7772	71.7068	88.3726	121.531	111.522	1433574_at	Cdc37l1	432.262	395.144	364.318	108.842	206.821	66.2528	48.3688	116.635	111.204	226.745	184.559	329.047	226.45	172.045	89.2343	206.526	487.049	265.274
209850_s_at	CDC42EP2	50	54.5977	50	58.5068	50.6642	74.5382	63.417	51.0903	60.3558	88.9316	72.3874	77.5817	54.6051	58.832	56.9967	54.3308	50	50	59.6881	67.5636	83.0226	124.177	88.7227	106.396	322.696	292.565	302.969	1428750_at	Cdc42ep2	597.293	583.158	604.239	20	20	24.0136	30.3941	185.837	235.628	20	20	20	20	20	20	20	20	20
209288_s_at	CDC42EP3	1316.77	1548.93	1325.03	1211.1	1219.12	1169.68	1071.78	966.667	1019.39	1088.03	1086.7	1177.33	82.3826	56.9447	50	224.767	297.196	238.336	363.046	346.955	335.26	1241.06	1567.35	1305.12	2742.24	2886.91	2609.03	1450700_at	Cdc42ep3	665.097	713.581	645.984	128.895	112.008	168.134	199.853	595.794	678.855	1244.46	1139.95	310.015	361.965	210.107	151.927	144.833	59.1943	74.4252
218062_x_at	CDC42EP4	53.5396	50	50	50	50	50	50	50	50	58.4778	67.4338	62.0185	50	50	53.411	138.526	194.637	159.861	90.8229	117.211	103.975	50	59.634	58.8693	70.4214	82.685	83.3747	1436801_x_at	Cdc42ep4	56.0382	48.4803	56.5188	87.6853	49.6266	160.786	158.203	105.536	102.115	40.644	46.6978	178.739	189.891	53.6277	30.0442	167.77	76.5713	70.9615
204510_at	CDC7	737.664	767.196	731.072	679.684	647.561	710.379	484.847	469.011	447.906	330.876	366.724	335.573	314.507	363.039	369.46	275.964	320.426	299.851	176.722	113.282	182.503	135.037	129.455	139.597	50	50	50	1426002_a_at	Cdc7	63.1516	63.125	49.1569	218.624	285.928	227.91	189.943	440.986	404.604	142.168	159.589	358.237	209.357	327.037	612.471	262.871	361.789	188.773
224428_s_at	CDCA7	62.6378	50	78.3647	234.652	239.102	248.668	227.772	247.089	240.713	140.063	184.249	150.462	50	50	50	145.776	243.965	169.566	418.343	413.158	458.573	50	50	50	50	50	50	1428069_at	Cdca7	71.2334	79.9012	58.9383	20	20	100.001	95.5957	102.9	136.206	21.3676	20.6361	51.8638	52.556	93.7654	1008.36	101.531	90.4844	77.2968
225081_s_at	CDCA7L	259.671	232.302	227.571	367.159	368.992	285.433	455.536	434.563	500.084	2478.59	2660.4	2695.6	3949.42	3960.66	4117.07	716.783	958.892	817.216	757.112	821.925	1537.72	200.659	180.034	235.572	101.596	133.039	94.6728	1451306_at	Cdca7l	24.1178	21.7528	20.2581	151.365	162.863	250.048	255.447	312.64	314.325	801.365	1004.77	185.704	277.273	350.663	450.391	59.234	20	52.7539
218451_at	CDCP1	50	50	50	50	50	50	50	50	50	50	50	50	57.214	50	50	137.167	157.662	117.59	66.1155	55.0717	66.6851	50	50	50	50	50	55.9527	1427095_at	Cdcp1	20	20	20	20	20	20	22.644	394.347	371.876	20	20	20	20	20	20	20	20	20
226056_at	CDGAP	480.359	384.786	384.64	447.569	402.733	813.6	518.768	546.557	542.79	442.614	518.844	483.407	664.804	646.663	603.759	684.628	786.888	641.646	867.532	708.908	763.491	519.188	479.957	394.838	50	62.4386	73.4041	1455164_at	Cdgap	65.6032	61.7028	44.6986	27.6576	20	142.697	165.338	30.7537	45.4449	69.2602	61.1144	20.7286	59.949	249.274	215.61	20	103.69	98.2044
201131_s_at	CDH1	50	50	50	50	57.4902	67.0667	50	50	50	50	50	50	2700.92	1945.16	2523.61	417.967	779.058	1295.72	1249.83	462.019	2323.57	50	50	50	50	50	50	1448261_at	Cdh1	20	20	20	1256.95	1470.48	20	20	20	20	20	20	20	20	20	20	20	20	20
201938_at	CDK2AP1	1491.39	1648.08	1545.89	983.903	1076.27	975.839	1162.35	1216.43	1229.6	2928.82	2736.06	2871.08	2871.84	2402.84	2681.32	5033.96	5183.09	4596.32	6946.3	6850.55	6794.99	7010.82	7666.39	7400.52	1169.67	1376.2	1126.48	1435509_x_at	Cdk2ap1	1609.64	1571.51	1616.4	1757.32	1857.02	1895.22	2057.74	1969.09	2135.58	4029.53	3836.69	1062.14	1018.33	1743.17	2229.67	1664.73	1364.4	1725.19
203252_at	CDK2AP2	343.244	377.725	351.718	263.09	277.018	221.613	263.232	288.661	286.671	220.99	226.834	226.46	452.819	430.155	534.022	217.306	306.339	322.44	413.387	428.38	378.894	188.923	177.849	183.32	134.263	104.309	80.2104	1417161_at	Cdk2ap2	1272.92	1309.07	1371.11	753.341	460.849	876.757	863.311	537.809	796.074	483.712	626.785	703.481	663.756	737.619	480.827	555.161	269.608	344.283
204247_s_at	CDK5	159.565	160.787	155.818	117.236	126.579	123.825	104.596	107.397	119.933	162.618	165.198	160.065	313.958	274.952	288.013	399.222	505.069	540.923	280.437	333.824	380.583	198.008	193.812	247.604	50	50	50	1450674_at	Cdk5	68.7631	70.4144	51.8517	232.033	176.712	224.292	232.384	233.282	254.979	186.233	224.768	75.7945	118.749	363.042	209.072	186.67	163.43	166.529
204995_at	CDK5R1	55.6312	61.5141	63.8231	50	68.6174	50	69.2234	82.6988	59.2949	65.9144	81.509	56.5607	465.163	479.198	346.5	50	50	50	50	50	50	51.8817	50	50	178.084	206.338	174.967	1433451_at	Cdk5r1	98.5172	91.0038	87.0074	97.394	131.73	25.5515	39.2085	34.2972	31.5403	73.2205	59.8137	26.6866	23.5883	146.041	181.688	279.914	337.411	427.558
218315_s_at	CDK5RAP1	871.168	891.774	888.297	839.62	861.195	702.396	794.5	742.191	799.891	755.273	671.436	720.115	763.464	657.926	728.667	495.468	602.299	609.215	479.488	448.982	515.809	343.426	376.748	381.305	50.6057	81.1196	64.7002	1448626_at	Cdk5rap1	49.1561	44.4396	48.4962	351.263	387.432	278.448	262.877	321.208	380.227	494.113	617.625	116.706	121.227	245.899	163.457	442.872	170.041	191.867
233540_s_at	CDK5RAP2	737.86	715.903	775.351	758.061	731.946	676.163	677.571	713.029	728.76	641.553	602.492	657.477	528.027	339.063	507.739	359.19	316.027	408.125	296.565	303.089	413.455	585.957	730.593	673.896	101.06	125.732	100.655	1452618_at	Cdk5rap2	48.2841	49.1172	42.904	129.939	138.335	118.916	143.679	177.063	175.013	330.223	271.125	99.9566	117.598	249.958	148.055	169.608	111.199	121.456
224847_at	CDK6	1312.74	1379.18	1320.05	1292.24	1189.73	1039.23	1056.87	1134.53	981.856	1299.52	1475.1	1234.46	606.125	649.222	1013.12	704.58	770.233	733.013	1570.24	1025.39	1298.09	460.832	493.442	506.817	57.0963	96.1328	64.4101	1435338_at	Cdk6	559.216	466.903	426.6	767.073	807.486	418.588	505.194	385.816	503.237	724.215	675.183	741.302	738.562	312.215	1080.81	577.233	1098.87	1517.06
202284_s_at	CDKN1A	71.3721	55.4096	96.2682	50	50	50	69.5763	63.3051	60.7271	587.5	586.055	560.409	700.686	726.199	713.184	2993.68	1904.37	1521.42	367.299	256.928	809.123	2317.77	2452.49	2764.63	50	50	50	1424638_at	Cdkn1a	1645.64	1804.07	1541.37	66.0763	53.2645	176.664	136.972	221.611	184.409	33.1015	79.2509	20	20	20	23.4138	20	51.3894	42.4291
204159_at	CDKN2C	324.192	365.094	338.441	165.698	153.106	191.527	183.924	146.603	205.545	196.613	190.759	175.13	346.681	417.884	412.121	141.099	171.901	151.52	605.598	628.777	548.951	228.766	300.149	269.01	50	50	50	1416868_at	Cdkn2c	72.6641	72.6756	64.902	506.401	502.392	469.754	485.283	425.083	570.366	449.392	377.302	137.749	140.748	211.797	401.884	167.957	82.9051	137.685
210240_s_at	CDKN2D	277.509	286.163	292.863	199.6	181.149	170.57	238.544	186.963	149.593	292.441	227.498	173.98	650.287	730.292	617.146	356.572	351.884	273.244	147.79	176.781	184.348	492.753	524.61	621.825	534.476	665.647	497.449	1416253_at	Cdkn2d	861.803	766.549	1103.49	619.657	502.35	90.8449	82.6029	118.906	131.267	438.29	535.054	322.515	372.334	385.814	150.427	189.643	146.115	164.856
209501_at	CDR2	292.547	233.284	281.537	1214.18	1131.56	1077.46	1466.26	1492.47	1477.19	215.163	186.208	212.874	261.602	646.333	289.75	187.393	122.447	155.953	137.213	132.98	161.949	102.741	108.878	128.745	50	77.8275	50	1417430_at	Cdr2	78.3706	79.6517	61.0149	20	20	35.6094	29.3893	20	20.2912	20	20	35.0217	27.1398	196.653	126.364	28.2631	27.5616	34.3376
226187_at	CDS1	50	50	50	110.272	120.286	163.562	143.153	102.236	180.547	50	68.7799	50	97.4033	96.2468	81.2477	142.351	151.149	111.028	108.04	135.809	187.586	50	50	50	50	50	50	1428680_at	Cds1	29.6659	33.3013	29.3045	421.096	444.103	29.5837	23.9261	57.2275	55.7177	20	20	20	20	20	20	20	20	20
203098_at	CDYL	555.696	517.837	539.529	568.645	547.735	529.258	304.621	317.818	322.032	610.033	612.336	546.146	1519.01	1791.33	2181.21	455.588	439.356	488	338.473	334.136	514.48	978.573	1165.58	1047.29	89.2488	132.843	106.213	1418071_s_at	Cdyl	295.311	276.286	264.698	420.529	397.699	286.945	284.949	439.104	373.614	542.559	561.038	220.817	171.709	249.87	199.093	220.72	234.655	251.762
209498_at	CEACAM1	50	50	50	50	50	50	50	50	50	87.2271	75.9922	89.8898	50	50	50	50	50	50	50	50	50	50	50	50	919.027	915.334	841.67	1460681_at	Ceacam1	204.59	199.978	201.454	508.159	497.02	26.8386	20	85.7639	121.171	30.1956	23.8208	53.3589	39.0405	30.1209	26.1816	222.483	96.1127	115.045
204039_at	CEBPA	150.13	159.798	162.792	58.3376	50	56.6775	71.882	64.3701	75.5977	260.242	285.36	254.474	81.7556	79.3531	50	360.974	814.625	811.86	195.858	234.556	420.955	504.23	560.638	533.035	270.48	239.264	202.276	1418982_at	Cebpa	451.291	467.868	426.813	112.674	132.35	38.1867	22.9665	116.305	118.364	29.4171	23.4248	21.8634	22.6335	20	25.5778	30.5096	33.5809	20
212501_at	CEBPB	1516.45	1657.93	1406.24	694.269	729.036	663.689	950.535	899.085	869.182	2317.36	2448.74	2351.17	413.818	187.131	50	2457.89	1533.92	1730.43	187.214	203.741	225.569	3579.15	3959.88	3456.52	7689.47	7367.43	5538.89	1418901_at	Cebpb	5027.53	5081.4	4746.53	70.5486	105.148	39.4045	24.2566	98.5117	124.292	129.869	142.474	20	31.0778	44.3613	29.5647	67.1555	43.2953	32.4611
203973_s_at	CEBPD	1264.98	1470.54	1431.15	890.06	860.114	679.43	613.235	590.441	541.182	1156.18	1085.96	1267.03	77.3073	52.7788	50	2876.57	2085.97	2633.31	707.395	453.25	747.43	4501.37	5156.99	5212.02	6548.39	6113.13	5244.61	1423233_at	Cebpd	508.789	621.358	645.674	380.04	331.535	48.4785	49.7089	246.632	242.596	20	20	20	20	20	20	20	20	20
225527_at	CEBPG	595.859	593.902	613.947	635.35	527.237	510.171	472.276	521.851	491.266	710.43	675.219	628.321	707.653	699.978	715.525	606.689	791.965	883.183	627.69	597.402	608.307	706.278	684.651	769.06	87.9187	98.9863	96.3706	1425262_at	Cebpg	480.104	447.728	422.169	513.993	532.325	242.2	252.503	344.071	357.612	523.762	361.367	354.438	230.382	292.917	318.325	374.655	709.925	1034.17
203341_at	CEBPZ	1250.97	1432.11	1304.21	1602.07	1398.63	1447.83	1137.29	1310.75	1005.09	1203.2	1204.8	1368.61	727.274	763.159	654.191	1049.05	950.467	975.094	1066.69	898.578	864.321	735.859	915.738	916.32	179.49	198.775	219.315	1420497_a_at	Cebpz	318.515	278.674	274.013	357.647	495.735	469.32	536.242	607.33	557.349	491.265	458.928	680.101	657.709	988.601	1143.82	783.362	1028.78	1019.12
218592_s_at	CECR5	615.507	702.04	622.647	861.835	799.754	707.931	905.767	803.875	854.837	739.835	734.175	721.061	979.053	811.19	843.534	1328.92	1825.21	1398.95	962.928	816.643	1398.97	874.51	1227.76	1074.82	52.6107	86.8102	79.8562	1424816_at	Cecr5	22.9553	32.4351	33.2037	23.9803	29.686	27.0135	23.5026	26.4294	20	198.149	160.076	96.1852	111.416	117.195	60.8882	20.4531	31.2099	36.6047
41660_at	CELSR1	50	50	50	50	50	52.3227	50	50	50	265.959	225.395	194.763	50	50	50	50	50	50	50	50	50	50	50	50	50	50	50	1418925_at	Celsr1	20	20	20	48.7152	38.0445	20	20	20	21.4868	31.5943	22.0549	106.739	70.3724	175.32	148.768	20	20	20
204739_at	CENPC1	499.616	478.632	501.556	424.944	477.28	560.636	421.997	390.616	390.768	384.605	389.626	338.85	403.715	371.976	323.396	212.398	232.692	269.692	268.991	236.842	198.208	182.187	192.801	180.201	167.417	185.613	165.485	1420441_at	Cenpc1	138.221	134.239	127.513	71.6044	63.833	67.4354	91.9955	80.5116	86.8743	72.3714	70.8521	129.006	110.672	116.327	305.521	67.6446	109.655	108.253
223513_at	CENPJ	302.242	227.175	269.855	204.408	221.235	214.271	166.702	154.263	188.484	332.798	305.098	245.484	178.163	166.944	154.611	159.273	167.668	155.884	185.707	143.143	146.902	224.085	183.429	169.521	50	58.8237	70.4265	1437643_at	Cenpj	54.5033	57.1736	38.7266	53.5368	81.7771	89.3342	90.1545	129.619	147.5	96.3153	92.6922	117.679	106.774	220.422	138.792	72.8535	87.2103	92.5057
90265_at	CENTA1	576.839	597.725	650.791	316.186	334.649	287.377	307.838	279.942	265.528	316.559	298.203	320.767	143.059	99.1928	67.1602	1376.11	1416.7	1459.5	257.82	131.731	454.923	572.987	606.723	569.052	566.144	645.335	507.474	1433556_at	Centa1	179.044	174.758	146.96	35.6462	27.2622	47.5019	44.4015	362.42	317.021	49.9798	47.2145	29.678	31.3284	20	27.4104	31.3301	42.8381	20
205213_at	CENTB1	1368.97	1458.15	1467.9	1775.62	1947.75	1671.32	2525.85	2657.19	2792.82	1051.05	982.016	997.947	1149.27	736.09	1030.56	792.784	767.718	998.201	388.244	557.638	470.061	94.1799	116.389	149.691	672.326	756.581	615.803	1434873_a_at	Centb1	253.138	232.335	215.196	1540.15	1709.07	219.194	237.731	1331.77	1259.4	4367.57	3990.83	2182.03	1898.06	3688.47	1819.37	2754.17	1409.29	1669.41
213618_at	CENTD1	3088.35	3221.71	3019.64	1989.52	2245.68	1882.01	1378.63	1418.48	1339.4	1517.48	1544.35	1511.41	671.777	748.663	626.025	210.898	281.799	222.514	196.388	215.037	302.931	591.389	669.405	663.483	528.012	523.213	412.791	1452291_at	Centd1	604.675	549.61	497.211	199.22	207.557	177.958	169.737	1629.42	1458.91	1873.25	1754.11	675.691	609.856	1208.59	747.514	867.552	1439.95	1261.73
34206_at	CENTD2	634.341	677.127	686.414	298.246	332.503	345.082	465.901	469.827	501.089	824.277	789.165	763.713	291.866	260.193	255.288	571.147	815.626	861.494	445.735	375.851	531.324	998.608	1163.27	1132.2	1228.29	1367.22	1172.44	1428064_at	Centd2	638.158	734.816	564.653	445.622	329.333	679.044	484.064	136.797	130.321	371.391	403.091	134.347	149.128	370.334	215.411	262.382	434.714	508.393
218950_at	CENTD3	154.155	131.162	142.419	65.0549	77.9362	78.3378	62.6547	59.9683	56.1041	123.7	112.666	137.304	50	50	50	50	97.6239	50	50	50	50	267.024	293.541	283.932	1873.79	1753.07	1698.51	1419833_s_at	Centd3	160.93	185.088	146.664	20	20	20	20	20	20	178.881	230.869	20	20	20	21.7708	20	20	20
204066_s_at	CENTG2	395.783	513.243	465.357	261.959	263.431	289.982	157.762	126.03	135.076	50	50	50	50	50	50	50	50	50	50	50	50	50	50	50	50	50	50	1435432_at	Centg2	179.735	191.223	164.021	20	20	66.9524	67.6601	57.6288	67.1396	20	20	20	20	20	20	20	20	20
1558953_s_at	CEP164	1231.24	1209.78	1128.62	1122.38	1007.89	962.973	732.003	739.022	803.194	1132.15	1002.43	1031.96	730.16	732.56	712.031	629.649	654.65	1109.4	1173.09	1063.51	1289.86	550.66	697.784	663.827	348.171	388.596	345.985	1435676_at	Cep164	33.361	34.9548	29.0197	326.484	317.221	79.9558	85.0887	114.019	109.495	187.866	155.843	121.087	153.953	115.024	55.3861	98.733	79.7103	112.059
207719_x_at	CEP170	191.717	195.415	190.719	264.06	331.774	272.316	257.534	249.379	278.248	712.443	729.561	686.366	314.276	383.867	392.095	664.401	591.325	596.789	653.961	537.582	596.209	722.311	782.341	745.773	651.004	689.234	588.919	1453581_at	Cep170	261.886	259.417	228.27	138.773	133.842	123.505	91.0173	164.473	180.502	23.5869	69.4015	43.798	29.2604	31.7262	46.9041	120.835	148.706	140.081
203494_s_at	CEP57	983.861	1155.88	1083.81	1383.34	1419.2	1107.65	947.798	861.04	974.446	1106.83	1136.95	1069.67	720.62	749.306	758.356	778.688	758.653	972.371	857.215	619.126	827.334	597.475	672.896	792.253	392.338	419.316	293.599	1428968_at	Cep57	97.3008	90.8164	77.3786	333.039	316.869	98.6338	95.1766	114.895	134.029	216.081	224.898	148.919	104.616	238.665	333.04	230.589	349.37	362.514
212677_s_at	CEP68	342.542	328.966	362.4	761.163	780.093	802.243	902.518	799.231	779.489	444.964	407.629	430.055	752.677	849.15	865.035	287.391	288.972	423.719	624.014	485.385	580.893	157.441	175.01	187.475	50	115.842	66.8451	1436034_at	Cep68	187.645	187.388	270.932	183.343	214.748	84.8704	115.018	104.763	103.046	151.925	148.284	339.088	287.62	283.033	213.513	229.107	348.072	403.363
219036_at	CEP70	160.826	126.7	146.995	171.988	147.496	133.461	104.65	121.637	138.868	84.5896	86.8737	84.1844	50	50	50	50	50	50	50	50	50	50	50	50	50	50	50	1422653_at	Cep70	52.126	44.6914	52.5023	86.2783	103.055	269.495	214.922	311.812	297.611	29.9673	34.0829	50.6318	45.3639	86.8235	82.3123	34.7388	62.7914	44.2946
218421_at	CERK	2022.15	2026.63	1934.25	2147.95	2204.45	2267.15	2047.56	2162.61	2178.92	1225.96	1142.88	1234.78	1198.17	945.13	1097.24	1335.26	1825.39	1627.22	1262.21	1320.88	1720.89	864.19	1013.58	966.129	1069.4	1177.11	987.961	1434034_at	Cerk	740.132	645.025	588.103	430.703	383.607	170.888	160.31	385.381	425.677	478.744	664.141	129.885	117.843	75.2393	71.0862	678.187	2312.72	3137.86
243366_s_at	CERKL	1884.39	1895.28	1805.14	2490.53	2413.76	2025.71	2057.2	2259.07	2103.49	2269.6	2149.15	2396.08	506.514	506.552	755.652	652.851	1044.47	847.973	885.601	854.143	933.829	1643	1925.96	1953.03	112.216	162.082	131.819	1436037_at	Cerkl	1556.87	1550.53	1332.71	2342.85	2050.4	2736.32	2968.88	3566.64	3385.61	4920.51	4369.41	1965.15	1535.77	1962.98	1383.63	2065.82	1693.75	2042.89
209194_at	CETN2	697.401	764.162	612.225	744.26	640.538	594.151	528.82	478.97	573.131	747.358	594.298	693.078	907.656	910.444	1075.7	692.235	762.533	753.064	668.152	636.74	806.996	1439.31	1792.57	1653.46	443.137	358.954	327.243	1438647_x_at	Cetn2	416.746	413.878	375.236	1121.3	1139.48	677.549	690.442	886.905	870.697	1670.09	1704.36	1169.16	1070.15	953.155	1199.76	1115.03	662.183	676.574
213800_at	CFH	50	50	50	122.745	142.759	141.635	128.236	95.3198	123.184	50	50	50	50	50	50	50	50	50	50	50	50	50	50	50	50	50	50	1423153_x_at	Cfh	28.3736	29.5299	29.388	133.159	54.8489	124.531	121.196	55.0806	94.9601	20	20	26.2887	34.1216	21.3844	20	26.2408	20	20
211316_x_at	CFLAR	2330.82	2793.08	2462.11	1966.49	1990.83	2031.71	1986.68	2027.19	1738.26	1586.34	1720.73	1701.78	1269.68	1287.07	1031.17	1152.51	1374.82	1307.81	1608.01	1269.89	1567.57	1845.18	2098.02	1969.82	4109.4	3801.84	3325.93	1424996_at	Cflar	1034.05	1007.14	936.908	260.217	336.721	279.527	214.767	624.649	526.777	703.541	652.367	560.582	556.948	505.424	233.057	353.589	521.193	441.124
206380_s_at	CFP	352.869	369.964	369.04	151.633	181.434	118.795	588.035	577.893	595.423	1503.19	1295.01	1400.21	380.773	265.643	303.458	5465.48	6299.82	6176.57	1442.63	1287.73	2200.02	4183.29	4495.53	4753.9	2670.14	2866.69	2524.9	1452279_at	Cfp	437.633	435.361	441.028	1859.11	1806.61	733.483	946.644	2295.81	2470.14	20	20	20	20	30.0576	20	319.669	80.4715	58.1171
223479_s_at	CHCHD5	87.824	83.6782	84.7825	62.0267	73.4692	83.2782	117.193	127.29	126.647	69.156	71.3217	70.1611	307.78	209.036	253.19	186.015	234.389	319.971	198.852	161.454	164.216	56.1852	75.3025	58.3448	50	50	50	1451505_at	Chchd5	61.4418	53.6561	47.3202	141.713	124.078	171.105	154.116	139.02	154.126	153.824	148.322	84.9076	89.1189	77.6675	68.7358	79.0338	69.4622	100.723
224462_s_at	CHCHD6	118.997	145.15	108.592	114.822	169.521	132.615	113.12	93.556	90.6122	99.2754	99.1772	82.7217	90.5711	59.803	101.134	136.958	167.939	140.491	266.105	199.739	209.157	50	50	50	50	50	50	1423779_at	Chchd6	46.0093	47.0806	57.8971	137.021	86.5722	135.735	196.202	68.641	69.5302	28.0688	21.6234	67.8097	100.705	54.2095	61.8958	39.514	26.6025	37.3472
212539_at	CHD1L	812.3	890.471	861.402	719.911	708.866	752.39	647.062	668.626	667.079	1060.89	1167.67	1121.26	3240.17	2454.84	2805.34	2210.64	2313.73	2260	1919.79	1754.04	1916.94	955.665	1208.06	1121.84	50	52.7931	53.7957	1449415_at	Chd1l	112.241	104.507	80.9364	318.258	276.071	304.222	306.708	376.536	387.156	599.808	595.765	367.074	470.003	1116.3	958.848	481.311	550.287	595.604
228999_at	CHD2	617.012	624.9	652.602	730.196	758.739	667.197	618.605	557.842	612.319	843.863	815.438	844.161	1195.84	1325.78	990.067	298.239	264.011	326.963	280.765	201.253	272.532	289.672	321.658	277.252	506.532	499.1	434.516	1445843_at	Chd2	32.565	34.8565	36.4919	251.02	444.657	161.751	156.747	252.669	148.695	518.838	421.117	550.203	509.339	1540.28	648.985	696.074	754.766	697.427
208807_s_at	CHD3	915.466	880.318	853.133	898.779	923.568	845.477	1076.77	1176.23	1141.81	260.88	238.701	195.442	517.071	329.271	421.142	384.963	527.968	545.123	206.659	227.489	332.224	109.383	125.067	185.144	112.701	143.646	99.9421	1428466_at	Chd3	939.594	884.139	914.37	388.616	484.591	562.148	508.165	914.334	739.897	1420.73	1183.44	1980.51	1639.08	979.032	804.429	684.696	510.581	701.575
225031_at	CHD6	384.415	337.448	377.17	367.876	325.319	313.432	249.229	221.702	323.234	238.394	274.046	239.626	135.789	118.062	146.873	124.183	136.815	152.431	177.284	144.295	169.98	107.006	119.119	127.871	50	64.0128	72.7883	1427384_at	Chd6	58.348	58.2101	47.3413	187.085	248.822	97.0867	110.965	201.64	169.82	163.564	133.066	204.416	192.705	214.105	151.934	222.711	392.292	403.415
226123_at	CHD7	857.798	889.829	905.632	825.698	860.78	765.972	894.936	1029.06	916.472	2207.57	2109.06	2340.05	206.435	229.144	193.506	54.4953	73.0323	113.025	229.174	352.307	240.119	150.733	168.438	195.921	1209.83	1422.26	1734.85	1437745_at	Chd7	76.5605	81.0729	47.0863	84.99	126.629	144.45	122.99	210.292	139.828	284.724	205.052	347.995	314.644	320.548	96.698	264.669	241.06	294.845
229586_at	CHD9	1423.43	1377	1379.49	1224.04	872.587	1070.74	826.277	832.693	703.019	1561.47	1585.38	1608.42	1913.62	2302.6	1897.18	319.524	491.876	532.29	749.595	583.155	810	1637.77	1913.17	2110.66	128.406	171.633	223.845	1457672_at	Chd9	234.105	191.29	172.864	591.807	540.2	303.329	316.385	663.286	693.547	486.98	472.552	202.54	171.109	220.854	195.053	482.813	465.93	445.222
210416_s_at	CHEK2	66.3379	75.4578	69.2017	74.8127	66.5502	100.758	60.5373	62.2906	92.3884	134.922	140.618	130.752	254.111	216.492	239.059	269.419	286.631	370.122	260.657	283.809	258.705	54.1445	62.6319	92.7737	54.46	50	51.2681	1422747_at	Chek2	41.5641	41.9337	29.0323	50.2111	43.8432	105.302	141.571	121.24	130.395	67.8039	61.5336	41.2662	33.293	33.1013	57.4929	60.4723	46.7769	59.5313
222494_at	CHES1	2978.97	3286.34	2974.86	2217.95	2255.09	2006.66	1784.81	1871.3	1539.23	1953.81	1964.81	2126.11	791.491	945.049	925.481	2443.31	2336.26	2227.38	1109.52	1135.3	1387.04	1609.29	1869.07	1736.61	1885.5	2100.98	1731.86	1434002_at	Ches1	379.839	429.623	435.783	916.164	782.596	322.129	374.21	962.76	891.348	861.815	907.166	1097.06	1084.58	548.398	587.101	1212.09	1553.81	1682.92
209395_at	CHI3L1	50	50	50	50	50	50	50	50	50	50	50	50	50	50	50	50	50	50	50	50	50	50	50	50	3542.46	3140.08	2766.3	1451537_at	Chi3l1	774.376	816.336	780.313	23.7898	20	20	20	20	20	20	29.4577	20	20	20	20	22.8733	20	20
204233_s_at	CHKA	50	50	50	50	50	50	50	50	50	57.4581	52.87	50	73.3025	78.8133	67.7199	207.062	198.424	171.302	91.1198	121.001	116.401	50	71.7935	50	50	50	50	1450264_a_at	Chka	219.762	206.584	179.009	94.1313	113.821	213.629	211.913	808.961	666.651	428.464	288.686	50.9718	68.9967	83.7848	70.563	113.512	228.286	373.002
202536_at	CHMP2B	895.751	878.307	842.323	795.993	855.471	908.928	857.809	891.451	906.864	950.691	1153.75	1133.01	800.492	851.43	770.946	1867.15	2150.15	1786.59	1834.41	1858.07	1921.95	980.581	1046.2	987.813	1095.18	1139.77	1110.34	1428253_at	Chmp2b	945.452	877.566	867.076	356.088	301.21	368.365	331.424	451.64	487.961	161.914	206.226	157.379	189.948	342.16	373.073	350.209	206.843	202.609
213385_at	CHN2	788.931	858.042	770.552	510.534	541.473	538.532	247.019	209.989	254.42	489.291	486.216	448.559	97.494	91.8688	50	946.044	674.701	939.381	1576.62	1541.96	1216.06	877.051	850.7	864.802	50	50	50	1428573_at	Chn2	20	20	20	20	20	175.02	205.064	570.371	522.939	205.323	175.738	20	20	34.1165	72.6071	20	20	20
218566_s_at	CHORDC1	1014.43	1217.77	1129.25	1408.42	1287.9	1228.63	853.239	720.141	652.552	1038.1	1177.07	1113.21	343.277	369.76	473.704	365.21	370.945	417.364	331.269	228.589	397.57	650.481	949.696	834.131	392.982	411.943	248.67	1460645_at	Chordc1	1561.4	1597.79	1432.92	920.541	957.548	892.406	912.593	906.809	930.164	1180.56	1124.7	1438.71	1007.03	2421.61	2292.32	1189.55	737.383	868.263
221675_s_at	CHPT1	494.927	564.106	569.61	649.585	671.386	605.902	696.734	670.375	702.48	2045.01	2012.24	2044.62	2811.16	2277.44	2016.46	2314.48	2885.37	2135.95	2918.51	3438.5	3420.63	1840.41	1987.65	1946.9	1799.9	1916.47	1742.13	1435446_a_at	Chpt1	522.566	535.093	414.209	56.6316	100.253	57.7997	46.6596	26.3535	38.0059	91.2496	96.0555	28.9675	43.0742	23.9626	38.4142	20	22.9573	25.9267
207274_at	CHRNE	50	50	50	50	50	50	50	50	50	50	59.942	50	50	64.5948	50	50	50	50	50	51.1359	50	50	50	50	117.047	127.899	120.315	1420560_at	Chrne	20	20	20	20	20	20	20	20	20	126.488	114.955	20	20	20	20	20	20	20
204065_at	CHST10	170.541	130.842	191.137	98.2594	133.869	153.778	61.6418	63.1484	90.6526	92.5898	90.082	83.9023	137.931	104.211	114.211	90.1954	127.154	87.3364	109.817	83.6356	128.509	56.6242	50	50	50	50	50	1426620_at	Chst10	410.368	395.714	449.155	47.8674	44.2035	40.3964	44.9909	61.7445	62.1223	57.8982	54.6382	157.488	269.321	88.2512	93.3434	106.648	90.5029	68.2884
226372_at	CHST11	878.024	898.896	880.144	758.44	705.289	666.05	569.645	526.991	614.779	515.099	449.408	479.937	241.599	144.117	283.795	173.409	144.421	193.337	55.2605	50	78.7207	604.544	646.434	659.689	2712.39	2727.56	2494.78	1428902_at	Chst11	458.348	487.958	380.37	175.094	138.61	237.625	246.549	100.187	102.91	855.33	747.884	137.532	104.978	30.2489	142.469	55.4493	37.9938	39.7244
218927_s_at	CHST12	1417.48	1696.36	1490.27	727.78	791.806	618.945	502.354	480.739	497.466	312.487	285.198	279.323	331.178	348.806	371.223	216.909	199.822	192.267	148.112	145.78	140.285	140.43	161.277	172.919	50	50	50	1448477_at	Chst12	204.228	162.304	190.294	341.043	230.504	117.516	131.934	95.0109	106.15	200.486	216.061	28.6431	36.9963	45.7092	43.8371	75.3283	82.4911	122.636
203044_at	CHSY1	1961.31	1845.85	1780.27	1555.49	1635.8	1581.43	949.499	908.718	926.609	1261.49	1325.39	1277.12	466.297	356.291	400.872	1472.74	1413.9	1031.91	859.977	903.093	1084.5	1938.24	1995.6	1982.94	4773.72	4307.01	4136.46	1434316_at	Chsy1	324.348	325.8	288.894	612.23	660.945	1092.56	1209.25	840.282	817.052	4358.21	4192.62	1917.67	1373.71	121.146	233.405	1326.02	842.078	747.819
209666_s_at	CHUK	762.778	805.416	724.922	644.796	665.588	648.606	526.583	543.464	556.139	595.208	573.972	524.315	444.816	480.634	441.748	629.395	504.237	528.272	430.623	408.868	433.112	616.683	601.482	603.29	1038.37	1129.29	1005.02	1428210_s_at	Chuk	353.944	308.749	299.3	600.506	888.066	895.012	766.185	825.089	834.937	275.528	298.366	446.228	391.928	417.334	259.398	439.694	394.487	376.27
207075_at	CIAS1	50	50	50	50	50	50	97.8639	64.3281	125.503	171.13	148.574	146.97	104.684	80.2088	96.8655	884.209	1180.96	1287.09	319.6	320.22	516.537	857.445	1013.91	1031.53	519.901	570.885	446.991	1425412_at	Cias1	841.228	918.42	982.928	23.9118	37.4327	126.255	130.04	216.6	163.519	20	20	20	20	20	20	20	20	20
224903_at	CIRH1A	667.896	695.216	625.999	938.777	922.539	821.09	611.844	641.693	666.02	815.489	861.711	779.724	966.787	862.725	940.618	862.865	973.153	883.959	725.217	674.144	896.895	259.473	307.577	309.824	50	50	50	1423884_at	Cirh1a	422.693	419.007	344.143	161.92	248.245	239.551	180.876	202.739	217.749	227.286	186.189	498.521	597.742	531.921	801.887	256.151	373.54	360.573
223377_x_at	CISH	513.083	542.653	518.869	1383.18	1417.96	1359.13	1636.18	1519.72	1451.34	164.055	144.421	158.426	112.885	233.673	148.672	96.6437	130.43	50	50	50	50	166.772	189.212	179.944	436.774	459.212	377.887	1448724_at	Cish	66.2127	65.4672	62.4961	20	20	22.4806	20	20	23.7684	88.8687	55.4362	126.113	55.8041	245.504	409.649	34.6488	32.1803	21.6132
207980_s_at	CITED2	120.62	122.784	149.891	83.1989	139.282	115.257	194.927	180.081	171.546	138.266	141.451	128.097	264.962	269.742	236.984	121.279	161.637	220.583	162.351	186.832	148.554	175.73	211.145	229.453	99.3805	150.517	128.304	1421267_a_at	Cited2	109.813	116.995	100.867	20	20	45.9968	52.8193	29.9028	30.0939	20	26.4857	20	21.5131	54.1353	39.1101	20	20	20
218252_at	CKAP2	187.515	169.336	165.712	279.558	274.882	285.499	229.544	245.465	290.864	393.487	430.091	398.712	271.733	330.889	298.599	245.62	180.798	237.858	472.382	406.603	268.096	267.182	267.959	233.207	50	50	50	1434748_at	Ckap2	20.8172	20	20.6437	20	20	154.648	173.906	106.377	135.586	31.4883	45.191	23.0979	26.0454	56.6167	131.179	27.3507	20.0092	20
200999_s_at	CKAP4	510.767	491.396	518.728	783.455	875.481	734.681	944.662	953.028	955.391	2633.38	2514.11	2847.19	259.028	431.426	50	437.391	1277.08	135.959	50	50	124.382	3581.86	3972.47	4010.21	3599.6	3257.72	3089.8	1455019_x_at	Ckap4	359.101	350.654	298.869	155.778	157.782	20	28.1848	38.6931	52.8044	41.9671	20	20	20	48.8388	33.2633	231.499	105.277	91.4688
212832_s_at	CKAP5	909.974	1014.1	941.673	792.69	964.837	716.819	826.634	737.202	695.14	811.296	681.751	745.882	299.276	284.616	306.921	411.056	510.913	619.83	441.273	372.568	437.929	532.792	692.714	623.217	50	73.4814	50	1437349_at	Ckap5	103.141	106.137	85.0513	82.168	71.9463	98.8168	86.293	82.9434	93.5735	21.127	44.1214	31.2547	40.2428	222.682	250.526	69.7164	60.2074	67.0376
200884_at	CKB	153.781	170.654	159.545	50	51.7607	66.2863	93.327	94.4481	100.368	407.019	374.572	372.45	50	50	50	97.4797	70.0609	70.0138	61.5299	82.4708	102.969	157.151	155.533	132.799	76.4099	52.0147	50	1455106_a_at	Ckb	193.947	162.537	151.451	149.375	141.329	2857.39	2876.81	2205.78	2070.89	42.4597	24.7928	20	20	68.2854	211.478	20	20	20
201897_s_at	CKS1B	321.375	357.219	357.014	241.031	249.12	236.207	263.648	258.035	285.88	518.943	438.787	503.405	838.132	852.528	756.709	217.215	247.769	285.735	317.885	309.822	348.965	189.22	162.787	216.982	62.4115	99.7262	80.9637	1416698_a_at	Cks1b	338.35	341.537	267.149	709.513	858.689	2961.63	2889.76	1647.18	2046.33	537.112	486.284	452.834	386.766	219.207	1734.5	333.508	254.737	186.194
204170_s_at	CKS2	400.13	413.14	374.117	370.775	373.764	299.768	304.893	279.133	295.742	653.266	591.307	584.379	414.404	368.924	343.56	297.782	459.129	577.336	1633.21	572.394	1530.45	207.128	299.422	312.314	124.301	192.919	132.562	1417457_at	Cks2	610.917	597.877	515.927	659.13	835.346	1610.58	1774.54	1507.54	1349.34	887.65	1013.22	406.693	257.662	567.992	857.403	403.529	471.447	543.35
1556385_at	CLCF1	202.48	179.859	236.919	158.881	180.009	184.44	108.358	125.739	95.6395	203.996	224.973	161.109	50	50	50	87.6407	79.8281	74.3361	84.7859	113.882	75.4028	55.1867	94.2074	68.2299	104.006	73.598	75.758	1437271_at	Clcf1	143.2	131.204	112.758	76.2923	92.3213	114.442	67.1142	208.458	169.561	470.94	362.667	368.331	306.447	111.096	85.0977	142.91	421.199	598.819
201734_at	CLCN3	851.624	1092.59	806.973	897.176	870.086	918.165	760.931	747.641	731.123	841.77	903.495	807.171	1425.55	1661.68	1877.56	765.498	696.472	934.034	1020.72	784.945	655.684	1890.62	2313.85	1651.14	420.439	366.132	437.754	1438366_x_at	Clcn3	164.788	160.989	142.133	466.036	585.883	376.844	361.722	384.164	346.368	836.341	707.229	635.975	618.215	421.166	375.588	361.413	586.998	453.991
232127_at	CLCN5	50	50	50	50	50	50	50	50	50	50	50	50	412.273	290.773	255.169	173.102	153.501	197.471	50	50	60.3808	50	50	50	50	50	50	1420295_x_at	Clcn5	164.894	173.861	173.715	1213.55	1299.1	129.522	158.114	81.5853	104.198	70.9784	81.3783	60.5552	56.7323	48.8191	45.7528	102.357	77.7902	71.0423
203950_s_at	CLCN6	192.816	166.129	203.998	157.339	161.356	126.341	132.327	95.6814	137.209	304.072	289.656	272.078	199.383	186.853	173.335	306.15	328.666	238.504	179.662	265.772	240.541	171.329	172.286	166.879	63.0861	83.8143	67.7093	1455440_at	Clcn6	71.5866	68.9188	61.4637	104.794	104.826	54.1335	43.3555	44.6132	42.2877	40.1231	52.1728	25.7619	23.4992	94.6115	45.5126	39.3303	84.2163	115.139
38069_at	CLCN7	1257.04	1177.77	1051.63	1032.85	918.997	1051.04	1091.06	1214.79	1169.9	1356.8	1193.17	1392.2	666.102	550.079	524.158	1001.09	1182.4	928.542	1255.62	1145.98	1494.63	2866	3109.55	2829.78	492.984	525.36	527.546	1452702_at	Clcn7	527.299	539.248	457.809	226.945	190.063	169.905	181.048	239.186	215.019	173.657	175.879	90.0389	89.9211	196.113	100.038	149.608	171.039	240.736
1554149_at	CLDND1	1099.43	1185.53	1127.18	2573.41	2472.52	2358.6	2290.56	2462.74	2582.87	1152.39	1165.1	1053.43	891.669	872.419	960.358	1184.42	1028.62	994.13	814.134	723.854	742.105	927.408	955.369	1109.17	897.972	921.466	898.907	1431293_a_at	Cldnd1	218.427	233.486	200.842	1095.33	1279.69	634.87	579.686	307.366	207.039	836.604	654.654	158.689	42.0972	153.319	259.713	503.582	454.547	337.573
233500_x_at	CLEC2D	1093.57	1049.25	1062.2	1661.14	1451.99	1494.51	1134.46	1193.62	1032.31	750.343	790.132	756.598	360.201	234.988	209.646	276.274	289.676	254.343	134.737	175.973	182.34	194.115	246.405	244.161	106.824	106.89	99.4761	1419477_at	Clec2d	1442.23	1609.25	1402.07	488.151	411.96	213.558	274.225	246.033	347.361	833.527	681.606	294.048	203.848	472.012	326.376	597.663	615.799	944.539
1552773_at	CLEC4D	50	50	50	50	50	50	50	50	50	72.273	67.6758	50	50	50	50	50	50	50	50	50	50	407.531	463.819	485.464	554.286	527.273	478.157	1420804_s_at	Clec4d	6887.27	7458.54	7525.49	20	20	20	20	20	25.7515	20	20.3616	20	20	20	20	20	20	20
222934_s_at	CLEC4E	74.2056	63.981	90.3972	81.8809	121.313	114.685	417.585	491.244	239.257	327.764	336.527	308.227	136.449	112.5	149.383	230.979	251.4	158.522	108.622	200.804	62.7865	2515.39	3039.11	2955.02	6530.25	5946.22	5177.17	1420330_at	Clec4e	7099	7569.13	6786.39	20	20	20	20	20	20	23.2586	20	20	20	20	20	20	20	20
219890_at	CLEC5A	50	50	50	50	50	50	50	50	50	50	50	50	50	50	50	50	50	50	50	50	50	107.891	119.001	127.602	50	50	50	1421366_at	Clec5a	220.946	202.728	198.589	20	20	20	20	20	20	20	20	20	20	20	20	20	20	20
221698_s_at	CLEC7A	674.953	699.511	694.991	279.891	268.304	224.884	497.621	435.523	573.115	2502.15	2427.19	2444.15	164.481	50	50	3497.31	3350.39	2839.53	4450.17	4205.3	4229.52	6208.28	6814.46	6901.88	7944.41	7093.87	6145.63	1420699_at	Clec7a	3833.17	4001.49	3831.44	109.665	504.833	164.375	233.049	2019.66	2565.47	20	20	20	20	20	20	22.6107	20	20
201560_at	CLIC4	119.058	121.609	105.009	117.972	82.1818	76.5118	81.201	78.6795	97.974	1688.72	1693.51	1789.07	556.241	624.514	808.332	912.797	966.583	879.675	328.982	264.835	319.903	2940.93	3034.15	3093.58	160.851	185.283	148.511	1423393_at	Clic4	3645.62	4133.82	3713.54	2595.72	2771.11	3055.64	2599.97	2780.39	2469.06	1072.1	989.222	221.446	314.31	383.886	406.913	1729.49	2637.31	2576.28
203229_s_at	CLK2	1510.54	1607.74	1558.69	1630.51	1606.42	1512.37	1474.93	1542.05	1438.74	1532.84	1479.91	1572.28	701.569	610.726	701.484	766.449	1170.46	1327.52	767.43	788.696	813.806	1058.83	1217.6	1218.31	598.221	621.767	604.992	1417743_at	Clk2	364.836	393.118	279.675	497.761	402.698	581.343	465.131	555.412	559.433	839.015	939.827	339.829	297.171	1121.83	662.048	689.038	657.734	719.469
214252_s_at	CLN5	68.8927	50.9672	53.8098	109.468	107.159	83.8217	166.989	146.18	167.472	219.966	175.469	174.089	428.85	403.602	328.785	197.608	159.195	204.769	178.107	147.26	169.901	166.882	161.117	200.811	50	53.1981	63.6427	1426886_at	Cln5	1271.48	1280.66	1245.88	630.004	554.749	267.755	294.618	251.786	243.715	265.524	347.362	250.196	245.147	272.688	292.079	324.289	312.78	367.967
1567080_s_at	CLN6	92.1227	50	57.6192	51.3373	50	66.9912	71.2469	66.9131	59.9086	108.151	109.319	76.7469	141.826	109.939	136.303	156.797	195.391	139.125	203.907	202.891	144.309	50	65.3834	52.1067	171.641	190.186	183.131	1454837_at	Cln6	34.4259	36.7004	35.1551	211.169	201.165	147.418	162.214	128.042	127.161	64.6716	78.3185	105.7	148.518	66.7138	56.2647	20	20	30.5839
223912_s_at	CLN8	117.804	102.37	111.733	54.4833	95.9822	74.3391	63.8722	70.2803	69.5874	185.854	217.809	134.3	1143.7	1659.47	463.164	240.54	271.817	648.716	196.768	204.604	252.927	86.9854	127.916	94.3472	50	50	50	1459992_x_at	Cln8	620.626	623.826	703.903	432.253	421.368	683.356	676.968	1028.71	705.927	86.3111	74.0206	64.4935	60.0042	86.4985	83.9134	36.3255	20	20
221845_s_at	CLPB	87.0736	53.8748	81.1069	60.5943	50	77.6638	76.9297	93.4397	75.4539	98.2837	78.9113	66.5557	93.0703	50.016	62.8186	199.404	274.276	220.571	83.8744	110.402	150.117	175.871	157.783	145.294	54.5947	82.1897	65.0661	1416541_at	Clpb	60.7638	56.3927	53.6179	221.909	173.839	157.154	169.849	161.302	190.568	120.386	115.259	34.3204	47.6298	160.131	266.189	93.197	33.2188	45.3532
201561_s_at	CLSTN1	1519.16	1644.72	1523.18	1351.72	1391.18	1351.84	1259	1536.85	1454.18	1080.32	969.668	1061.86	894.699	845.813	927.679	894.777	1180.48	1137.56	1038.07	1131.8	1311.74	555.212	708.623	650.692	87.3991	94.805	76.2619	1421861_at	Clstn1	20	20.8536	24.3414	97.4875	78.0135	43.033	39.3815	115.296	112.362	184.416	167.817	41.9711	37.3577	124.461	130.684	25.0724	20	21.9679
206284_x_at	CLTB	319.008	345.961	342.317	287.383	267.832	260.188	390.701	380.52	392.622	306.288	232.098	263.241	521.101	412.044	400.632	628.436	799.223	971.686	788.292	842.436	859.073	259.087	289.47	304.231	339.937	378.706	300.632	1453063_at	Cltb	217.088	187.509	257.035	161.713	181.275	434.698	482.734	238.99	245.126	262.993	246.288	197.759	292.122	322.926	228.238	166.739	101.843	48.5046
204576_s_at	CLUAP1	94.7262	68.219	135.024	331.997	335.894	240.121	297.6	270.376	387.447	134.947	86.9867	103.683	69.7533	51.9519	70.8537	70.8297	53.5398	72.0258	50.1253	50	85.6947	51.3681	63.0165	58.2716	50	50	50	1424388_at	Cluap1	42.7853	52.1054	29.8108	360.343	391.361	178.124	189.578	243.732	336.119	212.594	198.561	183.498	191.436	534.675	375.221	264.718	213.094	234.319
205518_s_at	CMAH	211.338	244.73	249.199	192.58	185.074	205.317	150.899	175.68	169.594	152.355	192.569	161.208	70.9477	82.4626	81.7846	364.111	301.567	336.23	260.105	271.92	151.418	226.853	313.029	198.2	50	50	50	1421214_at	Cmah	56.3767	51.3807	60.2266	448.137	471.09	20	20	20	20	127.253	202.403	676.946	770.525	513.06	201.689	717.652	337.105	388.07
210659_at	CMKLR1	171.383	136.043	170.735	57.0735	61.1584	58.8961	50	50	50	50	50	50	365.926	253.01	281.774	50	50	50	50	50	50	50	52.7265	50	50	50.5729	59.2436	1456887_at	Cmklr1	76.0062	78.5626	73.1407	20	20	20	20	20	20	252.357	237.124	20	20	20	20	22.882	20	20
224733_at	CMTM3	1612.04	1590.33	1538.39	1617.48	1749	1374.2	1524.01	1524.43	1452.27	750.342	795.569	823.558	2784.26	2756.96	3092.26	2335.76	2904.96	2356.02	671.203	659.301	1469.56	2017.31	2229.9	2044.24	963.803	1086.13	918.801	1448316_at	Cmtm3	739.11	758.497	632.417	928.112	637.835	519.407	555.17	354.212	401.834	43.9501	65.3105	50.5272	20	39.4766	35.1193	42.8777	48.3774	57.4975
226017_at	CMTM7	645.304	719.415	685.507	1667.35	1623.35	1412.51	1975.77	2114.76	2071.7	2140.55	2032.61	2229.92	1420.27	1315.52	1685.42	1942.19	2590.37	1972.05	1157.2	836.521	1351.86	2073.73	2410.08	2374.93	1048.61	1068.02	940.649	1460253_at	Cmtm7	430.584	387.624	336.16	887.873	604.015	433.363	461.313	185.975	230.476	390.04	396.863	180.37	214.005	119.612	98.7969	403.85	336.865	480.181
217752_s_at	CNDP2	1692.6	1605	1709.12	1434.5	1432.02	1352.68	1320.34	1265.92	1210.86	2196.82	2087.43	2231.05	3430.11	2867.73	3132.59	3378.22	3042.82	2954.85	3314.84	3670.9	2963.75	1647.12	1832.11	1772.56	260.301	242.449	188.347	1448263_a_at	Cndp2	3408.58	3662.96	3085.59	1706.57	1504.51	2187.76	2169.55	2244.54	2223.56	2297.18	2112.8	670.271	822.901	1338.76	1074.18	945.902	869.754	1243.99
223993_s_at	CNIH4	1444.14	1612.12	1360.67	1646.63	1511.07	1357.46	1511.89	1604.67	1426.37	1683.77	1778.03	1742.68	453.309	411.173	377.106	1445.37	1926.14	1457.71	706.851	814.793	941.547	2467.69	2820.9	2786.77	1620.55	1727.2	1628.63	1429763_at	Cnih4	1027.58	1090.45	950.678	502.889	444.917	961.785	990.243	648.616	700.848	394.689	355.09	116.049	109.321	288.729	274.554	303.312	341.812	319.137
201605_x_at	CNN2	1364.61	1263.11	1380.7	1990.58	2276.21	2040.34	2177.3	2504.06	2310.08	1914.21	1925.65	2002.77	1408.94	1122.73	1068.43	2632.53	3227.26	2751.35	3256.67	3330.77	3449.62	1460.59	1419.08	1373.14	3939.17	3414	2773.73	1450981_at	Cnn2	2336.88	2278.38	2024.09	2049.96	2044.88	3990.58	4331.14	4344.21	4604.82	4815.38	4583.73	3133.04	2856.71	5727.78	3250.23	2940.45	1484.72	2265.43
220739_s_at	CNNM3	266.242	281.7	264.263	185.627	158.001	181.472	180.268	171.798	198.324	123.102	117.314	134.847	156.56	153.249	135.608	95.8501	106.163	110.729	104.678	112.129	114.024	61.0678	77.0641	67.11	160.822	164.848	210.269	1458330_x_at	Cnnm3	55.7872	51.759	35.2454	163.171	143.142	138.722	160.48	86.3109	103.023	167.441	197.025	122.964	101.633	143.404	102.518	79.0466	104.828	179.809
218900_at	CNNM4	208.799	181.089	204.802	159.064	156.38	204.448	165.268	153.601	162.405	281.818	260.512	307.299	138.257	113.024	103.971	163.597	165.605	181.65	160.602	172.33	154.939	108.178	125.045	107.946	73.2953	128.001	97.1342	1431233_at	Cnnm4	63.0183	59.1418	66.6984	232.703	108.751	152.253	194.805	362.396	311.378	20.2189	60.0563	119.072	249.059	102.81	86.5473	215.491	162.974	136.455
226153_s_at	CNOT6L	4075.21	4324.72	4090.99	3483.15	3321.85	3534.22	2181.88	2348.24	2132.06	1940.83	2079.34	2065.24	946.832	1231.06	1066.17	1267.56	1243.42	1404.26	942.683	968.062	1018.4	1077.06	1285.38	1105.56	1124.58	1054.23	1054.44	1425480_at	Cnot6l	1043.94	961.4	917.769	1432.55	1484.63	646.544	669.991	1484.95	1490.08	2459.57	2563.08	2757.62	2558.82	3578.58	2230.24	2005.16	2837.01	2963.89
201913_s_at	COASY	656.499	578.456	604.956	474.781	450.102	464.782	494.397	608.915	528.483	525.264	453.297	464.789	955.142	722.634	862.668	960.158	1296.24	1392.39	743.399	942.481	1051.29	557.465	479.248	501.247	384.287	399.883	302.851	1423701_at	Coasy	42.4653	43.7612	34.1672	267.349	246.788	327.471	266.002	210.767	213.199	153.716	190.719	57.5391	90.9721	104.083	122.535	179.764	129.672	118.604
203642_s_at	COBLL1	91.412	112.324	120.47	84.6214	110.047	94.2433	93.8924	90.5117	93.5976	1716.87	1762.6	1847.28	2954.37	3295.94	2674.38	50	50	50	50	50	116.248	113.628	104.404	121.434	50	50	50	1454795_at	Cobll1	21.4712	24.5714	20	916.183	861.021	116.396	143.561	20	20	1167.72	1295.9	131.041	85.0698	40.2494	102.091	1143.46	523.04	482.632
213190_at	COG7	126.456	102.816	143.006	171.385	198.92	186.469	220.257	180.857	168.712	117.436	120.087	148.311	190.001	188.245	167.256	135.901	171.215	204.769	106.12	109.578	122.644	96.8618	96.2259	115.991	50	91.9153	94.1592	1443486_at	Cog7	96.0886	110.228	73.0412	424.349	583.38	344.371	337.314	483.749	488.234	239.82	227.228	169.872	178.662	109.91	201.956	208.935	189.7	195.044
203654_s_at	COIL	632.494	600.79	585.8	619.138	641.37	641.718	500.508	591.384	625.76	690.104	734.918	582.661	684.456	606.909	713.486	394.372	466.657	525.318	489.786	435.582	439.104	334.016	395.217	359.195	99.4819	101.331	71.3833	1416692_at	Coil	38.1912	43.928	39.4571	157.093	120.02	107.104	119.389	111.432	114.519	70.6393	84.9139	116.128	115.914	213.365	267.488	104.065	81.5447	111.244
221900_at	COL8A2	50	50	50	50	50	50	50	50	50	70.4423	54.6208	71.5828	518.569	266.792	319.763	609.875	632.631	625.192	732.759	752.668	845.913	231.183	240.767	213.235	50	50	50	1434667_at	Col8a2	20	20	20	20	20	20	20	20	20	109.504	122.192	20	20	20	20	20	20	20
222637_at	COMMD10	420.375	404.338	455.984	388.135	425.77	395.842	324.156	258.074	333.628	535.689	482.584	445.167	459.256	710.829	580.618	817.159	698.664	745.157	754.703	656.642	705.376	820.813	765.216	706.394	50	65.1411	54.5851	1428491_at	Commd10	90.1576	89.6825	57.4878	252.062	252.073	479.519	490.125	380.613	380.062	359.132	334.912	72.8331	137.413	111.732	168.736	146.235	78.7613	117.439
218048_at	COMMD3	1793.04	1772.52	1730.69	1492.76	1422	1442.68	1462.62	1465.09	1390.39	2382.75	2342.81	2334.01	3014.84	2920.22	2909.26	1801.94	2051.62	2159.79	2018.49	1416.97	2044.09	1975.56	2211.81	2295.68	351.015	341.646	280.892	1454642_a_at	Commd3	289.766	293.695	262.219	693.251	569.147	474.524	497.218	471.373	580.893	297.834	309.919	162.646	197.732	398.784	220.742	356.03	251.797	311.344
218072_at	COMMD9	447.452	444.934	469.448	450.919	485.02	359.097	387.853	379.56	357.352	598.296	503.848	619.555	668.195	527.086	682.345	1071.92	1542.7	1350.84	766.82	762.994	1032.49	898.196	1186.49	1112.65	73.573	105.034	70.0859	1438644_x_at	Commd9	124.146	132.179	104.181	172.962	158.499	153.897	171.3	166.137	155.933	303.367	262.992	35.134	49.2227	183.086	91.8139	211.696	213.835	194.518
208818_s_at	COMT	773.185	678.134	687.18	655.59	683.306	615.434	658.028	640.243	677.802	892.448	803.202	805.714	1831.27	1810.5	2009.06	1580.71	2002.73	1689.25	1500.33	1691.77	1657.5	1842.26	2020.14	2012.26	93.6162	97.7855	115.309	1449183_at	Comt	125.269	128.804	84.4924	359.163	263.68	198.09	218.718	254.657	244.606	393.895	332.793	93.1177	106.457	139.666	203.698	217.057	221.559	227.522
226870_at	COMTD1	168.301	160.709	181.312	135.13	143.818	138.96	201.997	216.651	185.779	101.039	88.6236	96.4457	118.598	128.366	120.74	113.12	132.814	145.812	159.548	168.226	189.34	84.7891	76.1091	76.6426	50	55.4202	50	1428635_at	Comtd1	214.841	245.411	210.227	150.311	114.435	102.186	130.491	132.758	108.842	134.011	126.251	128.514	109.926	87.3175	108.032	55.5057	86.2483	103.184
201264_at	COPE	263.859	277.171	297.145	268.521	295.045	203.81	684.244	705.184	582.158	300.603	281.237	304.509	1233.4	1039.45	987.693	836.376	986.629	922.815	559.992	732.957	644.08	271.98	262.355	370.158	381.868	377.594	335.753	1416384_a_at	Cope	715.158	661.884	701.75	1893.76	1192.98	1458.37	1567.34	1025.71	1124.67	939.02	1138.49	578.881	552.857	568.932	465.537	1069.74	733.392	796.124
223457_at	COPG2	50	50	50	52.9218	50	50	50	50	50	59.3634	50	50	57.0319	50	50	148.933	109.802	162.144	159.228	142.756	118.628	50	65.9052	50	50	50	50	1448761_a_at	Copg2	133.636	129.851	105.887	215.779	206.41	660.875	486.225	351.042	332.892	150.322	195.385	111.146	87.9171	125.47	195.876	254.713	158.256	137.906
218042_at	COPS4	1422.77	1389.97	1375.78	1402.35	1407.74	1279.83	1084.95	1169.2	1114.89	1305.09	1250.05	1247.13	761.99	679.282	845.268	1077.97	1101.41	1202.35	1118.99	1121.04	1073.69	969.373	1067.17	1089.92	89.698	136.007	91.1534	1416163_at	Cops4	322.102	311.594	317.632	746.429	567.51	448.499	470.196	391.716	422.124	166.151	218.74	196.02	239.848	439.48	562.559	388.451	261.665	258.005
64486_at	CORO1B	75.3519	72.2392	90.958	77.4662	85.091	70.7204	315.376	274.414	289.647	138.778	131.706	132.746	293.795	234.133	245.448	330.655	408.061	381.368	383.784	408.084	365.585	194.116	218.874	224.625	94.3878	125.796	103.654	1448351_at	Coro1b	1385.21	1378.1	1476.5	2290.54	1677.03	2589.01	2697.93	2292.72	2705.29	1000.53	1323.33	431.389	715.643	849.949	883.673	1275.56	786.594	774.623
222409_at	CORO1C	2900.04	2791.92	2849.77	2282.78	2151.09	2561.13	2013.16	2107.7	2066.19	2014.34	2313.74	2153.31	1904.97	2020.81	2130.72	1748.8	1708.13	1546.34	1860.41	1664.96	1578.31	4244.47	4389.17	4010.86	4280.53	3911.96	3498.86	1449660_s_at	Coro1c	871.299	822.171	801.374	164.523	122.633	384.805	301.917	435.101	363.327	107.293	156.298	40.2017	58.1218	138.694	221.828	70.802	159.985	179.172
227177_at	CORO2A	81.3847	87.8564	108.164	158.166	161.368	147.466	199.306	197.857	169.77	64.8736	51.7393	72.6361	50	50	50	50	50	50	50	50	50	50	50	50	50	50	50	1452367_at	Coro2a	353.219	314.353	296.118	559.261	570.221	369.469	307.201	554.313	467.589	491.722	483.563	42.9214	25.5947	40.4927	107.38	115.456	81.0473	78.3458
219040_at	CORO7	194.855	241.163	215.844	193.11	215.405	192.405	298.26	339.768	364.768	159.762	161.975	163.254	146.947	105.221	128.348	297.733	349.867	339.764	418.585	447.351	449.121	144.377	128.01	165.403	183.222	162.187	168.965	1437524_x_at	Coro7	349.033	342.978	283.5	2288.67	2135.37	1956.32	1739.13	1345.98	1426.26	3081.01	2860.81	619.254	598.332	1105.82	422.697	1369.63	624.385	829.991
32042_at	COVA1	229.747	178.082	236.879	149.027	185.691	215.003	154.443	131.604	159.625	218.212	222.204	177.474	156.302	173.428	175.775	204.681	195.863	231.233	166.05	130.276	157.597	153.527	142.215	158.519	58.7724	59.0648	51.6098	1427043_s_at	Cova1	51.6604	61.6258	49.6302	127.416	97.6348	139.121	128.449	250.637	271.042	170.998	111.972	69.193	74.5933	68.6557	70.054	120.551	104.894	90.2189
227363_s_at	COX4NB	1203.17	1457.27	1239	1433.61	1421.9	1120.21	1117.64	1144.33	1218.58	1196.23	1199.64	1412.52	1485.5	1392.2	1526.26	1921.86	2475.55	1980.94	1387.95	1333.26	1835.02	1085.83	1313.82	1257.18	483.803	588.57	509.889	1448677_at	Cox4nb	159.636	173.632	151.372	670.469	617.133	507.993	538.422	389.995	540.343	479.599	496.015	155.798	142.554	350.993	256.391	306.875	263.332	257.096
201941_at	CPD	852.16	868.127	899.871	528.73	550.781	543.42	338.209	319.379	373.117	276.455	257.886	275.94	126.678	142.012	140.29	182.124	212.15	234.308	209.403	178.347	122	735.879	831.138	774.953	3055.13	2986.59	2794.69	1434547_at	Cpd	214.74	227.138	178.408	20	20	78.3013	61.6974	31.2621	20	20	20	20	20	20	88.9449	20	20	25.5064
226939_at	CPEB2	554.893	660.212	553.318	466.469	503.373	382.543	421.542	375.705	420.946	462.942	473.111	476.612	384.181	400.995	370.068	631.824	577.976	487.623	393.195	390.515	385.629	388.602	456.731	465.671	1129.41	1267.24	1024.51	1434272_at	Cpeb2	584.748	506.187	443.077	62.9411	50.9063	267.925	204.999	130.238	97.0275	124.128	100.14	54.341	37.3758	42.8055	53.8507	25.269	42.7153	48.2938
224831_at	CPEB4	862.064	878.219	928.602	679.103	758.27	629.151	685.792	615.547	582.187	1176.56	1060.85	1116.32	472.729	656.706	446.685	480.681	589.147	519.441	319.259	379.129	383.307	1421.12	1530.52	1389.87	2696.5	2809.84	2493.78	1420618_at	Cpeb4	1248.93	1089.75	1158.28	413.367	493.934	248.03	237.788	394.453	309.925	211.995	202.266	401.626	269.776	136.716	191.989	208.728	229.014	211.818
217542_at	CPM	200.161	179.649	163.727	137.194	146.603	155.634	99.9928	97.9604	91.1401	161.268	152.215	128.081	51.5166	50	55.1506	50	50	50	50	50	50	106.897	102.39	81.7369	324.637	305.704	293.448	1429413_at	Cpm	46.4607	43.1827	33.3139	20	20	20	20	20	20	20	20	150.644	142.477	126.606	67.8309	342.916	282.83	443.477
225129_at	CPNE2	50	50	50	310.397	343.244	183.62	154.165	134.847	156.875	60.5881	85.4614	66.0359	50	50	50	100.311	86.9497	131.781	204.205	149.161	133.163	315.608	404.117	375.392	358.174	431.293	352.981	1424831_at	Cpne2	612.283	592.19	591.479	376.343	354.503	340.911	391.465	147.821	133.386	52.1938	36.8167	58.1582	51.9644	41.7517	43.3711	58.5793	63.4164	48.1964
202119_s_at	CPNE3	1880.49	2095.05	1805.61	1574.53	1614.56	1541.99	1559.9	1640.34	1451.21	2110.93	2224.53	2221.68	2648.71	3116.67	3790.32	1925.51	2283.08	2195.19	9095.08	9273.42	7755.94	1595.74	1717.77	1526.24	844.758	785.744	716.778	1435450_at	Cpne3	1405.18	1434.18	1184.43	2292.67	2322.14	2354.56	2212.7	1491.04	1280.05	1967.95	1800.88	599.944	513.677	834.875	590.683	764.984	554.889	659.3
225994_at	CPSF2	275.654	310.096	284.782	296.795	326.236	326.002	249.86	251.014	249.798	362.833	325.241	395.792	132.846	150.142	161.795	164.123	190.747	215.014	163.954	124.842	139.874	345.9	383.558	321.649	182.113	216.673	178.76	1420937_at	Cpsf2	162.225	168.408	158.335	289.161	338.494	280.023	299.551	394.491	297.471	256.553	278.068	162.121	180.548	404.236	457.297	627.331	766.594	712.094
225082_at	CPSF3	785.159	803.909	786.168	877.114	825.074	693.179	639.348	624.478	691.727	1023	964.678	1045.26	872.907	837.286	1148.44	1100.56	1364.27	1428.75	1464.86	1321.74	1514.67	681.35	798.966	894.686	55.2428	75.6954	66.5986	1437852_x_at	Cpsf3	261.775	281.423	250.951	1381.78	1253.67	1471.11	1537.83	1891.84	1763.86	1611.49	1438.61	1114.08	1023.33	1278.87	1124.07	2259.98	2040.04	2143.4
238913_at	CPSF6	747.025	843.086	816.189	639.299	593.682	588.475	575.719	523.592	513.755	538.49	516.278	424.09	2329.64	2518.86	1780.74	1506.18	1770.61	1613.43	1702.34	1970.87	2458.36	186.279	246.907	260.702	114.15	158.769	175.705	1428231_at	Cpsf6	315.337	297.874	226.413	502.054	811.159	295.326	289.854	473.341	529.956	664.568	514.047	496.736	314.566	508.559	356.005	882.915	1103.82	1179.22
205544_s_at	CR2	65.6629	57.3928	51.7572	159.096	153.692	151.69	83.823	105.469	97.4475	1229.07	1276.66	1164.44	50	50	50	50	50	50	50	50	50	50	50	50	50	50	50	1425289_a_at	Cr2	200.491	182.214	154.391	20	20	20	20	47.3826	46.6945	20	20	20	20	20	20	3166.44	483.22	479.473
1560492_at	CRADD	284.571	232.224	290.533	212	180.164	226.103	202.164	221.74	231.15	173.19	253.399	191.272	118.972	80.287	96.6359	97.6131	100.811	95.6012	114.295	116.707	81.7936	176.561	173.152	193.014	177.511	228.89	217.566	1443430_at	Cradd	41.4293	35.075	22.4803	53.5621	117.325	54.0314	30.7751	105.865	135.391	57.3073	39.2131	207.954	113.948	32.3351	20	20	237.485	216.278
222533_at	CRBN	2968.45	3152.65	3056.34	3015.18	3054.84	2809.92	2565.18	2580.15	2520.32	2174.68	2110.65	2206.46	1172.47	1068.09	1021.16	1384.41	1725.86	1666.54	1080.08	759.929	1153.45	2344.71	2428.66	2364.26	966.431	1047.91	829.07	1423095_s_at	Crbn	572.713	555.28	502.133	391.591	403.722	295.767	288.11	361.087	377.811	440.137	457.084	908.089	900.444	1033.93	1150.64	751.435	719.828	664.899
209432_s_at	CREB3	194.422	173.757	223.715	161.546	161.564	120.359	98.8761	93.8607	126.55	111.769	121.316	128.713	369.296	300.126	354.112	334.755	453.198	448.443	273.336	379.392	312.478	85.6104	95.2086	154.744	58.3316	91.8051	50.8735	1419979_s_at	Creb3	220.952	187.469	172.589	1370.24	1159.1	1321.3	1403.28	708.631	921.085	609.775	485.13	257.469	367.093	500.856	248.67	485.095	334.469	397.729
212345_s_at	CREB3L2	2161.57	2136.62	2310.9	1675.15	1687.37	1430.3	1194.55	1126.23	1050.63	1407.46	1340.45	1400.17	2704.81	3118.66	2230.85	801.072	956.107	1001.24	268.875	289.899	486.174	1027.49	1244.8	1105.71	317.773	311.301	320.644	1452381_at	Creb3l2	25.9892	26.9369	21.7547	204.674	258.831	50.5845	62.9139	26.2453	22.9291	23.072	38.4665	20	20	71.7247	93.6294	35.1468	20	20
201989_s_at	CREBL2	1144.46	1175.3	1065.97	1422.13	1556.72	1534.38	1591.34	1668.14	1621.88	1125.68	1158.25	1009.83	959.056	813.005	727.379	2116.46	1662.99	2004.56	1319.54	1236.7	1139.94	1791.53	1966.98	2038.54	354.479	314.69	337.004	1435085_at	Crebl2	69.1449	61.3628	72.1094	115.532	78.8979	84.9999	108.721	179.546	211.186	135.741	173.439	108.581	108.785	94.8185	54.0061	223.484	149.598	134.646
201200_at	CREG1	422.004	343.872	418.805	376.115	383.826	364.131	504.991	494.233	549.515	888.123	873.728	952.625	841.093	540.599	598.677	2608.43	2863.39	2157.15	1888.26	2339.65	2293.24	4329.96	4309.8	4588.65	1158.31	1282.92	996.763	1415947_at	Creg1	7220.75	7363.43	7010.09	1922.88	1407.19	2882.49	2750.91	1092.63	1286.91	534.891	528.961	274.368	276.047	305.584	284.323	303.6	225.736	168.357
218358_at	CRELD2	1666.6	1733.33	1646.28	1214.45	1285.99	1149.71	1070.39	1105.39	1106.61	1184.59	1164.92	1185.03	2360.55	2106.97	2199.68	1075.13	1434.11	1524.92	1866.12	2168.28	2109.53	529.303	627.815	652.76	195	230.851	135.173	1452754_at	Creld2	810.265	783.306	770.12	1304.29	1313.9	1721.02	1547.39	527.291	543.42	514.971	473.627	312.56	277.561	354.194	611.257	765.808	350.907	347.507
209967_s_at	CREM	1732.3	1897.13	1672.79	710.1	724.761	575.269	515.61	397.038	487.649	396.235	458.712	388.658	642.812	544.88	635.644	2058.3	1061.07	1068.47	419.122	389.107	473.179	320.292	363.167	342.382	191.796	187.148	201.162	1449037_at	Crem	828.641	738.261	731.297	65.4878	64.691	47.1294	40.6102	27.775	35.4418	75.5386	86.4124	26.8811	22.4491	45.8588	43.0374	78.133	562.436	335.883
211698_at	CRI1	3011.93	3065.66	2985.99	2543.54	2683.83	2481.97	2392	2700.7	2449.01	2786.43	2848.95	3103.72	3456.51	3649.69	3399.83	3368.08	3540.59	3203.15	3357.45	3098.12	3172.78	3469.98	3734.6	3674.69	368.211	383.014	322.633	1416614_at	Cri1	562.388	521.781	449.184	1361.51	1649.31	1086.29	1141.34	1048.42	1160.48	382.394	431.025	266.398	382.892	450.796	780.925	333.559	214.318	208.383
225936_at	CRI2	452.501	434.777	446.375	528.793	498.612	488.389	369.207	341.394	325.166	283.025	310.674	297.52	210.274	228.79	215.537	363.519	314.818	295.035	303.383	329.029	247.508	282.599	308.734	266.811	50	57.5717	50	1454931_at	Cri2	37.7494	37.6547	41.4141	28.6917	35.2912	20	37.7787	32.0647	50.7417	20	24.3918	112.081	117.1	244.155	218.427	20	20	20
228496_s_at	CRIM1	1143.94	1210.03	1184.48	911.471	977.916	834.204	571.272	548.183	545.734	777.976	882.892	947.268	2174.99	2483.87	2273.2	385.286	630.991	636.364	469.455	535.159	696.885	653.758	718.476	728.74	319.528	432.07	495.467	1452253_at	Crim1	128.899	130.11	102.818	20	20	46.0763	65.593	21.0402	20	657.729	584.183	404.819	277.494	398.624	298.149	45.9374	37.9969	38.826
205081_at	CRIP1	1167.75	1256.44	1250.67	1238.6	1095.22	893.007	1973.24	2010.99	1761.36	2148.69	1913.42	2106.43	972.252	754.008	1005.69	1562.73	1541.7	1896.48	1143.64	1124.78	1361.21	477.951	643.027	564.588	50	50	50	1416326_at	Crip1	2983	3314.59	2921.82	2816.24	1618.81	4477.7	5059.16	1058.12	1564.87	3895.93	3500.78	2208.62	2065.09	2732.61	1269.24	2249.73	1080.4	1659.49
221541_at	CRISPLD2	50	50	50	50	50	50	73.5291	88.0777	89.0454	203.165	195.918	236.33	62.4761	76.8767	50	50	50	50	50	50	50	2279.45	2572.62	2457.89	4847.7	4547.74	3783.54	1437056_x_at	Crispld2	42.9094	45.4766	39.1307	20	20	20	35.3099	415.676	433.439	20	20	20	20	20	20	20	20	20
202224_at	CRK	125.207	114.72	118.927	153.012	126.164	149.357	132.176	143.483	144.781	189.991	146.501	135.861	87.3826	78.5514	68.1121	136.713	113.93	110.151	95.3837	51.4031	105.748	138.725	138.112	190.797	415.764	414.625	410.633	1448248_at	Crk	1293.41	1253.83	1142.92	464.063	691.579	435.642	477.348	588.291	737.458	410.335	340.914	586.475	489.353	287.354	458.141	623.426	742.027	720.119
205474_at	CRLF3	2472.43	2743.72	2658.48	3163.71	3203.01	2929.08	2939.14	3205.93	3066.71	2924.49	2885.48	2979.44	987.571	958.083	1223.84	1369.76	1538.92	1492.87	1601.81	1230.21	1376.01	2941.9	3260.75	3350.39	4541.21	4243.01	3798.02	1460338_a_at	Crlf3	2033.85	1956.57	1952.29	664.01	796.024	561.235	572.72	1279.34	1217.41	796.41	766.105	1698.99	1497.86	2671.39	1513.13	1410.76	1195.21	1169.84
204573_at	CROT	975.713	934.387	872.936	795.629	761.516	860.819	747.749	693.816	753.583	531.984	641.58	412.15	422.902	429.46	359.063	293.871	237.116	289.181	295.366	281.751	400.704	377.052	417.346	399.105	434.725	501.051	550.139	1450966_at	Crot	59.0814	62.7909	47.3923	329.746	355.758	214.369	238.533	249.746	304.006	333.346	455.781	298.701	295.667	250.37	320.647	205.99	169.89	139.92
51176_at	CRSP8	622.394	598.75	567.18	600.803	570.32	593.899	581.159	575.987	613.385	520.485	544.383	484.909	798.166	717.422	880.355	655.021	660.544	720.11	580.22	583.319	704.916	318.513	319.824	343.419	151.617	167.583	128.654	1432462_a_at	Crsp8	59.8617	75.4681	59.7381	146.394	61.5042	112.711	105.798	104.067	128.74	21.7686	65.1718	54.1133	55.0192	101.234	70.2446	88.376	45.5868	51.6883
206914_at	CRTAM	193.431	181.148	212.579	1626.6	1579.3	1416.41	169.611	172.995	157.671	92.4853	75.2651	99.0344	50	50	50	67.2616	65.5066	98.3013	246.392	99.9305	142.53	287.439	308.039	277.322	50	50	50	1449903_at	Crtam	20	20	20	20	20	20	20	20	20	301.158	478.175	557.051	579.382	152.941	166.253	20	20	20
1555889_a_at	CRTAP	528.533	534.4	567.422	722.013	692.033	578.702	862.397	838.147	985.35	1137.84	967.516	1126.2	1696.7	1477.41	2043.22	3453.85	4565.81	3375.7	1498.35	1446.07	1874.67	4165.36	4436.67	4689.29	243.148	285.284	219.858	1448592_at	Crtap	73.5048	73.1407	58.7082	277.609	199.542	236.535	215.497	153.902	172.689	180.109	133.638	61.7949	70.1681	123.915	113.881	61.7404	90.6269	141.541
218648_at	CRTC3	1550.39	1581.55	1611.58	1470.94	1535	1421.21	1858.15	1958.19	1950.97	1148.51	1019.7	1145.06	1471.21	1141.03	1176.32	1049.72	1151.73	1091.85	307.631	273.726	516.078	804.737	801.475	938.118	180.339	189.093	161.81	1436379_at	Crtc3	213.189	223.497	182.424	307.245	320.68	152.081	179.868	448.659	441.084	904.944	765.231	396.688	431.825	657.955	281.374	270.294	164.705	268.755
209674_at	CRY1	1621.56	1777.57	1597.35	1118.12	1428.49	1312.05	1013.04	1037.98	1064.97	369.673	416.676	370.601	498.855	575.775	724.802	471.279	369.958	436.273	130.496	132.326	210.801	371.815	379.812	362.772	154.426	184.95	152.44	1433733_a_at	Cry1	207.839	202.663	219.008	80.5684	46.6819	43.9188	43.6091	68.5468	64.7725	62.4976	56.83	60.8259	61.8534	222.243	206.745	26.1447	92.5508	99.6335
220753_s_at	CRYL1	154.055	110.055	155.696	144.645	151.823	133.145	203.668	166.125	198.546	142.384	188.172	152.801	117.065	70.2637	68.1805	347.879	422.293	439.765	208.38	218.483	223.396	351.591	441.504	475.805	50	50	50	1447112_s_at	Cryl1	20	23.6169	20	163.919	110.928	234.537	216.162	300.266	312.287	23.758	29.0692	40.7116	70.255	78.0114	92.9232	73.7539	35.3861	29.1207
202950_at	CRYZ	1060.12	1039.49	1024.31	866.429	804.41	828.914	714.571	676.083	644.224	747.88	794.077	748.012	539.23	210.882	548.283	299.992	543.908	189.725	298.429	299.073	559.096	106.995	105.952	155.725	50	50	50	1438610_a_at	Cryz	24.2654	20.3341	20	20	25.3635	254.051	244.763	226.553	195.212	28.9358	25.7723	27.3175	28.7459	20	42.5752	33.2701	24.5081	20
208660_at	CS	1620.57	1800.74	1614.78	1464.53	1596.33	1457.4	1776.33	1922.05	1757.92	2084.37	1772.68	2165	1672.4	1509.81	1736.61	2961.64	3748.57	2911.7	3126.23	3318.59	3440.07	1818.22	1979.88	1943.7	438.334	497.247	402.049	1450667_a_at	Cs	618.808	602.831	578.963	1831.04	1802.6	2915.55	2718.17	2816.41	2746.47	2029.29	1978.87	847.099	935.023	1169.71	1168.01	1878.49	1560.31	1972.42
201160_s_at	CSDA	505.673	532.942	530.36	1613.63	1664.96	1312.77	450.471	446.929	422.822	2021.44	1915.1	2034.46	184.371	81.9551	59.4528	1873.7	1916.6	2035.8	2877.4	2848.11	2082.13	3544.63	4010.16	4173.65	4635.22	4446.92	3850.71	1435800_a_at	Csda	1787.05	1961.59	1896.99	4306.84	4228.64	1596.73	1860.9	1691.18	1474.47	3156.94	2534.84	1019.79	853.396	553.619	2058.88	1652.6	2381.46	2177.56
209716_at	CSF1	72.8679	54.5433	50	52.5112	50	50	93.4825	77.311	54.4931	57.1141	50	50	50	50	50	50	50	50	50	50	59.7718	63.7934	62.7453	105.663	196.348	131.084	126.378	1460220_a_at	Csf1	1270.52	1289.51	1338.26	20	20	20	20	20	20	20	22.9882	20	20	20	40.3127	32.3361	36.2358	27.5231
203104_at	CSF1R	941.179	1030.59	814.283	185.841	207.449	189.35	629.508	651.768	598.974	2239.63	2178.5	2477.23	679.039	362.879	524.953	2507.36	2747.1	2162.98	50	50	396.871	2853.53	3066.86	3072.85	805.514	935.411	682.351	1419872_at	Csf1r	5321.99	5724.6	5166.49	514.761	680.85	232.368	303.133	3196.3	3417.14	77.7829	72.0816	133.893	20	241.718	113.869	60.8691	24.7302	32.4225
207085_x_at	CSF2RA	50	50	50	50	50	50	50	50	50	56.6119	50	66.2019	472.172	423.057	574.969	428.168	491.207	523.543	398.047	336.61	438.66	198.565	170.647	228.823	631.93	554.588	577.675	1420703_at	Csf2ra	2631.54	2787.5	2593.15	882.503	895.931	2490.58	2148.32	2503.61	1938.64	148.717	92.0309	29.5117	20	56.6387	73.2394	191.256	181.829	227.934
1553297_a_at	CSF3R	119.657	88.9266	104.855	107.155	101.419	107.979	190.899	181.787	188.133	544.298	518.711	461.512	230.574	117.37	121.406	1596.68	2223.8	1885.89	312.643	350.782	564.58	3316.81	3651.94	3330.53	7736.51	6577.28	5748.01	1418806_at	Csf3r	3336.49	3342.12	3342.79	27.7934	22.5439	20	20	97.0996	97.5611	23.6335	24.4623	34.4575	46.8225	20	20	26.7259	20	20
202332_at	CSNK1E	470.066	537.278	503.429	412.136	394.204	327.978	395.179	265.569	291.183	402.248	284.77	386.207	1296.86	1212.3	1197.05	481.072	551.105	601.522	647.798	722.055	859.851	123.488	126.244	126.518	62.2159	113.151	72.0005	1417175_at	Csnk1e	458.723	421.442	517.268	166.704	217.285	116.777	95.233	157.233	129.659	81.6807	67.7534	238.048	197.016	53.3521	88.3874	32.197	117.088	103.861
226888_at	CSNK1G1	309.286	367.366	377.602	289.404	275.796	275.459	203.841	205.646	240.554	207.007	244.575	219.28	199.576	166.24	181.122	150.919	143.243	182.624	152.64	163.727	170.803	155.434	194.345	171.272	146.864	179.221	156.41	1428806_at	Csnk1g1	227.913	222.42	194.143	182.529	219.982	206.682	233.202	232.959	242.527	551.451	477.747	415.743	333.489	477.607	359.002	202.944	349.398	364.627
227767_at	CSNK1G3	685.18	767.219	782.467	763.573	767.465	619.825	550.204	442.404	519.879	1052.02	1057.24	1121.6	516.301	602.58	536.448	194.992	227.589	319.878	288.008	225.55	269.606	324.118	340.43	322.122	205.848	211.922	249.588	1429384_at	Csnk1g3	672.661	614.283	514.788	574.527	650.862	662.386	712.654	993.106	941.979	444.294	515.76	529.213	506.342	522.272	492.486	1480.97	1186.37	1404.48
221731_x_at	CSPG2	250.446	250.716	255.127	435.146	450.849	411.276	1105.82	1130.04	959.089	3464.04	3282.15	3304.42	156.472	50	50	2863.77	5850.9	3277.57	50	50	159.63	10683.7	10806.6	11250	50	50	50	1427256_at	Cspg2	414.266	387.116	338.55	20	20	20	20	20	20	20	20	20	20	20	20	20	20	20
209259_s_at	CSPG6	1440.08	1386.34	1248.76	1192.76	1307.03	1295.9	1205.16	1112.97	1080.64	1175.53	1203.09	988.77	608.617	759.101	690.724	672.816	631.428	744.757	915.201	703.053	672.26	793.312	716.231	750.039	482.236	515.023	406.719	1450950_at	Cspg6	360.247	367.842	300.182	883.689	1094.06	637.933	707.701	822.239	960.872	1129.9	1128.76	794.959	799.644	1765.41	1607.91	706.527	845.827	945.093
227105_at	CSPP1	460.095	475.746	477.274	497.791	497.942	568.755	442.833	423.033	418.902	442.87	469.164	415.814	280.717	278.321	291.144	285.781	302.787	304.753	210.307	212.939	229.596	255.409	276.67	278.077	50	50	50	1454989_at	Cspp1	160.218	177.33	124.995	323.206	389.13	428.965	344.901	393.515	365.706	281.559	267.644	341.527	159.29	325.34	240.662	350.909	679.204	513.498
200621_at	CSRP1	513.233	544.277	527.551	449.511	465.098	467.296	673.518	579.097	632.497	657.071	581.237	656.267	139.377	78.2804	104.978	790.305	1117.86	1084.4	2953.18	3067.67	2454.37	632.771	779.504	792.434	82.667	116.95	90.0058	1425811_a_at	Csrp1	778.751	753.79	756.827	28.0529	20	61.9128	60	41.4628	43.3956	26.2553	23.029	20	20	63.1641	72.6943	20	20	20
201360_at	CST3	537.508	530.924	566.519	246.521	244.396	226.11	1030.6	1110.29	1031.57	1773.64	1769.3	1818.27	3657.88	3966.43	5053.54	8210.28	9363.07	8005.41	9589.14	9169.5	9331.51	4629.44	4539.34	4910.07	462.789	500.344	402.397	1426195_a_at	Cst3	6056.99	6431.15	6030.22	5591.27	4356.35	10795	10797.5	5900.01	6346.34	476.798	621.833	379.724	345.343	350.933	264.512	1463.91	785.36	995.006
210140_at	CST7	7766.72	8053.54	7878.11	5070.88	5123.65	4232.85	2463.77	2672.88	2515.46	1076.98	1023.78	1161.94	50	50	50	186.127	111.342	447.75	50	50	50	226.846	240.469	260.524	688.623	827.539	623.851	1419202_at	Cst7	42.4781	45.7373	34.3927	26.3508	22.4906	20	20	72.7287	75.0129	1594.72	1709.94	893.291	785.078	174.133	306.672	20	20	20
201201_at	CSTB	1741.44	1966.71	1621.66	2022.34	1985.46	1524.25	2119.35	2262.04	1960.12	2616.29	2363.67	2800.39	773.733	660.978	611.285	3434.61	4465.25	3558.9	2866.33	2594.39	3194.62	2796.13	3445.37	3009.87	1603.33	1974.49	1566.51	1422506_a_at	Cstb	8767.28	8988.13	9039.03	1588.12	1586.83	1370.19	1477.48	941.337	977.853	1505.87	1457.75	841.073	822.62	491.723	608.011	935.163	698.813	831.757
201220_x_at	CTBP2	4156.43	4569.92	4167.69	547.552	499.594	559.381	430.686	383.488	435.675	1504.54	1532.32	1529.58	1321.7	1132.04	1463.21	1585.86	1836.5	1942.5	1114.66	947.406	1304.66	1654.34	1947.58	2017.72	2059.48	2444.74	2706.18	1422887_a_at	Ctbp2	211.29	235.568	180.343	77.7448	39.2809	372.895	363.445	123.337	143.654	116.132	130.251	20	20	20	21.549	20	20	20
218923_at	CTBS	230.957	252.982	224.119	214.276	233.369	173.46	248.759	211.572	257.618	407.246	410.809	340.899	406.372	484.85	370.997	358.763	316.309	294.446	320.883	304.354	277.424	720.045	713.786	731.453	2320.11	2451.98	2267.18	1452504_s_at	Ctbs	52.2525	55.0213	42.8149	124.176	117.19	94.5689	136.116	99.1735	104.087	66.8926	57.3893	26.7195	28.4435	55.7329	57.5357	62.3225	39.3818	36.2818
202521_at	CTCF	2240.38	2672.44	2193.81	2235.34	2397	2153.35	2085.36	2051.05	1994.02	2193.56	2279.54	2399.14	1400.82	1474.76	1706.07	808.797	998.811	1135.78	1048.93	845.922	1014.78	1427.51	1750.81	1552.67	1277.83	1361.06	1179.04	1449042_at	Ctcf	129.206	112.641	127.08	1024.16	1061.33	380.063	595.555	582.368	296.423	1090.14	986.065	1320.12	1585.09	3567.17	2645.61	1495.1	1314.2	1190.65
217844_at	CTDSP1	2281.26	2423.2	2289.07	1559	1650.42	1477.4	1633.52	1664.89	1780.61	1379.54	1298.82	1263.47	831.718	659.115	770.276	1329.74	1491.36	1517.81	921.482	675.683	1054.35	1893.34	2114.65	1923.98	1927.28	1925.27	1787.1	1452055_at	Ctdsp1	620.622	610.205	511.302	436.633	368.922	504.026	545.549	520.318	619.091	1478.88	1444.08	415.076	474.806	433.084	222.556	404.004	467.492	568.901
223270_at	CTDSPL2	483.764	527.514	481.979	492.755	484.551	483.079	335.221	336.016	358.369	447.307	377.58	389.406	177.476	159.414	246.043	300.962	211.485	342.22	340.666	237.436	253.219	302.49	294.767	279.318	251.766	246.495	189.502	1435320_at	Ctdspl2	183.698	170.84	146.209	359.724	374.308	272.562	297.69	370.056	438.203	377.503	483.546	398.062	340.169	639.895	965.905	698.558	561.317	607.34
236341_at	CTLA4	50	50	50	159.2	178.393	163.117	901.388	787.924	922.678	50	50	50	50	50	50	131.522	50	54.6188	129.353	98.9493	50	50	50	50	50	50	50	1419334_at	Ctla4	21.9233	26.6634	22.1655	20	20	62.5908	54.892	20	20	20	20	57.3151	88.5942	383.293	1254.95	32.0566	30.6575	20
210844_x_at	CTNNA1	764.096	845.503	836.545	336.602	337.64	309.733	444.743	417.166	382.242	1146.1	1094.22	1133.92	879.517	974.205	1128.79	2150.93	2470.22	2409.73	2100.77	1978.36	2013.94	1746.93	2011.47	1997.38	1122.47	1109.74	1051.19	1448149_at	Ctnna1	1621.49	1592.14	1492.78	2873.64	2737.07	2682.51	2587.07	2157.15	2297.7	1036.73	1104.62	147.652	132.097	496.085	837.255	428.465	854.348	661.631
242558_at	CTNNB1	809.933	918.758	782.989	503.66	491.335	491.06	471.651	388.955	456.009	683.356	684.036	591.42	1350.86	1315.98	1056.04	2337.58	1740.79	1917.9	1845.31	1880.73	1888.57	420.527	450.423	573.228	299.283	342.2	343.998	1420811_a_at	Ctnnb1	8319.45	8055.86	7851.74	3192.16	3996.79	3198.41	3418.57	2594.15	2971.28	3502.52	3411.98	2522.93	2143.5	1711.73	2031.78	2720.05	3007.62	2837.24
221021_s_at	CTNNBL1	931.65	959.196	936.202	865.958	769.311	667.465	760.025	752.057	750.951	1317.69	1155.95	1306.57	1503.7	1424.47	1581.95	1338.84	1778.86	1766.32	1956.94	1921.03	2226.95	616.808	762.229	815.376	107.755	98.2024	87.1788	1448582_at	Ctnnbl1	202.756	190.703	177.907	1164.29	1045.97	537.877	603.918	650.017	707.917	708.001	774.453	493.851	627.79	1236.89	896.842	730.255	674.568	653.581
202613_at	CTPS	177.914	157.808	175.031	143.181	166.651	145.456	137.772	120.166	137.166	216.508	191.866	173.429	391.788	293.114	360.477	190.576	153.536	308.104	223.368	212.551	192.715	72.7054	91.9038	105.589	50	50	50	1416563_at	Ctps	141.132	144.466	108.607	213.658	203.766	371.315	327.822	341.734	347.496	201.754	147.007	371.29	373.633	282.391	680.65	237.235	456.725	428.048
222819_at	CTPS2	211.844	183.258	232.725	210.254	244.327	200.553	182.804	186.097	228.185	278.165	265.585	267.116	269.535	289.848	282.635	148.278	167.217	247.066	354.237	323.555	325.035	90.816	120.596	122.702	50	50	50	1448111_at	Ctps2	585.844	556.764	490.798	595.065	544.628	164.265	182.968	341.448	390.095	799.178	871.044	792.508	794.095	1321.25	818.143	1181.92	1040.52	1163.39
200839_s_at	CTSB	810.628	849.971	815.676	724.8	686.728	607.489	1804.94	1732.96	1920.24	1787.16	1896.66	2109.69	5271.94	5619.08	5741.27	3786.68	3625.38	3785.56	994.09	948.289	1554.46	5172.77	5619.18	5645.13	1431.37	1799.47	1499.79	1417490_at	Ctsb	9905.21	10156.4	9484.38	7716.59	6891.54	3297.54	3349.53	3476.52	3561.45	1101.66	1286.32	1039.59	1090.43	2381.63	2793.94	1704.53	561.63	638.231
200766_at	CTSD	391.108	389.792	422.689	110.145	166.132	134.432	285.937	201.767	228.662	187.191	140.803	119.317	289.752	157.376	261.613	78.3988	137.825	85.4806	50	61.3938	75.2327	547.893	500.457	588.869	316.049	337.281	272.949	1448118_a_at	Ctsd	7471.49	7894.93	7575.29	1009.63	717.498	94.1216	101.198	446.018	441.848	3625.75	3861.27	1720.15	1857.86	1423.12	844.489	267.116	146.843	186.023
202295_s_at	CTSH	244.247	200.018	243.632	218.95	243.146	199.19	469.491	487.75	529.157	2308	2247.78	2406.34	1434.51	1004.04	1193.75	5815.32	6455.56	6321.33	2075.81	1959.48	3550.15	3720.15	4042.23	4084.79	72.416	82.3781	71.2352	1418365_at	Ctsh	2148.69	2028.5	1793.8	7097.66	6418.46	2578.01	2945.66	4406.38	4736.78	20	20	20	20	82.006	44.6363	2859.39	1714.81	2159.2
202087_s_at	CTSL	284.223	277.444	281.795	100.107	81.2899	80.6982	206.692	174.292	192.222	717.722	754.521	729.945	114.61	52.9484	55.2778	111.734	115.886	120.203	147.798	120.231	124.476	473.829	463.671	552.127	57.4645	50	54.7863	1451310_a_at	Ctsl	3007.01	2947.58	3027.42	6051.16	5884.97	87.7894	76.407	216.062	145.773	51.7702	66.2918	169.394	208.027	139.914	109.589	69.155	88.2929	66.3529
203758_at	CTSO	829.06	769.743	767.707	651.435	597.227	662.064	434.998	420.746	451.453	713.313	793.887	701.408	1185.06	1109.39	756.539	635.318	784.427	641.85	507.408	570.978	815.556	670.739	852.658	852.855	50	50	50	1433501_at	Ctso	469.94	462.926	403.156	1955.14	2027.7	330.063	380.459	927.844	895.467	556.26	475.369	522.133	670.21	552.998	461.118	1796.75	931.691	1191.84
232617_at	CTSS	4789.65	5316.26	4764.17	3013.79	2931.14	2724.42	3352.79	3559.59	3601.44	7724.28	7557.06	8398.34	3775.42	4446.84	5493.1	6272.76	6216.05	4618.38	2499.69	2799.87	3280.73	11953.6	12316.7	12872.1	11854.9	11158.2	9562.64	1448591_at	Ctss	9166.68	9368.59	9082.42	8201.46	8664.88	6630.89	6529.71	8571.24	8173.86	1861.47	1838.18	3853.66	3410.82	2858.46	2581.67	5956.63	5319.6	5653.32
214450_at	CTSW	3952.35	4262.37	4079.64	2209.71	2367.17	1909.01	1260.15	1415.4	1236.81	402.601	359.917	364.415	86.8993	50.1877	70.3795	80.7211	197.429	163.909	50	50	61.5791	93.1388	91.9405	105.372	50	50	50	1422632_at	Ctsw	21.5552	20	21.8245	233.268	198.309	20	20	44.9171	35.8608	6240.13	5699.76	2369.19	2522.87	725.779	567.122	78.8393	20	20
210042_s_at	CTSZ	106.774	106.557	133.155	58.3203	50	50	102.622	71.7858	84.7121	360.922	303.613	315.713	608.649	998.681	467.175	917.544	565.713	1235.4	1540.5	542.994	460.44	279.615	476.834	353.213	177.083	165.869	115.414	1417868_a_at	Ctsz	8444.63	8361.04	8516.5	5119.27	4290.6	2996.4	3193.98	4530.46	4809.48	99.5245	137.961	230.328	353.928	195.199	354.409	2584.22	1447.63	1409.44
214731_at	CTTNBP2NL	297.81	274.386	340.331	229.868	187.774	206.706	156.16	199.774	213.771	182.544	169.919	205.474	416.665	449.186	361.913	376.763	512.328	415.934	213.603	379.584	459.174	114.461	109.578	97.7035	50	126.977	160.18	1435542_s_at	Cttnbp2nl	404.066	405.031	356.304	340.377	426.636	485.19	546.376	67.5994	75.6848	20	20	20	20	20	20	20	20	20
227667_at	CUEDC1	50	50.9336	52.5191	50	50	50	53.8503	50	50	111.97	104.339	96.8719	1394.02	1399.76	1566.47	137.913	108.465	193.477	186.161	226.12	188.642	139.883	139.992	97.7582	130.803	273.835	162.706	1435358_at	Cuedc1	25.0679	23.3506	27.5135	25.8235	27.4119	36.9271	32.4153	20	20.5558	381.837	246.364	45.077	49.8177	39.8636	23.4122	42.6041	25.9402	34.9203
218097_s_at	CUEDC2	597.347	587.378	598.933	617.803	619.051	574.838	673.008	689.629	711.956	635.574	521.131	524.347	1089.13	884.949	1102.29	1205.68	1469.83	1532.14	1156.31	1116.05	1082.59	586.749	666.07	706.584	200.077	220.744	201.378	1431145_a_at	Cuedc2	433.149	407.051	418.985	1184.52	1009.82	730.885	767.408	1004.68	1000.41	421.454	859.243	414.536	607.927	359.054	309.631	900.009	590.043	541.2
36084_at	CUL7	143.897	138.638	205.968	142.959	121.128	172.565	200.77	426.802	266.44	187.542	216.248	158.508	156.299	249.405	107.904	201.591	208.197	145.58	167.586	316.528	225.998	210.715	254.549	184.296	224.208	245.13	283.325	1417039_a_at	Cul7	128.241	107	208.701	106.364	97.3212	89.6548	97.6584	86.8893	51.7711	96.3872	59.0996	196.926	194.251	106.13	100.856	122.008	105.573	142.677
221488_s_at	CUTA	4098.59	4421.44	3844.66	4016.24	4246.87	3763.89	4083.98	4332.29	4045.71	3480.67	3196.13	3753.01	2863.57	2827.94	2855.11	3168.46	4058.57	3612.5	2951.65	3033.23	3600.72	2236.52	2626.5	2555.54	304.282	306.551	267.24	1451387_s_at	Cuta	358.725	366.927	383.671	818.048	651.931	860.868	893.103	520.316	546.081	1124.92	1228.4	618.789	631.131	919	533.013	621.241	292.472	327.991
214743_at	CUTL1	838.688	863.272	901.404	684.969	686.963	700.962	534.463	486.346	582.995	954.609	939.238	926.106	2326.91	2096.33	2196.51	920.401	1012.92	1146.57	1387.19	1254.23	1374.71	1636.9	1782.11	1620.88	1264.9	1656.94	1424.84	1434683_at	Cutl1	137.54	157.437	109.173	218.498	209.077	213.565	235.532	183.074	181.105	465.11	328.913	142.132	99.7993	90.3986	40.6936	265.746	440.457	572.902
213920_at	CUTL2	50	53.8916	50	50	50	50	50	50	51.2281	136.737	124.745	124.892	1972.78	1639.94	1752.57	50	50	50	50	50	50	60.6835	80.718	86.9917	50	50	50	1450181_at	Cutl2	21.0242	20	23.0088	47.9912	54.6602	104.996	118.793	125.16	94.2451	20	20	20	20	20	20	75.6171	65.0274	45.497
205898_at	CX3CR1	10115.5	10013.9	10037.5	6579.77	6887.32	6432.84	4242.92	4547	4263.13	6082.96	5779.78	6303.44	297.168	210.906	277.866	1234.48	1390.82	1261.36	97.156	142.991	844.553	5196.66	6003.91	5949.04	640.112	610.444	598.604	1450020_at	Cx3cr1	44.2192	33.759	31.3239	141.741	170.027	20	24.5	123.112	146.948	118.045	114.573	110.87	55.2095	20	23.9528	20	20	20
204470_at	CXCL1	62.0781	50	50	50	50	50	50	50.5094	50	50	50	50	50	50	50	50	50	50	50	50	50	50	50	50	1682.91	1663.87	1486.74	1457644_s_at	Cxcl1	336.254	304.09	289.853	20	20	24.9477	24.0741	20	24.4684	42.6685	20	101.102	179.301	37.0408	33.4503	22.6713	21.9717	20
204533_at	CXCL10	50	50	50	50	50	50	50	50	50	50	56.0979	50	50	50	50	50	50	50	50	50	50	239.05	242.388	258.397	50	50	50	1418930_at	Cxcl10	2742.49	3186.39	3134.08	151.543	55.3115	335.35	348.93	240.152	237.139	94.2935	90.7599	32.0009	30.1512	40.1707	264.569	20	164.497	39.9117
223454_at	CXCL16	97.2471	91.8951	95.6516	50	50	50	50.2544	53.42	71.7804	315.308	292.56	285.856	193.286	95.5059	62.1786	811.475	454.693	700.558	865.831	1101.84	753.232	382.78	365.323	393.094	761.815	804.454	730.217	1449195_s_at	Cxcl16	1513.85	1689.02	1462.55	20	20	909.5	1174.8	327.523	469.404	20	20	20	20	20.4086	20	20	20	20
203915_at	CXCL9	50	50	50	50	50	50	50	50	50	50	50	50	50	50	50	146.271	238.621	134.094	445.258	247.571	456.207	83.8592	93.1169	104.353	50	50	50	1418652_at	Cxcl9	108.383	124.574	84.1557	28.9006	20	2176.78	2405.93	221.241	262.368	20	20	20	20	21.9303	20	20	20	20
207681_at	CXCR3	141.136	126.612	135.341	470.096	547.607	441.498	490.491	472.27	553.661	180.458	167.592	190.541	2419.99	2770.37	1305.07	50	50	50	453.595	358.585	398.17	50	50	50	50	50	50	1449925_at	Cxcr3	50.4427	64.1474	65.9274	1930.15	1318.85	1085.7	1318.85	115.426	128.22	2175.2	2205.84	1773.27	2023.76	668.348	1176.38	161.364	68.134	58.8764
206974_at	CXCR6	86.5572	70.2389	60.7618	1502.1	1311.17	1373.74	489.741	445.563	523.58	50	50	50	50	50	50	50	50	50	50	50	50	50	50	50	75.5659	115.733	103.398	1425832_a_at	Cxcr6	22.4726	27.2142	23.0508	20	20	20	20	20	20	20	21.6108	383.458	362.953	126.278	1174.67	20	20	20
224516_s_at	CXXC5	3144.94	3513.08	2942.45	1155.21	1405.26	1206.36	540.433	525.162	559.065	3784.87	3665.81	3868.89	3539.8	4004.63	3923.99	993.19	1560.9	1047.57	1404.9	1599.73	1926.22	962.396	946.182	1001.26	50	51.8424	50	1448960_at	Cxxc5	49.69	59.9577	50.4524	1497.89	1035.51	70.2885	89.2525	52.075	61.8963	739.13	740.357	164.097	236.599	62.1943	100.281	838.726	476.475	518.451
209163_at	CYB561	479.671	471.564	521.164	601.337	648.9	667.468	820.338	824.953	801.997	134.087	125.784	124.254	50	50	50	88.6054	120.044	88.3954	125.116	183.208	171.705	71.0431	105.556	88.4183	109.591	138.215	121.753	1417507_at	Cyb561	20	20	20	20	20	120.364	136.959	20	20	20	20	20	20	20	20	20	20	20
202263_at	CYB5R1	267.56	280.82	279.206	332.038	349.582	302.232	279.097	302.896	320.989	249.69	247.733	253.949	369.547	277.592	384.561	454.841	493.336	608.793	343.23	359.089	319.674	937.217	1116.09	995.509	342.597	348.951	326.395	1424048_a_at	Cyb5r1	328.729	300.931	294.731	162.483	150.34	1317.92	1064.26	298.51	358.768	232.056	253.268	137.316	133.746	227.496	162.194	173.3	140.827	133.135
201885_s_at	CYB5R3	2340.3	2386.85	2247.56	1982.05	2036.39	1501.15	1863.98	2064.18	1794.03	3413.82	3202.28	3467.07	3210.9	2576.08	3936.61	2756.4	3797.75	3185.98	5826.21	5461.12	5757.4	4031.63	4494.93	4597.38	1018.14	1201.53	1054.6	1422186_s_at	Cyb5r3	601.195	549.505	460.872	718.507	818.747	1251.89	1185.54	1967.66	2100.12	1199.39	1245.74	121.148	214.236	778.634	873.621	537.41	540.674	631.364
219079_at	CYB5R4	385.646	425.389	423.596	351.286	281.828	337.931	276.266	283.267	276.701	568.284	633.648	538.055	837.22	886.527	782.788	1049.89	1020.6	1067.93	927.026	1014.14	627.296	921.909	1124.85	759.93	2512.81	2299.3	2261.12	1426307_at	Cyb5r4	623.596	626.809	549.983	1103.63	1040.89	1748.97	1928.66	1810.22	1873.11	1201.08	1365.26	857.489	807.134	687.655	726.481	886.094	743.261	773.894
224735_at	CYBASC3	1008.37	1035.99	1054.45	818.535	921.884	879.015	1153.25	1268.4	1140.27	3452.07	3367.24	3591.13	9091.76	8149.94	8942.63	1373.99	1804.28	1542.66	1627.3	1997.33	3250.32	1475.53	1575	1538.05	435.387	498.319	422.98	1434245_a_at	Cybasc3	693.489	749.188	639.738	8010.91	7912.33	3262.1	3166.87	3682.64	3781.47	920.821	746.324	303.59	220.935	298.129	177.482	3531.55	2754.84	3343.69
203923_s_at	CYBB	507.552	615.767	583.803	189.64	229.882	177.99	481.634	394.628	409.69	2418.66	2618.08	2385.49	3781.26	4012.94	3364.79	1168.64	1545.94	1886.76	50.9374	57.1312	451.593	4738.49	5007.44	4866.21	335.599	339.463	329.307	1436778_at	Cybb	4320.27	4607.41	4249.69	4323.34	5395.8	46.09	103.322	1903.11	2111.38	20	20	20.8882	20	163.788	219.485	2561.37	2028.1	1523.64
208905_at	CYCS	3870.16	3848.92	3714.13	2905.76	2822.45	2938.66	2178.62	2086.26	2104.35	3295.04	3436.71	3479.66	3178.32	3092.46	3310.21	3944.33	3430.81	3685.98	3959.52	3476.47	3303.73	3297.81	3387.12	3358.37	226.978	257.859	232.659	1422484_at	Cycs	891.47	825.565	903.682	638.999	613.932	1356.35	1457.43	902.791	838.635	641.713	481.702	710.678	609.344	613.204	1171.37	496.699	477.239	480.155
208923_at	CYFIP1	208.381	218.964	251.205	277.379	266.125	225.037	511.752	478.078	535.537	1209.81	1092.68	1213.18	1345.78	1035.18	1249.21	3721.22	4130.05	3479.61	2881.68	2730	3026.42	2836.07	3310.76	3297.6	50	50	50	1416329_at	Cyfip1	2938.62	3001.64	2975.13	3527.42	3939.83	1532.45	1661.86	2532.01	2272.63	684.609	820.584	79.4759	50.3491	308.724	846.752	1014.5	713.729	625.545
219565_at	CYP20A1	306.351	341.058	322.521	337.265	284.688	329.169	272.869	265.757	299.965	245.262	239.066	227.717	320.827	332.672	338.083	243.252	182.596	215.628	201.532	191.308	151.193	164.243	163.9	169.176	50	50	50	1435616_at	Cyp20a1	194.894	177.693	166.843	250.638	232.431	421.852	549.198	181.481	172.274	413.172	349.394	64.807	65.3706	141.437	212.421	234.66	190.079	164.087
203979_at	CYP27A1	72.725	50	80.33	69.5776	66.1577	105.39	111.253	99.1407	129.275	240.4	219.393	155.112	127.469	70.1529	50	81.7081	55.2617	75.9214	76.2356	54.2868	57.8482	1048.44	1082.02	1353.93	777.14	966.325	852.71	1417590_at	Cyp27a1	41.8772	42.8531	34.1639	1138.5	1108.86	2193.11	1786.62	1523.96	1556.66	20	20	20	20	20	20	191.972	45.3747	62.9053
226314_at	D4ST1	225.01	172.102	201.449	185.929	192.99	286.168	292.54	357.769	269.823	181.771	169.671	155.06	189.889	202.986	164.163	403.826	411.019	323.156	454.67	382.223	334.82	729.267	436.926	583.006	162.593	68.9392	94.5799	1426866_at	D4st1	71.431	65.021	70.2813	152.774	142.245	75.0484	88.5829	56.174	69.043	159.242	154.59	61.0415	60.1184	67.4813	77.1539	79.952	43.7344	43.5364
216060_s_at	DAAM1	584.383	530.054	604.732	402.994	446.773	423.537	363.15	325.059	432.019	1078.83	1238.8	1016.27	1249.28	1128.67	1311.3	187.085	287.626	247.196	533.18	512.579	694.227	706.111	586.828	766.326	50	50	50	1455244_at	Daam1	182.336	142.836	166.071	168.559	176.554	83.5596	108.529	88.4358	66.0697	92.8164	89.8198	95.1308	58.4615	106.851	119.986	28.3464	26.2318	45.7917
205417_s_at	DAG1	655.762	616.888	721.052	488.223	544.007	506.182	492.053	433.254	464.384	445.824	466.079	434.853	401.468	404.572	420.36	189.834	276.126	307.03	283.948	300.931	408.444	451.697	575.962	554.716	50	50	50	1426778_at	Dag1	307.862	288.046	280.755	938.813	688.091	207.95	296.139	136.761	156.55	180.635	146.749	327.304	316.124	295.328	183.446	226.907	233.434	313.291
201095_at	DAP	372.829	371.028	387.359	372.785	386.709	341.685	429.692	414.11	345.92	551.531	439.687	455.846	852.984	755.096	826.297	493.781	572.136	631.885	336.341	426.305	483.173	799.967	826.452	873.942	380.946	482.832	356.04	1451112_s_at	Dap	1016.42	974.481	925.337	4484.34	3867.76	1215.58	1358.21	935.686	1075.94	2036.28	2114.74	1073.03	1277.6	1119.95	1010.52	733.735	304.457	303.385
203139_at	DAPK1	192.813	161.91	198.833	84.4724	56.0986	78.2871	123.832	109.234	129.066	500.244	506.834	460.193	1386.54	1375.43	1366.35	737.538	793.291	1113.5	484.443	459.156	622.218	1232.16	1389.04	1279.75	859.18	857.007	690.001	1426915_at	Dapk1	293.705	278.95	288.508	66.6282	87.3298	231.793	112.84	228.572	138.191	65.2255	61.1554	448.814	29.1296	125.837	64.2481	58.4063	51.5696	62.2472
206324_s_at	DAPK2	53.0083	60.6346	55.7979	50	50	50	50	50	50	50	50	50	308.283	200.167	216.741	50	50	50	50.1848	50	94.8287	50	50	50	855.456	900.225	805.954	1451453_at	Dapk2	28.0525	31.4725	24.5211	20	20	20	20	20	20	348.454	388.958	23.3858	20	20	20	20	20	20
201623_s_at	DARS	1691.99	1631.43	1596.07	2453.63	2242.41	2237.18	2094.29	2031.45	1984.11	2634.48	2485.22	2369.92	2021.34	2086.38	2105.83	1772.56	2264.53	2086.09	2053.47	2002.44	2459.43	1286.18	1350.79	1352.23	326.24	350.634	293.828	1423800_at	Dars	384.584	406.764	354.562	598.952	489.555	673.005	650.397	546.105	668.448	249.935	412.125	519.809	473.067	719.586	1311.7	588.43	515.638	448.853
218365_s_at	DARS2	90.5395	87.2472	84.0168	66.7494	77.4078	76.3977	70.0542	79.3904	50	116.153	123.547	136.214	58.3153	61.0544	50	81.8044	92.2564	65.2157	71.0202	97.0999	77.2424	161.719	89.6318	91.8766	66.8299	50	57.3533	1433838_at	Dars2	40.8158	43.4428	34.3181	78.3637	62.3989	145.261	189.971	168.889	114.395	88.7016	70.5943	119.527	173.742	213.507	244.111	98.1427	115.623	98.7208
201763_s_at	DAXX	609.96	752.998	732.288	752.02	767.942	539.352	591.334	703.396	580.888	571.326	553.983	608.876	215.668	190.943	246.09	241.603	280.355	358.259	414.403	333.589	348.506	189.792	235.679	236.535	278.334	266.412	258.022	1419026_at	Daxx	1678.72	1751.37	1616.71	499.683	462.015	361.064	353.063	323.1	334.242	535.203	496	200.907	408.259	1206.2	717.291	386.987	1035.37	574.222
204244_s_at	DBF4	600.361	691.85	573.647	758.676	783.256	693.593	617	650.322	637.128	526.142	492.671	522.281	930.342	851.242	818.131	389.936	329.717	379.664	570.946	525.177	420.486	124.163	171.546	177.285	67.4716	80.7572	97.4809	1418334_at	Dbf4	191.853	172.654	148.88	402.505	378.956	489.986	513.558	499.732	465.244	235.293	281.401	348.311	215.955	142.765	182.011	95.6566	156.797	199.938
202806_at	DBN1	59.9978	71.6545	98.1737	182.733	204.658	157.923	50	50	53.7527	50	50	50	133.531	99.3148	129.139	50	50	50	621.167	608.88	330.757	73.517	83.9947	90.0981	96.3117	97.6868	70.3236	1426024_a_at	Dbn1	20	20	20	20	20	444.266	345.154	20	20	20	20	20	20	20	20	20	20	20
222429_at	DBNL	457.542	428.25	446.564	246.727	274.762	273.595	403.575	372.929	430.789	568.408	570.332	500.08	1385.61	1088.98	1362.82	1029.08	1292.45	1422.81	1425.88	1747.21	1325.81	865.537	983.361	907.588	646.604	708.423	627.44	1460334_at	Dbnl	832.737	777.938	772.387	1610.94	1063.08	1660.52	1617.14	1290.15	1398.69	498.004	524.065	464.792	541.72	783.26	707.439	1082.66	840.416	863.427
209782_s_at	DBP	205.942	222.705	203.175	281.963	252.002	237.419	298.101	331.231	325.46	206.433	197.306	222.377	102.907	100.319	108.707	255.158	400.644	332.704	170.634	169.243	214.846	106.629	123.953	139.533	78.2205	54.6176	60.4572	1438211_s_at	Dbp	63.0935	68.5597	52.3522	330.167	217.731	65.6512	82.5611	311.67	310.859	451.328	374.933	198.612	309.994	487.93	271.58	302.777	139.558	217.997
209759_s_at	DCI	372.164	345.472	434.496	454.944	386.563	340.097	587.784	506.338	560.445	650.195	582.612	641.039	467.668	462.183	567.607	747.225	840.311	949.06	901.109	951.824	1223.9	437.068	543.505	651.774	50	50	50	1418321_at	Dci	118.755	138.971	99.8859	128.373	101.868	220.681	316.399	186.298	225.363	473.411	445.508	105.411	135.615	441.552	303.778	435.68	341.159	335.04
203302_at	DCK	1755.66	1987.47	1642.11	2146.4	2282.55	1987.04	2029.92	2081.06	1947.51	2686.05	2807.12	2750.44	3157.11	4188.51	4224.29	1026.82	893.757	907.903	968.215	679.914	968.265	1506.64	1396.5	1527.28	258.09	351.456	297.231	1439012_a_at	Dck	2340.66	2368.88	2422.74	1063.29	717.069	901.396	1197.88	1283.53	1176.54	510.157	344.492	850.14	686.724	409.199	569.654	706.022	1142.72	1053.18
209804_at	DCLRE1A	296.682	342.805	317.595	369.701	374.878	396.297	300.433	266.468	252.012	229.544	166.357	146.536	101.072	85.1717	85.991	67.6143	114.926	132.935	240.627	159.034	141.022	375.665	448.111	464.651	50	69.8751	75.4817	1417904_at	Dclre1a	44.896	44.4118	39.3985	56.228	50.369	281.827	264.73	153.473	153.113	43.8041	49.1325	20	20	68.998	86.501	20.8023	30.313	26.3325
226093_at	DCP1B	442.056	445.476	443.247	604.821	596.31	519.775	472.212	488.439	533.292	337.055	296.528	270.593	120.027	68.3597	110.25	107.391	117.129	142.25	114.778	78.9155	104.936	96.5586	133.276	132.615	50	50	50	1437572_at	Dcp1b	49.6141	55.6619	40.8308	125.92	124.876	140.032	175.713	149.792	169.28	371.313	360.98	90.6641	97.7782	158.746	91.425	149.273	167.204	183.688
212855_at	DCUN1D4	798.049	778.985	754.812	1068.19	1082.78	1035.86	612.986	787.145	805.015	795.962	809.385	583.357	387.43	423.487	488.326	225.584	249.677	293.401	376.65	299.39	334.47	306.499	331.128	364.05	50	75.4515	59.6109	1455079_at	Dcun1d4	25.9764	28.0124	20	119.066	113.777	42.175	80.9806	41.1857	42.8	34.5339	37.4338	32.8132	20	55.9612	22.5706	24.3692	33.4692	48.3427
217973_at	DCXR	319.218	317.754	295.662	266.93	253.225	272.475	372.906	434.942	437.992	284.376	227.245	227.314	538.261	440.102	461.429	427.323	887.543	745.846	620.198	522.594	733.197	146.015	183.604	170.999	50	67.6992	67.6708	1419456_at	Dcxr	42.8101	40.8551	35.8838	408.724	267.273	334.379	404.77	481.84	613.556	452.275	676.977	20	20	22.3709	33.3429	145.742	55.1914	72.8466
229456_s_at	DDAH1	85.5695	86.7214	50	71.2765	59.2023	67.9508	50	95.8947	101.809	118.982	133.031	101.518	50	68.0301	50	58.0801	50	50	50	50.2973	78.4018	70.0947	102.98	161.876	166.921	124.354	107.808	1434519_at	Ddah1	40.5618	46.9255	61.7277	22.587	23.7592	35.2933	26.3284	31.0486	23.3665	39.6818	23.6974	127.888	255.004	38.7221	45.7838	35.9633	30.7571	28.7549
203409_at	DDB2	806.084	793.107	792.194	563.129	572.4	498.604	721.84	664.687	666.166	417.4	346.921	384.909	50	50	50	410.157	358.902	485.049	391.931	409.236	486.663	164.114	166.683	186.366	50	75.7022	50	1436680_s_at	Ddb2	71.3473	67.4686	55.7505	98.3505	102.441	257.845	238.255	368.956	383.856	575.403	506.9	752.192	842.607	1579.79	799.016	709.541	793.646	729.688
224791_at	DDEF1	837.738	959.389	908.896	1003.8	1012.13	894.653	1511.77	1441.03	1389.64	1841.16	1809.17	1809.49	414.713	462.834	432.773	3383.8	3147.69	3561.31	5464.56	5698.56	5258.86	3182.2	3328.11	3255.24	4941.41	4935.98	3966.41	1425572_a_at	Ddef1	323.172	329.553	278.916	53.1601	45.7055	472.097	421.449	444.193	498.203	149.997	188.713	159.264	163.547	401.5	284.584	138.716	72.7596	121.39
206414_s_at	DDEF2	50	50	50	50	50	50	50	50	50	98.1732	69.19	67.1828	552.092	635.602	568.114	329.753	373.751	268.056	428.51	446.844	494.705	1509.1	1641.16	1502.13	50	51.1048	50	1436181_at	Ddef2	44.6123	53.166	46.4297	24.5782	20	282.644	286.818	111.17	99.6329	176.993	130.761	41.1701	42.9861	27.2035	44.7518	42.0063	20	23.5957
231165_at	DDHD1	273.475	283.828	336.94	188.163	223.302	192.913	95.0698	113.402	108.192	196.774	204.65	173.693	489.157	516.935	582.786	569.543	863.209	828.385	356.795	341.063	599.946	105.93	126.121	115.473	50	50	50	1445438_at	Ddhd1	119.154	129.27	75.533	21.2717	33.2411	93.7511	60.7015	303.8	265.188	38.7619	40.1369	232.219	210.367	77.6866	32.3435	20.872	157.746	160.132
209383_at	DDIT3	246.823	214.495	222.157	203.609	204.277	153.494	132.413	138.702	158.209	126.258	122.953	165.636	50	52.7883	50	160.263	100.991	70.1958	162.049	132.608	85.2609	119.038	151.52	169.991	826.88	962.165	744.116	1417516_at	Ddit3	975.807	1111.42	884.253	302.43	363.41	380.668	243.067	489.696	392.659	679.757	862.676	192.993	293.464	743.294	314.728	596.405	693.225	755.414
202887_s_at	DDIT4	2943.76	3578.61	2950.03	1259.16	1271.48	1138.07	1488.84	1428.02	1316.45	898.086	840.7	891.188	6372.05	6397.85	3416.98	7040.48	4105.06	5358.6	6314.38	5785.36	3540.28	187.687	237.796	240.47	149.788	150.155	132.097	1428306_at	Ddit4	263.352	259.206	205.781	725.511	874.468	28.3557	98.576	890.438	1344.71	1650.21	1288.42	1694.39	645.205	2238.95	1662.69	562.748	389.296	415.875
208675_s_at	DDOST	1792.25	1886.79	1834.51	1647.67	1585.24	1558.35	1578.19	1619.13	1606.08	1547.96	1490.76	1654.53	3872.71	3828.98	4120.25	3121.12	4047.84	3260.89	2933.47	3218.53	2988.47	1664	1745.74	1912.59	335.076	316.807	267.372	1416493_at	Ddost	646.833	598.52	563.159	3353.53	2859.16	3145.37	3191.27	2243.64	2245.88	1673.3	1797.93	1038.67	1044.91	342.655	410.901	1466.61	1080.89	1212.06
201241_at	DDX1	1767.41	1729.9	1722.43	2034.46	1840.34	1895.4	1572	1667.51	1592.38	1785.05	1886.07	1806.09	1052.57	1108.67	1186.94	894.083	945.995	1149.41	765.12	682.6	715.106	1194.52	1421.03	1334.12	134.719	153.141	128.725	1415915_at	Ddx1	321.245	328.09	309.965	414.77	369.623	271.739	281.592	359.832	402.884	406.669	513.105	366.019	439.191	749.508	1592.11	590.189	877.343	786.958
204977_at	DDX10	407.395	434.841	400.082	481.435	405.261	407.484	301.965	284.587	302.865	456.638	406.36	409.789	268.382	311.934	336.381	397.714	366.518	425.842	366.318	297.057	345.198	242.859	279.106	274.582	50	62.8306	73.358	1452838_at	Ddx10	248.106	257.509	211.552	417.469	454.875	424.407	416.209	373.917	413.983	852.661	981.684	706.121	598.603	1217.32	1143.08	630.519	686.893	786.001
208159_x_at	DDX11	112.36	108.418	107.721	76.7493	107.774	110.378	93.5402	101.515	99.3177	156.148	123.635	103.48	129.559	107.108	324.937	50	99.5225	87.8285	67.7139	76.1493	105.506	1009.91	1215.29	1290.55	50	50	53.128	1438447_at	Ddx11	20	23.2676	20	22.5331	20	60.3996	51.5811	71.4607	66.2692	163.202	145.313	46.3554	45.459	154.95	126.86	67.5124	46.0169	61.9844
208896_at	DDX18	1227.97	1298.16	1187.56	1386.82	1412.29	1233.47	1105.19	1252.86	1151.03	1189.56	1313.04	1209.95	873.032	1066.64	948.153	1028.74	953.941	1055.14	807.095	678.374	709.383	854.472	947.253	863.432	143.192	172.609	141.144	1416070_a_at	Ddx18	285.173	286.229	241.002	582.855	507.275	808.769	802.37	744.35	734.821	908.345	722.779	764.173	689.941	1528.38	1544.96	917.453	1047.32	1049.16
230974_at	DDX19B	156.964	147.776	182.001	127.052	141.905	146.777	103.051	96.714	115.108	101.959	100.508	103.32	59.126	50	54.716	93.2928	101.303	111.937	83.0621	74.8079	66.7716	62.217	62.7818	50	50	50	50	1424590_at	Ddx19b	21.7265	20.8933	21.1299	62.0488	70.2177	66.9558	41.342	58.1882	53.7022	51.1382	57.8501	48.077	77.9315	170.983	150.311	67.9373	100.449	91.24
224315_at	DDX20	315.586	289.391	326.41	397.089	378.41	387.634	274.543	269.691	339.086	353.287	364.086	372.097	264.948	286.605	334.624	229.028	201.24	211.548	206.72	274.779	218.416	230.698	257.935	294.078	50	64.694	67.1315	1416751_a_at	Ddx20	62.6883	62.929	60.282	220.568	221.104	227.381	261.812	292.92	261.714	280.202	224.154	210.376	132.122	424.393	461.044	296.865	296.276	334.193
219108_x_at	DDX27	1503.2	1651.67	1545.66	1668.76	1603.96	1431.93	1315.58	1396.56	1484.1	1690.38	1575.43	1697.75	2292.13	2276.02	2304.2	2453.95	2400.18	2493.87	2200.34	2114.26	2425.5	931.092	1147.66	1116.13	386.228	379.838	346.388	1424161_at	Ddx27	66.8852	57.4879	53.7031	180.228	136.678	217.697	202.983	190.196	202.812	112.863	182.18	93.9105	176.108	255.461	426.033	256.029	318.732	277.144
217840_at	DDX41	638.581	709.644	648.931	690.811	736.317	561.75	744.254	810.265	751.548	825.81	751.254	804.393	742.618	593.145	885.733	835.396	1211.89	1263.1	830.468	1037.44	963.899	782.39	914.866	936.651	195.352	223.389	208.024	1423814_at	Ddx41	126.09	124.179	117.312	333.982	218.205	239.68	251.709	229.33	245.583	252.897	356.463	129.976	190.681	336.413	275.885	774.344	608.267	582.455
220890_s_at	DDX47	2541.64	2646.31	2489.47	3175.99	3128.19	2869.69	2743.99	2773.18	2981.98	3003.07	2863.89	3026.04	2124.8	2009.07	2307.08	2391.66	2396.7	2369.93	2079.62	1835.28	2287.79	1584.46	1851.14	1754.43	167.021	233.277	199.004	1423752_at	Ddx47	288.821	296.326	278.738	992.139	861.23	711.614	619.942	809.84	916.948	1148.8	1545.3	513.933	873.321	1344.75	994.732	1341.63	1168.67	1047.69
1554085_at	DDX51	125.743	106.071	121.081	137.882	100.698	105.837	139.535	113.179	116.03	108.783	107.73	69.8555	210.815	173.798	161.394	118.643	121.914	125.88	110.538	94.0078	92.676	54.9769	65.0143	61.8144	50	50	50	1428728_at	Ddx51	118.394	110.617	145.756	736.547	612.086	254.964	258.333	283.959	274.052	194.279	221.527	197.446	229.331	297.984	297.936	341.67	262.425	306.486
231843_at	DDX55	164.374	140.056	167.148	176.099	172.963	170.044	162.503	121.967	169.368	138.572	142.899	127.654	201.839	201.133	195.194	121.805	140.088	132.483	98.8129	105.184	125.948	103.934	83.3377	109.783	50	50	50	1439023_at	Ddx55	20	20	20	122.26	149.56	71.2128	92.0367	109.319	86.0198	346.74	202.759	130.029	99.3315	147.473	149.301	160.967	170.64	127.673
218943_s_at	DDX58	1585.4	1899.35	1567.5	1301.94	1398.54	1175.21	1101.14	1097.07	979.451	1208.46	1185.72	1104.59	88.5979	50	65.978	142.68	123.824	705.302	145.23	50.5894	68.1917	992.44	1046.75	1028.93	2044.44	2070.14	1910.28	1436562_at	Ddx58	2345.06	2486.75	2263.76	34.0407	61.196	20	20	658.265	637.413	826.215	820.99	764.243	691.742	1289.52	387.666	701.917	600.813	341.947
227213_at	DEADC1	152.44	141.789	154.6	181.932	230.557	223.959	127.669	139.959	124.473	131.932	138.382	125.876	316.063	238.614	284.499	112.769	134.289	206.292	166.108	214.292	125.691	69.1833	62.4653	83.5648	50	50	50	1419130_at	Deadc1	35.3447	32.1615	26.2059	78.0119	76.8222	134.048	157.744	97.3426	130.4	56.5266	73.3104	58.9418	77.63	216.397	345.724	63.8228	57.5052	62.1756
225434_at	DEDD2	1256.12	1183.48	1367.82	1152.11	1216.91	1124.91	1239.22	1331.88	1284.51	1482.48	1289	1308.17	2197.44	1748.88	1851.04	1173.57	1470.07	1297.67	1005.15	1278.91	1063.44	1460.71	1529.11	1633.99	2435.75	2422.28	2239.9	1452070_at	Dedd2	752.872	740.398	669.398	211.402	186.792	245.436	288.132	311.399	326.911	212.448	240.66	208.351	223.27	196.015	115.955	259.624	194.685	208.941
226659_at	DEF6	1511.4	1633.15	1618.68	1453.48	1623.95	1419.21	1524.35	1614.47	1392.36	1053.13	989.731	1012.67	794.334	673.838	741.832	1094.7	901.455	1419.74	853.421	755.379	638.219	737.895	818.12	800.265	1641.57	1810.9	1394.76	1452796_at	Def6	148.368	138.536	153.405	354.212	252.194	113.588	112.329	260.169	309.385	605.163	925.286	697.139	844.665	1313.94	749.611	382.35	304.023	298.678
221080_s_at	DENND1C	732.596	734.004	721.289	651.047	681.719	541.944	548.356	599.093	623.192	428.541	393.176	430.932	282.513	255.168	248.585	291.374	394.447	407.73	259.428	230.578	273.064	306.028	227.92	259.436	285.243	310.828	261.174	1437121_at	Dennd1c	125.496	130.079	97.5704	255.706	257.846	268.444	250.525	624.123	564.33	1046.49	922.291	458.252	320.865	606.594	289.706	352.542	339.724	486.359
221081_s_at	DENND2D	3571.5	4028.87	3794.61	3954.37	3752.91	3441.72	2954.73	3053.38	2968.96	950.913	954.634	982.795	241.439	115.835	139.154	162.373	213.489	211.716	260.339	206.497	227.181	341.877	424.668	451.071	181.99	207.371	164.396	1451363_a_at	Dennd2d	57.1323	59.9423	44.5659	121.98	133.201	237.092	236.512	27.5602	40.2123	337.306	373.596	727.275	683.363	1127.63	874.423	379.03	202.52	245.675
212975_at	DENND3	982.494	930.23	1010.86	297.007	276.344	301.788	316.712	260.631	346.73	1508.82	1411.19	1394.33	246.345	192.4	71.5711	2127.72	2068.31	1302.89	149.874	219.223	639.176	1194.81	1243.11	1294.06	3984.59	3874.06	3144.97	1435927_at	Dennd3	152.233	148.329	126.61	210.055	217.634	83.4215	107.987	924.804	919.65	187.237	222.455	57.4004	50.5939	52.4693	83.7943	486.241	266.819	390.422
224327_s_at	DGAT2	50	50	50	50	50	50	50	50	50	154.555	147.513	125.085	88.7694	50	50	104.074	152.937	151.355	509.655	602.568	543.722	232.676	271.099	285.882	3870.57	3902.04	3237.7	1422678_at	Dgat2	354.025	382.706	375.913	32.3973	25.6008	62.9501	53.4401	90.683	86.387	37.0248	39.706	52.1493	53.7061	44.402	66.5272	45.6418	39.919	37.7176
64474_g_at	DGCR8	192.374	155.702	190.808	154.968	158.809	187.868	126.866	114.966	142.801	172.23	160.826	122.765	117.174	109.198	92.9905	66.605	95.8435	81.8396	99.386	118.669	146.501	81.5303	98.965	74.6653	74.4973	86.8324	81.6809	1455311_at	Dgcr8	110.092	117.782	96.4601	146.904	160.347	174.69	148.029	210.568	214.155	344.619	240.841	243.918	209.603	454.174	432.047	199.562	342.09	528.554
203385_at	DGKA	259.617	227.046	218.324	1185.94	1128.47	1081.59	2150.9	2495.4	2204.2	349.544	331.256	330.34	262.97	192.309	266.98	346.616	423.098	442.532	177.005	252.524	216.462	137.55	107.612	133.913	185.122	141.027	119.328	1418578_at	Dgka	155.91	164.376	123.43	66.904	71.1091	169.945	138.972	209.66	214.147	1424.72	1617.02	3237.25	3129.36	6444.85	3020.65	1756.76	2411.03	2825.62
208072_s_at	DGKD	3686.28	3989.18	3680.98	2842.07	2885.7	2560.63	2253.83	2229.85	2323.79	3217.61	3098.2	3493.46	1874.71	1845.92	1899.77	1984.35	1808.14	2131.44	948.803	906.253	1040.05	2204.12	2340.56	2331.53	1501.5	1560.07	1272.5	1433564_at	Dgkd	426.795	390.614	426.546	605.026	770.018	137.596	129.489	424.521	312.615	531.502	553.754	727.981	591.745	615.861	461.915	1033.72	1515.99	1710.97
207556_s_at	DGKZ	2098.89	2451.03	2139.97	1683.59	2064.36	1486.53	2173.81	2276.48	2038.76	521.879	431.914	537.042	1475.7	1000.08	1106.76	681.751	988.98	814.061	482.774	471.392	624.955	1049.98	1186.27	1005.73	707.318	806.6	635.031	1452169_a_at	Dgkz	2853.02	2904.04	2779.88	619.637	604.57	517.369	440.302	538.984	473.194	3343.36	2716	2433.2	2357.75	4355.85	3320.62	897.175	840.725	1105.7
200862_at	DHCR24	187.614	201.147	200.651	58.8621	64.2747	80.8958	57.1094	54.8622	50.2093	77.0864	71.1258	68.3973	80.1045	60.3336	50	101.482	81.5052	72.0442	153.026	183.971	143.492	50	50	50	50	50	50	1451895_a_at	Dhcr24	152.538	154.982	130.155	494.304	600.546	90.4892	97.2677	92.1407	83.9742	24.1131	20	97.4867	86.647	103.97	61.3816	39.1382	54.0503	50.3134
201791_s_at	DHCR7	175.495	148.99	161	156.556	178.828	135.036	102.839	83.6718	116.851	122.646	95.1267	88.7158	104.114	95.2663	93.8227	57.0004	62.5343	51.1069	70.8025	86.4149	74.9429	50	50	54.5693	50	50	50	1448619_at	Dhcr7	20	22.543	20	519.586	409.61	91.2604	100.352	105.626	108.522	325.355	262.807	83.4363	65.2779	149.093	96.8252	96.5724	73.9634	83.7221
218547_at	DHDDS	509.135	457.344	504.301	444.771	411.147	471.63	396.859	402.873	373.962	411.377	400.549	384.856	385.327	329.132	366.332	270.074	275.159	329.893	288.05	209.714	284.094	244.474	213.124	274.488	119.528	122.316	153.792	1450654_a_at	Dhdds	123.495	125.846	104.174	303.708	289.917	268.157	242.041	276.436	298.272	184.1	166.911	57.4214	66.382	120.907	154.568	175.373	145.742	143.873
213279_at	DHRS1	343.891	344.899	339.932	312.098	336.069	276.494	425.465	382.923	425.969	429.492	368.271	390.139	592.425	386.11	484.595	733.279	922.469	595.122	323.093	556.581	732.47	262.443	330.685	331.986	238.066	223.863	219.742	1415677_at	Dhrs1	304.642	226.243	251.239	117.444	97.2767	497.531	469.374	257.615	326.53	159.787	175.009	36.7123	66.5765	141.728	105.885	164.337	131.287	153.329
202481_at	DHRS3	788.566	819.36	782.022	477.03	454.881	356.609	427.295	418.793	449.246	106.829	112.739	107.261	50	50	50	255.486	241.034	396.828	693.872	625.728	509.71	314.572	310.939	422.882	50	50	50	1448390_a_at	Dhrs3	295.443	284.328	197.872	21.0819	20	42.4571	63.2633	182.204	147.515	252.809	235.935	22.0112	20	20	82.5932	20	20	20
218021_at	DHRS4	302.004	327.955	298.298	237.839	279.816	246.99	247.291	263.442	274.058	300.312	298.952	315.686	671.187	595.865	808.974	715.099	1157.19	1055.31	472.151	495.421	616.241	550.85	683.276	679.544	50	50	50	1451559_a_at	Dhrs4	84.2007	85.8076	67.3251	194.387	173.224	199.961	237.573	240.09	285.726	129.989	100.102	86.5407	84.013	104.063	153.222	92.8554	104.814	142.828
210788_s_at	DHRS7	4634.39	4969.56	4562.27	3243.69	3154.54	3161.91	2336.48	2494.87	2478.9	2601.85	2455.17	2370.28	4788.77	5022	5477.99	2527.48	2694.21	2427.02	2834.54	3078.75	2917.8	2905.91	2910.29	3103.3	5157.89	4872.2	4495.83	1426440_at	Dhrs7	140.198	149.753	124.457	931.425	649.068	401.949	452.512	539.358	572.296	791.246	892.123	287.356	333.456	338.032	241.57	348.76	172.488	181.63
217989_at	DHRS8	3027.86	3250.46	3087.27	3247.48	3204.96	3166.03	2946.81	2916.5	2705.15	3588.91	3486.28	3660.41	2393.62	2755.41	2720.79	3600.63	3655.32	3298.41	2786.17	2863.27	2599.09	5774.16	6035.45	6024.58	7935.14	7202.08	6182.63	1434642_at	Dhrs8	1186.29	1182.39	1013.97	2311.78	2088.76	2876.65	3292.05	1981.03	2128.56	555.995	581.462	567.584	589.468	694.963	371.965	1041	878.346	833.714
218198_at	DHX32	347.781	345.708	397.598	319.547	323.027	337.632	253.369	340.328	309.023	289.868	303.569	304.094	300.371	221.225	280.32	350.379	353.267	387.513	220.446	195.842	235.26	326.413	348.315	354.399	53.4724	51.3521	50	1420427_a_at	Dhx32	36.6775	41.1457	24.4962	83.3565	71.4898	47.0014	91.3166	54.1198	53.9599	94.4269	123.905	50.3073	68.1338	162.838	158.029	168.192	179.234	223.124
222875_at	DHX33	263.704	303.732	274.257	243.7	268.853	226.589	99.6282	120.114	150.547	216.199	219.568	187.795	203.694	185.982	179.611	162.642	166.613	210.746	178.929	175.881	192.424	143.94	150.468	141.763	72.007	66.8982	63.1913	1429191_at	Dhx33	166.704	166.273	135.276	238.967	231.127	361.843	321.639	250.595	261.892	348.836	363.022	228.516	192.137	469.295	447.941	241.381	482.406	444.495
223139_s_at	DHX36	1865.2	1874.14	1636.62	1298.62	1479.11	1435.26	1021.03	1061.5	813.908	1208.42	1453.19	1180.98	966.053	1180.43	704.598	506.176	577.3	758.802	1077.6	860.028	672.345	746.583	997.673	830.233	230.722	282.226	367.39	1424398_at	Dhx36	323.226	287.457	250.39	456.983	740.214	410.599	323.435	529.962	375.186	841.849	832.468	516.5	781.961	639.425	765.806	839.407	1023.03	881.104
213229_at	DICER1	1600.39	1583.5	1495.01	1021.36	1009.33	1136.71	825.366	756.142	602.257	1792.8	1884.39	1700.38	1177.05	1062.77	851.485	592.503	703.947	814.975	761.793	657.545	769.625	1874.44	1908.75	1838.02	1735.59	2086.23	2032.75	1427941_at	Dicer1	89.1881	87.6058	75.6669	333.068	385.93	361.368	288.716	256.661	272.907	489.58	556.214	167.495	178.497	724.772	376.894	392.066	503.661	578.861
212504_at	DIP2C	100.273	89.7364	76.0014	106.164	116.217	123.963	123.689	119.194	127.533	66.2218	92.3277	80.2474	50	50	50	50	50	50	50	50	54.2052	64.6076	79.6089	61.2442	64.5205	89.8399	78.4279	1429064_at	Dip2c	58.7328	54.8282	35.6822	127.401	133.848	66.3577	77.2421	23.4466	25.6234	20	20	20	20	74.8341	43.7357	20	31.6887	29.5582
226026_at	DIRC2	162.502	148.318	143.83	92.6542	96.7182	107.974	83.9738	106.88	105.919	187.301	175.356	159.4	60.4673	71.1198	70.9349	210.05	168.117	227.012	70.5971	70.1693	105.293	318.959	317.562	367.415	523.206	625.821	525.232	1454654_at	Dirc2	403.78	421.8	429.486	1839.43	1567.58	20	29.2226	81.65	72.8655	21.8367	21.3888	171.186	122.321	120.348	54.939	29.0374	40.0298	46.9996
214247_s_at	DKK3	50	50	50	326.867	331.051	268.13	50	50	56.3062	50	50	50	50	50	50	50	50	50	50	50	50	50	50	50	50	50	50	1417312_at	Dkk3	20	20	20	20	20	456.535	424.169	20	20	20	20	20	20	20	20	20	20	20
1556821_x_at	DLEU2	156.758	135.718	163.369	115.294	128.923	148.923	172.3	184.941	203.383	358.536	377.491	345.138	50	51.3322	51.3603	78.4872	50	57.4902	57.4121	50.6866	67.8916	296.78	229.285	248.655	604.782	676.527	693.92	1427410_at	Dleu2	608.249	648.681	568.327	108.308	68.189	109.163	141.35	118.399	159.239	160.635	176.924	69.3886	43.5019	100.129	67.0909	152.563	191.771	174.987
229210_at	DLEU8	465.855	512.37	443.611	512.756	499.251	413.112	474.636	472.147	479.49	621.572	596.61	670.592	916.092	795.883	946.005	457.069	578.484	409.077	270.893	314.729	432.541	297.566	314.785	337.53	100.448	139.976	50	1453001_at	Dleu8	467.076	412.649	428.589	575.319	548.113	790.062	1130.2	734.584	778.322	465.34	448.551	586.044	502.161	334.033	835.334	442.98	355.277	357.506
203791_at	DMXL1	800.488	767.597	828.125	756.599	871.658	808.925	675.229	645.82	607.852	1971.99	1929.38	1899.89	1673.38	1866.47	1729.23	595.744	713.65	733.815	756.046	658.584	774.341	938.256	948.228	1019.98	210.771	251.573	221.494	1424672_at	Dmxl1	212.647	189.492	198.733	288.982	358.714	176.769	227.888	171.384	143.222	158.203	87.5053	266.908	171.702	241.834	238.479	635.774	667.285	571.319
212820_at	DMXL2	630.956	656.394	627.867	385.022	375.528	416.265	525.887	518.042	499.357	1715.65	1925.28	1914.62	1884.34	3008.7	1865.17	482.652	859.731	601.977	50	50	115.715	4208.93	4266.51	4096.77	2834.2	2903.03	2656.12	1428749_at	Dmxl2	459.182	471.74	406.942	20	20	20	20	20	25.4583	20	20	20	20	20	22.9948	20	20	20
200666_s_at	DNAJB1	1420.58	1546.52	1376.77	2208.18	2205.33	2093.1	1863.37	1971.49	2017.5	689.56	672.077	740.175	207.668	148.041	177.558	424.31	445.516	475.552	419.733	457.773	440.442	493.604	595.113	570.938	546.782	503.618	467.932	1416755_at	Dnajb1	1058.26	977.848	959.819	2453.95	4045.48	2231.15	1475.82	3897.4	2389.14	1157.79	1301.03	1201.05	1297.48	2360.46	1941.21	3068.54	893.823	1110.12
219237_s_at	DNAJB14	754.004	754.662	775.791	687.468	608.133	594.226	573.698	543.581	505.973	577.135	639.783	497.238	433.721	647.045	468.892	310.882	299.943	381.652	361.72	369.6	341.62	365.047	374.169	385.4	418.46	404.15	468.934	1430561_at	Dnajb14	275.21	221.071	185.811	368.997	459.652	384.584	248.317	461.654	210.452	131.178	77.9196	23.8488	20	29.619	33.3441	34.3091	83.5385	35.6913
203810_at	DNAJB4	144.164	162.616	129.318	136.427	167.361	166.927	107.626	101.777	105.514	130.438	139.779	128.294	77.7121	108.171	93.9205	83.622	62.7227	78.1913	52.3333	50	50	69.8186	58.3864	96.1455	50	50	50	1451177_at	Dnajb4	434.461	411.077	350.961	99.8442	279.888	97.7743	76.3215	1004.11	368.307	807.533	1017.21	215.18	266.094	533.718	225.528	586.742	266.172	217.926
202842_s_at	DNAJB9	1045.13	970.299	938.381	1098.65	1262.14	1370.3	863.255	865.157	762.867	1151.17	1245.63	1071.88	1840.6	1928.65	1626.29	1505.99	956.278	998.936	1491.09	1420.4	1118.19	646.922	762.786	713.837	311.757	304.96	200.259	1417191_at	Dnajb9	856.182	786.42	712.202	1234.79	1861.36	985.45	782.701	918.584	497.284	422.027	454.291	438.957	656.646	895.564	561.081	667.565	377.481	437.24
222620_s_at	DNAJC1	3415.47	3439.8	3453.42	2256.49	2268.23	2526.97	1093.44	1112.38	1132.81	1438.06	1399	1248.14	2079.5	2165.53	2124.86	810.032	968.643	1129.11	1430.89	1405.92	1497.71	1268.41	1360.3	1408.47	330.745	486.306	449.1	1420500_at	Dnajc1	186.986	172.712	167.306	535.092	668.315	462.251	474.737	399.811	430.037	1358.99	1530.78	624.955	591.289	842.27	815.872	325.006	308.792	310.912
218435_at	DNAJC15	376.779	449.833	492.867	412.194	315.512	309.046	392.659	377.344	349.195	674.463	671.523	657.174	723.77	571.829	377.985	1467.05	1597.31	1402.79	1680.37	1675.26	1625.63	736.16	942.652	833.424	50	50	50	1416910_at	Dnajc15	306.345	296.829	247.937	501.639	358.258	709.865	845.733	524.068	632.107	1593.03	1649.6	1956.03	1852.32	789.474	629.517	207.837	157.163	195.841
212908_at	DNAJC16	338.796	345.132	340.164	387.692	351.758	256.682	303.825	246.531	258.75	366.304	417.42	336.497	114.391	136.774	121.028	96.839	138.537	177.1	124.466	116.718	116.907	186.602	203.308	234.017	50	67.628	72.3557	1436209_at	Dnajc16	22.6216	20	20	82.2899	86.8927	132.38	137.119	187.951	176.641	40.5207	29.8671	20	20	20.5767	28.7031	25.4035	45.4039	31.6762
225359_at	DNAJC19	421.502	468.649	421.16	632.634	543.257	532.319	501.68	465.172	517.252	434.031	473.4	395.015	398.091	368.628	402.892	318.655	329.113	390.568	409.372	308.469	330.922	207.162	235.553	274.006	96.8347	65.7053	67.1017	1423625_a_at	Dnajc19	132.511	148.528	118.747	402.06	322.983	440.772	461.327	436.417	438.523	314.175	387.507	270.071	268.884	193.513	265.431	276.861	217.771	260.039
208499_s_at	DNAJC3	117.161	113.924	117.673	121.806	82.6983	80.6076	67.8606	85.4301	60.6461	92.9127	108.255	83.8604	258.721	298.953	164.351	115.986	99.3613	103.285	108.196	183.35	144.138	101.44	129.41	149.626	175.185	201.766	276.906	1449372_at	Dnajc3	196.435	208.135	210.181	681.402	858.938	564.731	604.927	332.306	263.82	704.247	527.969	379.241	403.784	464.082	417.462	279.577	144.16	103.233
228622_s_at	DNAJC4	482.285	460.678	504.485	465.887	462.967	377.775	466.015	503.493	467.255	646.611	607.162	584.165	2079.58	1654.57	1812.28	1193.33	1418.46	1633.93	1213.57	1327.71	1418.23	814.254	981.518	869.684	133.894	143.388	107.933	1417934_at	Dnajc4	81.0509	86.9584	77.3554	223.792	167.033	191.474	210.68	200.019	228.15	349.493	308.103	70.2931	91.85	240.631	111.171	199.484	196.178	207.493
202416_at	DNAJC7	783.887	849.035	735.469	714.912	750.102	749.543	1014.77	1098.26	1012.6	905.87	899.848	884.717	1695.44	1895.02	2057.31	698.543	1081.28	1040.8	889.574	986.097	1058.96	622.788	730.328	667.045	208.682	237.437	205.809	1448362_at	Dnajc7	1197.23	1115.02	1148.08	5131.76	4897.79	2005.14	1832.15	2327.36	2700.29	1385.99	1474	1689.1	1706.04	2345.7	1878.18	2652.27	2244.81	2317.55
213088_s_at	DNAJC9	1014.69	937.393	1026.25	945.179	1018.13	1097.19	1033.61	1143.71	1103.05	850.108	810.94	856.255	1702.59	1480.27	1677.43	1043.75	1045.99	1114.15	1205.86	1267.55	1235.2	589.154	582.226	632.625	110.378	129.135	108.593	1426473_at	Dnajc9	275.112	287.893	241.346	1151.83	1298.67	1127.23	1190.19	1189.39	1144.29	1521.41	1516.04	1568.72	1451.03	1490.72	1670.25	2206.23	1851.04	2023.38
203912_s_at	DNASE1L1	163.388	129.748	164.36	165.242	126.748	142.82	227.787	211.095	230.194	335.407	310.711	323.443	436.596	384.583	371.68	508.479	575.598	666.313	494.839	643.2	505.31	342.413	372.212	467.247	146.282	181.661	155.678	1429173_at	Dnase1l1	1132.35	1052.38	987.375	518.433	383.919	508.062	522.306	423.487	451.268	234.992	215.991	89.6595	79.8158	149.982	79.3682	118.847	112.981	127.425
205554_s_at	DNASE1L3	99.0468	102.687	120.103	69.3805	89.5234	70.5321	200.992	182.46	227.001	651.319	615.815	598.848	3934.36	4672.22	4506.18	373.705	422.145	441.432	6084.46	5512.17	5905.67	120.682	118.487	139.906	50	50	50	1421057_at	Dnase1l3	108.719	109.735	93.207	165.308	127.092	1874.01	1328.37	1371.92	885.203	20	20	20	20	20	20	44.9772	71.2179	120.769
202253_s_at	DNM2	134.399	155.879	188.86	88.3518	121.075	108.555	174.345	159.502	181.407	127.952	100.83	96.7765	323.876	231.731	261.734	216.694	178.004	211.539	85.7209	123.899	80.0732	89.3786	66.7035	76.4271	174.174	172.283	123.302	1423629_at	Dnm2	234.92	232.034	245.846	116.016	111.35	125.404	92.7093	126.619	102.713	112.045	170.979	319.948	455.731	245.715	157.021	161.444	124.649	109.232
209839_at	DNM3	50	50	50	50	50	50	50	50	50	50	50	50	50	50	50	50	50	50	50	50	50	1249.47	1011.31	1356.19	59.6104	76.9492	68.0866	1425403_at	Dnm3	198.404	134.52	274.448	64.0794	74.709	78.8245	65.3822	63.2394	69.7482	75.1231	99.6431	155.341	188.852	63.374	80.84	148.032	97.2814	73.6995
212838_at	DNMBP	148.768	191.605	169.976	87.5621	81.4147	86.2875	83.6384	66.1993	69.9644	272.585	221.654	259.947	50	50	50	57.1429	58.8978	95.1511	50	50	50	99.007	141.355	154.44	101.118	116.262	99.4167	1427033_at	Dnmbp	56.6593	50.9759	38.7586	110.985	120.712	420.873	366.333	136.701	124.334	154.766	136.618	142.328	127.508	165.971	117.676	137.303	77.594	76.6593
201697_s_at	DNMT1	3616.44	3810.65	3808.09	3552.42	3772.16	3558.92	3500.08	3608.51	3506.44	1925.44	1810.09	1882.27	1960.54	1824.57	2122.78	2434.36	2632.19	2462.91	1552.1	1476.44	2069.53	1618.75	1769.03	1655.73	118.002	167.482	116.633	1422946_a_at	Dnmt1	266.661	279.81	212.564	202.27	312.289	412.58	341.773	373.997	329.308	931.779	974.997	712.912	489.92	363.782	499.697	353.364	369.8	269.829
222640_at	DNMT3A	223.198	178.881	229.116	361.571	331.025	347.77	294.103	277.173	305.931	252.953	234.619	205.606	280.867	224.171	306.363	194.383	235.01	283.194	66.9541	72.753	147.925	168.35	207.157	198.432	376.001	353.34	320.597	1423063_at	Dnmt3a	468.08	450.763	357.488	165.131	270.1	172.242	172.201	359.129	320.896	161.029	150.785	188.305	101.848	145.249	235.744	51.7675	130.458	126.388
38703_at	DNPEP	606.497	561.473	628.607	583.765	581.221	515.94	612.228	644.876	614.1	553.039	486.299	511.172	516.884	438.387	566.152	1054.63	1229.35	1233.9	647.332	728.753	739.02	432.264	592.927	520.627	64.7834	62.2914	66.1205	1438557_x_at	Dnpep	945.561	798.771	1086.82	584.951	590.222	274.973	342.188	234.885	200.283	445.236	203.588	655.721	675.634	189.37	356.06	573.614	538.699	592.216
1566363_at	DNTT	131.225	107.119	113.764	91.0623	111.846	124.638	115.663	87.688	99.6537	134.093	148.794	135.965	50	57.4493	50	52.1911	50	50	61.8619	50	51.391	69.6515	61.0018	61.0567	50	50	79.9162	1449757_x_at	Dntt	20	20	20	1361.41	1326.71	20	20	20	20	20	20	20	20	53.4712	20	20	20	20
219279_at	DOCK10	1825.25	2001.76	1828.36	2243.16	2307.92	1938.81	2247.65	2512.69	2291.77	1800.03	1939.1	2050.06	947.935	677.468	985.727	2079.68	1696.89	2075.01	2495.54	2336.21	2175.05	860.026	935.654	931.208	50	50	50	1444878_at	Dock10	83.1607	74.2344	61.6907	20	38.2568	41.7428	22.4378	102.059	70.7431	78.3235	38.5231	574.722	249.812	55.2923	25.877	20	110.324	67.8384
205003_at	DOCK4	50	50	50	50	50	50	50	50	50	50	50	50	50	50	50	50	50	50	50	50	50	50	54.8369	51.0726	340.333	404.179	292.535	1431114_at	Dock4	83.3432	67.1061	46.7878	25.4603	40.6524	71.3724	26.7763	269.056	182.851	20	20	20	20	20	20	20	20	20
225384_at	DOCK7	61.2752	50	69.4883	167.508	134.327	153.508	178.98	150.879	177.015	196.017	197.455	189.187	240.877	215.889	248.049	424.427	306.734	438.278	798.479	712.999	626.954	112.095	103.796	114.852	50	50	50	1448892_at	Dock7	147.093	142.778	107.643	106.582	113.534	492.242	464.67	327.184	323.665	20	22.7577	20	20	20	20	20	20	20
216835_s_at	DOK1	472.595	499.701	451.964	349.148	356.245	343.437	346.274	321.501	346.597	613.673	597.176	646.309	187.715	154.768	168.478	381.349	540.524	603.205	275.68	219.278	333.19	799.216	927.649	891.759	789.335	822.585	662.839	1417790_at	Dok1	765.617	752.863	760.985	320.787	363.341	651.544	646.099	690.638	726.621	492.504	482.015	228.772	236.122	151.488	215.011	297.294	370.873	420.301
214054_at	DOK2	1530.07	1477.5	1520.32	762.058	845.244	739.574	954.635	947.573	931.137	509.663	535.978	540.352	57.0524	50.6254	50	1540.11	1615.26	1475.2	50	50	160.576	1544.98	1683.79	1755.49	71.6815	73.2088	82.4017	1416333_at	Dok2	192.051	177.003	201.45	22.8266	29.5822	28.5852	20	26.8247	20	612.26	710.078	152.193	194.43	562.949	470.261	32.2252	20	20
223553_s_at	DOK3	170.126	185.93	165.257	83.0429	95.9729	74.2178	129.399	139.314	144.004	1462.76	1386.5	1423.05	75.8021	50	50	50	145.051	50	50	50	50	2130.97	2507.32	2221.12	3846.13	3797.43	3411.94	1418096_at	Dok3	423.578	400.156	496.011	102.64	67.0238	38.7859	29.1941	71.4222	79.5403	35.2378	46.9973	51.3743	56.8529	44.0768	44.5781	1116.15	433.845	526.909
213271_s_at	DOPEY1	412.171	467.324	385.842	434.783	517.904	358.246	313.998	281.308	322.474	446.967	484.434	479.73	629.151	600.823	541.095	394.716	494.279	462.083	497.802	450.463	495.478	251.826	331.495	303.73	58.5322	76.0417	79.4497	1435295_at	Dopey1	38.9791	43.4794	31.3779	236.846	323.724	315.3	229.107	333.213	287.27	202.785	150.651	206.741	216.278	357.887	136.543	198.021	218.221	189.267
209509_s_at	DPAGT1	472.671	475.983	463.219	516.05	541.941	442.564	376.482	429.747	443.911	486.635	523.597	529.47	787.097	644.824	861.536	428.695	615.067	589.554	322.723	376.922	407.594	380.716	462.964	468.77	57.4539	84.5514	58.2111	1448549_a_at	Dpagt1	120.827	118.132	91.2908	234.994	173.947	409.967	349.809	131.161	184.54	119.762	123.684	77.7979	78.9729	58.0223	86.5101	101.703	118.693	135.499
204514_at	DPH2	229.256	240.276	263.368	289.514	254.959	262.533	245.512	217.364	279.839	258.523	263.544	221.469	225.48	206.288	287.568	214.869	278.154	296.704	229.844	204.265	220.172	119.05	141.799	152.014	50	60.0247	56.5982	1452647_a_at	Dph2	55.9008	48.9023	45.6061	73.3386	46.6741	81.5658	73.6078	91.3986	78.3351	165.805	107.681	90.8203	83.5105	137.116	112.009	168.338	219.41	209.756
219590_x_at	DPH5	554.003	692.036	612.506	1503.89	1252.64	1081.14	971.1	824.488	1001.21	937.656	783.949	912.584	567.872	575.257	688.268	551.114	773.538	769.896	473.809	389.255	627.591	242.246	260.259	313.12	50	58.0076	68.1895	1452839_at	Dph5	99.6767	93.4931	76.2298	185.382	199.229	319.538	290.869	302.074	285.199	180.789	188.469	983.743	988.092	684.279	409.954	1073.05	445.042	388.257
203717_at	DPP4	74.8258	89.3282	85.8625	845.726	913.588	938.246	1023.89	1041.57	1238.39	167.335	204.254	165.851	1359.03	1102.56	1079.36	186.017	194.584	225.528	2283.47	2407.59	1851.31	55.8125	59.3483	55.0659	99.3803	133.66	118.964	1416697_at	Dpp4	158.226	177.057	149.064	1125.71	1090.96	1851.05	1739.16	2292.03	2224.66	26.0253	20	925.503	907.828	585.566	436.099	710.727	582.38	621.378
224814_at	DPP7	494.123	458.099	510.477	561.624	572.946	451.445	676.808	688.218	654.244	434.285	378.486	380.46	955.91	729.375	845.99	699.668	1461.02	803.29	465.147	602.88	995.8	457.784	416.589	497.924	50	72.2897	78.6771	1436479_a_at	Dpp7	829.387	836.694	874.974	285.066	241.428	429.295	374.078	147.357	172.888	54.4566	46.5928	48.2307	52.5013	66.5071	76.6861	245.857	128.045	144.55
212792_at	DPY19L1	337.868	309.403	354.032	180.514	168.644	211.452	143.764	158.296	145.577	124.839	150.256	109.312	131.519	149.45	156.838	291.019	187.031	263.873	232.877	221.494	187.519	227.341	276.582	273.617	50	50	50	1433759_at	Dpy19l1	546.92	507.054	431.884	2200.47	2416.26	2665.88	2532.61	2332.98	2131.35	1830.44	1461.67	720.483	566.661	703.974	413.919	378.831	436.339	499.111
225633_at	DPY19L3	462.726	456.982	480.012	293.596	301.332	399.897	205.892	219.017	247.358	601.875	532.538	457.998	761.42	842.986	701.431	292.621	413.88	498.879	318.873	324.826	269.24	344.615	321.187	326.547	891.793	867.434	759.955	1437857_at	Dpy19l3	22.9415	25.7376	20	92.7338	98.9184	42.8149	44.8618	34.3973	43.0725	129.688	126.24	34.5786	32.9792	74.9519	68.07	57.8684	77.2039	60.2482
200762_at	DPYSL2	2562.28	2815.88	2415.97	1414.05	1486.86	1443.6	1980.96	1987.1	1804.61	3575.29	3700.99	3762.11	7318.28	6950.59	6623.76	8024.84	7881.65	7517.74	8338.91	7789.68	8306.42	6134.43	6773.07	6653.61	50	52.445	50	1433770_at	Dpysl2	292.857	275.187	215.488	745.962	1152.76	488.198	515.359	416.515	634.828	895.484	778.505	828.969	805.998	770.516	559.781	412.375	263.757	350.648
208370_s_at	DSCR1	458.974	507.259	495.119	350.556	325.642	344.311	260.273	230.512	296.403	317.157	301.752	301.452	759.25	798.077	934.751	1105.1	1161.26	999.743	559.856	515.7	728.513	533.732	661.364	623.293	67.5024	89.1425	76.6822	1416600_a_at	Dscr1	245.204	232.617	242.304	89.9018	69.7835	86.9763	86.4089	171.358	182.277	28.2761	57.4309	44.7998	65.6057	80.1449	94.2224	69.7357	51.0051	77.6521
203405_at	DSCR2	676.313	651.809	683.554	727.923	569.366	686.907	663.076	622.603	649.335	671.389	586.582	600.741	521.489	429.062	645.306	605.343	735.213	773.665	670.943	531.115	494.028	367.136	400.954	450.075	50	50	50	1448307_at	Dscr2	160.55	152.609	137.158	202.856	163.659	263.763	340.503	286.985	303.708	252.024	216.553	274.526	318.104	592.474	856.658	289.814	312.182	311.803
215016_x_at	DST	130.365	146.963	136.494	64.5081	69.0104	50	104.577	94.1189	112.709	248.204	265.143	285.342	644.017	643.449	1114.15	948.691	945.118	1467.84	1953.83	1672.78	1562.38	257.042	384.233	398.733	50	50	50	1423626_at	Dst	123.81	147.633	108.545	81.0372	86.7137	20	20	27.0887	23.8715	20	20	20	20	21.9397	25.3308	20	20	20
201022_s_at	DSTN	4258.97	4435.29	4250.1	2623.47	2641.88	2743.33	2131.41	2252.01	2227.46	1619.88	1750.96	1617.16	5323.36	5930.99	3535.94	1777.58	1661.34	1985.93	4118.23	4945.25	3396.3	1709.21	1973.97	1746.89	421.836	423.655	402.313	1417124_at	Dstn	1978.44	1948.11	1915.86	541.526	487.249	1579.81	1528.3	1472.62	1470.32	197.688	288.377	276.342	314.832	419.407	346.976	654.205	307.574	267.177
223445_at	DTNBP1	756.352	814.589	810.133	418.879	450.475	540.564	441.596	457.064	458.083	571.36	613.819	472.494	1166.56	878.872	1183.2	551.044	565.943	581.808	589.975	556.207	560.048	272.606	311.169	318.315	164.193	124.183	121.966	1431619_a_at	Dtnbp1	993.422	1169.68	1073.07	474.04	370.885	367.754	409.587	311.919	338.322	378.921	382.09	106.677	94.7197	204.561	260.198	314.035	221.677	215.807
227336_at	DTX1	54.0753	55.1567	66.9171	65.0004	72.7731	65.6048	85.1237	93.6835	125.737	151.009	187.649	141.632	59.4244	64.4858	56.6105	50	50	50	50	72.887	50	87.4045	53.4242	66.0529	102.299	109.283	96.0157	1425822_a_at	Dtx1	168.014	168.468	157.329	30.206	28.7667	22.9368	36.9423	2906.23	2505.57	711.014	841.166	1675.75	1743.27	2268.76	1512.4	2149.98	670.189	652.67
235721_at	DTX3	1118.36	1165.68	1107	687.36	784.364	806.498	662.721	608.908	701.814	297.286	259.585	235.624	317.006	253.085	364.902	50	55.201	50	186.281	164.582	148.926	60.3322	50	50	50	50	50	1420752_at	Dtx3	45.9321	47.1392	46.8215	127.949	183.9	49.0059	56.3894	79.4756	58.9001	194.637	127.061	124.096	110.787	92.6879	103.216	45.2979	30.6015	45.9377
225415_at	DTX3L	2593.49	2754.38	2689.22	2290.27	2352.46	2295.21	2166.86	2088.11	2165.63	2129.43	2179.59	2091.92	228.649	195.592	179.63	1269.64	1323.89	1595.58	932.343	583.544	868.354	2082.62	2135.04	2280.18	2836.02	2887.56	2378.14	1435208_at	Dtx3l	1780.3	1959.29	2054.23	599.68	640.127	363.391	456.779	462.385	524.346	449.625	411.869	1049.37	976.493	526.392	368.772	364.988	418.349	248.554
212611_at	DTX4	305.699	221.924	275.619	288.868	278.874	350.239	430.263	374.387	403.57	662.368	628.003	587.319	1130.48	907.989	1023.19	342.776	440.876	384.793	573.327	617.494	707.154	369.657	324.534	367.207	582.919	627.741	607.576	1436545_at	Dtx4	599.862	615.274	493.364	120.53	170.266	176.227	142.307	72.6627	85.0818	20	20	101.296	72.6723	90.3476	105.431	69.1098	164.269	151.858
217912_at	DUS1L	890.648	932.821	887.432	1062.55	1084.97	760.281	908.548	963.877	941.551	682.913	675.122	775.007	856.189	767.625	842.408	680.521	972.164	895.819	638.654	672.597	842.119	382.852	556.26	581.642	50	50.3698	66.4043	1435734_x_at	Dus1l	132.126	137.592	103.298	311.555	322.621	355.45	326.453	347.467	322.867	481.619	440.634	243.788	203.018	709.008	542.493	316.003	387.219	361.265
224966_s_at	DUS3L	131.34	129.091	124.534	135.193	141.403	123.768	138.02	126.837	127.482	83.4258	108.778	111.964	221.331	143.188	216.178	221.933	264.535	367.873	204.977	197.363	161.7	94.998	100.909	89.0947	50	50	50	1459805_x_at	Dus3l	82.3973	92.9074	75.1074	571.361	449.876	572.705	551.646	602.212	557.051	549.904	522.499	297.482	302.038	222.658	244.208	753.148	708.689	792.306
201041_s_at	DUSP1	3337.81	3612.96	3379.3	3449.24	3381.85	2951.58	3471.83	3641.09	3501.26	6959.03	6878.34	7558.95	4944.05	3999.83	2207.99	10003.9	8488.11	8461.97	9662.82	9826.23	7773.66	10250.9	10947.1	10986.3	13575.4	13013	11743.8	1448830_at	Dusp1	5125.56	4958.54	4818.96	2703.92	3876.98	6241.48	4411.8	6657.88	5833.74	2563.56	4120.68	716.934	2079.21	1852.45	1738.02	2579.67	350.257	334.308
221563_at	DUSP10	140.899	176.163	110.698	78.2466	102.031	111.782	83.345	97.6398	76.7141	74.6775	106.22	80.4241	50	50	50	114.167	55.3139	92.0872	202.116	279.642	123.413	186.389	194.206	176.028	50	50	50	1417164_at	Dusp10	27.1976	29.1101	35.8433	41.9879	33.1669	98.6526	84.38	47.9797	37.7426	61.1448	56.0303	165.054	120.64	359.754	112.973	111.864	42.0139	52.013
224832_at	DUSP16	92.9346	123.745	120.662	764.94	797.467	761.221	1451.36	1485.37	1282.06	54.0862	50	55.9294	50	50	50	118.71	96.352	207.314	115.408	82.7583	78.4792	50	50	50	272.299	270.997	243.242	1418401_a_at	Dusp16	407.1	416.734	324.576	137.698	152.354	657.339	596.093	738.733	731.65	47.8105	33.1012	22.264	20	40.7614	53.7772	332.611	335.084	382.6
204794_at	DUSP2	2965.44	3486.08	3078.82	3834.31	4271.93	3594.35	2765.35	2764.42	2513.61	756.721	692.902	829.47	571.889	279.102	257.064	4794.03	3304.8	2542.29	3269.79	3531.54	2987.21	151.355	177.406	184.662	129.897	153.749	105.713	1450698_at	Dusp2	552.56	548.31	434.339	131.709	115.819	997.768	908.619	1137.1	1029.35	1436.03	1954.78	1219.29	1028.37	781.638	583.203	2057.67	1106.09	1506.53
218845_at	DUSP22	1819.48	1690.95	1706.01	1191.08	1209.34	1220.97	1089.96	1065.35	1111.69	3142.59	3006.35	3194.42	3142.93	3000.52	2765.45	2321.28	2786.86	2370.15	962.413	1103.8	1484.18	3397.58	3442.91	3515.64	992.257	1126.44	979.005	1448985_at	Dusp22	56.9486	55.034	45.8485	165.225	139.122	98.8378	116.743	281.053	277.31	145.65	108.425	40.8842	33.2227	49.3049	39.1508	101.904	73.3107	85.5506
201536_at	DUSP3	137.683	201.742	158.924	128.92	137.229	139.278	139.296	106.866	157.528	268.386	305.716	284.743	1115.25	1161.55	1134.19	1469.92	1500.56	1707.88	660.667	762.566	1084.02	806.817	1041.75	1007.63	128.555	150.319	143.819	1434472_at	Dusp3	534.02	553.505	484.534	79.8253	51.7343	190.179	195.492	97.0295	113.021	90.8604	87.6681	28.9862	28.4085	20	20	112.039	212.227	294.878
209457_at	DUSP5	193.603	179.295	182.408	86.0782	97.3999	85.0588	123.13	135.285	155.878	325.66	382.848	282.714	3897.9	2948.83	2877.94	570.602	251.476	341.842	161.104	153.189	328.958	193.41	181.244	209.593	50.7584	63.4593	56.3361	1437199_at	Dusp5	2658.4	2885.78	2576.61	702.861	593.916	332.858	279.851	459.737	262.349	1058.62	1190.27	73.7285	164.266	150.572	110.625	46.6914	263.581	168.921
208891_at	DUSP6	1959.65	2098.76	1968.53	964.244	984.288	1004.07	1240.96	1257.41	1255.89	4125.99	4275.3	4056.21	1374.66	1771.71	1556.58	113.936	153.937	98.2905	105.152	122.679	218.435	6258.03	6537.16	6550.96	5579.69	5008.5	4440.31	1415834_at	Dusp6	526.424	488.309	443.999	26.6654	42.6646	56.6614	44.4652	115.218	132.081	23.918	50.711	54.8665	44.6187	106.567	70.8068	75.2272	28.2184	24.5151
203230_at	DVL1	455.003	430.403	396.155	561.706	609.245	314.423	568.374	481.486	495.473	406.366	434.28	356.79	397.893	328.781	374.344	347.659	375.579	407.344	307.933	332.727	385.787	205.322	223.026	245.283	70.1782	110.674	63.3372	1437301_a_at	Dvl1	310.822	317.643	279.388	306.023	394.479	442.386	333.138	457.388	357.002	729.587	611.387	409.096	345.947	606.262	379.633	358.395	684.046	783.654
223171_at	DYM	495.584	398.286	455.027	401.44	416.757	411.886	377.693	310.053	360.802	535.137	519.079	533.685	408.986	351.307	422.318	643.736	698.465	828.448	806.231	905.005	787.555	625.829	679.615	643.894	147.818	158.543	129.403	1423736_a_at	Dym	113.021	116.647	90.0829	219.934	155.868	479.362	520.79	495.566	547.858	122.295	174.334	89.8827	143.637	332.427	163.702	169.099	70.4342	106.062
222479_s_at	DYNC1LI1	648.065	665.157	641.738	452.669	475.884	465.037	463.561	496.415	505.605	801.772	817.954	759.158	509.422	486.748	574.916	1212.86	1529.98	1484.86	1466.88	1431.46	1556.04	922.163	930.753	994.487	1799.07	1860.85	1725.37	1424947_at	Dync1li1	142.014	121.054	135.378	58.202	88.5012	41.2646	70.8787	60.7105	48.4534	150.892	129.393	27.5811	21.9937	116.732	58.596	96.885	55.5768	22.7574
229106_at	DYNLL2	249.599	258.725	267.032	236.132	295.36	213.149	235.886	223.279	236.024	120.235	150.976	135.504	217.241	187.024	254.221	548.945	636.873	473.414	310.023	339.403	448.136	143.538	129.786	182.229	83.7369	87.7882	84.8973	1418258_s_at	Dynll2	658.395	622.184	541.695	943.91	978.382	1242.51	1431.47	899.381	931.588	1087.62	957.91	354.295	333.971	824.215	1241.76	297.005	231.258	261.932
217917_s_at	DYNLRB1	1196.3	1340.18	1325.76	1414.31	1466.81	1299.45	1653.42	1659.42	1615.29	1520.01	1458.12	1576.09	1409.5	1238.59	1402.74	941.128	1316.3	1032.44	1019.46	983.004	1190	2515.03	2488.87	2646.07	529.056	537.638	532.646	1428257_s_at	Dynlrb1	993.725	1006.23	877.674	819.333	524.181	747.593	844.975	703.388	649.721	417.981	462.773	380.121	381.284	174.827	148.695	486.482	271.832	338.679
201999_s_at	DYNLT1	2962.54	2993.55	2942.25	2659.18	2705.09	2238.89	2114.24	2227.6	2008.8	1614.22	1722.79	1766.56	956.45	798.866	534.603	2189.23	1984.86	1890.94	602.808	535.498	952.429	2964.02	3235.92	3272.84	3202.1	3247.08	2974.78	1428116_a_at	Dynlt1	2154.42	2297.19	2214.98	4524.15	3472.98	5525.83	6181.65	2531.47	2761.39	2835.52	3420.62	1261.32	1212.37	1442.57	951.64	3102.93	1908.54	2341.77
203303_at	DYNLT3	1074.67	1159.22	1077.55	1655.22	1521.42	1727.66	1440.61	1420.87	1443.96	841.52	898.895	797.706	960.282	901.979	874.055	698.196	788.563	703.914	463.626	545.702	517.373	845.781	954.506	970.457	447.359	427.987	326.553	1449929_at	Dynlt3	839.91	853.532	790.995	1339.35	1537.36	798.949	708.92	754.73	777.591	1432.49	1456.66	240.874	221.526	691.928	792.927	1621.76	1754.15	1986.02
202968_s_at	DYRK2	673.286	695.086	729.076	818.368	694.721	701.404	651.922	607.42	724.045	344.464	331.045	342.604	172.297	266.263	162.214	295.933	305.217	465.915	349.982	309.327	322.034	96.0551	84.9486	130.861	50	55.896	69.2372	1428637_at	Dyrk2	486.989	479.214	419.736	340.438	362.053	274.784	265.723	471.679	447.946	2157.24	1897.66	1577.05	1322.35	1082.68	429.733	464.922	1130	1490.48
218660_at	DYSF	187.162	185.767	189.371	64.6307	69.8381	75.0638	50.5555	50	50	103.403	91.9535	73.2374	50	50	50	50	50	50	273.02	241.214	197.075	507.545	595.673	546.08	3293.46	3221.81	2763.51	1436261_at	Dysf	28.2066	20	20	59.4069	26.0136	69.4173	81.6521	55.0033	97.281	20	20	140.307	150.45	20	32.8095	92.5006	124.128	63.1496
221586_s_at	E2F5	120.279	119.239	154.535	86.7635	90.7457	67.2895	63.4224	57.4979	62.8985	800.967	825.592	710.685	479.183	464.695	631.318	50	50	57.9603	191.6	168.42	150.109	50	50	50	50	50	50	1447625_at	E2f5	157.188	167.803	228.259	95.2781	108.173	116.66	86.2915	130.473	110.206	171.646	147.041	817.246	2128.83	121.766	109.15	190.78	96.6174	135.568
203957_at	E2F6	94.9095	53.5467	97.8774	119.105	112.145	101.295	83.3984	62.0178	99.0603	88.1412	107.3	89.4173	50	50	50	50	50	50	50	50	56.7272	93.7989	133.098	107.208	50	50	50	1448835_at	E2f6	105.132	102.895	86.9601	138.867	115.33	169.144	171.433	149.694	187.878	138.94	121.559	129.396	117.538	303.486	320.058	90.7712	84.606	112.154
226952_at	EAF1	666.591	631.564	622.445	441.422	478.211	549.382	402.108	387.226	390.686	345.353	343.168	269.952	706.699	866.647	791.718	656.577	491.172	503.646	359.41	455.09	333.266	397.533	441.684	336.513	283.712	356.263	258.552	1433555_at	Eaf1	817.817	782.69	648.56	366.65	413.73	299.296	258.722	321.18	302.679	305.854	383.919	394.96	310.89	247.004	363.972	236.626	315.438	320.408
205419_at	EBI2	157.054	142.189	157.299	2345.9	2132.83	2042.97	3000.98	3130.48	3123.86	2204.22	2052.06	2327.24	4607.27	5547.43	3508.73	4552.22	1681.95	2508.11	2086.89	1073.07	1739.86	222.562	254.676	237.201	218.317	260.297	228.84	1437356_at	Ebi2	1127.44	1092.34	1053.73	660.056	999.404	82.7914	113.468	1555.41	1444.85	31.699	61.9832	470.657	737.783	1173.95	635.489	1688	887.844	839.502
202735_at	EBP	1236.38	1203	1181.47	916.482	776.949	702.602	569.58	578.862	661.997	547.463	490.243	485.936	882.206	637.379	854.786	558.021	533.331	585.164	565.002	585.788	653.371	201.476	165.244	167.642	91.5232	50	53.0493	1416667_at	Ebp	301.189	300.219	298.968	996.195	992.342	913.996	926.541	664.732	856.758	1050.37	963.269	456.682	520.418	1093	755.386	654.813	395.083	447.128
223306_at	EBPL	895.548	893.146	933.367	1161.79	1201.47	1132.34	1338.91	1163.11	1350.78	1368.69	1233.84	1189.19	1298.89	978.94	1474.63	979.445	1556.15	1769.96	2240.72	1542.02	1747.8	808.949	935.82	895.573	566.422	688.197	565.471	1417298_at	Ebpl	76.9141	72.4457	63.4467	536.652	476.289	128.72	154.212	223.811	270.563	182.132	187.392	174.676	201.992	258.891	218.165	183.059	77.7994	67.8459
203013_at	ECD	315.645	380.779	329.237	346.139	327.293	322.525	285.096	216.08	297.416	299.64	309.562	286.915	131.042	123.701	183.425	238.15	169.987	172.514	184.963	159.292	153.242	209.633	240.096	209.746	106.542	132.615	50	1451402_at	Ecd	177.402	193.51	171.314	1057.2	737.548	629.587	704.316	539.094	638.307	344.536	519.312	355.509	397.169	906.434	945.978	637.398	586.817	638.38
200789_at	ECH1	2099.47	2290.76	2115.76	2029.31	2064.39	1834.52	1953.33	1903.57	1989.5	2145.55	2074.57	2108.92	1901.81	1692.51	2059.01	2279.62	2775.02	2505.85	2058.78	2431.64	2391.35	1792.61	1970.24	1918.85	253.837	281.781	242.133	1448491_at	Ech1	233.275	267.04	225.101	2987.99	2334.09	832.258	1003.17	873.292	1038.55	786.624	1319.51	390.041	377.96	593.805	427.051	805.3	504.426	472.858
203279_at	EDEM1	938.167	947.691	849.261	1276.57	1349.64	1041.42	1576.23	1533.91	1563.43	1881.73	1763.14	1968.04	1964.3	2172.62	2167.38	2284.64	2064.44	1997.65	2269.8	2088.7	2047.11	711.352	922.908	860.921	575.342	555.549	526.876	1451218_at	Edem1	1324.13	1318.21	1192	639.038	679.839	578.306	515.91	731.464	792.449	397.856	358.507	838.293	669.169	1007.63	1028.26	723.226	398.326	369.238
218282_at	EDEM2	253.236	254.839	280.817	269.22	258.962	224.301	248.383	241.935	278.084	267.517	243.363	228.986	451.527	337.232	412.816	379.31	532.858	527.788	173.867	281.923	250.756	238.595	205.462	237.396	229.643	270.727	227.853	1423695_at	Edem2	218.817	241.708	212.839	1451.26	1022.66	369.426	404.242	275.526	379.706	174.66	213.506	68.5622	86.0431	285.814	138.996	337.844	179.923	203.554
204642_at	EDG1	2793.37	2890.01	2823.74	3161.17	3136.31	2985.98	2767.05	2876.21	2767.55	1713.32	1840.8	1851.32	87.671	121.628	50	50	50	50	50	50	50	131.849	124.8	126.38	276.464	310.904	228.788	1423571_at	Edg1	182.656	181.368	185.019	20	20	20	20	20	20	142.595	201.304	1128.22	1293.11	516.582	242.385	1008.21	430.206	408.711
206437_at	EDG6	817.885	944.4	869.272	1199	1223.57	1078.87	1424.89	1460.11	1637.15	789.446	835.429	760.349	382.755	270.853	381.264	412.204	539.313	676.577	304.934	219.176	433.958	275.42	268.12	409.734	1973.37	2169.2	1750.07	1451024_at	Edg6	80.4112	85.369	97.3717	860.674	604.741	57.7891	82.1153	31.3243	51.1593	1959.75	1907.01	1372.74	1434.48	1432.47	549.823	1052.4	1185.36	1763
230464_at	EDG8	5206.6	5905.4	5326.5	2818.27	2972.8	2663.49	1328.04	1392.99	1430.08	882.787	911.724	814.306	50	50	50	50	50	50	50	50	50	161.007	273.426	241.627	58.8202	79.9982	50	1449365_at	Edg8	20.8863	21.4999	20	22.3478	20	20	20	20.7977	59.4693	1982.3	2405.65	123.552	63.1788	20	20	20	20	20
225885_at	EEA1	633.989	659.034	621.929	570.43	658.24	630.551	596.625	575.156	559.088	712.582	806.067	652.63	317.101	347.554	326.225	433.949	454.311	477.362	578.163	346.064	353.642	709.635	772.597	740.615	112.604	157.269	126.693	1438045_at	Eea1	606.728	564.242	432.152	120.445	131.942	169.564	152.624	143.43	142.167	238.27	176.302	37.246	32.2479	84.9888	465.37	96.9443	126.579	153.616
225546_at	EEF2K	413.847	431.852	424.016	525.816	566.45	531.363	424.726	331.45	423.703	642.205	594.633	613.332	1466.13	1640.08	1530.96	569.279	685.75	689.252	542.586	415.374	668.969	246.427	332.888	237.761	79.6574	115.992	83.9718	1437829_s_at	Eef2k	129.46	132.704	102.438	530.855	608.438	174.08	173.223	677.034	742.682	1215.43	1283.87	63.5788	62.7958	92.5072	126.284	142.626	114.644	126.802
227540_at	EEFSEC	219.039	147.128	196.135	142.854	173.388	234.296	318.5	591.746	441.877	142.17	211.133	180.043	238.735	341.227	328.432	309.199	212.535	219.16	214.486	328.986	161.645	652.26	392.835	245.214	342.801	167.104	152.437	1416964_at	Eefsec	37.5426	45.3376	36.5506	111.073	68.0164	1034.31	1106.47	124.932	156.624	97.9166	125.116	86.9333	121.195	208.281	153.699	168.844	112.862	126.736
217992_s_at	EFHD2	4957.27	6058.75	5164.74	2622.72	3044.03	2383.52	2686.95	2906.31	2509.59	2110.68	1979.78	2305.42	1361.84	1071.27	1009.76	4762.6	5237.39	4533.31	3456.27	4309.01	3883.18	2779.59	3316.12	2997.4	3951.23	3623	3039	1437478_s_at	Efhd2	2450.34	2489.25	2855.36	2136.34	2096.42	5104.06	5110.8	5670.25	5373.04	6827.61	5870.3	2192.9	2427.16	960.117	1397.27	1314.37	1049.85	958.123
223046_at	EGLN1	1321.9	1466.73	1332.46	1071.06	1189.91	1159.19	1130.72	1013.63	1107.89	1283.16	1285.48	1215.84	873.739	901.703	971.224	1192.25	1268.34	1335.25	1703.3	1565.72	1596.9	921.521	869.085	905.79	5773.31	5511.41	4867.51	1423785_at	Egln1	200.989	190.035	162.817	800.997	715.88	395.729	412.742	462.743	505.792	824.149	918.913	775.468	803.73	844.936	687.685	320.364	366.078	394.514
227404_s_at	EGR1	137.109	128.125	140.267	663.341	691.81	489.327	238.987	243.001	247.687	2021.4	1651.42	2089.19	50	50	50	89.0563	120.025	414.056	768.983	600.94	232.275	309.626	403.796	532.638	287.246	339.345	270.71	1417065_at	Egr1	361.53	340.757	328.005	1004.47	1115.05	4649.67	4153.28	7134.81	5257.27	1192.59	1598.5	1133.88	1450.74	2045.99	1235.34	1883.6	1823.17	2032.49
205249_at	EGR2	50	50	50	95.1494	111.521	126.361	81.7426	72.1914	88.5885	302.495	292.918	245.65	50	50	50	50	50	50	50	50	50	50	50	50	50	50	50	1427683_at	Egr2	787.973	764.947	620.255	34.0377	55.6219	748.693	943.672	936.225	740.152	176.885	162.485	403.275	359.438	389.11	869.08	329.275	554.439	664.788
206115_at	EGR3	50	50	50	84.2613	93.6089	92.0737	68.8926	60.4785	63.9646	349.963	366.809	352.781	50	50	50	50	50	50	50	50	50	50	50	50	50	84.3767	99.8083	1436329_at	Egr3	154.572	150.97	151.649	20	20	554.67	593.098	163.609	140.3	25.7482	27.8692	205.71	155.369	108.073	182.842	492.619	442.449	524.394
209039_x_at	EHD1	2187.11	2387.13	2180.51	2120.42	2189.81	1812.76	1733.59	1775.41	1824.01	1588.74	1355.15	1562.59	457.664	365.515	407.501	306.559	291.34	432.367	679.058	448.023	567.526	1288.69	1318.85	1417.46	1845.91	2039.06	1940.33	1416010_a_at	Ehd1	2374.86	2292.51	2507.26	162.381	144.536	238.98	278.042	358.67	332.766	103.52	90.5413	284.474	266.689	69.8862	149.058	631.676	828.975	831.102
218935_at	EHD3	147.072	133.771	164.858	82.9117	105.174	64.4632	75.6265	76.7245	75.396	524.719	499.68	472.009	50	50	50	50	50	50	50	50	50	1318.05	1357.94	1338.67	50	52.6038	50	1417235_at	Ehd3	26.1497	31.7885	29.1277	21.3131	26.2279	20	20	20	20	417.009	271.472	906.308	1071.73	1207.86	1030.28	199.009	59.5697	71.3346
209536_s_at	EHD4	141.025	172.341	173.614	143.805	140.759	139.865	122.235	128.904	145.352	193.067	159.234	157.569	118.553	112.199	152.151	364.275	490.355	392.225	658.333	616.863	744.94	307.916	292.126	285.886	90.0192	95.5405	83.0505	1449852_a_at	Ehd4	268.871	298.47	249.228	415.054	399.414	201.343	210.111	313.785	317.172	223.029	203.958	22.4866	20	66.7573	75.2523	158.131	156.244	166.714
204211_x_at	EIF2AK2	562.45	556.042	546.568	696.845	578.256	535.864	351.952	330.042	404.442	484.829	506.047	496.796	313.881	315.223	293.632	312.904	399.298	316.707	208.309	230.201	281.725	408.071	416.973	473.368	741.498	814.948	639.052	1422006_at	Eif2ak2	429.521	423.909	425.004	38.8116	20	20	37.4656	29.0681	35.703	20	20	23.5839	31.0209	20	25.734	20	34.5329	28.239
218696_at	EIF2AK3	776.005	828.273	815.665	741.515	752.074	662.525	629.558	623.33	651.304	1619.13	1651.7	1529.65	528.704	643.479	579.209	370.773	279.178	300.19	243.672	252.697	269.647	299.098	294.509	308.915	50	77.9581	50.3236	1449278_at	Eif2ak3	449.183	426.589	392.371	569.304	608.518	403.424	341.47	425.258	421.276	171.731	191.347	222.128	139.605	203.3	149.74	646.755	1773.39	1631.51
225164_s_at	EIF2AK4	278.131	271.313	298.435	241.912	271.422	276.669	303.604	273.095	275.91	431.995	426.626	368.857	1007.97	1093.02	1121.61	1292.76	1207.88	1319.33	1022.76	1108.31	1279.04	322.849	304.177	332.263	50	50	51.7102	1421389_a_at	Eif2ak4	33.6638	32.061	27.824	90.6054	85.1044	312.741	354.315	262.245	243.032	54.2993	65.7226	29.5861	32.5711	51.7987	68.0372	177.745	121.723	137.965
201632_at	EIF2B1	1526.37	1342.56	1461.31	1255.43	1283.87	1400.76	1277.65	1231.86	1337.12	1599.48	1470.78	1522.49	1676.23	1741.86	1584.66	1521.99	2093.95	1941.8	1667.04	1562.39	1751.71	1394.16	1485.67	1362.6	148.193	182.127	163.859	1460730_at	Eif2b1	119.781	111.285	102.367	252.71	221.39	320.538	297.527	289.93	287.062	122.804	187.747	230.257	262.732	666.744	617.184	333.173	302.275	252.87
202461_at	EIF2B2	695.445	816.288	727.697	542.395	654.434	584.174	542.683	551.25	616.954	641.507	561.806	605.855	288.104	268.284	441.208	344.225	475.295	569.785	517.296	436.995	526.265	737.669	816.03	753.32	576.511	216.41	193.003	1434538_x_at	Eif2b2	491.767	448.972	366.441	996.136	927.311	1912.5	1980.96	761.774	839.443	789.986	794.819	638.674	679.456	698.363	762.3	819.574	627.356	784.427
218488_at	EIF2B3	246.212	213.847	216.094	225.976	194.148	219.65	164.267	142.752	203.22	212.833	218.649	187.081	320.818	279.353	333.886	328.652	289.557	390.713	289.808	319.244	290.937	142.759	130.482	184.649	50	50	50	1434524_at	Eif2b3	96.1038	97.9366	67.3196	93.9008	68.151	99.0186	119.531	119.17	123.517	48.5642	54.6469	65.9334	84.298	206.884	271.962	108.204	127.925	103.616
218287_s_at	EIF2C1	555.094	620.605	558.887	444.081	474.445	474.073	409.667	422.549	445.287	613.572	639.184	662.894	939.526	837.313	788.464	370.966	452.574	481.356	423.259	428.529	526.402	832.059	963.849	912.354	478.088	467.556	453.123	1434331_at	Eif2c1	145.055	149.874	109.627	506.288	526.614	266.348	255.215	361.604	388	926.65	726.487	636.808	631.905	685.206	622.977	869.353	812.365	783.108
227930_at	EIF2C4	1409.55	1599.78	1402.94	1172.81	1334.91	1137.73	1080.97	1022.03	955.953	879.724	875.463	919.029	898.091	1009.64	877.541	1700.47	1962.66	1818.84	1006.98	1018.88	995.7	1719.34	1776.52	1509.05	3010.1	3049.28	2826.82	1453289_at	Eif2c4	98.7024	92.7071	65.1687	213.056	390.834	123.17	106.157	114.076	94.344	20	20	20	20	20	20	44.0386	57.7478	79.3113
201144_s_at	EIF2S1	1040.15	1059.83	1093.94	1049.1	924.873	849.264	770.493	770.762	902.543	1142.82	1038.32	1115.95	637.731	609.896	704.494	913.573	906.144	1241.69	1182.39	787.424	1096.63	880.406	914.209	901.985	81.8787	103.782	84.4515	1452662_a_at	Eif2s1	1049.89	1136.45	1041.92	1224.58	1004.17	2260.98	2407.23	1331.64	1588.96	1063.25	1225.45	1151.56	1076.05	2126.38	2971.85	1259.01	1257.23	1330.37
208688_x_at	EIF3S9	1583.74	1574.46	1649.64	1459.89	1621.6	1408.75	1749.64	1869.5	1738.36	1589.15	1460.87	1637.21	1956.39	1593.49	1880.82	2042.68	2177.13	2217.94	1771.18	1828.71	2137.18	970.611	1140.34	1189.22	134.796	185.84	169.358	1426674_at	Eif3s9	466.666	463.481	452.938	776.967	657.615	848.054	767.339	712.797	762.592	781.869	919.415	511.388	738.337	981.487	1857.81	748.953	982.748	1045.81
211787_s_at	EIF4A1	5526.01	6403.15	5540.19	5019.73	5106.83	4348.1	4533.41	4777.43	4508.3	5706.74	5331.22	6107.33	7875.06	7365.88	8218.36	9632.1	10268.8	9712.73	8628.75	8837.05	8670.72	7348.39	7779.46	7963.51	1392.93	1365.93	1334.28	1427058_at	Eif4a1	6827.6	6609.94	6648.57	589.785	696.823	1315.11	1306.02	1005.26	1073.89	703.254	847.236	984.551	963.428	1310.06	1304.39	812.164	1095.68	961.976
213571_s_at	EIF4E2	1191.5	1250.98	1182.47	1195.21	1095.67	1041.03	1057.5	1108.41	1127.36	1562.7	1415.02	1433.83	1106.72	912.167	1097.94	2152.96	2647.2	3053.08	2357.03	1920.3	2358.3	1965.01	2248.39	2364.62	862.981	929.086	833.933	1435803_a_at	Eif4e2	379.337	373.75	357.203	511.136	477.559	843.908	1031.68	816.322	789.703	936.051	939.345	419.438	464.78	405.244	412.9	541.16	506.016	587.009
225941_at	EIF4E3	1268.8	1231.51	1173.75	1009.48	1145.09	1233.94	1141.63	1278.19	1083.56	432.69	455.978	404.124	50	50	50	219.1	109.333	265.355	186.259	212.602	117.529	1860.12	1963.41	1819.61	2001.88	2224.63	1842.79	1417978_at	Eif4e3	248.006	262.29	229.746	1269.08	994.956	489.985	512.464	1229.73	1138.33	2292.51	1793.43	216.14	371.451	1001.17	473.392	574.058	545.489	660.749
221539_at	EIF4EBP1	50	50	50	50	50	50	50	59.6708	60.9551	85.2465	76.0101	79.6225	193.164	199.643	192.602	312.936	274.692	311.837	234.501	252.282	265.916	145.983	163.594	134.341	50	50	50	1417562_at	Eif4ebp1	523.778	529.483	512.02	273.277	204.346	636.441	702.756	362.089	455.976	175.711	181.27	53.5585	80.9032	54.7894	47.3074	312.604	592.406	630.12
222869_s_at	ELAC1	171.785	190.379	184.211	187.598	185.925	164.918	152.876	138.492	153.383	105.818	117.055	164.454	81.6534	76.6705	84.6099	50	67.5059	99.3671	94.547	59.2364	70.181	61.2449	80.8087	98.134	50	50	50	1419228_at	Elac1	32.762	36.6159	30.1415	89.4051	87.4549	125.29	131.356	134.028	148.774	101.056	62.7513	31.0956	24.3117	77.1319	76.4596	36.3648	35.1531	28.595
201767_s_at	ELAC2	208.824	176.048	235.601	172.78	198.445	157.086	191.06	178.007	205.302	169.957	143.137	135.669	316.968	261.668	260.553	280.485	295.943	381.961	261.505	267.127	223.671	57.4864	74.7582	76.7114	50	50	50	1428477_at	Elac2	77.0968	81.6906	70.5089	156.869	147.972	502.309	503.815	183.432	193.493	246.782	213.731	134.963	165.118	344.832	384.519	171.905	200.48	244.311
221773_at	ELK3	1440.13	1328.86	1286.55	1790.42	1895.64	1822.36	2040.43	1883.93	1795.36	1514.62	1428.37	1368.44	744.958	853.894	962.478	1125.61	1055.94	1030.12	821.123	673.773	909.039	2811.55	2987.09	2833.85	389.831	428.829	303.71	1448797_at	Elk3	590.53	550.354	548.929	275.488	242.875	84.0953	128.53	835.791	862.899	846.616	953.995	255.638	203.756	361.697	440.726	300.797	369.477	381.928
214831_at	ELK4	114.88	146.22	105.664	103.54	132.788	99.4383	56.2653	81.7537	103.922	85.7578	123.779	92.736	100.181	84.4438	97.426	206.576	147.907	126.631	150.522	196.657	127.442	59.8028	75.8232	68.3148	50	50	50	1427162_a_at	Elk4	694.583	614.499	580.591	1020.59	929.826	743.449	690.409	843.1	845.383	2176.68	2172.35	1988.45	1883.53	3377.11	2200	1935.57	2513.36	2862.74
226982_at	ELL2	184.49	151.548	164.968	156.982	143.059	135.52	123.754	108.805	137.731	311	351.603	307.167	53.0969	53.399	55.628	50	50	50	50	50	50	133.233	120.088	150.994	102.726	83.5244	89.4428	1450744_at	Ell2	1572.18	1579.32	1621.55	687.248	757.735	213.235	253.404	363.013	329.15	116.022	81.9155	26.5682	25.8749	56.3541	198.109	546.09	472.095	344.81
219517_at	ELL3	103.301	73.304	79.7446	81.3962	100.478	112.634	94.2298	121.021	93.8645	325.715	360.604	339.194	247.154	239.855	214.086	83.8909	55.8998	64.2624	83.2266	91.1385	67.0471	127.711	109.065	75.7731	263.677	105.894	147.322	1442514_a_at	Ell3	47.6867	54.9071	45.5212	20	21.8895	31.5326	30.8188	20	20	29.673	25.6534	20	20	20	20	1064.66	285.844	248.309
204513_s_at	ELMO1	144.242	130.457	141.701	117.318	144.934	113.047	136.514	127.65	164.362	154.258	135.81	152.93	77.8951	56.8242	86.6793	412.52	356.954	437.671	212.509	189.755	281.961	141.212	157.837	131.225	196.682	236.98	186.702	1424523_at	Elmo1	336.614	328.398	313.373	103.867	79.9267	313.732	235.235	699.044	716.467	291.038	339.023	160.378	189.624	224.205	122.096	242.534	201.869	200.411
55692_at	ELMO2	1468.04	1427.65	1408.72	1297.45	1464.52	1207.87	1307.81	1265.64	1214.75	964.658	892.706	810.963	1274.97	1324.61	1258.95	435.259	445.691	527.951	403.296	415.194	549.295	593.629	579.586	663.953	650.638	750.482	629.018	1456098_a_at	Elmo2	124.63	111.81	90.0173	321.225	296.862	345.013	270.643	591.374	559.673	761.218	803.516	111.22	117.05	152.366	119.131	90.882	72.9661	78.7964
226502_at	ELMOD2	624.853	672.903	625.004	561.066	599.138	531.218	427.772	375.026	408.564	538.802	497.342	405.941	324.608	296.568	351.913	108.325	159.142	161.419	233.712	174.243	189.77	342.446	309.226	350.653	304.508	302.781	236.701	1433730_at	Elmod2	166.881	148.015	124.941	690.181	739.742	274.155	276.314	243.783	277.8	444.063	413.68	242.693	151.499	260.638	234.725	238.905	355.848	416.836
204256_at	ELOVL6	494.939	490.166	503.17	189.295	223.492	200.942	92.2159	85.6249	125.785	76.4352	50	89.2271	50	50	50	50	50	50	50	50	50	50	50	50	50	50	50	1417404_at	Elovl6	20	20	20	423.431	335.906	118.248	106.368	22.9395	35.0172	495.617	611.01	87.6494	82.8831	115.569	86.2067	20	33.1579	26.9907
227180_at	ELOVL7	50	50	50	50	50	50	50	50	50	76.1105	76.6764	66.3237	50	50	50	50	50	50	50	50	53.8021	3475.96	3932.24	3857.06	89.0678	98.0032	102.011	1424098_at	Elovl7	20	20	20	20	20	20	20	20	20	277.788	216.428	60.7099	46.2443	77.3478	20	20	20	20
227075_at	ELP3	965.93	977.118	973.914	833.214	867.217	831.811	678.862	724.518	692.08	747.444	721.96	698.145	523.543	515.036	508.977	365.022	328.806	455.232	498.881	372.124	413.428	388.705	432.954	412.028	111.583	87.1053	89.8258	1426643_at	Elp3	47.0768	48.5095	44.1052	180.68	249.629	218.483	204.009	146.511	152.565	216.893	240.703	135.834	266.011	544.925	451.392	320.245	280.905	300.433
236921_at	EMB	1370.55	1245.84	1360.51	1454.7	1551.27	1353.61	1053.64	1116.64	946.441	652.534	605.872	585.41	1079.85	993.995	1236.28	96.2038	141.576	202.095	210.307	244.983	263.761	197.352	197.75	209.784	198.084	238.14	251.554	1415857_at	Emb	1038.65	907.784	944.893	205.48	175.539	56.1921	91.8967	872.066	1213.72	1212.89	1338.29	1826.8	1612.75	4314	2395.54	56.9632	27.7799	46.813
209233_at	EMG1	802.285	865.789	876.547	984.501	1038.94	1017.81	843.705	909.548	934.023	1006.66	907.457	942.165	316.166	346.488	400.032	315.604	319.353	472.435	439.002	408.87	371.178	368.775	465.958	425.949	87.0075	102.956	78.8816	1416393_at	Emg1	890.288	881.307	856.369	1224.1	1075.4	1127.13	959.009	951.527	1094.54	910.224	1200.84	1872.54	2023.75	2757.65	1525.44	1871.24	1364.91	1302.71
224374_s_at	EMILIN2	239.228	212.05	184.922	197.291	167.572	175.103	267.694	260.077	277.854	617.205	532.124	538.92	1011.57	944.345	1109.09	2833.3	2864.77	2835.22	1036.31	840.688	1373.88	1979.76	2042.87	2075.17	183.609	234.698	168.458	1435264_at	Emilin2	1707.71	1659.47	1462.64	92.8823	52.5736	20	20	142.728	223.046	92.44	93.3146	32.3585	28.5334	40.2836	33.8294	28.9914	30.0765	20
203442_x_at	EML3	620.059	662.025	613.572	604.018	720.821	499.998	652.399	606.936	522.166	416.948	347.252	431.411	232.025	197.999	196.983	292.126	472.373	421.563	281.353	272.608	399.737	206.768	256.439	258.038	156.895	214.049	107.362	1460366_at	Eml3	141.602	127.598	121.8	581.573	754.933	619.719	507.234	1421.82	1197.48	1271.87	1326.58	526.156	655.256	297.294	249.646	379.63	389.319	555.377
223068_at	EML4	2629.38	2918.13	2775.83	3791.55	3878.07	3535.25	3742.23	4005.63	3591.48	3671.94	3693.02	3754.71	2496.93	1992.28	2437.08	1483.75	1418.35	1229.55	2209.6	2056.5	2526.84	1319.95	1451.49	1538.33	1869.63	2035.55	1901.76	1429612_at	Eml4	323.766	267.964	200.861	642.602	726.813	308.904	308.65	452.794	374.243	497.374	443.749	342.565	207.394	429.764	379.613	1203.08	1030.24	876.398
201324_at	EMP1	50	50	50	50	50	50	50	50	50	59.3142	58.6613	75.6221	67.5481	50	93.3223	901.838	1066.04	530.869	255.045	171.735	376.45	50	54.6845	50	50	50	50	1416529_at	Emp1	2019.13	2147.95	2387.86	80.5087	28.782	20	20	20	20	20	20	23.1341	23.2765	111.377	410.224	20	20	20
203729_at	EMP3	2720.62	2704.67	2828.21	2018.77	2366.07	2290.77	2363.52	2806.27	2061.05	2716.82	3076.13	3247.47	1840.54	1778.75	1618.57	2228.62	3524.7	2097.89	1169.26	1742.34	1822.87	2814.78	2349.87	2221.48	945.715	911.029	879.545	1417104_at	Emp3	4191.67	4237.09	3681.95	5282.66	4677.9	1635.09	1861.94	2608.23	3021.07	4833.8	4463.52	1941.25	2170.18	3293.74	1117.33	2535.2	2060.54	2685.98
207111_at	EMR1	449.25	436.523	416.331	133.483	128.207	140.418	307.337	249.731	336.226	1529.64	1413.32	1627.43	126.209	64.0647	50	141.555	289.56	118.864	50	50	99.2973	1652.54	2127.98	2037.29	241.925	210.736	205.124	1451161_a_at	Emr1	2478.31	2636	2525.71	37.0135	32.3982	67.4193	69.2759	1970.31	1864.53	20	20	20	20	68.5385	71.5377	94.8645	87.843	115.861
201341_at	ENC1	444.83	446.82	463.69	225.114	222.676	200.526	138.304	287.955	187.385	101.94	208.068	115.313	85.5252	61.6825	86.3471	139.204	130.552	161.204	50	170.626	50	348.591	253.684	259.683	129.896	105.758	86.6181	1420965_a_at	Enc1	46.3942	41.2687	34.9881	203.574	157.93	236.864	205.483	313.256	329.43	1768.4	1892.13	477.771	450.267	1455.58	357.509	56.279	57.8378	67.8403
212573_at	ENDOD1	606.009	633.102	548.564	481.945	467.478	506.987	428.983	445.356	368.791	506.41	513.36	441.579	144.092	122.474	140.668	275.523	233.666	339.837	411.68	308.092	443.286	2481.25	2511.66	2655.33	57.9341	78.4968	78.0857	1433796_at	Endod1	57.3774	57.2971	46.716	230.333	216.994	591.691	730.795	139.158	146.068	333.568	329.208	104.434	77.8614	181.015	391.68	198.496	172.534	307.322
205521_at	ENDOGL1	140.189	122.409	97.5901	114.632	106.925	123.408	101.552	106.84	105.977	79.0347	90.1924	90.1684	71.6362	67.0418	64.7702	68.4325	66.6307	73.4842	69.1402	74.7492	77.8916	67.5033	81.0122	64.0942	55.8572	50	50	1436022_at	Endogl1	67.859	63.4739	78.6912	83.068	67.7311	69.7477	63.8483	59.4155	64.8002	62.24	68.5892	159.283	232.377	163.207	121.304	110.43	63.9654	58.2368
201313_at	ENO2	199.364	186.754	184.552	378.075	380.134	378.635	346.887	366.629	418.397	93.0366	91.6459	72.4688	50	50	50	50	50	50	50	50	50	90.0196	109.567	100.832	55.368	50	50	1418829_a_at	Eno2	185.879	182.686	146.483	20	20	20	20	44.1133	29.971	20	20	20	20	20	20	20	20	20
204483_at	ENO3	157.509	155.42	160.362	182.381	177.896	161.363	188.195	160.305	170.312	129.545	127.858	109.074	99.7732	71.6727	97.1578	80.9051	114.428	130.781	103.011	128.121	140.639	61.4336	68.5383	59.7029	50	54.8654	61.7918	1417951_at	Eno3	324.217	309.051	326.739	116.843	125.736	263.121	293.029	1720.67	1839.45	101.73	98.3934	121.592	92.9622	158.472	157.633	122.93	106.777	137.246
205066_s_at	ENPP1	50	50	50	50	50	50	50	50	50	83.5501	67.3511	58.8017	50	50	50	50	50.202	50	792.81	1353.32	586.3	50	58.2919	50	50	50	50	1459546_s_at	Enpp1	203.234	194.524	261.355	103.024	96.1497	67.8931	88.9077	52.3519	69.7915	204.777	240.644	145.986	168.879	75.3184	58.8843	225.032	109.357	132.051
204160_s_at	ENPP4	1374.2	1513.37	1518.46	912.781	1047.83	966.949	432.701	433.833	400.043	325.014	387.033	327.773	547.158	977.202	305.116	569.979	235.781	399.852	1051.1	1152.17	715.626	74.6692	56.8285	52.9038	50	50	50	1434580_at	Enpp4	92.2768	94.1768	85.8116	764.066	774.087	512.221	595.858	76.2527	104.377	650.916	545.586	233.917	180.815	197.321	144.066	20	20	20
228585_at	ENTPD1	50	50	50	50	50	50	50	50	50	352.849	340.624	315.317	50	50	50	548.137	520.327	518.074	342.026	332.849	406.374	381.826	357.225	336.595	1245.59	1342.04	1045.78	1423326_at	Entpd1	643.88	599.566	673.893	112.069	92.1853	245.605	258.617	185.179	179.367	51.503	57.9336	31.4448	24.6168	24.6349	45.1241	70.3832	20	30.6197
204076_at	ENTPD4	2171.88	2315.42	2166.99	2351.51	2523.68	2122.11	2397.32	2585.8	2502.27	2527.83	2455.94	2626.2	4139.28	3683.17	3791.7	1217.1	1572.47	1569.48	1183.58	1383.01	1556.41	1305.57	1541.98	1491.38	1878.99	2139.03	1918.67	1438177_x_at	Entpd4	24.9779	22.4619	20	599.749	554.562	138.917	158.653	578.654	564.213	699.051	597.18	202.864	235.394	238.073	106.361	209.801	334.154	396.441
226594_at	ENTPD5	246.366	238.766	235.72	235.056	257.083	251.231	158.234	185.63	163.593	202.132	213.126	158.76	209.415	216.293	234.625	136.729	107.956	152.446	141.539	163.495	160.934	121.536	109.314	131.434	50	50	50	1417382_at	Entpd5	64.504	107.383	54.7572	28.9636	33.538	140.166	147.589	46.9416	49.523	138.387	106.649	225.094	186.386	369.565	218.839	232.68	115.1	116.062
201704_at	ENTPD6	268.39	263.136	294.569	334.014	362.279	354.385	537.951	480.16	512.943	279.658	244.868	254.854	736.654	615.08	723.27	766.245	1097.18	948.224	838.189	1046.14	1088.46	346.818	352.554	396.438	50	50	50	1460433_at	Entpd6	37.9689	40.284	34.7677	60.2652	52.9709	114.458	93.2245	98.6234	125.903	190.421	175.655	149.18	155.228	163.358	115.948	75.9434	76.9397	72.4351
231776_at	EOMES	3562.91	3951	3734.99	3319.25	3294.09	3127.49	1310.57	1346.11	1342	382.154	367.509	352.614	50	50	50	50	50	50	50	50	50	107.276	101.408	99.9469	109.469	131.398	101.006	1435172_at	Eomes	20	32.7434	20	20	20	20	20	20	20	5079.3	4428.73	1137.16	984.729	147.456	283.597	20	20	20
212375_at	EP400	574.098	580.307	582.622	555.602	570.116	503.183	677.678	675.381	620.605	700.489	648.687	667.455	489.152	491.625	546.765	350.854	331.511	449.261	221.107	281.212	249.914	355.475	346.21	367.972	71.5331	137.872	67.2495	1447349_s_at	Ep400	295.528	296.779	214.631	1089.33	1136.12	894.68	688.865	915.492	859.39	1331.77	1426.67	685.116	657.426	1435.91	728.198	1032.21	1270.75	1357.63
200878_at	EPAS1	137.912	154.437	140.035	112.619	81.5412	95.2768	67.5771	69.1972	95.4712	145.333	147.108	151.215	188.071	212.237	50	50	50	50	50	50	50	73.3095	98.0706	116.866	121.752	143.595	130.828	1435436_at	Epas1	27.5655	31.3979	21.7747	26.3944	20	20	20	20	20	50.9834	49.325	23.8383	23.2463	218.347	174.744	20	22.8536	20
203499_at	EPHA2	50	50	50	50	50	50	50	50	50	78.6819	73.2577	57.4764	1959.86	1986.29	1643.07	50	50	50	50	51.9707	228.855	50	50	50	50	50	50	1421151_a_at	Epha2	20	20	20	183.769	285.921	20	20	20	20	20	20	20	20	20	20	20	20	20
202609_at	EPS8	74.2026	68.7736	78.6657	50	50	50	50	50	50	247.747	254.504	229.819	50	50	50	336.535	186.027	145.453	50	85.7685	50	51.5992	76.8684	79.6066	50	50	50	1422824_s_at	Eps8	80.0924	76.3941	52.6491	29.0411	32.9259	943.572	974.303	1141.2	1076.6	20	20	20	20	20	20	62.2809	46.3643	40.4757
218778_x_at	EPS8L1	76.8432	57.0997	60.5377	78.7541	61.2403	83.8678	85.34	67.7184	75.2937	69.5649	94.3877	89.2608	80.3192	92.2287	93.2161	58.552	109.974	75.3441	97.959	73.7184	76.518	121.822	58.2207	76.4238	152.452	100.167	161.205	1431821_a_at	Eps8l1	51.2397	41.3255	61.7333	47.7719	59.2826	45.9555	47.5873	57.8536	99.6698	106.826	167.059	93.6603	111.864	32.6049	21.9544	87.7879	52.2262	130.017
227609_at	EPSTI1	644.432	655.616	635.7	488.096	533.445	523.548	637.82	677.036	731.115	985.02	916.575	881.563	243.174	127.808	183.619	1583.63	1263.82	1483.32	1312.61	881.972	977.104	1075.33	1195	1174.92	291.686	268.603	253.206	1452087_at	Epsti1	1467.72	1652.16	1370.06	1451.79	1759.18	2003.13	1948.12	2199.41	2268.73	2645.88	2978.96	2947.63	2771.89	1506.85	1210.91	1070.76	341.108	301.25
219672_at	ERAF	50	50	50	50	50	50	50	50	50	50	50	50	50	50	50	50	50	50	50	50	50	50	50	50	261.157	308.598	247.234	1449077_at	Eraf	114.812	122.277	93.4002	20	20	20	20.0563	20	20	20	20	61.2714	20	409.417	194.472	23.6849	118.603	20
203720_s_at	ERCC1	253.179	272.497	318.306	238.229	222.758	149.77	225.977	189.415	174.504	427.399	296.942	400.532	1904.51	1607.72	1886.87	888.313	872.658	1089.68	651.362	596.871	686.523	276.861	437.474	529.896	50	52.3585	50	1417328_at	Ercc1	91.1993	108.722	149.992	162.127	83.3788	131.046	120.983	116.018	121.398	135.993	131.815	441.69	427.116	331.29	259.633	198.982	136.86	152.89
202414_at	ERCC5	2047.27	2012.84	2078.34	2074.09	2046.21	1914.56	1702.92	1776.34	1764.61	1452.41	1469.43	1323.44	1155.57	982.078	1218.51	856.664	978.405	1002.48	794.933	750.218	774.387	918.561	962.353	1005.16	451.365	422.086	419.841	1450935_at	Ercc5	27.9905	20	20	298.543	323.785	144.447	176.236	227.587	211.652	146.29	140.201	109.897	107.271	215.43	123.182	108.378	153.791	143.694
216032_s_at	ERGIC3	481.518	446.685	485.026	624.241	617.106	571.905	941.848	846.07	972.579	736.497	694.434	653.647	1753.31	1573.7	2079.7	1215.73	1876.68	1551.82	1008.07	1219.89	1457.12	572.538	513.81	585.967	119.611	166.072	150.995	1451017_at	Ergic3	176.707	187.081	147.937	1184.89	697.928	602.717	586.875	498.303	506.164	621.243	796.133	183.433	311.281	317.22	316.001	610.979	375.638	395.124
235745_at	ERN1	383.428	453.33	432.009	355.602	378.379	374.659	334.381	307.688	329.986	173.59	174.489	163.881	1601.9	1819.64	1552.1	228.628	208.213	182.966	220.405	195.736	215.938	133.769	160.352	163.374	219.609	237.382	193.404	1437119_at	Ern1	338.008	336.751	253.383	1493.84	1559.37	892.595	923.011	669.135	806.939	1134.71	994.938	70.841	60.0266	110.913	381.367	129.094	123.743	109.492
231944_at	ERO1LB	370.258	391.767	359.993	332.967	325.876	338.843	197.14	199.884	236.192	221.724	298.563	248.494	1087.07	1208.14	978.769	196.645	234.547	270.123	220.744	202.464	235.652	149.347	142.551	137.968	168.285	242.611	209.176	1434714_at	Ero1lb	391.4	336.824	316.172	1392.93	1347.43	1670.58	1589.94	806.465	881.2	372.598	371.514	110.063	123.805	330.681	160.212	2536.42	2522.82	2891.47
201216_at	ERP29	2732.37	2979.29	2918.5	3653.36	3361.28	3300.96	3348.62	3667.61	3647.67	3866.33	3853.17	4183.96	6769.81	6280.8	7073.28	4642.17	5450.25	4419.9	3622.75	3686.51	4372.7	3697.41	3978.68	4028.36	551.296	515.049	387.651	1453634_a_at	Erp29	396.293	350.798	387.508	1836.37	1622.23	2018.98	1891.51	1540.86	1700.76	296.629	366.677	253.08	397.077	727.084	544.873	1503.08	1217.61	1420.95
224657_at	ERRFI1	188.481	178.011	170.579	118.135	117.486	133.728	98.0597	88.3919	94.84	95.7406	76.2339	82.2062	58.044	71.7675	73.7772	55.6724	61.445	67.3088	59.1415	70.8647	66.0518	55.3101	90.8854	91.6819	50	50	50	1416129_at	Errfi1	104.561	112.932	90.8293	23.1049	20	371.984	294.837	324.628	324.341	466.916	459.784	105.453	87.605	135.793	108.55	31.0434	49.0851	43.7322
215096_s_at	ESD	1021.94	1020.32	973.743	1798.17	1633.74	1818.93	1708.46	1596.01	1674.19	2155.65	2018.63	2007.54	2025.84	2128.23	2163.1	2058.67	2335.17	2404.56	2079.22	1731.3	2009.36	2783.97	3002.18	2975.27	191.209	250.3	218.797	1417825_at	Esd	9247.17	9170.07	8618.54	2944.24	2559.85	2484.85	2515.36	2289.86	2553.41	1819.9	2478.45	1292.55	1327.3	1703.79	1453.88	1952.3	1539.33	1650.39
201574_at	ETF1	1245.01	1335.22	1412.19	1114.54	1173.8	1092.48	976.125	865.049	924.439	1278.29	1355.92	1422.18	1949.46	1751.37	1465.9	2589.61	2177.49	1964.46	2014.5	1863.65	1998.53	1398.93	1709.51	1521.94	1056.47	1186.29	1000.13	1424013_at	Etf1	1289.2	1186.3	1023.53	450.55	605.164	526.392	445.58	484.734	592.71	340.215	346.281	359.582	555.533	424.133	1087.78	429.179	653.392	597.691
204034_at	ETHE1	445.021	488.704	421.277	489.597	472.742	406.1	539.603	570.302	546.355	267.484	243.294	271.097	314.174	288.139	395.82	1111.71	1761.26	1503.26	405.489	398.675	600.951	551.681	700.722	615.308	55.7883	65.0929	52.8513	1417203_at	Ethe1	145.601	141.104	118.055	64.6177	65.8072	37.3489	40.7799	41.8429	48.1567	67.8217	63.7339	27.5887	26.6793	93.0458	62.8595	72.2008	47.6704	41.0102
224833_at	ETS1	9666.21	8884.65	9337.82	8617.1	8702.46	8779.95	8559.12	8231.27	8492.24	7110.13	6939.48	6817.84	3386.04	3649.14	4536.75	226.426	189.139	147.678	294.733	261.3	547.762	1107.33	1152.89	1154.4	1205.94	1256.51	1111.13	1426725_s_at	Ets1	1115.36	1105.47	1169.54	1180.33	1350.22	20	20	77.8833	78.2096	3507.11	3101.72	3790.36	3191.27	3633.29	3610.36	3073.48	3507.31	3161.08
201328_at	ETS2	192.616	188.427	151.976	192.582	173.383	204.84	178.688	177.752	191.215	348.879	323.335	301.97	212.697	259.05	216.359	1411.8	875.7	1767.86	136.415	191.197	242.889	436.371	539.652	551.903	820.27	899.972	687.577	1416268_at	Ets2	3071.74	3326.32	2985.77	37.2429	20	20.6443	20	44.5344	50.8974	104.735	128.459	189.969	206.231	1060.4	356.225	423.889	1315.61	1129.06
1552423_at	ETV3	66.6531	75.4633	62.4807	50	50	50	50	50	50	50	53.171	50	455.047	391.172	205.922	690.517	401.192	507.42	596.129	504.661	388.062	50	62.618	50	50	63.9874	51.3566	1418635_at	Etv3	574.447	566.634	476.666	113.268	127.254	604.929	514.816	943.313	560.589	405.065	281.558	150.712	137.139	385.311	170.307	376.785	490.913	423.696
225764_at	ETV6	496.908	502.322	572.147	364.158	405.863	345.486	591.916	598.565	638.583	966.418	868.335	928.277	1718.18	1752.06	1707.45	2105.21	2387.42	2023.97	2279.86	2401.27	2614.98	1096.14	1154.37	1177.25	885.8	1057.92	869.992	1434880_at	Etv6	222.883	229.019	158.94	1255.66	1412.27	1356.82	1179.23	1804.64	1597.55	318.705	363.969	152.794	171.852	276.88	360.032	117.571	220.786	221.427
203780_at	EVA1	50	50	50	50	50	50	50	50	50	50	50	50	50	50	50	305.029	190.785	267.119	92.1623	78.4525	71.1606	178.517	166.123	272.662	299.156	353.406	286.28	1416236_a_at	Eva1	20	20	20	20	20	238.429	212.148	49.2217	22.2372	20	20	20	20	20	20	20	132.342	99.4984
204774_at	EVI2A	2865.25	2801.07	2847.25	3541.8	3304.06	3192.43	2800.92	2993.83	3183.69	2942.05	2927.65	3057.94	725.834	881.015	935.399	2069.22	2240.75	2459.97	3889.38	3276.67	2847.2	5970.04	6276.32	6494.89	7824.79	7116.79	6155.26	1450241_a_at	Evi2a	797.17	725.651	696.314	3697.06	3464.72	2241.71	2112.23	3218.59	3232.81	148.882	182.568	146.508	189.704	212	235.819	860.811	391.91	209.311
211742_s_at	EVI2B	3145.27	2984.21	2933.28	3286.66	3312.98	3550.84	3279.22	3376.77	3468.67	6141.92	6248.76	6133.35	2465.67	2924.51	2643.56	3476.17	4182.24	3588.71	4792.67	4940.9	4088.68	7536.15	7418.47	7482.57	10029.1	9002.49	8034.46	1426505_at	Evi2b	1094.42	1121.02	1117.16	415.712	488.847	3030.93	2412.81	2223.72	2670.48	614.058	731.044	489.901	516.839	534.316	376.076	1185.7	525.68	454.662
209717_at	EVI5	154.82	164.432	157.929	50	50	50	77.1218	83.4264	82.1864	600.649	534.387	550.148	336.076	370.485	330.911	540.606	695.056	853.19	232.516	210.221	319.751	1135.91	1261.3	1223.35	587.991	657.361	565.764	1417513_at	Evi5	122.857	123.291	82.8993	1214.61	1369.14	106.653	131.149	310.408	259.086	20	20	20	20	49.0333	93.4297	209.065	305.065	212.796
218363_at	EXDL2	252.408	252.598	246.805	255.368	233.346	289.595	197.542	185.199	247.373	274.358	217.85	172.382	97.5276	111.587	116.034	55.1821	72.6773	94.5179	132.748	107.474	109.797	263.903	173.426	166.97	142.12	189.647	200.355	1445208_at	Exdl2	1243.8	1340.84	1763.47	20	20	56.8819	52.3375	99.7532	82.3272	20	20	20	20	20	20	20	20	20
226259_at	EXOC6	356.62	339.905	332.187	260.597	238.581	292.129	224.712	211.528	262.613	532.386	558.01	476.717	505.872	490.321	444.201	346.061	283.69	305.217	387.557	346.005	326.491	301.216	294.091	270.698	507.878	591.655	540.448	1460576_at	Exoc6	95.3363	92.693	66.3114	594.444	650.745	576.281	627.89	951.143	1003.03	726.355	700.822	157.62	150.735	307.954	336.301	322.025	305.186	390.571
209527_at	EXOSC2	214.538	229.531	250.262	229.892	297.491	231.989	299.445	268.363	252.957	234.669	210.727	208.183	176.295	178.022	193.544	177.861	153.273	160.19	197.835	169.859	171.252	101.104	114.956	146.366	50	50	50	1426630_at	Exosc2	72.2653	64.5781	62.7577	97.6966	87.9556	130.701	131.085	104.646	108.089	87.7613	84.6004	87.528	143.215	287.096	511.801	206.384	193.483	157.942
218481_at	EXOSC5	130.384	100.286	117.063	145.229	133.674	157.254	135.463	114.508	147.655	168.096	179.428	177.859	570.509	523.484	617.665	472.035	662.706	672.788	484.556	469.117	637.451	112.992	116.779	189.926	50	50	50	1417167_at	Exosc5	249.612	298.36	252.759	866.627	769.993	829.128	923.46	1095.87	1254.17	460.54	489.121	627.726	1089.48	437.34	416.59	607.949	401.677	586.981
212627_s_at	EXOSC7	670.481	820.578	781.712	752.966	702.547	679.535	683.715	597.333	682.045	747.389	636.798	679.11	977.834	819.939	898.464	1156.8	1409.97	1293.89	929.109	1027.39	1169.65	345.89	391.839	405.148	50	50	50	1448365_at	Exosc7	182.305	174.787	171.117	375.931	385.403	468.241	457.674	498.282	481.652	601.532	775.233	468.582	648.548	1338.73	1282.16	871.804	713.742	567.166
232174_at	EXT1	441.438	431.323	381.728	344.389	387.542	338.487	258.929	265.705	290.034	442.553	431.121	386.705	1604.19	1613.26	1582.51	99.1805	121.588	196.182	62.6008	73.0228	311.459	575.367	595.61	700.667	445.493	622.212	632.378	1456655_at	Ext1	162.185	131.579	120.698	114.201	189.005	598.217	353.881	325.583	282.769	20	60.7602	162.644	424.105	124.223	54.5668	77.7535	188.645	194.588
202012_s_at	EXT2	518.397	564.198	583.118	312.709	372.499	325.608	379.205	347.649	377.691	280.34	270.746	272.485	339.418	257.044	314.882	416.837	452.123	542.839	374.3	393.526	442.062	220.412	241.146	220.434	50.8053	61.0692	60.2084	1460170_at	Ext2	76.3644	70.2092	71.9984	364.787	246.268	203.694	202.974	189.436	172.819	181.941	221.29	91.8741	187.016	206.733	141.967	144.063	93.3924	89.1329
209537_at	EXTL2	215.408	228.738	236.44	169.68	196.628	161.576	79.6522	88.0497	62.064	142.937	156.805	130.296	378.831	215.042	330.266	86.0006	108.28	142.121	103.535	60.4602	70.0242	70.4192	82.3254	81.1039	50	50	50	1422538_at	Extl2	43.6905	36.5595	29.3864	120.063	124.473	112.589	165.382	67.1924	73.678	111.989	93.4876	83.9277	90.7693	54.6262	55.0985	36.1869	41.5258	40.4772
209202_s_at	EXTL3	293.734	228.388	301.148	114.873	127.697	152.215	115.885	121.687	152.091	145.305	166.667	122.807	189.888	120.091	166.428	176.415	203.04	192.948	114.772	131.404	133.599	184.289	145.939	180.016	326.427	317.486	273.011	1434703_at	Extl3	52.6105	53.2581	60.1434	240.053	177.879	492.987	458.928	203.929	199.737	284.109	356.627	901.771	787.722	319.844	239.484	460.2	244.552	305.449
1552314_a_at	EYA3	127.424	107.987	135.776	64.0712	85.932	68.4413	59.6828	54.6289	50	69.6682	77.0756	76.2134	109.56	106.4	91.6119	94.3732	99.3318	102.129	55.9367	60.9776	59.5695	50	50	50	50	50	50	1420933_a_at	Eya3	934.805	905.632	938.963	96.242	94.0388	193.059	173.168	163.286	151.71	103.303	76.6884	102.335	104.33	120.914	128.883	83.1563	59.0575	66.4882
203358_s_at	EZH2	326.593	276.685	320.359	229.472	258.861	246.202	279.97	243.521	293.28	316.486	240.167	246.438	169.883	191.965	198.841	281.458	299.893	388.378	375.654	374.977	367.345	115.362	106.887	113.353	50	50	50	1416544_at	Ezh2	148.403	154.186	133.335	472.516	503.341	1039.74	934.281	995.776	1008.28	504.93	653.801	320.15	226.155	322.744	980.292	270.435	357.398	390.338
203305_at	F13A1	164.467	126.937	151.454	180.781	166.342	207.435	268.619	215.96	276.313	678.377	661.965	592.125	570.358	986.032	1061.2	1182.47	2124.07	1832.86	104.058	160.177	78.9816	10106.2	10151.9	10809.5	502.572	442.955	420.787	1448929_at	F13a1	834.959	784.704	714.383	20	20	20	20	20	20	20	20	20	20	51.2973	48.1904	20	20	20
1569642_at	F2R	283.854	278.359	312.814	135.544	170.143	142.923	140.066	118.258	99.7072	103.102	89.4184	67.7012	50.9585	50	50	106.64	87.3839	87.2596	65.7144	66.2864	85.9296	140.581	170.429	160.079	120.848	151.373	114.212	1437308_s_at	F2r	98.5119	96.1156	77.7804	50.6118	20	40.1549	31.4794	20	20	5252.46	4466.69	2821.18	2614.1	1804.23	3160.67	20	20	20
213506_at	F2RL1	50	50	50	61.643	50	50	85.7034	94.1425	100.159	86.6692	70.4325	81.4961	50	50	50	50	57.073	50	83.7032	89.9292	89.3163	263.538	262.4	261.728	3223.3	3575.5	3011.14	1448931_at	F2rl1	20	20	20	20	20	20	20	20	20	49.4778	52.8837	701.729	606.171	114.833	43.1801	20	20	20
204714_s_at	F5	50	89.3679	51.1122	147.624	150.731	124.552	445.835	426.348	414.472	210.845	188.622	181.457	50	50	50	50	50	50	50	50	50	1185.6	1474.07	1516.14	2202.62	2466.19	2271.12	1449269_at	F5	418.715	468.242	347.689	32.502	28.4253	20	20	20	20	20	20	20	20	20	20	20	20	37.7799
207300_s_at	F7	53.5916	50	60.2387	50	55.8647	66.5642	50	68.3453	55.8877	50	58.3648	50	122.84	122.566	100.256	98.944	99.2373	77.207	68.423	93.9417	109.52	76.8985	50	61.8893	67.5055	77.278	110.223	1419321_at	F7	224.659	205.323	184.694	20	20	20	20	20	20	20	20	20	20	20	20	20	20	20.2786
204231_s_at	FAAH	50.9451	50	59.4869	50	50	50	68.8622	71.9364	68.5004	53.9292	60.7937	60.2678	273.916	193.171	166.895	138.558	145.654	108.741	143.925	169.674	109.934	87.5346	107.112	87.6602	50	50	50	1434091_at	Faah	20	20	20	20	20	20	20	20	20	85.0262	57.0339	228.981	203.834	552.484	251.093	47.8676	41.8357	39.1309
208964_s_at	FADS1	290.703	299.279	303.007	112.164	118.961	123.935	83.611	75.5042	95.695	166.805	188.154	138.977	414.614	373.488	261.851	798.272	764.858	742.167	604.595	684.276	685.747	489.731	502.992	510.741	77.6347	50	55.6672	1423680_at	Fads1	82.8292	72.5059	55.9306	228.779	226.882	228.142	210.467	46.6961	50.7208	41.7675	20	27.4359	30.471	121.164	97.5526	20	20	20
202218_s_at	FADS2	168.045	216.26	156.024	50	57.7591	50	50	50	50	61.7468	72.5803	59.7636	261.56	142.396	145.197	258.942	460.892	322.213	309.422	353.519	390.603	51.1173	70.1009	63.4541	50	50	50	1419031_at	Fads2	20	20	20	417.053	308.813	24.3958	23.5378	20	20	26.2476	21.7028	20	20	23.5217	28.065	20	20	20
204257_at	FADS3	93.6276	73.7228	103.653	74.1849	74.6744	82.3121	84.7381	86.4384	74.504	180.9	247.601	234.96	50	50	50	67.5783	65.0185	60.7224	57.2567	56.4698	50.4883	50	50	59.2897	69.7737	107.631	75.922	1418773_at	Fads3	20	20	20	924.095	625.31	20	20	20	20	20	20	20	20	20	20	20	20	20
221601_s_at	FAIM3	2617.84	2731.42	2752.03	3466.1	3839.23	3310.58	3373.24	3680.71	3451.37	4879.95	4614.72	4789.55	165.693	161.829	152.371	120.575	83.8875	90.6767	50	50	93.5158	156.445	164.415	151.662	406.5	561.081	454.18	1429889_at	Faim3	1606.7	1623	1504.47	35.6689	24.8288	20	20	20	20	20	20	32.446	20	77.5093	40.6613	5057.46	5112.82	5325.19
203805_s_at	FANCA	133.863	111.074	104.331	92.1297	97.4324	57.2256	71.6543	71.8984	50	106.237	96.504	105.086	50	50	50	66.9218	61.7684	128.981	86.4934	91.6926	59.2466	69.6993	59.644	79.0534	166.402	191.683	174.122	1418856_a_at	Fanca	51.6939	52.9213	48.0292	27.6488	22.6376	461.391	415.557	86.611	81.9066	43.5933	42.33	37.4188	31.3431	27.8108	59.6306	233.671	79.1958	120.876
218397_at	FANCL	350.99	385.253	394.383	338.342	374.685	348.326	311.519	236.156	239.097	806.644	790.289	764.94	704.003	580.342	740.006	413.447	438.285	547.209	481.236	508.594	449.686	194.929	217.033	187.918	50	50	50	1423624_at	Fancl	136.673	122.735	127.016	167.083	169.868	492.572	468.529	361.238	370.92	169.588	190.445	130.335	154.482	262.255	263.434	201.738	174.105	184.201
242932_at	FARP2	167.946	172.193	176.169	131.183	122.444	127.508	131.438	130.089	142.484	428.168	554.754	511.844	756.783	1022.4	696.268	460.539	391.561	381.671	612.342	633.726	769.804	80.4764	86.8458	150.134	50	50	50	1435985_at	Farp2	42.0642	43.8339	37.3803	44.9032	47.7708	392.581	331.975	41.2154	49.1369	45.4142	41.2572	26.4143	21.1049	62.9055	155.85	20	24.3954	24.8877
204282_s_at	FARS2	384.126	394.331	404.662	425.189	397.997	382.289	334.576	336.11	348.864	430.377	405.387	426.052	260.584	272.505	395.108	433.097	498.691	610.561	1400.78	1271.75	1268.77	411.175	448.143	419.786	212.207	79.4207	60.1888	1431354_a_at	Fars2	59.9679	55.1729	35.5972	295.781	190.775	182.541	196.836	160.517	183.78	96.4531	131.624	66.9497	138.05	129.278	116.095	136.46	70.552	96.2201
223035_s_at	FARSLB	648.9	661.124	669.393	848.104	916.2	826.793	747.681	766.641	799.944	798.996	859.167	876.163	958.121	792.73	1065.52	1021.67	1230.29	1136.2	1081.74	920.339	1244.53	462.378	451.389	485.958	71.2505	71.4051	86.9496	1423709_s_at	Farslb	242.087	210.376	201.331	587.974	491.794	899.219	889.8	806.507	921.264	580.921	534.418	544.408	651.643	1534.84	1362.42	1097.31	880.211	946.249
204780_s_at	FAS	556.365	491.231	561.357	836.709	728.338	802.457	956.396	956.907	959.565	572.508	545.205	539.176	207.21	174.965	205.655	159.622	168.009	236.99	50.7322	50	50	424.227	450.487	432.595	3447.26	3277.11	3148.74	1460251_at	Fas	831.265	910.156	780.514	20	20	36.5767	35.8267	24.4446	35.4385	20	20	74.5747	120.132	108.094	122.774	31.8875	20.8402	23.5796
1555288_s_at	FBF1	226.738	204.685	240	167.535	126.146	172.825	140.007	159.315	150.2	126.923	115.074	94.8113	109.599	115.111	135.218	79.7576	75.486	88.887	84.6893	84.8231	116.398	156.268	106.413	142.082	206.357	165.509	170.994	1425979_a_at	Fbf1	54.9333	56.4468	41.7694	89.3455	146.85	154.049	133.305	114.858	121.958	170.333	131.912	51.0101	33.6142	214.616	90.0175	106.869	181.126	245.17
220127_s_at	FBXL12	359.179	371.077	432.314	546.367	497.075	404.832	529.025	460.61	545.602	412.254	390.8	351.986	664.667	689.571	806.006	728.636	845.33	665.13	552.343	636.804	660.648	349.312	406.155	385.393	367.678	376.129	320.146	1448420_a_at	Fbxl12	141.954	132.535	107.035	317.414	239.021	182.665	196.347	269.848	267.015	454.246	495.101	393.752	409.903	463.071	173.627	603.953	720.132	740.745
213145_at	FBXL14	801.815	777.804	740.211	737.421	874.028	1068.67	780.105	647.338	682.882	559.831	585.212	488.221	731.375	621.424	527.205	469.22	502.905	463.286	363.608	467.556	344.05	530.465	431.565	415.896	132.567	196.203	128.266	1417407_at	Fbxl14	129.333	137.984	120.068	424.803	457.238	387.916	403.107	256.389	291.333	835.88	780.564	550.527	490.087	410.283	347.821	344.454	407.003	339.761
227203_at	FBXL17	458	468.993	473.009	397.1	428.244	421.874	284.305	253.384	214.492	286.964	204.7	278.518	161.564	241.219	152.662	138.516	157.607	190.85	283.698	154.886	190.851	165.055	173.595	132.974	58.1316	50	50	1452860_at	Fbxl17	65.8096	80.9376	58.0875	331.748	283.841	392.489	366.859	328.358	365.837	428.722	511.82	186.107	179.305	325.543	209.207	173.997	94.0332	122.793
225132_at	FBXL3	2266.76	2208.7	2091.52	2295.07	2333.27	2373.89	2123.24	2259.67	2394.94	2746.63	2945.79	2818.59	1409.98	1463.88	1464.88	1113.9	1296.1	1240.88	1118.78	1125.45	1128.68	2515.35	2428.26	2399.02	3639.96	3575.49	3356.6	1454635_at	Fbxl3	857.285	889.163	752.627	141.66	150.037	124.83	106.63	154.006	168.664	126.812	212.273	218.592	164.862	452.4	233.613	207.72	432.72	348.412
209004_s_at	FBXL5	2669.83	2549.54	2552.78	2362.04	2450.89	2487.07	2393.28	2495.85	2563.56	2819.64	2865.53	2666.4	1445.65	1691.29	1504.93	2492.89	3191.41	2623.82	1619.21	1732.12	1880.49	5064.92	5278.76	5551.32	5791.09	5739.5	5217.36	1433441_at	Fbxl5	963.386	882.872	896.504	533.681	656.711	387.243	437.967	419.947	426.749	254.388	256.8	567.637	511.855	355.569	578.392	554.438	432.606	491.777
225591_at	FBXO25	618.727	575.673	598.258	465.131	608.063	524.478	555.748	502.163	477.07	523.874	494.816	496.619	447.866	461.361	363.437	584.091	690.106	582.551	576.269	624.399	679.324	273.709	228.348	293.777	50	75.8778	50.0593	1417535_at	Fbxo25	52.866	54.1041	44.6237	111.893	103.973	133.456	165.668	139.515	139.568	265.872	206.13	141.982	112.218	277.23	209.133	128	128.002	150.526
202271_at	FBXO28	656.706	647.533	618.483	838.632	860.157	828.498	724.473	638.453	751.966	746.388	833.88	759.984	298.006	320.946	309.799	384.903	402.898	442.526	363.621	303.44	363.59	399.822	459.453	441.484	425.506	394.886	341.228	1437348_at	Fbxo28	281.333	248.762	266.158	148.053	188.6	145.138	153.227	194.215	175.698	290.062	321.577	180.131	196.861	349.524	302.826	132.131	106.167	92.7813
226541_at	FBXO30	364.016	436.58	441.439	447.53	538.579	430.501	329.46	320.492	329.563	525.487	495.708	492.882	104.223	135.012	111.849	175.078	187.478	205.283	233.062	209.12	174.498	366.809	462.143	418.853	553.258	514.049	476.993	1453137_at	Fbxo30	292.786	275.588	243.33	20.812	33.8699	55.3408	44.7206	53.835	29.0234	29.7809	75.3391	26.6954	27.0932	45.9254	57.4216	30.7702	43.9107	44.5491
224162_s_at	FBXO31	230.976	309.346	308.76	280.665	318.385	256.71	333.977	281.569	329.372	155.251	166.8	167.98	314.927	341.96	305.549	139.717	121.772	75.6956	227.312	310.321	250.321	50	50	57.2099	50	50	50	1417969_at	Fbxo31	40.6801	35.8239	38.4364	76.0409	63.323	61.219	63.8152	62.3437	68.9301	79.0085	96.1075	113.501	152.458	55.0616	58.7222	80.6334	67.0514	71.0703
225803_at	FBXO32	416.088	473.348	449.731	457.189	422.83	428.705	346.655	380.916	417.662	123.403	130.624	118.845	58.9137	50	59.5436	50	50	50	50	50	50	53.0883	69.9231	50.9742	50	50	50	1448747_at	Fbxo32	35.403	40.0623	30.4046	120.493	97.3465	51.7949	66.0229	91.4934	80.7688	283.158	285.435	109.993	167.894	62.6254	34.0342	103.771	230.535	132.297
223493_at	FBXO4	372.423	311.992	388.171	346.41	380.593	386.98	359.966	360.615	331.557	387.366	406.121	308.313	454.076	490.242	419.553	344.288	293.906	380.227	381.429	355.706	330.447	137.918	125.963	115.096	50	50	50	1427121_at	Fbxo4	181.826	181.283	166.633	93.951	64.6842	229.277	213.043	20	24.4832	166.158	202.421	38.7219	57.1397	190.548	96.8832	194.112	372.332	360.417
225099_at	FBXO45	372.693	432.031	368.087	266.038	262.393	353.292	348.603	254.081	309.795	355.363	372.767	304.06	410.44	384.996	293.786	472.611	402.338	546.664	550.025	552.901	496.501	258.835	193.092	284.261	56.0016	77.4258	76.623	1452895_at	Fbxo45	112.774	101.989	85.8231	149.097	154.647	293.337	318.729	405.265	411.662	209.325	207.246	226.998	183.493	243.238	252.066	199.201	272.857	310.567
218875_s_at	FBXO5	224.456	265.659	253.684	225.624	257.197	240.186	214.767	176.819	226.552	282.441	261.528	216.958	176.707	168.401	208.786	177.735	139.857	171	142.128	146.32	189.47	78.7478	90.2394	104.528	50	50	50	1429499_at	Fbxo5	128.101	127.986	141.032	191.313	175.774	354.714	418.911	384.129	425.659	517.67	546.47	236.355	217.352	484.494	674.995	476.162	489.282	527.923
1554806_a_at	FBXO8	589.026	590.151	617.975	615.227	701.667	546.427	544.018	558.041	699.988	543.297	610.797	555.007	120.679	181.192	144.642	65.2883	103.089	86.3062	92.5013	69.952	95.0145	375.439	397.62	428.504	374.261	394.091	371.337	1418510_s_at	Fbxo8	57.0277	68.6555	59.2221	354.43	401.925	185.059	161.48	238.994	257.943	296.943	400.972	178.392	197.695	233.283	205.328	332.435	233.069	257.892
221519_at	FBXW4	593.084	550.339	589.951	563.288	623.682	580.449	515.852	590.438	519.851	395.926	363.182	442.716	692.727	620.322	599.165	282.355	316.899	357.384	325.527	346.106	345.503	202.91	193.346	200.449	106.725	124.49	126.426	1417226_at	Fbxw4	66.8215	63.7789	60.9973	203.44	186.613	112.989	84.3671	173.958	209.433	159.167	164.492	121.87	119.959	269.797	139.748	94.5836	108.597	127.641
204232_at	FCER1G	2244.69	2168.3	2258.95	401.73	390.054	369.009	831.06	865.721	944.105	2849.74	2697.08	2858.07	5664.92	4940.57	4670.13	4180.78	5465.21	3957.72	1283.22	1590.91	2683.09	4817.58	5552.92	5529.95	2105.64	2042.71	2028.3	1418340_at	Fcer1g	5939.03	6061.48	5603.99	3356.36	3144.39	242.802	327.688	3286.85	3604.85	4081.12	4235.93	20.5328	20	53.906	196.056	40.5368	20	24.1612
210889_s_at	FCGR2B	65.9662	67.7745	62.6782	56.6948	67.7907	50	53.6042	50	54.1001	1001.44	993.814	1004.15	50	50	50	500.164	798.2	400.631	50	50	54.9131	108.118	102.183	125.918	594.988	723.851	564.113	1435477_s_at	Fcgr2b	1347.04	1381.88	1242.66	277.496	218.487	830.695	731.487	413.878	607.281	348.35	329.829	20	20	20	20	1366.89	946.583	1148.3
218831_s_at	FCGRT	197.651	185.243	220.344	256.623	242.871	235.917	448.102	489.73	519.653	781.957	815.266	863.241	2600.54	1807.02	2080.35	3232.96	3658.76	3349.27	3184.85	3435.62	3552.84	2245.8	2648.61	2678.82	2936.19	2690.02	2082.89	1416978_at	Fcgrt	142.812	136.213	132.48	1082.88	771.838	1427.19	1384.31	588.9	707.96	28.4311	33.9541	194.34	287.226	79.8868	29.8713	318.606	77.7214	128.205
228220_at	FCHO2	373.341	387.563	386.419	164.494	196.288	157.93	92.969	132.664	128.531	273.098	268.353	268.429	122.07	108.767	108.882	121.568	97.9663	190.113	205.783	228.141	93.7676	578.175	627.134	624.568	2686.91	2787.13	2272.01	1437200_at	Fcho2	468.779	453.306	491.622	93.2616	104.53	62.9922	56.5664	112.684	106.133	61.0805	60.1554	129.106	100.432	88.2244	132.684	70.1694	131.003	101.316
226698_at	FCHSD1	200.047	177.427	216.165	137.163	160.269	142.141	127.857	119.166	122.157	125.633	120.907	102.071	83.6122	80.9495	62.2242	69.4642	80.9417	85.1441	105.778	103.421	88.9893	50	50	50	100.669	141.319	86.6306	1427155_at	Fchsd1	55.547	49.1798	49.2241	72.2365	99.6861	59.544	51.7011	60.7801	57.9974	192.521	151.298	30.7262	20.7378	69.8676	34.7399	39.517	88.4923	129.916
242563_at	FCHSD2	441.695	434.639	390.029	367.243	391.638	344.915	307.902	273.904	263.77	1750	1726.04	1576.49	4195.13	4228.59	3718.69	374.319	463.473	591.092	521.843	744.006	853.297	326.59	332.266	322.25	428.334	519.997	519.377	1434260_at	Fchsd2	319.214	328.094	258.456	377.018	441.837	1062.68	1132.8	658.233	751.415	481.954	478.068	407.714	360.447	822.579	471.839	2016.08	1458.6	1687.43
205283_at	FCMD	156.428	109.5	154.489	139.772	158.533	127.654	133.784	114.69	128.443	112.52	127.447	101.834	125.27	110.349	110.937	80.5698	73.9059	93.0521	77.9955	66.8848	50	75.8695	91.3326	89.3537	50	50	50	1435801_at	Fcmd	30.3724	35.5507	22.2135	111.306	117.639	78.5872	75.7304	60.9011	60.7519	62.6102	54.9667	29.481	25.3562	84.8117	98.9547	30.4384	30.0462	33.5932
243968_x_at	FCRL1	73.0688	61.588	59.6462	50	62.1835	60.0502	51.7492	50	83.6925	1681.58	1754.03	1703.89	50	50	50	50	50	50	50	50	50	50	50	50	76.2535	85.6277	58.4339	1425062_at	Fcrl1	395.77	380.089	382.107	20	20	251.09	284.682	652.134	765.178	20	20	20	20	43.7959	89.8516	2290.52	1186.81	1462.61
201275_at	FDPS	1551.81	1650.73	1685.72	1403.4	1272.08	1185.38	1161.03	1198.72	1234.32	1286.91	1177.65	1261.03	1592.89	1457.63	1459.62	1355.09	1781.17	1578.58	1312.2	1601.21	1811.24	838.504	967.117	1012.85	391.458	396.072	308.634	1423418_at	Fdps	815.224	720.25	804.776	814.406	436.498	278.957	279.552	130.456	128.044	20	25.1117	58.5476	76.4627	90.0105	112.634	89.1111	72.8592	103.231
203116_s_at	FECH	661.572	665.303	705.818	441.718	453.833	450.578	425.969	349.175	446.911	401.608	413.799	361.57	1035.06	898.9	941.245	578.232	688.46	678.439	702.097	851.76	801.881	458.23	463.851	501.894	424.523	453.737	489.431	1418699_s_at	Fech	477.401	457.717	454.902	189.322	164.001	362.554	377.191	223.72	257.079	235.876	218.966	214.677	184.858	557.726	323.134	274.261	218.633	179.556
213341_at	FEM1C	166.066	175.63	163.233	177.113	206.213	170.272	121.89	129.591	170.578	166.29	201.475	174.647	73.6345	99.5145	106.551	143.858	102.171	79.4809	123.094	139.572	116.002	166.325	139.185	158.183	294.684	321.488	308.356	1428890_at	Fem1c	1120.13	1078.09	962.044	297.559	222.378	401.179	540.627	636.751	758.826	475.733	377.927	366.199	211.632	302.139	238.148	280.859	453.441	399.972
205418_at	FES	169.638	141.17	171.742	50	50	56.3857	75.3255	64.1513	78.6123	180.886	151.083	139.453	619.678	370.926	592.431	925.303	1006.53	1242.29	715.122	824.678	732.344	507.449	497.796	583.618	412.724	427.572	427.858	1452410_a_at	Fes	363.852	366.949	348.95	1406.12	1186.89	1044.22	900.634	1572.36	1480.31	380.609	490.451	95.8134	66.0298	36.314	53.6368	187.197	59.4948	74.3281
215000_s_at	FEZ2	1161.07	1343.22	1150.37	768.252	796.849	747.287	778.461	700.87	764.464	1406.09	1518.49	1570.69	3595.52	2676.01	2690.49	1181.32	1330.02	1487.53	1424.21	1196.54	1392.23	2309.59	2560.26	2556.22	1030.08	1218.44	1039.04	1434348_at	Fez2	220.575	195.904	179.307	126.978	132.667	160.175	157.132	183.795	219.204	188.602	250.873	151.347	186.461	529.068	183.914	117.2	148.468	168.017
221345_at	FFAR2	50	50	50	50	50	50	50	50	50	50	50	50	50	50	50	50	50	50	50	50	50	50	50	50	1517.02	1642.43	2282.83	1425216_at	Ffar2	32.2234	35.4934	30.9141	38.4604	30.5389	1029.62	1004.2	4204.95	4378.74	20	21.3937	20	20	21.1029	63.4957	398.931	20	20
1553906_s_at	FGD2	847.692	792.975	930.36	440.622	454.673	371.678	965.605	902.58	937.91	4702.59	4461.72	5056.54	6437.39	6026.86	7053.41	7198.77	7482.42	8475.97	7602.54	8493.58	7586.42	4319.08	4632.39	4973.87	152.169	139.313	125.076	1419515_at	Fgd2	26.0423	38.6988	20	1201.91	811.398	2856.59	2679.12	1224.1	1331.88	20	20	20.8073	20.4552	20	20	1259.7	199.026	233.214
227948_at	FGD4	121.329	92.3136	82.945	50	51.8766	50	56.5065	68.6814	50	359.126	398.339	392.185	50	61.4341	50	578.372	594.258	659.615	182.754	224.06	274.97	702.134	821.591	917.777	650.245	645.509	739.078	1455337_at	Fgd4	253.884	244.18	225.627	20	20	20	20	20	21.8864	20	20	20	20	20	20	20	20	20
219901_at	FGD6	50	50	50	50	50	50	50	50	50	79.5651	68.0798	57.816	50	50	50	62.619	76.0738	72.4382	240.219	280.893	159.658	74.16	97.2883	101.599	50	50	50	1419322_at	Fgd6	29.0651	30.4013	20	20	20	211.056	212.682	20	20	20	20	20	20	22.9668	26.4474	39.0437	27.4974	40.8537
1568678_s_at	FGFR1OP	133.147	147.565	123.655	124.716	110.713	85.8398	127.255	112.127	148.547	151.562	168.366	149.085	571.788	365.827	500.528	234.506	233.52	293.159	350.455	354.994	310.405	94.6773	64.7939	85.2736	235.52	208.55	180.002	1428919_at	Fgfr1op	245.057	212.396	194.548	400.395	509.597	365.524	255.75	369.603	331.733	131.933	130.104	221.121	198.697	254.63	448.881	542.903	933.624	982.342
233898_s_at	FGFR1OP2	762.622	827.661	702.831	854.526	930.476	888.928	626.001	606.245	550.785	719.697	743.245	707.568	310.636	285.979	271.708	180.79	166.192	303.408	212.034	223.094	164.752	540.034	569.509	472.919	874.301	769.357	551.169	1423591_at	Fgfr1op2	813.694	778.738	719.191	2516.11	2711.43	1226.94	1158.88	1322.19	1360.97	1849.71	1722.81	1771.96	1363.96	900.799	1056.77	1599.36	1098.27	1047.39
204834_at	FGL2	1672.81	1682.7	1697.79	827.394	626.125	686.951	914.395	996.935	1013.88	2727.34	2658.58	2676.54	280.191	311.536	187.993	3704.98	3982	3705.42	5652.48	4598.73	5356.28	6974.87	7514.34	7741.14	9334.46	8152.76	7543.42	1421855_at	Fgl2	1916.84	2336.29	2139.27	22.7456	20	1138.11	1106.42	1133.48	1147.29	802.596	757.909	20	20	33.1075	102.76	27.7746	20	20
208438_s_at	FGR	3465.71	3399.3	3419.78	1369.55	1473.24	1313.99	952.98	918.401	1054.06	2994.21	2973.55	3094.87	329.76	240.031	123.099	3066.79	4234.54	3744.72	1567.83	1468.07	2027.87	5147.16	5227.85	5189	3333.25	3291.28	2962.09	1442804_at	Fgr	570.912	548.791	511.349	1898.91	1933	188.598	191.167	1733.96	1790.76	210.16	200.487	24.397	20	21.6548	25.7667	143.886	20	51.9438
218530_at	FHOD1	250.681	331.877	258.352	181.477	186.895	155.394	192.927	189.702	170.934	174.355	187.581	153.439	198.223	141.638	180.002	429.325	572.957	652.755	395.725	453.602	508.596	301.282	283.446	313.164	154.505	170.737	104.937	1435557_at	Fhod1	72.8322	69.0622	57.863	64.6016	81.1359	151.82	147.762	333.19	295.828	173.72	175.797	72.4347	55.3281	110.93	43.8746	74.209	92.7929	99.6349
222843_at	FIGNL1	234.6	243.023	216.001	252.178	271.414	265.9	231.277	203.933	202.233	299.071	273.649	272.725	136.855	147.708	141.795	145.881	63.4713	111.034	111.199	93.969	72.4081	68.8049	60.4799	67.3195	50	50	50	1422430_at	Fignl1	52.4153	41.6771	55.8845	44.3862	51.1112	583.398	658.799	378.198	450.162	146.584	157.846	110.815	56.9451	111.301	914.212	119.142	104.257	70.1354
206857_s_at	FKBP1B	147.285	154.761	162.682	125.665	130.823	112.659	65.2871	69.0148	77.8132	177.713	127.847	149.976	50	58.063	50	246.468	258.806	223.385	1829.34	1706.34	1790.3	775.082	911.701	1010.3	50	96.406	65.0688	1449429_at	Fkbp1b	32.281	39.5186	34.6099	52.6818	20	151.621	176.015	41.6268	53.4158	20	20	20	20	20	20	21.8951	20	20
203391_at	FKBP2	522.084	566.422	563.172	516.182	504.711	495.474	519.866	547.635	522.779	627.868	536.84	589.305	1944.41	1752.11	1807.2	583.952	710.359	824.481	761.798	767.556	864.014	332.271	384.264	433.383	50	57.4812	50	1450694_at	Fkbp2	348.822	348.836	351.166	1247.48	1309.46	1135.4	1209.6	438.134	504.734	494.387	406.533	180.684	183.009	275.443	353.045	669.032	277.554	306.118
200895_s_at	FKBP4	338.497	361.962	357.058	347.871	372.311	384.102	362.812	359.865	410.551	361.552	389.274	338.675	446.247	360.51	727.208	250.302	255.755	360.545	241.153	234.729	231.04	277.226	236.965	249.749	133.826	101.219	106.578	1416362_a_at	Fkbp4	395.745	371.248	357.81	351.469	283.547	444.315	402.068	232.811	224.106	147.962	172.95	411.014	323.438	582.763	941.32	525.581	418.418	349.019
224840_at	FKBP5	1822.9	1816.57	1633.39	3309.54	3354.28	3224.89	3713.69	3867.8	3752.04	1132.83	1122.67	1206.28	1558.04	1757.93	1623.01	3030.08	2515.17	1953.9	1595.44	1422.61	1758.26	2879.66	3203.27	3109.68	1251.21	1340.03	1369.72	1416125_at	Fkbp5	127.277	108.063	101.89	216.013	184.571	147.107	129.788	211.441	230.873	300.979	393.697	231.368	200.629	230.61	345.007	85.2798	120.816	139.528
1552664_at	FLCN	171.273	181.876	210.343	180.538	184.588	142.405	210.877	174.1	163.851	199.918	173.754	152.111	154.123	132.925	121.361	80.8181	80.5408	135.86	64.7567	78.1362	60.3645	236.174	271.808	302.38	430.572	526.362	316.845	1423663_at	Flcn	1027.2	958.9	1045.82	388.248	365.782	697.415	268.278	688.483	622.123	432.784	451.055	1816.99	2164.27	605.872	276.881	484.095	516.191	478.21
204236_at	FLI1	2008.22	1901.67	1856.23	1786.19	1956.04	1862.54	1783.2	1840.75	1884.03	2334.93	2271.58	2299.78	501.051	532.486	534.464	1466.45	1212.68	1497.09	1433.92	1160.77	1085.33	2744.56	2841.58	2729.25	2378.76	2596.81	2489.19	1441584_at	Fli1	241.233	247.196	178.221	295.165	282.475	257.044	159.051	261.539	331.053	234.793	224.2	1035.62	873.052	468.875	169.669	455.496	2241.26	2573.63
200859_x_at	FLNA	2606.89	2738.52	2711.78	1164.54	1387.03	1408.76	1699.46	1846.05	1583.17	888.705	823.769	826.895	486.473	349.605	304.13	1851.83	2652.64	1862.1	874.065	1080.44	1408.83	2145.39	1848.98	1971.03	224.12	248.668	217.607	1426677_at	Flna	1817.9	1845.49	1709.13	544.745	410.744	1432.4	1122.71	1376.62	1265.13	2054.4	1979.34	1126.21	1277.09	2309.18	1234.23	912.957	874.122	1087.86
208614_s_at	FLNB	184.867	207.926	220.256	333.802	326.122	336.223	289.844	326.018	367.733	547.081	463.971	433.848	2919.79	2637.01	2743.13	95.4509	92.9298	200.386	1582.02	1536.03	1383.82	148.933	163.33	148.944	50	50	50	1426750_at	Flnb	75.5314	83.6437	56.4392	113.526	110.827	395.348	379.25	695.17	710.124	43.7392	35.784	42.8217	43.461	124.884	85.6814	24.1598	45.5929	41.3252
208749_x_at	FLOT1	637.538	638.662	665.554	641.903	603.029	559.57	667.774	704.321	729.532	520.652	479.702	472.829	1955.26	1222.04	1950.54	1396.78	1389.78	1452.04	1308.06	1520.88	1319.6	696.13	799.689	801.624	2917.57	2826.02	2423	1448559_at	Flot1	382.512	371.702	295.545	701.515	629.164	727.598	761.839	919.645	1156.66	704.023	764.55	371.091	515.761	369.031	214.813	240.196	178.314	217.411
201350_at	FLOT2	959.386	953.675	937.557	771.295	776.069	772.786	1061.98	1037.76	1037.43	1090.62	961.214	915.448	620.87	493.261	483.77	1460.66	1789.78	1687.23	1330.81	1490.39	1756.86	772.716	770.893	813.221	2248.87	2220.57	2032.1	1438164_x_at	Flot2	155.606	156.709	132.111	266.762	337.732	183.366	153.851	215.221	187.199	528.175	430.123	130.725	159.719	406.985	168.888	58.2118	57.4971	53.1273
232809_s_at	FLT1	528.677	698.573	539.055	671.043	640.537	693.881	618.967	594.095	769.484	887.305	899.139	894.433	742.272	757.414	657.834	1282.71	1287.56	1186.94	1290.75	1416.24	1423.2	406.344	534.386	482.822	510.169	574.327	548.432	1419300_at	Flt1	20	20	20	20	20	181.354	225.665	20	20	20	20	20	20	20	20	20	20	20
206674_at	FLT3	109.143	73.9409	99.0025	76.1372	62.6776	62.8757	155.865	135.64	150.944	455.248	391.13	377.513	1986.96	2248.8	2270.89	3175.1	3051.39	2870.15	5820.14	6710.97	5118.37	184.369	202.518	238.441	50	50	50	1419538_at	Flt3	71.309	65.4255	60.6821	1682.74	1649.77	2412.47	2271.16	1599.69	1926.9	20	20	20	20	25.4708	20	34.6037	20	26.5413
226184_at	FMNL2	188.778	167.327	199.871	50	50	50	111.652	107.111	115.328	599.892	562.711	654.523	362.089	320.929	322.486	228.275	195.526	113.617	1324.69	981.04	1067.86	308.642	363.62	312.634	133.508	184.173	124.793	1428579_at	Fmnl2	1300.31	1343.03	1189.58	2290.01	2691.37	2800.65	2741.18	361.908	366.655	20	20	25.1143	25.1161	37.3918	33.7724	31.3227	21.2207	31.7338
238823_at	FMNL3	123.149	105.688	98.1534	75.2774	80.8538	96.7077	63.6074	70.6585	86.8536	119.88	85.0366	98.3589	621.486	560.058	660.409	75.1455	57.1474	60.9945	59.2483	70.3227	75.4934	50	50	50	50	50	50	1426825_at	Fmnl3	342.675	345.382	300.462	40.1812	24.312	22.2845	30.271	144.742	157.117	330.188	222.587	112.706	115.422	415.096	303.034	388.471	411.4	597.028
205776_at	FMO5	219.939	126.915	149.017	60.3288	68.8799	70.3205	67.3927	50	50	179.984	197.343	137.147	115.909	113.034	146.758	128.252	126.404	136.505	94.6066	85.2015	114.507	471.535	415.814	470.792	62.4089	65.8633	51.7335	1450332_s_at	Fmo5	20	20	20	51.5463	46.2191	212.37	180.099	89.5791	85.9859	47.9279	48.0457	20	20	24.4414	20	20	27.0155	29.3319
215245_x_at	FMR1	1043.83	957.53	997.535	963.648	1019.25	1070.74	801.582	669.928	649.832	732.337	791.221	714.933	373.974	447.326	400.734	414.445	371.623	482.514	461.81	360.412	302.275	574.604	576.974	509.12	994.982	1268.6	1091.98	1423369_at	Fmr1	734.865	759.342	631.422	200.204	256.322	209.225	222.719	260.196	319.839	246.486	254.492	145.974	122.912	284.049	322.849	227.398	368.957	344.305
212288_at	FNBP1	4863.6	5142.54	4794.1	4329.13	4504.2	4257.08	4067.39	4481.23	4111.44	4315.65	4211.92	4422.8	4045.18	4046.22	3759.38	4456.13	4591.67	4742.33	7899.35	7796.01	7694.38	3297.64	3548.88	3481.84	2780.56	2753.36	2409.36	1426983_at	Fnbp1	853.575	748.978	675.352	712.099	734.293	2142.43	1959.68	1024.56	954.307	1328.85	1318.5	810.787	967.608	415.901	606.102	1031.85	1293.93	1485.9
215017_s_at	FNBP1L	50	50	50	50	50	50	50	50	50	110.742	127.779	102.338	143.883	153.806	177.895	54.7083	53.346	50	117.75	130.369	86.915	169.911	172.899	207.912	50	50	50	1434339_at	Fnbp1l	111.754	118.954	95.796	20	20	148.162	154.623	22.5635	29.7713	20	20	20	20	20	30.6838	20	20	20
225032_at	FNDC3B	2041.33	2211.26	2166.29	927.872	994.378	798.653	561.581	577.602	582.915	728.646	689.465	728.176	242.035	302.392	174.305	546.911	760.546	690.956	194.523	213.883	255.113	1712.82	1677.87	1658.97	4162.99	4125.64	3635.12	1433833_at	Fndc3b	798.74	717.375	698.594	725.224	927.666	187.135	211.604	145.434	138.878	59.6491	68.9343	37.613	23.0671	20	67.0975	29.1735	67.7555	65.1235
209189_at	FOS	139.918	149.423	151.768	177.359	201.252	143.126	290.247	326.699	252.138	1025.5	992.813	985.991	1703	1077.16	1193.38	7111.54	6724.62	6816.41	7168.42	7775.22	4580.74	5222.39	5619.31	5121.42	7344.5	6785.44	5928.95	1423100_at	Fos	2483.05	2501.83	2139.76	6162.49	6751.33	7581.02	6555.18	7417.61	6483.07	2745.38	4899.32	1458.83	3299.36	4312.48	3279.28	5083.7	339.331	283.411
202768_at	FOSB	50	50	50	50	50	50	50	50	50	50.7484	50	50	689.923	237.916	184.936	3724.33	2181.63	2470.81	1881.48	1835.53	1014.49	50	50	50	50	50	50	1422134_at	Fosb	20	20	20	154.15	529.986	593.612	165.936	826.87	297.841	53.0903	149.116	20	29.5394	102.157	102.139	108.039	20	20
226715_at	FOXK1	808.123	838.245	803.209	587.057	665.396	710.067	664.502	590.704	647.29	504.063	532.627	443.191	600.655	548.227	551.492	411.081	480.115	515.498	478.368	531.706	452.978	237.361	272.934	280.67	63.5456	104.405	97.636	1434655_at	Foxk1	116.354	116.517	109.602	279.496	314.799	229.041	175.824	481.71	394.061	406.453	352.377	561.999	506.444	642.785	400.695	308.254	557.838	479.972
203064_s_at	FOXK2	475.697	519.522	468.812	322.839	373.987	313.029	342.115	365.006	397.807	430.339	379.488	368.946	578.061	509.522	552.507	705.512	742.982	683.203	394.515	453.389	654.248	211.581	263.392	232.239	65.2345	121.177	88.9005	1452753_at	Foxk2	209.629	230.676	216.083	294.621	300.931	449.174	512.907	378.3	454.765	398.699	304.881	168.499	97.8779	243.008	335.736	224.477	238.702	236.658
224891_at	FOXO3A	2181.06	2173.31	2190.94	1785.08	1778.14	1806.12	1272.8	1236.15	1299.63	1414.93	1434.73	1374.68	1033.48	1058.06	788.843	866.587	795.065	997.552	269.451	220.884	281.895	2293.33	2449.81	2401.25	4721.31	4861.27	4364.01	1434831_a_at	Foxo3a	560.061	517.563	443.439	503.076	539.214	228.612	274.068	426.427	558.681	1121.48	999.179	532.167	411.663	754.889	293.496	405.896	426.629	501.646
224838_at	FOXP1	2724.97	3187.1	2931.74	3522.15	3588.32	2833.69	3449.62	3577.82	3394.21	3621.59	3459.31	3803.45	2024.26	2173.24	2126.58	1395.37	1506.47	1529.51	1144.9	1251.21	1364.13	1311.04	1425.67	1376.99	1207.03	1567.57	1287.47	1421140_a_at	Foxp1	350.317	329.057	324.387	859.992	630.27	149.381	161.6	467.573	396.273	657.366	733.579	812.821	830.999	2006.83	1364.68	2125.48	2281.13	2520.62
223128_at	FOXRED1	291.786	253.086	267.997	208.78	311.478	210.775	207.869	173.103	206.903	277.035	232.704	413.523	443.58	325.027	398.298	183.663	252.578	270.818	233.757	225.685	266.335	197.034	195.528	177.962	110.165	109.61	99.5782	1451354_at	Foxred1	34.4738	38.5248	32.8685	192.951	173.272	157.05	178.764	208.087	193.027	60.3099	111.12	46.4172	76.3336	155.188	157.988	171.764	182.287	200.139
205119_s_at	FPR1	114.032	91.5132	109.15	73.3488	72.6787	70.3751	134.179	127.811	154.605	608.209	575.105	511.216	144.571	83.7333	50	707.86	325.107	886.126	50	50	76.8176	3671.3	4187.89	3925.33	8452.47	8264.77	7334.81	1450808_at	Fpr1	184.672	164.515	147.238	20	20	20	20	20	20	20	20	20	20	21.604	20	20	20	20
202288_at	FRAP1	227.258	186.522	223.69	173.445	175.16	161.141	184.846	188.302	177.724	182.773	184.251	129.471	138.298	135.077	150.09	142.477	136.164	164.079	112.027	130.996	102.007	94.8639	81.456	81.0682	65.0051	66.356	50	1417592_at	Frap1	213.45	182.427	166.135	560.639	574.368	784.77	810.784	595.439	591.318	633.65	517.27	159.913	113.463	772.749	425.227	499.782	696.484	770.103
209864_at	FRAT2	335.575	382.572	426.348	261.713	253.048	237.025	247.189	199.756	280.256	503.781	423.115	450.941	123.137	97.3315	105.077	518.358	547.256	532.581	372.747	391.241	444.511	1030.34	1121.64	1131.07	7003.67	6702.83	5754.79	1455220_at	Frat2	64.3554	58.6381	36.2798	95.4603	209.307	83.0691	47.7812	170.345	147.143	233.703	299.066	439.206	443.619	891.218	163.962	62.6194	221.926	272.151
213056_at	FRMD4B	187.36	166.013	186.477	135.31	110.891	131.531	223.685	208.923	237.586	97.9378	95.7478	94.826	294.252	409.171	305.1	490.837	391.455	257.463	50	50	111.348	810.197	809.915	844.615	174.128	190.66	159.006	1438169_a_at	Frmd4b	95.3508	104.493	77.4327	249.475	358.582	892.044	892.418	333.926	334.651	667.184	470.476	43.8209	39.2545	63.7625	131.027	20	20	20
204072_s_at	FRY	490.026	529.15	537.113	160.71	162.568	176.928	342.208	336.265	360.142	654.032	692.603	535.275	275.263	265.5	157.862	311.259	494.763	422.912	521.979	655.892	473.99	872.376	1010.89	923.531	2492.42	2415.1	2256.2	1456480_at	Fry	33.9848	35.4062	28.7381	106.938	67.6758	29.5793	32.882	66.8649	92.7889	213.688	174.689	114.173	114.387	135.551	46.9756	308.762	148.844	88.4973
212548_s_at	FRYL	1484.53	1551.89	1517.43	1211.49	1256.28	1117.73	869.936	813.581	944.998	971.228	1121.15	889.092	1071.63	1070.67	1323.4	709.497	786.807	870.125	711.306	712.766	673.643	664.269	746.123	728.222	667.753	850.217	708.67	1415758_at	Fryl	464.788	443.821	379.312	1293.46	1225.44	1040.58	1100.55	986.647	946.215	2112.46	1687.94	1306.99	1222.34	1055.71	761.572	723.163	1163.47	1655.59
210933_s_at	FSCN1	50	50	50	50	50	50	50	50	50	78.7185	50	76.0302	50	50	50	1575.84	2259.31	1577.22	1260.99	1094.25	1447.51	52.035	53.8885	57.2313	89.0265	114.999	74.086	1416514_a_at	Fscn1	2422.82	2578.33	2546.24	307.888	598.411	816.089	1120.98	2637.84	2182.2	20	20	20	20	30.6822	37.8775	20	20	29.0415
200748_s_at	FTH1	6388.12	7293.85	6896.9	5129.9	4872.79	4313.13	5787.37	6266.28	5629.72	9078.26	8546.54	9536.26	10932.6	10697.3	10140	13325.7	12509.9	12677.9	11201.6	10604.9	11146.7	14571	15378.7	15082.1	13482.2	13070.5	11787.5	1448771_a_at	Fth1	12057.9	12150.7	11194.1	8657.45	8125.65	5045.56	4920.78	7363.06	6959.91	2869.44	3066.96	3170.21	3294.36	2810.92	2257.46	5371.41	4548.3	4699.62
209702_at	FTO	1236.59	1129.74	1179.45	1379.26	1601.77	1343.53	1235.15	1279.93	1178.49	942.937	958.74	976.285	975.509	841.891	1147.58	927.35	1062.48	1118.06	1043.74	893.659	1047.4	805.614	920.883	819.669	50	58.6304	75.2444	1448223_at	Fto	46.0247	48.5742	42.6925	179.803	157.36	134.147	127.422	144.576	157.397	147.8	132.989	120.983	161.929	232.965	220.008	131.504	79.2545	94.7107
218373_at	FTS	601.008	627.987	583.816	1098.12	1099.88	1182.73	977.485	920.995	996.309	252.409	283.169	229.011	162.687	105.211	108.273	94.7123	82.3928	124.822	168.394	132.25	120.534	96.7659	100.907	99.6601	366.69	316.042	301.714	1423364_a_at	Fts	147.359	125.345	108.9	44.749	68.2414	32.7994	39.7659	38.8201	41.3893	39.7521	46.3538	39.2865	43.1259	62.5713	59.3245	69.1633	100.645	75.4504
218103_at	FTSJ3	624.66	624.427	575.915	532.287	609.391	583.545	447.974	472.155	535.712	593.964	484.883	494.75	437.209	341.949	443.021	454.318	389.642	477.949	531.282	567.081	492.955	333.649	402.671	382.673	76.8043	102.003	81.106	1451026_at	Ftsj3	197.596	180.019	150.706	132.559	187.294	264.013	254.538	260.468	216.085	271.071	303.449	192.852	301.708	371.661	583.853	348.004	595.014	476.318
214093_s_at	FUBP1	2740.77	2724.03	2734.33	2948.29	3157.1	3090.61	2608.34	2493.65	2399.73	2992.34	3074.48	2955.53	3322.97	3519.26	2941.52	1590.52	1684.41	1929.52	1468.07	1278.73	1810.46	1723.02	1703.22	1711.25	261.996	318.804	262.643	1433482_a_at	Fubp1	605.406	580.313	569.485	321.233	361.828	305.435	331.262	347.129	352.205	387.811	303.725	396.201	346.812	424.423	1016.79	298.704	310.155	251.209
212824_at	FUBP3	638.351	644.839	643.692	535.307	600.065	739.565	607.514	525.177	588.139	476.16	507.472	491.414	793.558	880.704	718.57	815.941	790.813	685.929	737.995	651.609	586.569	480.066	476.756	441.702	79.8521	129.975	112.275	1433679_at	Fubp3	114.657	118.194	88.7422	156.705	189.366	79.6018	97.9617	108.743	115.844	71.3984	70.0623	112.068	95.3462	93.1376	168.9	32.8511	50.0058	59.9454
202838_at	FUCA1	656.963	665.124	579.256	571.389	489.463	434.033	447.247	414.59	426.976	814.981	793.893	820.247	758.533	598.013	647.254	420.695	1013.19	638.361	2263.25	2512.54	2306.76	994.375	1302.98	1249.58	107.319	137.528	102.47	1416109_at	Fuca1	526.44	463.576	461.586	1089.4	763.837	3771.83	3672.88	990.721	1000.42	401.677	523.282	251.674	279.521	198.674	177.233	1109.91	986.572	1083.44
223120_at	FUCA2	405.002	444.174	408.482	201.013	201.829	197.28	212.199	170.779	230.069	427.969	387.36	421.514	351.233	234.431	229.55	992.481	1277.96	1134.45	637.943	643.681	703.519	1109.95	1045.65	992.784	50	50	50	1416046_a_at	Fuca2	595.317	553.906	569.135	695.244	698.963	728.973	632.517	459.886	413.522	261.066	328.266	47.1076	66.5931	60.8554	81.2445	135.21	36.5204	49.8797
[truncated: 2,639 more rows]
