# Supplementary material for: Novel insights into the relationships between dendritic cell subsets in human and mouse revealed by genome-wide expression profiling
Source: Genome Biol. 2008 Jan 24;9(1):R17. doi: 10.1186/gb-2008-9-1-r17 (PMC2395256; doi:10.1186/gb-2008-9-1-r17)
Supplement: Additional file 4 — Raw data for the IKDC gene chip compendium. [file gb-2008-9-1-r17-S4.xls]

## Sheet: IKDC_compendium
430_Probe Set ID	Names	430_CD8a_DC	430_CD8a_DC	430_CD11b_DC	430_CD11b_DC	430_NK	430_NK	430_pDC	430_pDC	430_B	430_B	430_B	430_CD4_T	430_CD4_T	U74Av2_Probe Set ID	Names	U74_CD4_DC	U74_CD4_DC	U74_CD8_DC	U74_CD8_DC	U74_DN_DC	U74_DN_DC	U74_B1	U74_B1	U74_B2	U74_B2	U74_CD4_T	U74_CD4_T	U74_CD4_T	U74_cDC	U74_cDC	U74_IKDC	U74_IKDC	U74_pDC	U74_pDC	U74_NK	U74_NK
1421840_at	Abca1	20	20	23.8237	25.3596	683.598	523.175	52.0621	20.7971	1279.61	2187.03	2460.11	189.708	196.287	94354_at	Abca1	40	40	40	40	40	40	643	269	939	658	64	62	89	40	41	110	124	40	40	40	40
1423999_at	Abl1	826.004	655.174	1105.98	997.309	554.257	495.192	664.03	589.399	241.566	222.322	233.158	246.091	129.778	102772_at	Abl1	452	364	305	327	382	424	111	142	133	155	129	165	156	268	209	99	191	140	197	250	262
1448987_at	Acadl	1610.37	1552.63	633.792	730.704	632.145	606.625	1506.11	1246.94	541.65	477.416	500.774	88.0229	139.166	95425_at	Acadl	60	80	149	129	90	117	121	108	99	67	54	48	59	88	82	60	91	107	136	203	160
1460216_at	Acads	99.9089	93.9058	62.5402	76.0853	294.569	228.788	150.785	104.629	39.3141	35.0998	67.8846	109.575	73.369	161469_r_at	Acads	69	73	92	74	84	65	238	186	201	199	261	140	124	350	325	254	292	337	220	125	106
1428847_a_at	Macf1	286.125	247.694	865.969	852.128	2024.2	1843.96	1084.39	1220.52	2134.27	1462.03	1356.24	2013.32	903.881	98402_at	Macf1	444	412	186	211	495	580	1571	1490	1862	1799	1333	1477	1420	369	376	1099	890	576	845	275	296
1424654_at	Acp2	99.604	106.854	241.682	230.657	59.1811	34.1337	20	24.9562	23.6369	35.5549	36.4844	50.0008	47.2475	92688_at	Acp2	138	174	89	84	89	90	40	40	40	40	52	43	40	103	123	45	61	78	61	45	52
1431609_a_at	Acp5	153.964	185.06	1572.32	1673.22	328.628	421.493	153.584	79.8614	1480.59	450.765	637.288	1129.61	264.825	98859_at	Acp5	714	638	52	135	487	450	441	322	373	339	434	359	330	253	276	262	162	92	55	47	45
1420560_at	Chrne	20	20	20	20	126.488	114.955	20	20	20	20	20	20	20	92967_r_at	Chrne	209	120	260	86	219	88	179	156	182	167	230	168	129	263	201	62	141	40	91	294	265
1451604_a_at	Acvrl1	492.694	469.645	83.8029	108.123	20	20	39.2305	20	20	20	20	94.3491	22.9054	100450_r_at	Acvrl1	62	64	157	304	88	71	86	69	78	76	120	100	95	165	132	82	50	65	109	40	40
1417976_at	Ada	51.5054	73.0317	107.461	115.653	105.56	93.1602	75.0004	58.0508	57.2297	21.4919	20	141.676	188.401	98632_at	Ada	79	64	58	49	71	43	89	91	107	92	155	122	109	259	194	468	653	361	240	66	64
1418402_at	Adam19	1774.61	1327.34	619.172	564.398	20	20.2026	771.758	846.197	154.465	212.687	247.094	147.899	336.351	103554_at	Adam19	202	241	502	774	173	196	217	252	214	226	83	118	128	215	417	40	40	281	351	40	40
1416871_at	Adam8	2078.65	1695.81	870.799	901.257	29.4637	29.3749	25.9076	22.7377	30.8928	33.5151	25.3677	27.7637	111.775	103024_at	Adam8	895	981	2185	1723	771	582	60	43	65	45	73	62	58	575	520	40	40	40	40	958	806
1418128_at	Adcy6	110.457	82.9809	113.864	115.93	20	20	20	20	26.5723	20	20	77.2029	38.3345	102321_at	Adcy6	58	51	102	113	72	40	40	40	40	40	141	190	192	80	52	40	51	47	40	71	56
1450054_at	Add1	737.642	702.599	624.369	624.52	2012.09	1882.89	774.955	754.003	1531.37	1692.82	2232.37	2588.42	1118	94535_at	Add1	156	62	40	165	147	200	657	1593	1059	2172	894	2101	2067	140	140	435	463	45	303	103	135
1448318_at	Adfp	2783.92	2667.28	276.769	368.36	216.899	262.559	541.744	380.233	101.302	42.4427	65.3445	252.679	268.946	98589_at	Adfp	89	84	470	1126	119	72	118	115	123	134	139	167	162	318	337	152	147	163	223	296	256
1438292_x_at	Adk	531.711	524.48	198.174	202.5	96.8896	92.427	1180.14	1130.24	207.965	88.2738	101.848	1195.85	1368.46	93512_f_at	Adk	59	102	143	160	64	89	87	95	40	43	90	165	169	67	187	125	93	234	352	43	78
1422502_at	Parp1	344.923	339.3	387.464	354.72	108.09	215.514	628.39	465.856	1595.04	1677.94	1556.24	260.473	574.344	101957_f_at	Parp1	77	84	82	66	99	160	211	195	322	285	98	107	120	86	93	92	120	164	130	50	87
1417800_at	Parp2	592.33	488.785	638.895	756.553	410.733	370.123	499.206	509.084	766.708	667.917	769.748	1236.73	1035.39	100903_at	Parp2	258	385	306	242	234	335	970	484	1085	408	759	337	347	361	345	274	227	321	229	153	209
1437302_at	Adrb2	104.199	95.3169	40.6465	37.6434	41.6516	39.7695	20	47.7242	156.339	105.777	55.5126	82.6685	20	93193_at	Adrb2	161	221	253	577	156	282	56	66	83	68	40	40	40	110	229	60	60	54	90	45	40
1449383_at	Adssl1	109.981	103.562	171.008	238.875	179.759	197.084	1269.19	913.45	113.036	59.1067	95.1655	20	23.0308	98435_at	Adssl1	51	59	67	54	74	70	40	42	40	40	40	40	40	124	110	75	53	259	265	40	45
1426670_at	Agrn	20	20	37.4426	68.2038	20	24.2706	20	20	20	20	20	20	22.2364	97921_at	Agrin	120	64	101	50	66	84	74	92	85	81	124	112	107	40	71	117	103	50	40	234	173
1460596_at	Agtrap	219.882	68.1724	92.9459	97.4925	315.293	237.668	163.276	149.812	97.2759	70.8983	73.0977	196.996	123.59	95355_at	Agtrap	61	52	58	40	58	54	96	108	111	91	129	137	123	83	101	193	277	149	247	154	125
1422631_at	Ahr	1447.38	1300.28	848.229	813.453	79.8291	70.0531	195.811	225.721	192.942	263.048	249.116	69.4104	340.62	160495_at	Ahr	84	97	242	140	98	128	51	43	40	40	40	40	40	111	158	41	48	40	40	40	40
1418204_s_at	Aif1	2680.68	2685.04	410.947	499.028	20	20	101.599	74.9091	20	20	27.8035	20.1096	20	102330_at	Aif1	40	40	499	310	45	61	40	40	40	40	40	40	40	78	70	40	40	40	40	40	40
1426942_at	Aim1	187.515	148.958	188.055	162.888	176.069	262.99	26.2663	31.7142	101.152	66.7684	59.5376	266.737	155.13	103443_at	Aim1	574	554	909	715	633	512	263	189	411	368	384	360	372	387	370	344	326	184	98	199	263
1424480_s_at	Akt2	276.174	238.237	413.938	348.311	578.212	669.666	299.387	311.018	252.312	276.024	344.682	263.936	308.453	160558_at	Akt2	158	194	68	143	182	161	204	267	221	272	379	333	321	239	170	311	229	95	168	146	192
1424126_at	Alas1	223.677	236.428	431.632	473.921	131.175	155.822	417.823	282.177	182.018	185.369	168.601	225.702	226.425	93500_at	Alas1	332	226	122	149	198	240	183	162	182	185	161	179	185	208	260	288	400	349	449	96	99
1451675_a_at	Alas2	32.0347	20.6252	20	20	20	20	20	20	31.3136	83.592	20	85.0033	39.9779	92768_s_at	Alas2	40	40	40	40	40	40	40	40	40	40	44	54	50	40	104	489	1121	469	471	62	40
1426300_at	Alcam	495.174	538.93	660.257	605.683	23.7807	20	455.978	473.75	109.59	199.165	235.527	20.087	133.611	104407_at	Alcam	88	82	66	48	107	131	40	40	40	40	40	40	40	45	53	40	40	40	40	40	40
1418838_at	Abcd1	548.306	470.335	729.328	685.613	463.467	443.997	716.203	506.823	322.548	206.773	243.376	197.147	107.21	98969_at	Abcd1	577	420	517	399	500	377	276	326	290	361	290	254	227	254	252	67	203	40	249	131	113
1448143_at	Aldh2	798.75	830.696	498.669	607.407	163.281	201.421	1545.86	1059.58	1392.82	562.869	838.598	125.386	135.151	96058_s_at	Aldh2	137	148	158	329	142	237	944	1006	400	403	40	45	67	219	208	139	151	313	345	40	40
1416921_x_at	Aldoa	1563.02	1556.34	1005.16	1236.13	1631.59	1793.59	1498.52	1164.26	2311.51	1757.69	2321.49	2927.43	2629.9	160090_f_at	Aldoa	441	555	531	745	461	394	715	827	815	896	1015	798	827	637	724	832	906	810	656	2785	2858
1451461_a_at	Aldoc	242.837	244.887	51.4132	48.915	33.0022	25.3101	506.875	384.808	69.8249	20.9486	27.9747	39.6149	21.3425	160546_at	Aldoc	40	40	40	78	40	40	77	60	75	81	49	48	40	40	40	40	40	66	40	183	114
1422573_at	Ampd3	520.508	548.998	542.335	489.395	20	20	321.948	410.755	159.495	48.8597	65.0637	217.135	91.4298	104671_at	Ampd3	154	210	140	201	142	130	49	93	40	65	40	47	52	72	86	40	40	40	74	40	40
1450627_at	Ank	76.343	86.8951	768.854	726.566	230.261	316.269	146.539	132.762	106.555	150.079	213.148	158.158	156.148	100948_at	Ank	256	275	112	79	259	247	85	64	92	94	305	279	269	252	293	184	171	190	146	105	103
1418468_at	Anxa11	27.3357	32.6786	32.6894	31.3428	67.0028	86.2099	33.3544	48.3502	35.7386	23.9341	32.1608	38.6835	31.3729	102815_at	Anxa11	224	207	283	226	241	213	229	468	133	243	120	226	235	158	136	98	230	110	99	338	367
1460330_at	Anxa3	248.425	218.684	889.013	1177.45	20	20	23.1592	30.9663	20	20	20	33.2491	20.6688	101393_at	Anxa3	164	141	162	87	163	203	40	40	40	40	40	40	40	79	57	40	40	40	40	40	40
1421223_a_at	Anxa4	544.207	579.701	833.307	929.621	124.346	118.945	508.019	579.793	158.077	67.4305	72.1633	22.5103	35.5799	100584_at	Anxa4	223	253	231	208	202	182	73	156	40	63	40	40	40	184	321	84	61	109	95	105	79
1425567_a_at	Anxa5	2008.07	1867.31	2357.79	2330.76	485.244	495.518	2021.25	2297.21	383.674	210.031	211.476	774.069	835.485	93083_at	Anxa5	1076	909	811	1083	1248	1169	228	474	153	251	183	415	420	1171	1208	362	210	559	659	610	573
1415818_at	Anxa6	2663.1	2370.62	2075.56	2042.33	2164.84	2397.7	913.356	591.612	662.141	323.357	345.879	1879.08	1651.48	94304_at	Anxa6	1322	1420	329	1766	1091	525	202	338	181	238	319	509	454	638	860	1076	1015	519	302	1194	1131
1423223_a_at	Prdx6	375.911	407.907	616.216	676.591	192.431	231.202	320.53	307.072	156.98	202.955	261.46	599.139	426.608	100622_at	Prdx6	650	696	249	404	457	374	97	128	100	94	192	269	286	172	318	245	268	175	181	363	369
1432007_s_at	Ap2a2	230.843	124.085	207.457	157.261	96.188	96.0488	151.03	325.976	73.6484	206.475	179.35	207.136	126.765	100492_at	Ap2a2	174	170	165	233	192	149	102	110	101	125	166	135	134	321	270	158	140	297	181	358	339
1422593_at	Ap3s1	2195.08	2313.13	1099.4	1180.07	1389.39	1476.06	1257.34	1197.27	338.279	513.751	566.892	1390.57	1604.63	160734_at	Ap3s1	225	219	637	423	270	380	127	242	85	125	127	340	374	181	309	392	336	151	228	327	454
1450223_at	Apaf1	79.5181	54.3714	48.8575	51.8759	25.6864	37.2425	25.8369	29.445	20	20	20	30.1874	37.6347	103796_at	Apaf1	308	288	302	382	327	223	40	70	40	74	40	93	108	95	110	150	122	70	120	125	201
1415684_at	Atg5	119.647	133.577	143.243	141.462	95.3572	117.124	270.594	217.099	99.2544	75.068	84.4435	100.335	101.362	94225_at	Atg5	157	141	100	129	126	123	40	67	40	47	40	42	44	69	69	95	93	108	154	63	81
1421392_a_at	Birc3	1433.31	1587.95	2530.82	2645.85	1184.87	1215.9	1883.83	2112.77	2306.66	3339.97	3591.25	1292.03	1161.16	160645_at	Birc3	241	511	249	280	252	193	595	432	659	460	195	259	253	473	385	205	155	197	293	154	101
1424278_a_at	Birc5	897.039	1031.14	714.784	730.891	269.515	276.883	241.228	198.277	109.382	98.0953	63.5562	163.061	822.234	101521_at	Birc5	187	298	159	223	232	221	40	40	40	40	40	40	40	113	40	69	117	40	40	369	550
1451755_a_at	Apobec1	20	20	734.442	663.29	107.111	207.073	345.883	424.117	378.838	794.264	805.666	140.682	120.417	98398_s_at	Apobec1	171	204	55	52	96	131	851	656	375	194	143	120	124	617	550	173	151	163	147	53	52
1432466_a_at	Apoe	649.213	693.376	592.056	911.343	20	20	167.957	118.522	1104.77	1599.52	2010.6	143.371	58.0556	95356_at	Apoe	1201	1024	856	816	356	532	804	264	996	565	133	87	84	2515	1920	193	43	382	213	40	40
1427442_a_at	App	557.136	555.653	1967.87	1863.61	20	20.8935	317.428	441.03	22.004	20	20	289.897	84.7277	93063_at	App	1425	1415	508	478	1137	1071	292	201	183	175	335	384	395	1222	2101	154	171	545	819	91	69
1422807_at	Arf5	141.306	147.106	83.0639	109.187	100.337	130.551	92.6975	107.47	69.189	65.6109	37.2869	33.5048	23.2237	92968_at	Arf5	326	508	509	666	260	533	199	181	193	208	339	255	223	468	354	339	389	504	313	546	620
1449110_at	Rhob	416.296	381.816	1195.64	649.24	393.513	418.973	392.011	510.116	869.881	75.4549	54.8725	90.9191	95.6679	101030_at	Rhob	1151	1191	906	943	1018	1181	48	101	57	55	46	40	40	382	358	247	533	100	126	395	269
1435394_s_at	Rhoc	20	20	20	20	329.832	224.756	20	20	20	20	20	20	20.5653	162468_at	Rhoc	287	146	308	145	255	165	423	340	390	425	550	304	267	864	554	436	516	664	510	398	307
1431429_a_at	Arl4a	217.159	146.407	163.254	106.304	285.325	331.349	204.793	371.054	211.153	109.625	89.2539	257.538	171.787	92805_s_at	Arl4a	40	40	40	53	40	42	120	215	120	133	185	193	180	40	89	181	164	54	138	105	90
1425099_a_at	Arntl	40.1388	27.677	57.4574	47.7439	75.5132	81.0575	43.1008	35.8462	114.977	111.654	98.5201	166.835	222.525	102382_at	Arntl	55	67	59	60	62	67	117	98	148	138	76	104	122	40	61	138	117	63	69	40	65
1416226_at	Arpc1b	4468.89	4315.56	4648.01	4849.21	2065.64	2929.85	3429.78	2725.89	2813.32	2508.75	3218.23	2253.86	1852.68	96356_at	Arpc1b	1558	1307	515	1501	1394	1781	40	40	40	40	40	40	40	40	40	40	40	40	40	585	474
1460346_at	Arsa	281.847	319.079	304.234	299.65	247.407	201.906	493.982	468.875	176.657	131.743	136.428	157.232	103.555	100931_at	Arsa	100	115	56	96	77	100	40	40	40	40	40	40	40	88	75	40	47	40	66	40	40
1416735_at	Asah1	3756.94	3850.98	2683.34	2927.22	366.787	405.277	3665.01	3803.11	848.903	427.946	502.687	381.804	226.862	94282_at	Asah1	361	459	639	743	388	352	147	205	130	149	59	120	132	203	279	49	49	253	355	131	153
1416239_at	Ass1	335.749	471.928	266.021	292.702	20	20	325.607	129.652	51.8957	35.5399	36.8458	751.913	514.381	97521_at	Ass1	184	250	183	300	155	107	153	157	85	102	273	159	133	271	205	87	69	181	124	52	43
1449947_s_at	Atbf1	407.624	416.17	194.933	300.18	576.451	396.546	240.872	155.601	60.6534	35.7236	67.6894	114.398	87.2047	92521_at	Atbf1	127	82	156	129	115	76	57	59	51	50	71	42	46	58	74	97	114	40	103	40	46
1449363_at	Atf3	2880.43	1245.87	3816.04	2154.15	20	78.1111	151.398	387.8	103.07	36.8704	23.9463	20.7434	64.5685	104155_f_at	Atf3	1636	2205	1670	2500	1902	2455	88	188	41	42	40	40	40	5371	6499	555	172	955	125	190	73
1428830_at	Atm	89.342	101.893	131.71	184.14	162.235	172.392	180.554	185.454	299.563	305.919	326.922	708.48	460.48	101180_at	Atm	40	52	41	40	46	65	187	154	173	341	91	299	344	40	40	41	58	40	59	41	47
1415760_s_at	Atox1	4006.07	4600.77	3584.43	4247.08	562.903	622.134	929.429	540.235	301.021	151.036	186.972	288.543	212.022	101984_at	Atox1	2858	2353	2941	2875	2420	1620	364	220	340	237	487	225	214	1902	956	395	377	464	411	608	624
1451152_a_at	Atp1b1	87.0038	110.829	81.4027	94.025	3324.78	3026.74	3922.04	4601.67	328.625	413.46	502.598	1653.15	339.903	161467_f_at	Atp1b1	74	40	61	44	60	51	54	50	57	50	74	61	56	51	66	129	108	130	166	54	57
1423126_at	Atp1b3	1582.47	1419.09	628.117	838.746	2294.95	2929.4	1482.76	1533.19	970.591	925.344	1021.91	4994.63	3029.3	99579_at	Atp1b3	695	698	1766	1571	802	849	1126	2742	931	1710	3510	7163	7461	1304	1511	3792	3260	2185	1752	1217	1435
1419312_at	Atp2a1	20	20	20	20	20	22.6994	640.684	470.961	20.8987	20	20	20	20	98126_s_at	Atp2a1	66	51	67	40	53	40	116	99	116	106	84	76	71	82	40	40	40	137	183	113	89
1415814_at	Atp6v1b2	699.886	562.297	498.553	571.485	397.084	410.236	438.793	375.078	563.549	505.328	506.355	969.373	842.344	92598_at	Atp6v1b2	435	375	587	460	493	364	602	710	573	833	301	678	676	530	1269	655	530	569	582	212	222
1415671_at	Atp6v0d1	1022.55	1067.33	1082.05	1175.35	437.034	541.792	1343.18	1032.56	635.954	569.161	810.811	445.258	271.162	92603_at	Atp6v0d1	492	566	239	487	494	534	242	207	344	226	222	167	177	338	455	301	245	328	453	184	154
1418774_a_at	Atp7a	398.097	376.52	383.873	341.909	208.922	144.169	410.708	591.222	155.828	184.038	161.744	66.7527	73.9595	160609_at	Atp7a	82	92	134	106	104	109	80	88	84	127	88	177	187	40	40	45	46	40	60	40	40
1448770_a_at	Atpif1	3683.32	3906.68	1469.68	1908.59	353.832	382.599	1076.07	1243.41	504.277	546.832	433.24	173.561	387.835	93984_at	Atpif1	949	896	2669	2078	1047	1037	338	273	248	200	238	167	165	1809	934	644	777	909	511	931	981
1435732_x_at	Atp6v0c	1765.62	1617.75	2767.28	2386.47	967.957	895.573	3456.85	3296.15	1464.23	1042.26	1223.29	812.451	960.17	96919_at	Atp6v0c	1868	1739	956	1410	1809	1360	355	382	378	409	342	370	363	1529	792	827	1020	1232	1241	777	719
1440831_at	Bach1	387.425	469.289	1218.67	1357.91	547.995	463.551	827.546	1109.52	222.24	487.351	472.855	271.805	239.419	94415_at	Bach1	154	159	138	70	204	245	431	414	301	283	221	326	339	262	379	166	154	107	205	54	66
1416837_at	Bax	453.629	472.558	400.961	456.984	209.079	256.283	302.292	217.603	229.265	332.139	415.646	158.765	125.446	93536_at	Bax	450	422	200	483	456	399	152	110	178	149	152	147	151	88	77	95	103	86	92	284	315
1417077_at	Bcap29	974.829	1101.99	692.3	673.694	451.76	372.923	680.895	735.051	456.939	557.395	568.48	503.932	853.199	160876_at	Bcap29	102	129	272	173	126	172	325	375	163	159	95	191	196	183	276	224	222	108	205	213	317
1416647_at	Bckdha	251.451	250.964	417.163	493.121	222.303	269.662	474.976	398.609	404.48	260.046	291.782	111.999	89.2337	96035_at	Bckdha	137	159	65	110	120	152	78	46	85	67	44	49	50	82	102	85	71	108	109	42	40
1457687_at	Bcl2	113.612	126.117	131.517	189.851	2271.82	1861.41	156.093	133.064	1251.55	535.796	656.392	1633.35	1254.72	98869_g_at	Bcl2	47	77	40	83	62	84	313	319	441	633	395	613	577	138	188	385	298	194	49	303	172
1420888_at	Bcl2l1	105.54	81.8105	75.7384	82.4404	439.01	332.019	50.455	50.4451	64.7203	144.327	152.952	134.188	308.56	99027_at	Bcl2l1	158	173	281	144	161	126	95	83	103	112	202	147	155	110	136	149	245	148	133	306	299
1423572_at	Bcl2l2	98.2344	116.639	86.9455	75.3594	165.362	117.6	126.163	148.912	201.849	150.374	119.773	32.3277	61.9695	160920_at	Bcl2l2	40	40	40	40	40	40	192	163	176	145	75	60	67	74	64	50	89	89	190	55	52
1418133_at	Bcl3	43.3444	72.863	296.534	326.75	148.377	111.366	261.318	228.284	121.664	349.542	389.614	85.8385	51.0857	102239_at	Bcl3	247	211	78	79	200	273	192	228	249	381	256	222	221	129	164	40	40	40	40	187	159
1421818_at	Bcl6	1382.62	1427.93	1312.77	1037.92	335.958	352.048	378.556	424.083	1229.41	1108.19	1010.42	258.772	430.304	103015_at	Bcl6	422	316	488	416	478	424	69	70	343	579	100	166	206	420	408	122	117	40	65	40	40
1417045_at	Bid	668.562	729.683	388.2	398.774	355.752	374.26	332.097	283.118	579.414	312.792	376.062	96.9405	194.741	98433_at	Bid	128	150	149	255	117	158	60	166	60	103	40	41	50	85	103	58	84	50	52	69	92
1456005_a_at	Bcl2l11	901.88	742.757	493.169	469.475	4440.04	3662.89	297.886	490.632	1290.31	4043.88	3030.93	1427.16	963.152	100988_at	Bcl2l11	124	107	245	184	137	102	226	269	265	365	398	275	297	292	280	557	679	228	217	386	311
1422775_at	Blk	20	20	147.72	143.91	20	33.6291	64.9189	55.5846	2647.37	2030.76	2542.93	46.2772	52.0417	95893_at	Blk	143	173	100	52	120	112	2983	4100	2963	3467	155	95	107	78	109	214	95	133	109	84	70
1422003_at	Blr1	20	20	20	20	20	20	20	20	3162.43	2227.75	2135.26	263.888	277.392	99841_at	Blr1	40	40	40	40	40	40	456	573	439	402	188	148	160	40	40	47	53	40	40	40	40
1419076_a_at	Brca2	114.023	101.155	106.638	117.932	86.7671	55.7267	38.4299	53.3698	62.4382	74.2034	86.1243	44.8622	96.9036	102911_at	Brca2	62	78	70	51	65	70	40	40	40	40	40	40	40	40	40	58	71	40	40	112	106
1456616_a_at	Bsg	390.487	462.008	267.86	331.767	207.643	274.753	604.622	289.872	263.979	204.93	244.211	297.582	301.977	101078_at	Bsg	270	329	132	381	211	379	40	68	44	62	50	59	74	158	149	275	353	134	320	537	601
1416250_at	Btg2	1981.45	1736.98	2054.61	1717.96	1568	1865.54	1312.3	2466.62	2113.29	1505.95	1089.92	1404.44	558.771	101583_at	Btg2	1927	2515	1338	2963	1957	1447	1154	1262	1258	1199	1356	1307	1174	4191	5526	2161	1957	2135	2581	698	448
1422755_at	Btk	1531.64	1464.17	1183.93	1346.08	31.9154	23.6503	1008.32	827.08	2018.14	2143.83	2645.03	47.6046	35.6322	92668_at	Btk	200	312	376	320	193	221	195	565	220	558	41	40	40	237	237	72	86	137	275	40	40
1424046_at	Bub1	208.198	204.949	163.361	147.262	24.4942	29.5237	24.3882	20	22.2411	20	20	28.5522	171.82	104097_at	Bub1	40	87	52	58	49	75	40	40	40	40	40	40	40	40	40	40	40	40	40	111	169
1417381_at	C1qa	20	20	144.569	150.407	20	20	20	20	20	20	20	35.0589	20	98562_at	C1qa	237	200	114	192	96	102	69	64	68	66	77	66	66	270	333	40	40	40	40	88	52
1434366_x_at	C1qb	20	20	156.594	165.767	20	20	23.5149	20	20	20	20	56.063	33.7717	96020_at	C1qb	219	170	89	191	55	55	40	40	40	40	40	40	40	118	250	40	40	40	40	40	40
1449401_at	C1qc	20	20	109.266	122.588	20	20	20.9197	20	20	20	20	30.431	20	92223_at	C1qc	350	312	72	375	100	120	102	120	91	107	160	91	97	386	484	99	115	109	113	58	55
1421210_at	C2ta	1200.49	1192.52	1223.27	1042.09	20	20	277.359	314.409	315.572	274.971	364.851	20	20	102917_at	C2ta	877	951	207	889	770	701	92	86	151	162	77	72	65	270	195	59	68	45	112	74	55
1423954_at	C3	20	20	80.6404	91.5201	20	20	20	20	20	20	20	20	20	93497_at	C3	108	137	89	77	74	58	40	40	40	40	40	40	40	78	59	40	40	46	40	50	98
1439902_at	C5ar1	20	20	20	20	20	20	20	20	20	20	20	20	20	101728_at	C5ar1	118	111	90	118	128	109	53	47	53	51	46	40	40	139	158	130	104	172	88	219	224
1420442_at	Cacna1s	293.551	346.86	122.759	135.076	20	20	49.3215	46.1439	30.0029	20	20	20	20	101128_at	Cacna1s	122	104	53	179	93	91	40	40	40	40	40	40	40	97	80	40	40	49	40	40	40
1448656_at	Cacnb3	231.59	183.944	378.911	353.067	20	20	20	20	20	20	20	31.0041	20	98483_at	Cacnb3	177	121	178	195	173	129	50	53	50	48	105	86	85	111	135	40	40	40	40	40	40
1452047_at	Cacybp	1174.1	1181.76	854.859	851.19	565.105	673.5	600.977	700.632	1468.92	880.747	797.479	1262.6	2531.07	92596_at	Cacybp	114	154	197	205	152	245	82	138	58	103	44	119	141	51	78	120	141	55	119	220	346
1416497_at	Pdia4	126.994	147.758	48.363	51.629	137.198	175.021	126.123	147.111	799.73	148.169	53.9975	119.437	98.3209	95423_at	Pdia4	130	159	126	204	143	94	70	73	65	68	79	71	63	79	129	156	177	86	236	301	502
1456226_x_at	Ddr1	78.4107	232.709	1830.32	1670.94	20	20	2251.53	2757.42	20	20	20	51.3008	59.1047	100155_at	Ddr1	539	539	126	127	619	608	40	40	40	40	42	47	45	94	171	40	43	244	274	40	40
1419091_a_at	Anxa2	683.175	686.651	1751.05	1936.62	4616.28	5236.62	2341.32	1504.17	152.914	51.0098	117.268	551.989	623.693	100569_at	Anxa2	749	1020	386	602	839	550	1310	818	161	104	270	218	196	1406	914	2963	2353	594	428	2172	2500
1450864_at	Calm3	848.179	899.087	913.468	1140.8	415.51	508.521	749.331	634.795	385.58	303.588	273.451	185.998	351.262	92632_at	Calm3	570	575	229	434	523	746	91	159	147	191	120	190	188	132	217	186	148	181	117	198	310
1455869_at	Camk2b	1345.41	1371.12	1689.2	1793.28	3984.06	4516.07	6748.92	7649.34	4382.19	2562.82	3172.72	464.939	644.937	100453_at	Camk2b	40	40	40	40	40	40	130	119	127	117	232	187	179	40	40	40	57	45	40	118	74
1450355_a_at	Capg	20	20	20	31.8639	85.9379	104.097	1186.68	849.962	2145.46	1354.46	1272.01	136.434	527.463	160106_at	Capg	65	40	40	49	68	40	930	380	559	233	99	79	91	50	53	82	46	402	371	670	538
1417228_at	Capn1	51.0297	55.8451	57.8935	64.0645	167.742	149.984	66.3539	56.6973	85.4181	40.8899	54.0704	182.402	130.488	100932_at	Capn1	40	40	40	87	40	40	109	106	99	101	122	95	89	146	160	101	207	58	97	306	295
1416257_at	Capn2	440.477	432.408	392.128	413.991	1089.37	1400.57	728.352	600.359	194.668	126.929	126.767	924.419	759.178	101040_at	Capn2	105	131	107	199	119	168	295	446	68	72	237	360	357	85	85	201	153	142	144	427	428
1418671_at	Capn5	20	20	20	20	22.6353	23.3801	220.79	175.919	23.9518	41.7465	66.189	20	20	102316_at	Capn5	40	40	40	40	40	40	40	40	40	41	40	40	40	93	48	40	56	108	280	128	147
1423057_at	Capza2	3348.3	3034.05	3976.5	3731.81	1504.67	1640.86	2411.04	2435.26	2128.51	1552.7	1504.89	1275.07	1199.17	98127_at	Capza2	388	480	820	355	577	709	443	506	446	319	315	235	272	376	781	352	305	199	509	340	370
1416193_at	Car1	20	20	20	20	20	20	20.8322	20	32.7487	20.3988	20	240.879	168.571	98098_at	Car1	40	40	40	40	40	40	40	40	40	40	40	40	40	40	40	459	608	467	242	70	65
1448752_at	Car2	26.1588	51.8895	242.773	361.861	1556.3	2339.66	20	20	310.938	289.559	139.756	212.637	960.811	92642_at	Car2	106	120	58	43	154	122	40	40	70	92	59	59	67	101	166	1205	1670	529	573	2334	1772
1416429_a_at	Cat	1425.05	1479.38	1322.4	1072.39	833.135	655.205	1411.64	1553.65	1329.26	765.717	737.212	490.083	631.881	161877_f_at	Cat	121	89	126	82	125	82	300	199	273	268	351	189	148	370	179	204	271	269	218	208	163
1449265_at	Casp1	338.471	358.216	1143.13	1304.17	885.321	978.598	729.999	820.664	1174.63	624.393	575.842	205.111	447.364	102064_at	Casp1	97	102	86	53	127	151	389	350	226	215	42	78	100	205	219	235	184	119	192	107	128
1449591_at	Casp4	116.825	161.69	298.29	363.467	385.426	420.423	251.54	260.142	480.702	876.56	882.108	83.6479	272.278	102905_at	Casp4	42	40	55	40	40	50	147	142	114	88	40	46	54	161	94	104	114	40	63	118	87
1449839_at	Casp3	1453.78	1692.56	1167.75	1234.66	1277.86	1336.13	1052.51	904.441	346.375	605.105	645.545	612.825	1451.27	98436_s_at	Casp3	116	148	98	244	94	74	40	40	40	40	40	40	40	40	45	52	43	40	40	300	319
1415995_at	Casp6	1845.75	2113.69	601.454	671.638	329.55	428.977	717.655	553.644	498.182	210.466	238.892	410.487	216.349	94458_at	Casp6	111	125	338	376	99	90	92	68	70	60	54	53	69	68	66	54	40	40	63	56	81
1448659_at	Casp7	648.223	651.222	715.395	696.363	494.762	423.923	279.116	279.882	169.872	58.7935	95.6604	185.89	270.224	98498_at	Casp7	266	297	220	288	234	224	115	128	111	106	127	119	117	198	400	242	285	162	122	95	112
1424552_at	Casp8	647.867	653.654	908.946	851.303	1437.06	1238.53	772.145	795.119	1010.79	679.964	698.147	2198.92	1391.77	102328_at	Casp8	87	129	93	118	128	180	144	114	151	121	157	177	184	66	40	127	107	73	103	272	243
1448149_at	Ctnna1	2682.51	2587.07	2157.15	2297.7	1036.73	1104.62	2873.64	2737.07	428.465	854.348	661.631	496.085	837.255	93364_at	Ctnna1	221	195	257	312	281	192	61	105	82	118	40	64	74	283	319	165	119	166	237	111	163
1420811_a_at	Ctnnb1	3198.41	3418.57	2594.15	2971.28	3502.52	3411.98	3192.16	3996.79	2720.05	3007.62	2837.24	1711.73	2031.78	160430_at	Ctnnb1	556	652	1081	895	615	573	511	1895	399	1498	148	1430	1544	360	559	563	691	336	654	560	622
1424704_at	Runx2	103.733	77.5016	291.086	253.006	534.369	367.763	4023.44	3974.3	20	20	20	35.4988	101.459	161378_r_at	Runx2	170	139	239	143	196	144	292	244	315	324	308	182	184	258	179	94	93	229	155	49	51
1434757_at	Cbfa2t2h	132.257	133.724	144.675	136.512	287.532	262.51	164.445	163.49	183.207	199.874	209.695	166.297	156.187	97406_at	Cbfa2t2h	73	83	69	82	91	80	164	174	165	197	137	144	132	68	51	128	103	108	113	83	56
1418582_at	Cbfa2t3h	1039.7	673.879	1931.37	1812.05	571.545	526.732	991.709	1049.68	364.139	75.7863	80.4323	20	20	102397_at	Cbfa2t3h	644	620	730	505	919	937	1245	932	486	386	40	40	40	1161	835	89	160	196	425	87	105
1460196_at	Cbr1	123.633	150.529	96.822	100.391	221.075	261.006	173.362	154.02	141.442	83.2891	99.6392	589.981	238.793	96110_at	Cbr1	40	40	40	40	40	48	89	74	97	69	213	170	193	40	40	55	61	40	44	40	40
1419583_at	Cbx4	774.776	748.412	947.048	735.218	1843.94	1618.77	1735.15	2049.14	1245.14	802.137	656.343	1572.81	1230.88	93697_at	Cbx4	221	247	259	247	223	318	64	186	98	181	183	445	496	311	269	480	487	343	701	219	276
1417910_at	Ccna2	742.006	947.814	666.097	671.929	222.165	196.932	128.3	82.769	56.5066	23.1321	48.5313	188.822	603.329	99186_at	Ccna2	137	155	156	124	115	242	119	96	124	111	154	108	97	137	244	222	316	269	167	365	358
1450920_at	Ccnb2	764.868	851.605	496.119	527.076	138.9	229.537	78.7473	57.9057	50.9307	37.6386	22.2696	142.499	431.863	94294_at	Ccnb2	500	673	691	555	754	886	98	88	104	99	123	96	84	500	593	506	835	384	283	764	1124
1448698_at	Ccnd1	1389.31	1433.88	4481.4	4605.53	20	20	3425.19	3793.52	30.0162	20	20	20	20	94232_at	Ccnd1	1759	1976	359	561	1670	1133	40	40	40	40	40	40	40	568	650	56	72	185	169	105	86
1434745_at	Ccnd2	20	22.3074	689.089	711.93	2430	2286.64	132.969	99.2987	452.192	920.758	1086.18	3978.42	4003.73	97504_at	Ccnd2	105	117	40	40	51	67	1085	439	347	277	1174	1695	1766	40	40	111	86	40	40	122	100
1415907_at	Ccnd3	624.536	643.006	783.776	915.606	1326.99	1416.45	827.555	625.26	370.246	522.731	515.64	1186.99	1088.79	160545_at	Ccnd3	290	262	295	288	315	350	200	299	242	286	409	776	791	667	438	537	381	205	288	449	404
1422513_at	Ccnf	94.8246	108.707	111.044	118.14	20	20	20	20	20	20	20	20	50.3363	99073_at	Ccnf	167	181	91	112	163	146	40	46	40	45	58	53	48	132	156	70	86	143	86	89	108
1425837_a_at	Ccrn4l	63.1957	55.9797	77.5937	80.5695	22.5861	27.2116	44.5809	40.7402	33.9566	61.1534	95.8134	227.234	193.257	101787_f_at	Ccrn4l	1037	794	2078	631	1273	1064	1647	575	2147	1360	2264	1171	1273	516	237	452	417	828	400	655	764
1450357_a_at	Ccr6	20.3697	37.5113	1539.72	1648.2	20	20	277.722	262.473	2529.96	3133.47	2644.1	356.784	2466.7	99899_at	Ccr6	489	513	109	67	601	389	389	269	2252	1987	364	278	291	43	40	55	86	40	127	40	40
1448615_at	Ccs	187.879	182.516	197.454	214.073	281.484	301.458	406.649	301.634	111.19	112.914	142.266	673.318	419.286	161506_r_at	Ccs	114	102	112	62	135	73	190	142	176	171	253	153	120	335	223	171	245	267	185	152	132
1417268_at	Cd14	107.006	106.494	91.5582	139.015	20	20	224.041	150.258	41.0285	20	20	36.9126	25.9311	98088_at	Cd14	135	87	210	122	132	84	134	121	128	134	201	116	101	404	541	115	148	356	358	98	110
1437670_x_at	Cd151	100.914	120.759	103.027	115.35	517.862	357.605	195.188	157.595	179.702	172.903	265.685	122.388	69.0663	161823_r_at	Cd151	129	105	275	115	178	116	286	252	261	370	516	224	207	357	177	123	185	304	146	111	91
1450570_a_at	Cd19	20	20	20	20	20	20	20	20	2058.51	2125.5	2594.3	26.6064	20	99945_at	Cd19	89	77	173	90	119	60	1772	3163	2592	3701	169	159	148	58	41	225	133	104	68	40	40
1449130_at	Cd1d1	3147.7	2909.43	1412.35	1643.19	580.162	752.446	442.687	517.406	1696.84	283.094	337.486	538.705	310.222	103422_at	Cd1d1	247	295	919	664	223	243	192	203	397	305	441	393	398	599	637	326	368	153	225	40	40
1418770_at	Cd2	20	20	20	20	2447.43	3605.11	20	20	2077.88	1157.03	1133.99	4579.34	2152.87	95373_at	Cd2	40	40	40	40	40	40	2420	1874	1248	663	1976	1042	1018	56	55	1501	1093	103	40	105	129
1450912_at	Ms4a1	470.855	455.06	254.477	180.588	20	20	20	20	5620.86	3615.29	3909.2	55.4276	34.4429	99446_at	Ms4a1	88	72	328	122	88	96	4958	4040	5306	4595	640	222	233	100	91	366	101	93	56	40	40
1419768_at	Cd22	132.449	131.389	2294.49	2293.55	356.963	379.206	51.6147	43.973	4417.07	2133.27	2813.24	52.2921	66.5698	102939_s_at	Cd22	388	423	40	40	359	616	525	563	966	1245	82	74	81	195	293	132	95	40	64	40	40
1448182_a_at	Cd24a	3282.25	3236.08	382.352	389.598	20	20	933.577	993.095	4830.83	2966.64	3245.05	302.039	234.672	100600_at	Cd24a	139	178	1472	1868	550	524	2088	3983	2194	3317	128	142	149	851	1410	834	1003	732	592	59	69
1437025_at	Cd28	20	20	20	20	421.975	477.473	110.159	96.43	20	20	20	1763.89	1511.76	102237_at	Cd28	40	40	40	40	40	40	40	40	40	40	726	856	833	44	40	290	244	153	187	246	127
1420907_at	Cd2ap	1752.94	1721.29	1248.93	1296.12	198.618	168.099	1391.06	1507.76	1047.34	862.594	903.801	841.863	620.338	103281_at	Cd2ap	71	81	148	138	93	121	40	40	40	40	40	40	40	56	76	40	40	40	45	40	40
1454704_at	Scarb2	1382.33	1324.17	934.183	1193.31	1404.4	1194.32	2444.09	2582.23	756.52	1144.81	1102.69	852.286	482.766	101389_at	Scarb2	134	164	392	377	137	190	178	191	154	178	223	229	278	344	325	206	157	656	690	123	175
1419206_at	Cd37	341.649	350.885	487.958	562.654	1185.22	1358.16	1853.21	1290.23	3559.31	1862.38	2029.25	850.055	507.203	98980_at	Cd37	416	342	168	272	311	210	2264	2013	2408	2205	978	652	615	268	251	630	586	482	802	526	580
1423326_at	Entpd1	245.605	258.617	185.179	179.367	51.503	57.9336	112.069	92.1853	70.3832	20	30.6197	24.6349	45.1241	160774_at	Entpd1	104	160	145	133	81	101	40	40	40	40	40	40	40	112	134	40	40	73	70	69	75
1417382_at	Entpd5	140.166	147.589	46.9416	49.523	138.387	106.649	28.9636	33.538	232.68	115.1	116.062	369.565	218.839	92561_at	Entpd5	40	40	40	41	40	40	90	90	110	114	93	138	155	40	40	40	53	40	40	40	40
1422828_at	Cd3d	20	20	20	20	203.177	225.794	20	20	22.9158	20	20	5520.2	3520.2	92683_at	Cd3d	40	40	40	40	40	40	40	40	40	40	832	659	752	40	40	102	69	40	40	72	57
1422105_at	Cd3e	20.2549	23.0134	20	26.6681	32.5956	20	20	33.718	20	37.9969	20	669.922	373.636	102971_at	Cd3e	40	40	40	40	40	40	69	74	72	72	556	501	399	40	40	40	40	40	40	40	40
1419178_at	Cd3g	20	20	20	20	74.8841	118.57	20	20	25.0904	20	20	2312.18	1636.3	100001_at	Cd3g	40	40	40	40	40	40	40	40	40	40	1565	438	473	40	40	371	141	50	40	40	40
1426396_at	Cd247	20	20	20	20	1090.2	1204.52	20	20	36.2964	20	20	2458.07	1776.54	102287_at	Cd247	40	40	40	40	40	40	40	40	40	40	232	195	194	54	40	158	129	49	40	87	111
1419696_at	Cd4	20	20	403.672	334.573	20	20	1335.4	1131.19	20	20	20	1000.32	1104.21	103480_at	Cd4	469	454	85	65	76	79	195	169	209	203	259	321	381	229	227	151	91	349	622	143	118
1418353_at	Cd5	53.392	65.9148	208.022	207.228	20	20	38.3474	33.7675	28.942	20.6988	33.7997	2696.8	2111.05	93637_at	Cd5	142	133	54	40	93	160	61	53	40	40	1360	864	900	40	40	59	40	40	55	75	55
1448617_at	Cd53	2385.47	2335.29	2880.79	2935.84	4221.15	4029.91	3163.92	3480.29	3369.44	3221.15	2992.01	3119.1	2212.16	94939_at	Cd53	781	738	1262	641	784	1034	903	981	953	1079	1322	1406	1425	428	491	900	857	707	903	1965	1636
1451910_a_at	Cd6	94.7014	99.0936	63.5438	59.7244	93.1293	139.564	58.9187	69.8964	183.43	107.312	81.2236	1225.67	1057.21	92204_at	Cd6	40	40	40	40	40	40	164	142	188	160	866	485	471	49	40	47	41	40	40	107	54
1449164_at	Cd68	1443.65	1404.71	2130.15	2591.6	43.9396	70.7387	2864.03	2045.51	42.1298	30.7314	25.1606	39.5375	23.5044	103016_s_at	Cd68	1327	1229	369	1047	990	501	52	66	40	40	40	40	40	681	699	123	131	1139	1456	40	40
1419711_at	Cd7	57.4712	136.55	2184.88	2452.2	2343.37	2666.75	2866.9	2041.01	24.8711	20	20	383.917	585.799	92406_at	Cd7	2003	2378	78	425	2322	1265	40	40	40	42	70	106	94	966	856	2172	1920	1636	1994	352	285
1418830_at	Cd79a	20	20	22.0582	20	20	32.8554	20	23.7183	3478.92	2636.84	2894.33	32.6363	20.6091	102778_at	Cd79a	44	61	49	81	40	40	168	383	214	511	192	141	123	46	40	214	80	111	46	82	75
1416330_at	Cd81	2985.91	3084.13	813.598	857.707	20	21.3467	26.9708	25.2123	2199.67	1070.54	1323.11	315.932	502.818	101495_at	Cd81	360	288	553	1281	176	215	420	601	404	526	144	169	153	495	447	143	150	143	124	108	101
1416401_at	Cd82	1460.25	1353.86	1529.8	1522.45	2210.86	1907.46	1144.55	1061.5	656.537	435.675	473.011	1717.27	2618.41	99584_at	Cd82	958	930	456	914	856	487	164	131	189	222	180	219	243	195	396	229	305	160	187	437	427
1416111_at	Cd83	5467.35	4364.25	4540.47	4657.57	46.1286	59.1093	177.932	117.686	3768.18	4249.99	3972.15	120.284	651.135	103040_at	Cd83	1188	1027	1868	1472	1551	1683	274	309	641	627	68	65	85	921	1558	149	82	95	40	40	40
1420404_at	Cd86	3285.45	3368.73	1163.44	1275.57	20	20	62.7104	72.5129	442.524	1923.21	1579.86	117.17	98.1199	102831_s_at	Cd86	89	97	348	277	105	115	63	75	59	64	40	40	40	174	237	49	40	62	40	40	40
1448569_at	Cd8b1	1888.78	1673.2	641.695	563.572	583.333	632.938	1280.27	1181.6	524.05	483.369	700.342	999.109	1101.07	162410_s_at	Cd8b1	40	40	75	49	40	40	40	40	40	40	224	93	104	40	40	76	69	1766	2013	40	40
1416066_at	Cd9	1283.39	1264.88	638.209	774.748	429.959	630.429	39.7606	37.4607	155.571	120.864	120.391	366.772	220.187	95661_at	Cd9	483	464	830	819	390	433	348	378	53	45	190	227	240	271	333	313	237	157	80	279	276
1448314_at	Cdc2a	1145.01	1256.94	554.626	729.289	232.372	221.875	133.267	63.8278	67.3005	30.0003	31.2843	125.654	549.391	100128_at	Cdc2a	181	203	218	259	145	179	40	40	40	40	48	44	50	40	92	144	167	40	76	484	568
1426002_a_at	Cdc7	227.91	189.943	440.986	404.604	142.168	159.589	218.624	285.928	262.871	361.789	188.773	327.037	612.471	103797_at	Cdc7	67	77	61	49	88	88	127	126	139	152	99	198	224	40	82	100	80	40	74	40	40
1448261_at	Cdh1	20	20	20	20	20	20	1256.95	1470.48	20	20	20	20	20	98140_at	Cdh1	58	84	121	65	82	59	95	75	93	92	140	89	81	209	182	103	113	319	156	111	73
1433956_at	Cdh5	20	20	20	20	20	20	411.051	811.562	20	20	20	20	20	104083_at	Cdh5	40	40	40	40	40	40	40	40	40	40	40	40	40	40	40	40	40	147	142	40	40
1416873_a_at	Cdk2	110.124	153.688	134.974	192.694	46.7705	68.209	63.4156	77.3532	184.521	171.332	111.812	196.305	148.55	94412_at	Cdk2	206	261	143	144	274	247	71	82	86	85	81	96	104	68	123	91	71	69	92	106	119
1450674_at	Cdk5	224.292	232.384	233.282	254.979	186.233	224.768	232.033	176.712	186.67	163.43	166.529	363.042	209.072	100444_at	Cdk5	196	213	47	203	160	238	97	78	113	65	102	133	140	40	94	107	72	87	97	65	63
1424638_at	Cdkn1a	176.664	136.972	221.611	184.409	33.1015	79.2509	66.0763	53.2645	20	51.3894	42.4291	20	23.4138	98067_at	Cdkn1a	77	60	40	93	56	96	201	159	178	156	253	128	114	319	191	132	107	61	107	146	113
1416868_at	Cdkn2c	469.754	485.283	425.083	570.366	449.392	377.302	506.401	502.392	167.957	82.9051	137.685	211.797	401.884	160638_at	Cdkn2c	184	247	187	162	226	225	64	51	52	60	52	50	51	145	165	136	131	220	135	260	282
1416253_at	Cdkn2d	90.8449	82.6029	118.906	131.267	438.29	535.054	619.657	502.35	189.643	146.115	164.856	385.814	150.427	94521_at	Cdkn2d	214	193	103	142	199	302	332	317	429	478	339	512	551	40	62	324	341	538	525	100	125
1418982_at	Cebpa	38.1867	22.9665	116.305	118.364	29.4171	23.4248	112.674	132.35	30.5096	33.5809	20	20	25.5778	98447_at	Cebpa	350	296	241	242	309	289	98	88	83	122	124	87	87	304	297	87	102	123	147	305	220
1418901_at	Cebpb	39.4045	24.2566	98.5117	124.292	129.869	142.474	70.5486	105.148	67.1555	43.2953	32.4611	44.3613	29.5647	92925_at	Cebpb	233	176	460	124	340	296	40	40	40	40	40	40	40	95	117	83	79	43	40	89	58
1423233_at	Cebpd	48.4785	49.7089	246.632	242.596	20	20	380.04	331.535	20	20	20	20	20	160894_at	Cebpd	235	255	133	86	226	259	40	40	40	40	40	40	40	106	120	58	40	185	242	40	40
1424996_at	Cflar	279.527	214.767	624.649	526.777	703.541	652.367	260.217	336.721	353.589	521.193	441.124	505.424	233.057	103217_at	Cflar	121	99	89	88	121	80	109	85	140	121	180	235	228	40	42	51	40	92	76	111	112
1448448_a_at	Chkb	501.138	373.389	444.547	418.552	975.663	1029.73	339.174	381.1	755.237	919.499	1003.19	800.239	375.374	102027_s_at	Chkb	281	248	189	374	207	204	577	457	809	490	889	556	493	736	646	849	787	890	500	258	169
1450264_a_at	Chka	213.629	211.913	808.961	666.651	428.464	288.686	94.1313	113.821	113.512	228.286	373.002	83.7848	70.563	100516_at	Chka	231	214	86	96	179	185	85	76	84	81	51	58	54	133	168	119	59	40	40	116	40
1448724_at	Cish	22.4806	20	20	23.7684	88.8687	55.4362	20	20	34.6488	32.1803	21.6132	245.504	409.649	100022_at	Cish	94	64	99	53	108	58	96	88	79	78	215	147	161	81	40	40	52	40	40	492	342
1455899_x_at	Socs3	63.2746	104.796	248.099	296.313	1630.76	1561.83	500.845	598.006	214.055	87.7228	122.638	995.604	417.628	162206_f_at	Socs3	82	103	90	72	99	97	134	255	90	118	468	461	433	301	326	567	302	249	162	40	40
1440047_at	Socs1	58.5258	25.6407	37.3243	28.3093	68.4336	122.472	63.8632	71.6987	64.8141	56.78	50.7026	141.531	83.0411	92832_at	Socs1	40	64	96	108	51	83	69	55	62	62	93	68	74	76	98	140	96	160	67	216	153
1455106_a_at	Ckb	2857.39	2876.81	2205.78	2070.89	42.4597	24.7928	149.375	141.329	20	20	20	68.2854	211.478	93126_at	Ckb	1069	1310	835	1586	1149	1752	154	163	113	118	237	231	214	779	1300	175	164	280	162	176	129
1438366_x_at	Clcn3	376.844	361.722	384.164	346.368	836.341	707.229	466.036	585.883	361.413	586.998	453.991	421.166	375.588	102786_at	Clcn3	137	155	274	163	178	210	477	544	468	493	286	382	361	190	441	420	431	420	428	76	104
1420295_x_at	Clcn5	129.522	158.114	81.5853	104.198	70.9784	81.3783	1213.55	1299.1	102.357	77.7902	71.0423	48.8191	45.7528	101913_at	Clcn5	40	40	40	56	40	46	96	70	133	102	64	53	62	54	46	40	40	261	373	40	43
1449925_at	Cxcr3	1085.7	1318.85	115.426	128.22	2175.2	2205.84	1930.15	1318.85	161.364	68.134	58.8764	668.348	1176.38	94173_at	Cxcr3	64	55	171	231	112	97	40	40	40	40	283	409	391	185	180	446	493	976	1081	70	80
1448710_at	Cxcr4	220.471	221.292	127.978	195.774	340.084	429.604	138.725	122.462	774.273	895.711	925.563	164.202	68.3711	102794_at	Cxcr4	108	144	120	215	103	122	40	40	40	40	40	40	40	42	40	148	124	67	40	40	40
1427419_x_at	Ccr9	403.966	498.452	51.1424	40.0476	20	20	5359.49	5627.84	54.6174	25.3242	30.842	172.332	628.615	98323_at	Ccr9	40	40	56	43	40	40	40	40	40	40	40	40	40	40	43	40	40	264	309	40	40
1421186_at	Ccr2	109.769	128.048	167.499	199.212	3991.3	2988.12	920.335	928.819	24.7467	20	20	131.518	189.316	93397_at	Ccr2	40	40	285	99	250	143	40	40	40	40	40	53	52	804	1258	1171	2101	1640	2067	2252	2003
1424727_at	Ccr5	254.618	349.641	131.29	146.468	3082.32	2573.26	1691.2	2040.87	39.6838	36.9089	25.0793	39.4637	84.1398	161968_f_at	Ccr5	40	40	103	60	47	40	40	40	40	40	40	44	54	68	116	894	1383	685	1333	1091	1177
1423466_at	Ccr7	535.177	411.64	869.036	750.44	20	26.2388	65.3236	45.0679	2155.62	2729.33	2562.03	2363.6	1675.05	104443_at	Ccr7	331	304	174	289	414	296	46	40	94	55	92	113	150	75	165	79	40	40	40	40	40
1434496_at	Plk3	226.752	128.331	499.389	317.911	46.2933	72.4495	33.1507	100.478	35.4487	68.1588	59.5841	144.024	153.912	161636_r_at	Plk3	1700	1410	1391	1177	1611	1494	1909	1529	2078	2515	3239	1902	1430	3096	3068	1093	1895	2111	1356	1517	1054
1419691_at	Camp	20	20	20	20	27.0981	20	20	20	97.1808	20	39.9875	20	20	92322_at	Camp	98	51	145	82	110	47	108	90	118	132	96	85	82	177	401	72	58	197	76	134	138
1450981_at	Cnn2	3990.58	4331.14	4344.21	4604.82	4815.38	4583.73	2049.96	2044.88	2940.45	1484.72	2265.43	5727.78	3250.23	94004_at	Cnn2	1081	859	506	872	1126	1213	549	542	578	877	810	1331	1403	574	613	551	680	213	200	561	504
1449183_at	Comt	198.09	218.718	254.657	244.606	393.895	332.793	359.163	263.68	217.057	221.559	227.522	139.666	203.698	98535_at	Comt	144	197	122	136	147	145	40	40	40	40	40	40	40	107	86	74	113	110	162	261	271
1417607_at	Cox6a2	20	20	20	24.0939	136.031	301.916	3042.67	2723.57	62.9843	31.8666	28.0999	34.84	20	99667_at	Cox6a2	40	40	40	40	47	40	75	63	78	68	92	61	53	41	65	175	188	2468	1809	49	40
1434547_at	Cpd	78.3013	61.6974	31.2621	20	20	20	20	20	20	20	25.5064	20	88.9449	104467_at	Cpd	40	56	158	87	88	55	65	81	61	64	86	77	65	148	113	48	40	80	67	47	43
1417173_at	Crebl1	154.235	155.145	109.488	126.455	41.8975	43.0348	182.807	87.1921	40.5907	49.1727	62.288	42.9149	31.1116	92395_r_at	Crebl1	391	307	299	322	369	319	129	139	145	171	204	145	141	188	156	103	139	280	138	238	249
1416326_at	Crip1	4477.7	5059.16	1058.12	1564.87	3895.93	3500.78	2816.24	1618.81	2249.73	1080.4	1659.49	2732.61	1269.24	94061_at	Crip1	245	153	1909	2226	1074	422	3850	4550	992	601	1655	835	815	1057	538	314	206	360	218	576	1040
1436950_at	Crkl	191.957	174.168	266.693	205.246	844.468	725.456	269.468	261.15	422.625	487.36	370.257	1063.18	738.952	103848_at	Crkl	84	126	92	120	106	83	136	272	159	245	117	257	257	83	159	118	143	68	117	138	144
1433770_at	Dpysl2	488.198	515.359	416.515	634.828	895.484	778.505	745.962	1152.76	412.375	263.757	350.648	770.516	559.781	98298_at	Dpysl2	89	50	76	44	75	63	103	80	106	104	153	103	83	178	181	127	116	221	115	103	107
1433733_a_at	Cry1	43.9188	43.6091	68.5468	64.7725	62.4976	56.83	80.5684	46.6819	26.1447	92.5508	99.6335	222.243	206.745	94420_f_at	Cry1	218	206	282	133	253	243	519	415	547	333	663	596	548	138	152	149	145	132	129	114	108
1460220_a_at	Csf1	20	20	20	20	20	22.9882	20	20	32.3361	36.2358	27.5231	20	40.3127	101450_at	Csf1	65	95	61	74	67	40	40	53	40	53	85	104	111	60	89	40	94	72	70	210	130
1419872_at	Csf1r	232.368	303.133	3196.3	3417.14	77.7829	72.0816	514.761	680.85	60.8691	24.7302	32.4225	241.718	113.869	104354_at	Csf1r	616	477	348	237	413	478	40	40	40	40	60	59	51	1205	981	69	57	131	95	40	40
1420703_at	Csf2ra	2490.58	2148.32	2503.61	1938.64	148.717	92.0309	882.503	895.931	191.256	181.829	227.934	56.6387	73.2394	99330_at	Csf2ra	743	611	664	911	528	615	40	40	40	40	40	40	40	206	196	40	44	72	67	40	40
1449360_at	Csf2rb2	325.881	317.198	291.759	354.646	20.7603	20	2424.23	2540.01	20	20.033	20	20	20	103210_at	Csf2rb2	140	166	242	196	99	92	103	171	40	40	42	40	40	205	174	40	62	422	860	43	40
1425811_a_at	Csrp1	61.9128	60	41.4628	43.3956	26.2553	23.029	28.0529	20	20	20	20	63.1641	72.6943	160065_s_at	Csrp1	326	358	127	420	359	292	54	50	71	41	141	59	75	71	79	72	65	40	51	115	166
1426195_a_at	Cst3	10795	10797.5	5900.01	6346.34	476.798	621.833	5591.27	4356.35	1463.91	785.36	995.006	350.933	264.512	99586_at	Cst3	4150	3885	9673	9673	6634	6499	414	334	442	308	280	136	138	7163	6853	790	744	3409	3260	555	646
1419202_at	Cst7	20	20	72.7287	75.0129	1594.72	1709.94	26.3508	22.4906	20	20	20	174.133	306.672	102638_at	Cst7	40	40	40	40	40	40	40	40	40	40	110	124	128	55	63	868	925	40	49	1146	1146
1422506_a_at	Cstb	1370.19	1477.48	941.337	977.853	1505.87	1457.75	1588.12	1586.83	935.163	698.813	831.757	491.723	608.011	100581_at	Cstb	466	481	804	705	518	447	317	234	332	212	332	183	162	543	372	329	378	517	402	758	683
1422887_a_at	Ctbp2	372.895	363.445	123.337	143.654	116.132	130.251	77.7448	39.2809	20	20	20	20	21.549	92554_at	Ctbp2	110	91	183	212	94	104	40	40	40	40	40	40	40	95	126	63	78	45	49	40	70
1452352_at	Ctla2b	218.023	219.154	20	20	2638.7	2649.31	20	20	20	20	21.4075	213.207	374.296	103518_at	Ctla2b	40	40	153	65	40	40	40	40	40	40	40	40	40	40	60	946	878	40	40	441	480
1438011_at	Pcyt1a	57.5679	84.168	281.034	217.401	128.901	114.23	328.897	453.591	74.3771	63.5064	82.6303	64.5807	57.2892	161074_at	Pcyt1a	167	157	118	62	134	97	40	40	40	40	40	40	40	116	128	80	96	103	114	113	98
1417490_at	Ctsb	3297.54	3349.53	3476.52	3561.45	1101.66	1286.32	7716.59	6891.54	1704.53	561.63	638.231	2381.63	2793.94	94831_at	Ctsb	1586	1451	912	1599	1118	715	330	472	251	260	339	449	390	1759	2124	770	781	3732	6015	486	423
1448118_a_at	Ctsd	94.1216	101.198	446.018	441.848	3625.75	3861.27	1009.63	717.498	267.116	146.843	186.023	1423.12	844.489	93810_at	Ctsd	471	365	138	259	385	210	222	156	180	187	853	621	672	482	409	1816	2205	906	704	1688	1675
1418989_at	Ctse	70.0443	74.1412	20.9644	42.1179	149.951	180.021	168.031	136.461	166.288	325.819	345.908	2964	2235.62	104696_at	Ctse	40	40	46	40	40	40	47	42	40	40	40	40	40	159	189	568	870	1133	1154	40	40
1418365_at	Ctsh	2578.01	2945.66	4406.38	4736.78	20	20	7097.66	6418.46	2859.39	1714.81	2159.2	82.006	44.6363	94834_at	Ctsh	2205	2088	896	1511	1976	2194	1003	1462	1083	1511	94	89	97	987	1766	132	87	2035	2704	40	40
1451310_a_at	Ctsl	87.7894	76.407	216.062	145.773	51.7702	66.2918	6051.16	5884.97	69.155	88.2929	66.3529	139.914	109.589	101963_at	Ctsl	86	63	52	53	71	58	40	40	40	40	40	49	58	63	44	115	84	2455	3349	40	40
1448591_at	Ctss	6630.89	6529.71	8571.24	8173.86	1861.47	1838.18	8201.46	8664.88	5956.63	5319.6	5653.32	2858.46	2581.67	98543_at	Ctss	2893	3219	2581	2067	2559	2592	3732	4191	3818	4653	1447	3219	3163	4320	5458	1191	998	4958	5306	374	230
1422632_at	Ctsw	20	20	44.9171	35.8608	6240.13	5699.76	233.268	198.309	78.8393	20	20	725.779	567.122	92214_at	Ctsw	40	40	40	40	40	40	47	48	58	52	166	136	144	40	40	1292	1164	104	84	1088	745
1434683_at	Cutl1	213.565	235.532	183.074	181.105	465.11	328.913	218.498	209.077	265.746	440.457	572.902	90.3986	40.6936	98073_at	Cutl1	40	64	40	102	40	119	279	290	210	207	174	129	121	259	161	176	243	130	141	83	104
1417507_at	Cyb561	120.364	136.959	20	20	20	20	20	20	20	20	20	20	20	92391_at	Cyb561	74	40	106	57	71	72	117	101	114	105	158	103	82	359	249	142	112	257	149	74	64
1436778_at	Cybb	46.09	103.322	1903.11	2111.38	20	20	4323.34	5395.8	2561.37	2028.1	1523.64	163.788	219.485	100300_at	Cybb	269	601	48	152	274	242	52	49	40	66	40	40	40	189	142	47	40	212	511	78	74
1450646_at	Cyp51	473.35	415.55	371.216	361.615	71.5606	51.1253	822.419	876.395	201.074	242.996	275.793	176.868	310.583	94916_at	Cyp51	54	51	40	48	68	66	68	150	46	79	40	74	93	41	49	40	62	62	104	335	266
1460242_at	Cd55	20	20	20	20	160.194	181.851	20	20	1737.78	1376.23	1454.38	279.071	44.1553	103617_at	Cd55	40	40	40	40	40	40	234	128	311	229	40	40	40	40	40	84	80	40	40	903	1022
1426778_at	Dag1	207.95	296.139	136.761	156.55	180.635	146.749	938.813	688.091	226.907	233.434	313.291	295.328	183.446	101109_at	Dag1	40	108	40	46	124	58	240	381	161	176	132	139	129	72	83	140	202	230	289	208	176
1418578_at	Dgka	169.945	138.972	209.66	214.147	1424.72	1617.02	66.904	71.1091	1756.76	2411.03	2825.62	6444.85	3020.65	103596_at	Dgka	103	87	40	84	61	67	126	124	308	263	1772	1688	1558	46	73	653	540	103	66	403	278
1451453_at	Dapk2	20	20	20	20	348.454	388.958	20	20	20	20	20	20	20	99506_at	Dapk2	48	40	67	42	62	42	77	63	81	68	98	74	58	207	149	301	282	175	111	209	153
1419026_at	Daxx	361.064	353.063	323.1	334.242	535.203	496	499.683	462.015	386.987	1035.37	574.222	1206.2	717.291	96125_at	Daxx	296	229	164	261	292	189	68	75	81	104	101	115	119	141	163	150	145	150	196	311	215
1425572_a_at	Ddef1	472.097	421.449	444.193	498.203	149.997	188.713	53.1601	45.7055	138.716	72.7596	121.39	401.5	284.584	100513_at	Ddef1	315	377	206	335	277	254	162	189	204	217	316	286	293	362	330	197	200	101	58	40	40
1417516_at	Ddit3	380.668	243.067	489.696	392.659	679.757	862.676	302.43	363.41	596.405	693.225	755.414	743.294	314.728	101429_at	Ddit3	75	92	40	89	83	87	99	73	137	89	188	83	87	81	40	203	138	110	50	205	99
1416493_at	Ddost	3145.37	3191.27	2243.64	2245.88	1673.3	1797.93	3353.53	2859.16	1466.61	1080.89	1212.06	342.655	410.901	101074_at	Ddost	143	136	175	174	106	146	40	55	40	44	40	50	53	97	162	87	91	235	161	58	98
1418295_s_at	Dgat1	143.294	106.396	183.38	167.898	552.671	373.727	150.134	159.553	162.682	236.387	268.343	232.542	123.879	104371_at	Dgat1	82	83	54	74	105	79	108	86	192	143	115	177	192	40	40	106	52	47	57	78	73
1452434_s_at	Dgcr6	128.858	149.206	52.3188	72.3964	20	26.7456	355.913	214.85	41.8967	32.8629	57.0532	51.0043	51.2285	161512_r_at	Dgcr6	372	241	476	236	396	254	205	184	204	202	333	197	181	188	198	132	148	166	112	435	259
1437821_at	Diap1	180.382	118.558	355.516	241.712	346.703	202.501	233.48	353.297	208.716	564.349	580.518	206.22	116.797	161990_f_at	Diap1	378	419	380	296	465	411	941	738	1036	707	1269	645	648	746	570	464	698	824	535	300	366
1424936_a_at	Dnahc8	20	20	20	20	115.885	178.778	48.8807	37.9885	70.9236	38.9633	41.9871	1742.13	360.984	161398_at	Dnahc8	40	40	40	40	42	40	40	40	48	40	73	64	58	40	40	51	85	46	40	451	455
1420500_at	Dnajc1	462.251	474.737	399.811	430.037	1358.99	1530.78	535.092	668.315	325.006	308.792	310.912	842.27	815.872	103344_at	Dnajc1	113	106	170	106	105	149	57	62	48	41	112	131	132	94	116	166	140	158	106	234	223
1421057_at	Dnase1l3	1874.01	1328.37	1371.92	885.203	20	20	165.308	127.092	44.9772	71.2179	120.769	20	20	94107_at	Dnase1l3	104	128	120	171	64	66	57	55	64	50	54	49	42	121	94	50	40	51	40	40	40
1423063_at	Dnmt3a	172.242	172.201	359.129	320.896	161.029	150.785	165.131	270.1	51.7675	130.458	126.388	145.249	235.744	100479_at	Dnmt3a	189	246	132	99	308	269	40	40	40	40	40	40	40	139	79	52	44	40	40	90	108
1435509_x_at	Cdk2ap1	1895.22	2057.74	1969.09	2135.58	4029.53	3836.69	1757.32	1857.02	1664.73	1364.4	1725.19	1743.17	2229.67	98532_at	Cdk2ap1	580	688	756	612	584	650	161	162	181	140	143	134	145	292	362	463	503	213	238	650	919
1417790_at	Dok1	651.544	646.099	690.638	726.621	492.504	482.015	320.787	363.341	297.294	370.873	420.301	151.488	215.011	102896_at	Dok1	375	340	175	309	279	320	121	111	104	119	48	73	80	141	190	94	128	40	104	102	89
1416333_at	Dok2	28.5852	20	26.8247	20	612.26	710.078	22.8266	29.5822	32.2252	20	20	562.949	470.261	102334_at	Dok2	40	40	64	40	40	40	142	101	138	116	198	138	141	101	57	657	722	131	83	449	581
1438001_x_at	Reep5	2297.57	2131.95	1344.46	1501.01	3839.93	3517.76	3439.03	2786.39	1477.77	1585.06	2088.37	1434.26	1033.59	96115_at	Reep5	632	689	1171	1040	755	675	285	435	314	417	269	329	343	917	664	794	972	1191	1126	1675	1466
1416697_at	Dpp4	1851.05	1739.16	2292.03	2224.66	26.0253	20	1125.71	1090.96	710.727	582.38	621.378	585.566	436.099	92634_at	Dpp4	141	152	142	86	122	81	81	94	94	160	69	105	110	142	146	44	55	117	65	40	40
1416018_at	Dr1	326.071	308.656	462.387	454.639	261.665	268.762	693.717	750.518	343.125	333.661	342.425	368.07	516.32	160449_at	Dr1	210	204	263	148	147	215	240	226	191	261	137	274	286	246	249	500	376	193	485	177	223
1419396_at	Arid3a	78.9946	80.0943	65.4979	73.0248	60.687	62.8692	195.876	255.352	92.8275	85.4399	104.289	100.537	96.5435	103496_at	Arid3a	40	40	40	40	40	42	111	144	72	57	67	75	87	40	41	40	40	91	107	40	40
1450698_at	Dusp2	997.768	908.619	1137.1	1029.35	1436.03	1954.78	131.709	115.819	2057.67	1106.09	1506.53	781.638	583.203	92758_at	Dusp2	1310	1506	2226	1307	1462	1987	125	131	494	457	291	233	208	836	449	2003	1296	461	203	1112	968
1417207_at	Dvl2	21.0707	20	21.0851	28.0507	20	21.5196	26.2476	21.6187	20	23.6495	25.6222	35.9935	38.7975	100495_at	Dvl2	40	40	40	40	40	40	41	40	40	44	55	43	42	40	41	40	40	40	55	675	458
1449846_at	Ear2	866.377	902.125	3874.75	4458.38	20	20	164.261	134.661	44.8501	20	52.1168	113.289	36.6924	103240_f_at	Ear2	504	388	415	159	373	357	40	40	40	40	40	40	40	1605	1137	126	82	177	132	40	40
1417638_at	Lefty1	20	21.5522	20	20	20	20	2108.81	1460.25	24.3128	20	20	20	20	102345_at	Lefty1	40	43	91	59	57	40	67	64	70	73	89	51	55	86	74	74	67	387	502	113	62
1416301_a_at	Ebf1	20	20	20	20	20	20	20	20	1752.28	1489.51	1941.04	20	20	92535_at	Ebf1	40	40	40	40	40	40	70	79	101	126	40	40	40	40	40	40	40	40	40	40	40
1419513_a_at	Ect2	251.415	337.918	194.411	245.061	101.005	130.157	135.93	117.417	42.2056	35.4394	23.3266	82.9711	222.444	97411_at	Ect2	40	82	88	62	71	106	40	40	40	40	40	40	40	50	72	81	93	40	73	162	217
1451024_at	Edg6	57.7891	82.1153	31.3243	51.1593	1959.75	1907.01	860.674	604.741	1052.4	1185.36	1763	1432.47	549.823	104687_at	Edg6	40	40	40	40	40	40	117	102	150	115	172	152	152	40	40	111	195	55	110	93	111
1423212_at	Phc1	106.793	121.349	572.311	519.338	237.464	255.984	513.18	494.327	87.9629	212.53	270.743	203.174	98.2393	100992_at	Phc1	165	202	101	57	156	199	45	51	54	71	74	85	91	66	122	47	71	125	118	54	40
1418286_a_at	Efnb1	55.2438	66.7095	42.6484	45.1308	133.65	102.573	42.2166	50.3066	52.226	23.9911	23.3394	23.3061	28.1161	98407_at	Efnb1	40	42	40	40	41	40	110	110	111	121	144	99	97	40	72	40	40	40	43	40	40
1417065_at	Egr1	4649.67	4153.28	7134.81	5257.27	1192.59	1598.5	1004.47	1115.05	1883.6	1823.17	2032.49	2045.99	1235.34	98579_at	Egr1	1862	1795	1410	1102	1626	2101	120	273	320	472	322	603	646	1307	1965	368	181	252	102	1535	671
1427683_at	Egr2	748.693	943.672	936.225	740.152	176.885	162.485	34.0377	55.6219	329.275	554.439	664.788	389.11	869.08	102661_at	Egr2	501	429	485	223	567	518	72	66	79	96	147	266	268	397	944	341	294	40	56	279	224
1416010_a_at	Ehd1	238.98	278.042	358.67	332.766	103.52	90.5413	162.381	144.536	631.676	828.975	831.102	69.8862	149.058	96930_at	Ehd1	51	75	40	61	70	96	92	101	114	143	130	124	105	40	82	40	40	55	40	139	77
1449278_at	Eif2ak3	403.424	341.47	425.258	421.276	171.731	191.347	569.304	608.518	646.755	1773.39	1631.51	203.3	149.74	103537_at	Eif2ak3	81	79	87	75	78	79	147	131	119	123	40	40	42	54	61	40	40	47	75	136	149
1427058_at	Eif4a1	1315.11	1306.02	1005.26	1073.89	703.254	847.236	589.785	696.823	812.164	1095.68	961.976	1310.06	1304.39	92816_r_at	Eif4a1	422	431	307	587	406	267	205	199	212	191	302	186	193	218	183	170	200	152	136	1225	1013
1417562_at	Eif4ebp1	636.441	702.756	362.089	455.976	175.711	181.27	273.277	204.346	312.604	592.406	630.12	54.7894	47.3074	100636_at	Eif4ebp1	75	86	70	97	69	110	50	40	42	40	40	40	40	103	95	66	89	107	82	359	246
1415857_at	Emb	56.1921	91.8967	872.066	1213.72	1212.89	1338.29	205.48	175.539	56.9632	27.7799	46.813	4314	2395.54	101560_at	Emb	268	309	77	69	241	322	168	275	40	61	158	827	839	301	376	601	443	168	225	201	114
1416529_at	Emp1	20	20	20	20	20	20	80.5087	28.782	20	20	20	111.377	410.224	97426_at	Emp1	40	40	40	40	44	45	40	40	40	40	40	40	48	251	291	219	73	123	86	178	71
1417104_at	Emp3	1635.09	1861.94	2608.23	3021.07	4833.8	4463.52	5282.66	4677.9	2535.2	2060.54	2685.98	3293.74	1117.33	93593_f_at	Emp3	1456	1723	944	791	1816	1688	3068	2500	2559	1599	3383	2067	2147	1388	1403	996	1076	2581	2239	1288	1388
1451161_a_at	Emr1	67.4193	69.2759	1970.31	1864.53	20	20	37.0135	32.3982	94.8645	87.843	115.861	68.5385	71.5377	103507_at	Emr1	296	490	40	58	122	154	57	62	40	45	40	40	40	165	235	40	40	40	40	40	40
1417271_a_at	Eng	34.6174	20	26.0088	32.3305	30.2769	51.8472	70.6637	71.884	57.1783	41.8545	47.656	33.2488	40.014	100134_at	Eng	140	90	172	163	126	82	244	156	238	187	413	162	126	336	228	246	283	501	363	174	179
1417951_at	Eno3	263.121	293.029	1720.67	1839.45	101.73	98.3934	116.843	125.736	122.93	106.777	137.246	158.472	157.633	96344_at	Eno3	820	795	182	248	559	322	85	87	97	70	87	100	107	555	663	122	79	87	71	141	127
1435172_at	Eomes	20	20	20	20	5079.3	4428.73	20	20	20	20	20	147.456	283.597	93880_at	Eomes	40	40	40	40	40	40	40	40	40	40	40	40	40	40	40	976	1109	40	45	489	489
1438910_a_at	Stom	535.255	562.99	615.905	581.113	36.0566	46.1136	152.917	133.823	46.5409	23.6851	20	55.079	128.642	161176_r_at	Stom	446	365	505	378	478	363	688	465	587	690	890	496	386	2367	1957	998	1262	1688	1040	540	443
1421151_a_at	Epha2	20	20	20	20	20	20	183.769	285.921	20	20	20	20	20	103980_at	Epha2	40	40	40	40	40	40	110	90	86	93	143	82	86	40	40	44	40	134	135	40	40
1422438_at	Ephx1	76.5076	75.5252	23.0417	34.8444	75.0734	102.726	37.5412	35.5964	1522.78	1335.69	1828.85	1380.22	767.511	101587_at	Ephx1	40	40	40	40	40	40	271	233	345	306	367	251	263	40	40	107	64	40	40	73	77
1418164_at	Epim	602.524	632.725	234.503	250.825	325.451	312.065	211.946	219.342	104.518	101.521	138.002	136.123	122.178	104482_at	Stx2	140	59	147	281	56	75	225	238	254	235	302	240	213	155	209	191	174	55	178	134	132
1427039_at	Epn1	927.167	915.354	1134.15	1159	914.84	856.763	868.197	846.945	665.206	636.838	842.984	428.924	180.928	104514_at	Epn1	1265	1105	1265	892	1245	1288	696	548	688	728	764	377	364	2172	1571	771	1128	1580	1236	611	603
1422824_s_at	Eps8	943.572	974.303	1141.2	1076.6	20	20	29.0411	32.9259	62.2809	46.3643	40.4757	20	20	103222_at	Eps8	130	143	124	128	124	148	40	40	40	40	40	40	40	70	80	40	40	40	40	40	40
1460648_at	Nr2f6	100.457	111.073	117.285	128.201	98.9386	122.797	84.3023	55.1522	45.2673	47.6427	53.0029	30.3101	27.5914	104554_at	Nr2f6	159	159	151	139	127	187	62	67	61	46	73	49	50	208	144	129	152	186	104	79	76
1434606_at	Erbb3	38.7745	41.9883	58.4696	53.8351	58.4069	33.6466	518.926	465.644	30.5826	50.7149	54.2775	58.1029	46.5077	96771_at	Erbb3	43	48	48	41	48	53	40	40	40	40	54	56	49	67	58	70	76	236	388	40	40
1417328_at	Ercc1	131.046	120.983	116.018	121.398	135.993	131.815	162.127	83.3788	198.982	136.86	152.89	331.29	259.633	100424_at	Ercc1	40	40	40	40	40	40	168	125	163	137	246	137	121	204	141	116	112	125	102	157	154
1430536_a_at	Erh	887.419	977.501	538.576	746.155	164.917	343.807	455.651	250.014	488.523	702.733	712.816	360.194	810.493	94040_at	Erh	572	671	964	756	701	756	199	191	175	117	58	127	145	264	220	373	463	233	278	1076	1315
1417241_at	X83328	172.174	194.618	130.726	178.664	58.8712	59.586	261.424	279.915	100.579	70.9503	69.5463	251.517	185.027	95662_at	X83328	82	101	112	107	79	83	44	51	60	67	161	136	154	69	117	150	88	150	170	40	40
1450241_a_at	Evi2a	2241.71	2112.23	3218.59	3232.81	148.882	182.568	3697.06	3464.72	860.811	391.91	209.311	212	235.819	98026_g_at	Evi2a	1040	1333	1064	1009	1241	1032	1273	1158	402	395	223	231	263	1003	1477	191	139	1373	1663	240	198
1417513_at	Evi5	106.653	131.149	310.408	259.086	20	20	1214.61	1369.14	209.065	305.065	212.796	49.0333	93.4297	98503_at	Evi5	40	45	45	40	40	41	157	163	40	40	40	40	40	40	52	49	54	158	369	40	40
1416544_at	Ezh2	1039.74	934.281	995.776	1008.28	504.93	653.801	472.516	503.341	270.435	357.398	390.338	322.744	980.292	99917_at	Ezh2	159	187	226	167	193	253	40	46	44	53	89	134	169	264	293	347	408	221	165	94	163
1417559_at	Sfxn1	691.188	757.339	452.43	453.115	495.199	765.581	577.553	520.901	534.713	461.83	640.566	604.314	932.999	92831_at	Sfxn1	150	180	423	248	189	246	420	458	242	199	309	256	263	89	184	217	330	140	264	344	423
1437308_s_at	F2r	40.1549	31.4794	20	20	5252.46	4466.69	50.6118	20	20	20	20	1804.23	3160.67	95474_at	F2r	40	40	51	40	40	41	40	40	40	40	139	155	172	113	90	406	372	187	95	1169	1241
1448931_at	F2rl1	20	20	20	20	49.4778	52.8837	20	20	20	20	20	114.833	43.1801	102915_at	F2rl1	45	40	40	40	40	40	56	58	58	67	142	149	175	162	40	52	77	95	88	86	73
1434091_at	Faah	20	20	20	20	85.0262	57.0339	20	20	47.8676	41.8357	39.1309	552.484	251.093	96795_at	Faah	40	40	40	40	40	40	82	77	52	50	135	221	215	40	40	69	40	40	40	40	40
1416514_a_at	Fscn1	816.089	1120.98	2637.84	2182.2	20	20	307.888	598.411	20	20	29.0415	30.6822	37.8775	92838_at	Fscn1	538	390	465	403	438	359	573	420	545	485	739	403	323	1158	744	363	333	584	263	220	187
1460251_at	Fas	36.5767	35.8267	24.4446	35.4385	20	20	20	20	31.8875	20.8402	23.5796	108.094	122.774	AFFX-MurFAS_at	Fas	40	40	66	44	52	40	1895	693	2455	1611	49	51	66	42	40	40	40	40	40	40	40
1449235_at	Fasl	20	20	154.55	178.103	3391.1	3297.03	20	20	20	20	20	282.613	321.355	97113_at	Fasl	40	40	40	40	40	40	40	40	40	40	137	87	94	40	40	454	255	40	40	431	482
1418340_at	Fcer1g	242.802	327.688	3286.85	3604.85	4081.12	4235.93	3356.36	3144.39	40.5368	20	24.1612	53.906	196.056	162181_f_at	Fcer1g	269	208	40	40	167	135	40	40	40	40	40	40	40	246	76	85	94	63	60	459	457
1422122_at	Fcer2a	20	20	20	20	20	20	20	20	2781.78	1403.03	1854.67	20	20	94141_at	Fcer2a	54	42	165	40	43	40	224	145	1655	1477	165	137	123	40	40	59	40	40	40	40	40
1417876_at	Fcgr1	20	20	20	20	20	20	20	20	20	20	20	20	20	102879_s_at	Fcgr1	164	74	124	93	191	133	41	40	40	40	40	40	40	108	125	40	40	73	40	137	130
1435477_s_at	Fcgr2b	830.695	731.487	413.878	607.281	348.35	329.829	277.496	218.487	1366.89	946.583	1148.3	20	20	102337_s_at	Fcgr2b	84	69	277	280	60	61	275	259	255	161	40	40	40	109	122	69	41	52	71	40	40
1416978_at	Fcgrt	1427.19	1384.31	588.9	707.96	28.4311	33.9541	1082.88	771.838	318.606	77.7214	128.205	79.8868	29.8713	97533_at	Fcgrt	363	279	590	469	392	280	40	40	40	40	40	40	40	86	63	40	40	40	40	40	40
1438322_x_at	Fdft1	283.298	282.049	276.979	276.394	171.646	150.067	859.633	753.363	131.198	182.493	194.984	143.215	184.554	97518_at	Fdft1	93	115	69	107	110	88	99	126	114	117	133	94	110	92	179	78	96	133	212	386	322
1452410_a_at	Fes	1044.22	900.634	1572.36	1480.31	380.609	490.451	1406.12	1186.89	187.197	59.4948	74.3281	36.314	53.6368	92188_s_at	Fes	474	439	154	344	434	400	40	40	40	40	40	40	40	143	176	135	146	275	308	72	64
1421855_at	Fgl2	1138.11	1106.42	1133.48	1147.29	802.596	757.909	22.7456	20	27.7746	20	20	33.1075	102.76	97949_at	Fgl2	490	417	788	459	514	423	98	176	40	40	40	40	40	186	271	107	112	40	40	754	496
1442804_at	Fgr	188.598	191.167	1733.96	1790.76	210.16	200.487	1898.91	1933	143.886	20	51.9438	21.6548	25.7667	94697_at	Fgr	889	968	125	205	679	497	57	50	60	57	72	41	46	338	308	124	65	307	430	117	106
1419192_at	Il4i1	576.458	652.292	2293.11	2663.48	20	20	283.991	501.59	1095.31	1438.74	1997.99	20	20	96515_at	Il4i1	412	317	129	183	358	399	44	49	379	357	40	40	40	169	172	51	40	40	40	40	40
1448635_at	Smc2l1	355.334	357.396	399.645	424.155	242.039	196.839	102.578	142.502	177.51	212.196	215.416	243.639	760.667	97421_at	Smc2	87	128	120	94	138	186	40	40	51	60	40	73	86	66	60	112	201	49	83	261	438
1449429_at	Fkbp1b	151.621	176.015	41.6268	53.4158	20	20	52.6818	20	21.8951	20	20	20	20	103248_at	Fkbp1b	82	83	158	134	99	92	163	137	158	165	162	97	83	479	241	45	116	142	131	40	40
1450694_at	Fkbp2	1135.4	1209.6	438.134	504.734	494.387	406.533	1247.48	1309.46	669.032	277.554	306.118	275.443	353.045	99546_at	Fkbp2	210	251	215	471	284	178	383	233	392	194	198	106	109	350	320	348	440	672	700	471	594
1416362_a_at	Fkbp4	444.315	402.068	232.811	224.106	147.962	172.95	351.469	283.547	525.581	418.418	349.019	582.763	941.32	92808_f_at	Fkbp4	254	300	550	465	357	386	526	1133	595	1254	700	1059	1030	657	582	765	823	1079	1105	303	503
1416125_at	Fkbp5	147.107	129.788	211.441	230.873	300.979	393.697	216.013	184.571	85.2798	120.816	139.528	230.61	345.007	94297_at	Fkbp5	154	144	40	90	133	113	135	206	140	203	191	330	331	44	80	189	263	137	205	276	348
1441584_at	Fli1	257.044	159.051	261.539	331.053	234.793	224.2	295.165	282.475	455.496	2241.26	2573.63	468.875	169.669	94698_at	Fli1	100	148	53	148	106	120	62	40	88	40	45	40	40	45	66	57	73	58	43	144	129
1438164_x_at	Flot2	183.366	153.851	215.221	187.199	528.175	430.123	266.762	337.732	58.2118	57.4971	53.1273	406.985	168.888	99007_at	Flot2	40	40	40	40	40	40	132	152	128	129	186	201	197	80	67	58	97	124	119	40	40
1419300_at	Flt1	181.354	225.665	20	20	20	20	20	20	20	20	20	20	20	98453_at	Flt1	40	40	40	40	40	40	170	125	167	150	191	122	99	40	40	40	40	40	40	40	40
1419538_at	Flt3	2412.47	2271.16	1599.69	1926.9	20	20	1682.74	1649.77	34.6037	20	26.5413	25.4708	20	95295_s_at	Flt3	1730	1571	1710	2322	1909	1194	99	87	114	104	125	72	62	2067	2226	213	223	1539	1683	60	47
1426642_at	Fn1	20	20	20	37.7011	20	20	20	20	20	20	22.9903	20	20	92852_at	Fn1	40	40	56	40	58	40	112	146	62	73	84	87	80	128	96	40	40	65	40	40	40
1426983_at	Fnbp1	2142.43	1959.68	1024.56	954.307	1328.85	1318.5	712.099	734.293	1031.85	1293.93	1485.9	415.901	606.102	103638_at	Fnbp1	146	201	441	654	172	179	102	119	92	96	40	97	112	155	150	129	154	56	136	137	133
1423100_at	Fos	7581.02	6555.18	7417.61	6483.07	2745.38	4899.32	6162.49	6751.33	5083.7	339.331	283.411	4312.48	3279.28	160901_at	Fos	3163	2875	3510	3537	3667	4233	40	325	40	40	104	40	41	5951	6015	5306	4905	3885	3701	521	139
1422134_at	Fosb	593.612	165.936	826.87	297.841	53.0903	149.116	154.15	529.986	108.039	20	20	102.157	102.139	103990_at	Fosb	934	964	976	1611	1102	1083	104	184	89	105	98	65	67	1477	2718	1137	417	934	388	288	182
1427282_a_at	Fxn	355.337	425.805	142.142	152.525	180.537	190.801	137.009	93.1909	198.763	133.683	175.778	147.098	119.141	101407_at	Fxn	64	76	86	157	56	59	40	40	40	40	40	40	40	61	40	59	74	61	44	130	128
1448771_a_at	Fth1	5045.56	4920.78	7363.06	6959.91	2869.44	3066.96	8657.45	8125.65	5371.41	4548.3	4699.62	2810.92	2257.46	94794_at	Fth1	3383	3578	2515	2834	3239	4363	1181	1862	890	1529	359	790	799	2875	3188	1551	1655	4807	4320	1599	1938
1417916_a_at	Fxc1	351.739	403.665	223.812	258.43	59.2341	72.6977	305.971	177.037	70.832	28.86	51.9845	164.383	150.643	99123_s_at	Fxc1	195	188	210	282	154	271	83	65	76	59	94	63	72	93	82	83	82	142	111	111	146
1425822_a_at	Dtx1	22.9368	36.9423	2906.23	2505.57	711.014	841.166	30.206	28.7667	2149.98	670.189	652.67	2268.76	1512.4	102924_at	Dtx1	1688	1683	98	88	1571	1789	251	240	557	469	1057	690	659	444	383	213	225	105	91	40	40
1417558_at	Fyn	785.725	822.747	738.231	755.695	4999.75	4797.86	4329.59	4517.39	686.545	1923.46	1717.12	3861.31	2562.73	100133_at	Fyn	243	245	325	270	301	262	61	60	155	112	653	532	554	173	205	1521	1356	1137	1909	224	216
1417437_at	Xrcc6	254.664	274.475	274.93	289.685	151.467	244.035	506.212	411.536	344.465	268.132	245.756	322.173	523.571	103036_at	Xrcc6	92	98	104	79	105	85	41	61	43	41	63	54	66	50	48	119	96	97	164	121	152
1448354_at	G6pdx	314.735	357.154	553.773	700.301	422.742	447.046	603.722	437.661	507.988	392.101	471.806	534.851	472.524	94966_at	G6pdx	168	205	130	151	125	110	49	53	40	50	40	45	43	228	143	127	143	72	144	192	236
1436849_x_at	Gaa	187.141	170.218	218.496	211.871	139.994	135.796	432.707	398.681	118.19	78.1787	77.6651	96.9663	81.3105	160516_at	Gaa	239	238	211	235	134	102	360	277	358	344	486	270	218	670	453	211	206	498	406	271	200
1424338_at	Slc6a13	123.502	148.659	309.827	408.715	20	20	20	20	20	20	20	20	30.5501	103934_at	Slc6a13	408	354	197	187	285	186	119	103	127	136	189	146	125	377	261	110	137	258	115	323	244
1418655_at	B4galnt1	506.617	544.904	1992.79	2252.16	2093.32	2544.34	1177.22	821.531	848.023	1176.51	1605.34	753.682	565.431	103367_at	B4galnt1	1356	1133	249	401	1006	1322	142	206	213	206	398	292	299	587	630	797	1284	293	301	1024	1053
1423236_at	Galnt1	797.738	827.48	1796.95	1916.06	1304.05	1406.19	1181.09	1142.77	1113.85	721.647	749.197	771.325	457.14	97934_at	Galnt1	356	401	234	187	265	375	328	590	457	921	212	622	643	326	479	298	311	282	339	250	314
1450333_a_at	Gata2	38.594	20	93.2485	58.4713	90.715	64.0997	147.766	159.405	139.808	72.0664	72.795	53.9923	58.332	102789_at	Gata2	40	40	40	40	40	40	92	80	91	87	102	70	66	130	138	95	104	161	100	152	128
1448886_at	Gata3	20	20	20	20	635.494	675.927	20	20	20	20	20	265.222	302.554	100924_at	Gata3	40	40	40	40	40	40	40	40	40	40	202	372	363	43	40	159	173	41	40	173	196
1437044_a_at	Gba	983.999	1068.96	957.037	1088.06	1256.72	1368.94	1902.23	1625.99	794.151	644.954	761.972	664.412	371.097	100488_at	Gba	284	370	197	393	263	165	89	90	111	84	106	93	96	325	310	279	189	375	341	168	152
1435906_x_at	Gbp2	164.886	194.586	478.952	528.483	728.387	727.049	54.5712	49.7642	314.758	302.19	992.752	1101.73	940.026	104597_at	Gbp2	97	93	40	73	54	50	374	354	47	41	129	187	190	40	42	133	117	40	40	123	90
1427773_a_at	Rabac1	301.804	286.101	255.415	324.327	390.351	476.136	551.327	328.938	602.436	466.345	536.107	654.094	218.274	94269_at	Rabac1	777	704	314	837	668	866	1620	751	1620	1232	2078	1185	1107	382	299	646	681	904	787	695	585
1454036_a_at	Usp15	140.533	162.875	92.7593	145.612	39.5341	74.9133	161.899	120.392	157.122	146.64	104.836	191.366	269.315	95416_at	Usp15	102	99	155	129	115	116	125	164	138	174	58	196	197	82	146	233	176	118	198	263	301
1420544_at	Gcet2	1503.46	1378.8	35.3232	24.5663	20	20	20	20	22.9798	25.0032	20	20	20	101147_at	Gcet2	40	67	302	206	91	75	40	40	40	40	40	40	40	142	129	40	40	42	40	40	40
1420499_at	Gch1	192.852	214.34	258.407	269.031	69.9253	59.9258	88.1983	70.0024	166.098	280.805	192.654	92.0278	77.2251	102313_at	Gch1	115	87	98	96	146	157	40	40	40	40	40	40	40	69	73	40	41	40	40	40	40
1422614_s_at	Bloc1s1	753.661	1006.8	790.284	1017.63	1381.34	1219.74	1105.51	808.771	775.728	461.58	493.233	544.926	321.223	97917_at	Bloc1s1	211	132	173	150	202	118	53	42	46	40	69	47	45	130	101	108	115	149	151	148	131
1420342_at	Gdap10	1930.45	890.35	2357.68	1266.72	222.741	213.43	647.848	1408.39	501.771	1111.91	759.615	851.72	426.309	94192_at	Gdap10	180	279	444	111	264	283	132	78	226	140	83	117	115	335	154	98	65	159	151	44	40
1417434_at	Gpd2	1125.49	1229.28	985.855	950.636	1240.25	1281.96	336.388	357.772	803.803	793.508	795.429	677.079	387.279	98984_f_at	Gpd2	236	277	320	250	245	267	202	122	775	555	386	263	307	186	78	169	159	61	121	261	323
1426063_a_at	Gem	20	20	73.0531	20.5897	342.946	572.855	110.147	202.58	190.363	79.944	66.934	26.1463	129.436	92534_at	Gem	40	55	40	40	62	90	40	68	40	40	40	40	40	50	77	836	380	91	107	1067	512
1417679_at	Gfi1	20	20	26.7805	21.4069	584.273	564.024	20	20	55.0113	159.224	251.331	225.417	339.341	103259_at	Gfi1	40	40	43	40	40	40	40	40	40	40	40	128	128	40	40	131	88	40	40	183	124
1418483_a_at	Ggta1	570.994	562.895	1183.5	1080.29	406.057	484.185	275.157	266.616	1013.02	381.237	413.628	167.28	184.522	102993_at	Ggta1	528	517	337	310	463	429	141	314	457	895	91	228	241	449	671	223	294	125	121	172	206
1417177_at	Galk1	135.914	158.472	89.0008	102.192	160.1	140.578	814.209	655.419	188.993	164.257	112.816	105.574	328.319	97820_at	Galk1	40	40	40	40	40	45	68	61	58	48	67	49	52	40	41	49	40	151	134	110	143
1426236_a_at	Glul	257.215	284.024	578.887	579.789	1263.71	1001.88	735.449	867.134	510.39	794.748	953.298	669.075	320.704	161826_r_at	Glul	373	226	462	216	407	219	286	243	268	264	280	164	149	740	518	311	331	560	310	107	108
1448241_at	Gm2a	6580.01	5972.03	6295.03	6323.68	290.467	266.158	3862.32	3841.56	1775.97	470.084	714.439	866.806	457.343	99141_at	Gm2a	3578	2704	2760	2760	3117	2983	828	814	875	794	549	420	400	1064	1909	173	410	930	576	200	132
1449144_at	Gna11	161.979	234.946	120.152	159.92	154.957	167.93	640.508	506.487	110.013	98.5883	166.969	76.5626	54.2401	103411_at	Gna11	40	40	40	40	40	40	189	173	217	241	175	173	149	40	40	40	40	40	40	142	169
1455008_at	Gna12	75.077	76.5467	66.9415	82.2534	41.3179	41.7525	112.373	88.8996	32.3073	55.0885	69.5305	32.5557	39.8731	97226_at	Gna12	102	128	151	151	140	149	40	40	46	53	56	47	57	130	163	99	80	138	110	84	67
1422555_s_at	Gna13	1466.97	1314.07	1309.76	1083.87	2460.07	2069.4	1473.55	1762.63	1699.14	2036.04	2205.15	1670.34	1325.47	100514_at	Gna13	207	265	279	224	259	299	290	51	385	300	207	315	343	192	66	180	217	77	254	143	139
1421302_a_at	Gna15	177.88	166.106	42.8624	40.5299	32.6907	37.3471	331.599	194.804	39.4709	20	20	23.1432	29.1905	94753_at	Gna15	57	40	94	124	101	63	40	40	40	40	40	40	40	40	44	40	40	109	106	40	40
1417432_a_at	Gnb1	557.667	608.8	500.002	532.715	374.267	479.945	448.947	459.079	326.132	509.206	557.49	267.919	315.723	97458_at	Gnb1	130	173	267	123	151	165	357	602	281	425	243	551	540	464	478	451	533	329	332	70	96
1450623_at	Gnb2	2375.15	2275.1	1991.95	2057.14	1085.88	1456.83	2149.07	1389.2	1191.52	800.194	877.805	666.763	413.448	96911_at	Gnb2	1938	1799	1886	2059	2135	2304	264	185	274	215	359	205	194	570	631	608	837	664	541	919	900
1450649_at	Gng10	3146.9	3114.9	3815.19	4243.33	780.203	1020.23	4299.82	4455.3	1519.05	1356.69	948.06	943.503	1314.84	99175_at	Gng10	1208	1551	1288	1107	1363	1315	638	615	346	470	125	284	294	1580	1565	619	652	1348	1466	270	380
1421947_at	Gng12	436.211	471.299	20	25.4913	123.313	122.958	518.981	553.112	56.7569	45.1009	57.9161	69.1931	73.2495	102767_at	Gng12	79	60	158	143	116	57	73	110	41	44	48	64	55	153	152	115	117	348	495	40	40
1428156_at	Gng2	228.973	216.276	270.947	227.316	236.953	253.641	435.768	876.02	291.324	213.032	206.492	36.3973	108.782	100418_at	Gng2	158	121	200	209	93	82	40	40	40	40	40	40	40	48	40	41	40	70	46	498	479
1437345_a_at	Bscl2	821.725	795.613	858.987	920.705	1386.85	1302.32	1768.27	1575.92	509.399	211.861	341.049	941.456	426.142	93080_at	Bscl2	344	294	236	264	327	260	323	281	282	275	340	248	233	631	461	397	537	746	558	166	173
1428733_at	Gngt2	94.5326	138.095	1337.75	1417.72	68.9688	76.6086	370.977	322.495	484.157	262.25	249.854	112.186	63.7756	160893_at	Gngt2	147	144	40	49	60	86	40	40	40	40	40	40	40	44	62	40	40	40	40	40	40
1417456_at	Gnpat	211.41	209.503	192.074	225.808	312.83	408.806	235.768	252.81	379.122	380.478	408.612	545.935	578.363	94562_at	Gnpat	120	127	97	121	131	116	208	221	262	259	167	215	213	89	79	130	143	141	114	56	62
1419499_at	Gpam	176.895	173.697	222.743	241.91	308.722	200.33	292.216	294.211	289.029	349.047	443.324	182.767	202.203	101867_at	Gpam	40	60	40	44	40	40	142	215	170	199	130	176	179	176	145	103	122	99	122	79	79
1417389_at	Gpc1	20.6282	20	41.6462	34.4059	517.55	382.802	20	20	20	20	20	20	20.7191	104614_at	Gpc1	152	145	148	86	154	108	102	81	104	91	152	111	89	117	69	110	115	103	62	590	317
1428176_at	Edg5	66.5805	51.1588	71.1005	56.8985	81.557	89.8164	72.5367	78.4631	72.5039	21.8952	20	59.3181	81.1045	99372_at	Edg5	125	91	182	100	142	86	98	72	91	98	119	90	74	212	249	97	138	238	150	233	214
1449175_at	Gpr65	1978.18	1724.58	875.64	950.925	1582.78	1461.35	350.608	356.847	343.907	363.392	321.988	649.774	394.439	96553_at	Gpr65	127	210	561	350	163	213	188	253	189	153	157	265	271	228	368	264	322	85	98	343	363
1449514_at	Gprk5	172.124	170.694	81.759	107.27	136.845	206.627	20	20	65.2221	27.4338	34.5387	37.8218	59.8809	102217_at	Gprk5	62	40	96	107	70	74	40	40	40	40	40	40	40	73	75	169	155	50	40	98	87
1460671_at	Gpx1	5216.5	5577.53	5730.77	5811.8	811.424	979.649	5497.96	4880.69	2518.88	1231.05	1683.65	1290.62	1432.22	94132_at	Gpx1	159	154	244	144	190	181	320	262	263	323	386	202	171	605	590	267	322	667	364	261	331
1452040_a_at	Cdca3	586.031	720.01	421.441	437.658	153.945	184.719	101.243	68.9341	57.4853	36.9349	39.049	134.081	399.942	94217_f_at	Cdca3	94	110	121	97	103	123	40	40	40	40	42	40	40	68	63	70	74	61	55	59	60
1422106_a_at	Spsb2	74.6305	70.7447	83.1777	68.4168	99.1076	138.574	124.128	118.685	122.74	79.7271	74.528	64.9229	72.6331	103993_at	Spsb2	46	90	40	87	42	72	165	179	149	143	130	112	109	40	40	55	60	40	40	99	89
1438629_x_at	Grn	3949.2	3681.85	3166.93	2972.78	954.474	666.026	6141.57	6423.58	2418.57	1019.62	878.291	535.114	792.402	93066_at	Grn	493	381	507	773	492	395	152	287	84	94	43	57	60	435	500	123	137	2322	2893	53	40
1457644_s_at	Cxcl1	24.9477	24.0741	20	24.4684	42.6685	20	20	20	22.6713	21.9717	20	37.0408	33.4503	95348_at	Cxcl1	40	40	40	40	40	40	43	40	40	40	40	40	40	118	129	40	40	40	40	40	40
1423423_at	Pdia3	2848.61	3080.31	1328.93	1627.49	751.017	965.915	2016.37	1580.21	1016.12	594.826	589.58	1123.11	2596.48	101060_at	Pdia3	380	327	725	601	482	526	292	160	126	87	96	144	137	208	259	250	248	203	302	751	956
1448273_at	Gss	66.3052	72.8465	48.4099	57.0935	46.1862	38.009	47.6346	49.653	39.586	35.0682	38.7241	41.3015	54.6477	101425_at	Gss	101	40	43	58	40	73	250	234	290	244	323	242	229	89	168	183	158	160	173	194	127
1416416_x_at	Gstm1	20	22.1173	20.7207	28.16	853.963	890.656	36.0719	27.7332	99.1619	55.5643	118.741	33.8758	34.6149	93543_f_at	Gstm1	261	153	303	188	282	169	281	248	309	256	344	200	151	477	416	681	953	548	336	512	461
1427474_s_at	Gstm3	294.758	81.6337	213.66	149.72	208.252	217.668	87.1877	122.044	207.546	159.219	145.631	264.921	145.855	97682_r_at	Gstm3	442	229	546	222	438	326	270	239	282	241	521	239	211	146	243	123	227	138	137	40	40
1417883_at	Gstt2	107.79	115.562	75.968	84.7418	213.079	209.86	139.003	127.09	265.24	156.959	185.698	137.22	223.818	104603_at	Gstt2	64	40	40	40	40	40	111	62	84	64	113	77	71	40	68	118	107	40	61	49	49
1456036_x_at	Gsto1	1926.31	2024.55	3067.21	3442.39	714.339	760.365	516.265	644.803	380.301	355.044	335.749	258.958	371.873	97819_at	Gsto1	884	966	341	604	790	1074	176	182	58	66	48	72	73	378	388	106	91	41	93	143	178
1448585_at	Gtf2h4	279.931	279.378	279.098	292.234	191.945	186.708	436.805	312.928	251.996	232.919	221.071	186.156	325.897	102039_at	Gtf2h4	141	141	106	184	189	243	116	109	110	129	76	128	128	77	137	103	100	302	274	117	163
1450023_at	Gtpbp1	709.087	763.991	1211.46	1191.24	1226.87	950.504	709.15	698.287	494.764	544.763	627.124	631.545	320.068	161683_r_at	Gtpbp1	192	158	261	151	258	150	422	301	369	327	601	276	223	690	568	228	294	543	313	125	122
1422704_at	Gyk	49.5431	59.5131	138.079	121.756	83.0735	67.8612	43.7928	49.7864	65.4306	61.7767	53.382	61.5583	67.6621	97525_at	Gyk	40	40	40	40	40	48	158	152	139	134	50	40	42	83	40	40	46	40	40	205	180
1417898_a_at	Gzma	20	20	74.7274	20	8643.79	8915.53	20	33.6997	38.5385	20	39.4305	333.303	144.824	102995_s_at	Gzma	40	40	52	40	59	40	40	40	40	40	41	40	40	109	191	3349	2983	446	180	4994	5458
1419060_at	Gzmb	20	20	20	20	3779.91	3385.79	20	20	20	20	20	51.9939	94.4324	102877_at	Gzmb	40	40	40	40	40	40	40	40	40	40	48	40	42	63	81	635	453	213	84	6015	5707
1417287_at	H13	2025.84	2200.86	1580.82	1727.25	1695.18	1540.96	3293.11	2846.68	1065.35	815.501	1018.75	1478.46	1191.01	96117_r_at	H13	641	496	511	768	625	586	104	91	116	99	253	175	191	547	588	428	359	1245	1141	312	364
1423702_at	H1f0	434.572	406.584	435.206	490.882	68.2932	106.703	391.539	313.374	28.8311	20	41.2658	130.351	270.076	95419_at	H1f0	225	202	152	171	280	293	45	45	40	40	71	137	146	136	285	106	93	170	125	173	104
1438858_x_at	H2-Aa	11560.1	11140.6	11563.1	11901.9	257.548	173.421	10511.1	10577.3	9977.36	11096.4	10988.2	1217.45	1472.1	92866_at	H2-Aa	8196	5651	10494	5139	9356	10089	5306	4757	7948	7948	610	229	221	11881	11881	2088	1304	8196	8377	40	40
1450648_s_at	H2-Ab1	9030.78	9172.2	8859.76	9251.43	85.0879	76.7954	7342.41	7335.51	6775.31	7058.19	7250.41	970.408	985.957	100998_at	H2-Ab1	5796	6164	5139	6270	6499	6634	2455	1739	3627	2983	201	89	92	6363	6270	543	299	2612	3537	40	40
1422892_s_at	H2-Ea	20	20	20	20	20	20	20	20	32.5221	20	20	20	20	102904_at	H2-Ea	40	40	40	40	40	40	40	40	40	40	40	40	40	7591	9040	1367	743	5951	6270	40	40
1417025_at	H2-Eb1	9682.7	9247.34	9713.85	9652.96	50.5993	21.5991	6722.13	7267.81	6588	7294.43	7741.45	364.8	741.626	94285_at	H2-Eb1	10494	8377	7306	10089	13156	10494	3956	4416	5408	6081	616	234	222	9040	10089	953	715	3219	4757	88	103
1421358_at	H2-M3	2023.91	1901.24	2251.9	2314.19	946.541	1182.74	2746.86	2609.95	2360.14	1561.4	1414.11	1061.66	569.196	102731_g_at	H2-M3	611	651	575	499	467	410	496	432	860	595	611	493	449	1229	1050	300	299	720	613	136	120
1422527_at	H2-DMa	5131.9	4928.13	4637.44	4939.4	211.721	251.134	4189.38	3488.31	3440.29	1865.78	2390.21	181.71	136.593	93092_at	H2-DMa	3409	3956	1965	5796	2983	1640	1435	697	2216	1067	459	166	153	2742	2334	478	389	1739	1217	82	120
1443687_x_at	H2-DMb1	740.287	761.255	2546.6	2625.61	59.1098	40.1823	856.877	1138.44	3667.39	1909.89	2395.03	26.9972	36.9203	98035_g_at	H2-DMb1	3732	3188	1105	3163	3701	1895	654	606	1544	1304	137	90	94	2161	2500	186	112	814	1037	47	40
1419744_at	H2-DMb2	275.469	301.965	1046.96	1282.32	20	20	291.918	243.171	1970.98	727.277	707.804	20	24.4594	101868_i_at	H2-DMb2	2027	2185	163	742	1862	911	136	116	164	214	67	67	59	156	267	74	64	78	40	40	40
1419297_at	H2-Oa	2492.36	2518.97	3820.68	4011.16	142.042	234.966	2060.37	1930.61	2681.99	1379.72	1707.1	85.3639	129.085	102274_at	H2-Oa	2392	2367	1208	1394	1868	1254	466	242	1194	667	153	82	85	1091	1185	182	133	565	469	81	86
1440837_at	H2-Ob	1377.4	1133.01	2059.72	1922.05	26.5686	38.036	161.803	293.004	3188.65	3351.21	3260.72	239.507	100.134	104429_at	H2-Ob	832	1201	292	780	493	556	319	473	496	864	46	103	104	294	391	116	63	50	56	43	40
1430802_at	H2-Q8	163.284	206.621	217.469	249.049	240.748	300.673	550.348	388.53	91.9144	167.766	155.767	120.928	112.278	101658_f_at	H2-Q8	1789	1403	478	1494	1730	1700	83	96	88	110	112	253	255	189	159	273	282	195	319	1558	941
1455972_x_at	Hadhsc	563.302	636.177	369.415	416.627	1835.24	1721.07	1053.35	1203.54	1334.81	567.654	626.645	1287.83	1011.45	95485_at	Hadhsc	40	45	40	64	40	64	68	125	66	81	88	172	179	59	78	60	55	62	75	265	286
1438510_a_at	Hars	923.808	998.901	772.625	700.324	1649.96	1569.27	774.128	977.674	660.405	1177.19	1230.53	464.946	577.352	92580_at	Hars	106	109	45	110	113	89	111	111	140	72	106	97	119	124	186	382	261	196	207	140	154
1428361_x_at	Hba-a1	1759.34	1312.9	321.172	314.772	77.2918	75.6596	153.371	169.003	2388.33	3022.72	511.001	3009.12	1669.85	94781_at	Hba-a1	526	138	547	256	618	165	137	148	166	168	291	251	229	451	1067	8725	10494	10494	6499	328	218
1449455_at	Hck	3258.47	3353.02	4672.9	4848.02	20	20	1736.05	1153.15	1933.57	466.296	296.294	60.0871	26.2769	93483_at	Hck	1987	1895	970	1367	1752	1920	515	490	216	188	40	40	40	1363	1054	104	65	142	149	40	40
1418842_at	Hcls1	1080.01	915.402	1164.01	1023.22	718.265	854.654	653.448	627.03	629.018	363.532	382.538	554.974	642.98	99461_at	Hcls1	1945	1920	638	1789	1772	682	165	230	183	236	150	190	220	234	382	200	157	109	288	480	482
1460188_at	Ptpn6	1427.48	1608.26	4357.28	4673.64	979.526	1201.84	5306.52	4248.22	4054.39	1791.6	2360.85	1760.88	1305.65	102851_s_at	Ptpn6	1902	1688	693	667	1834	1069	221	248	530	568	158	164	187	704	896	421	297	924	1269	453	254
1445684_s_at	Hdac2	639.41	593.751	630.583	580.352	470.827	453.427	438.07	466.767	368.103	448.503	377.243	964.493	1339.79	160643_at	Hdac2	169	184	243	208	187	264	105	111	101	101	63	113	134	132	106	287	305	119	204	64	125
1419964_s_at	Hdgf	355.904	277.1	338.134	301.142	575.293	459.757	232.37	333.042	254.655	276.104	305.218	562.41	999.423	92629_f_at	Hdgf	608	457	791	439	611	566	788	856	687	764	697	803	802	1208	1834	1232	1683	1333	1191	669	987
1416597_at	Hdgfrp2	165.224	141.814	182.354	203.149	216.538	281.316	173.277	178.714	180.919	220.363	201.001	425.99	299.861	98599_at	Hdgfrp2	119	118	42	113	100	121	51	49	68	73	89	95	111	125	168	208	180	220	178	101	92
1425969_a_at	Hdh	506.752	418.758	336.742	269.83	272.901	214.86	207.86	184.371	191.37	184.979	189.354	231.065	255.921	102928_at	Hdh	443	308	483	294	396	284	404	303	344	305	512	278	249	855	616	501	654	718	635	1938	1304
1418102_at	Hes1	271.411	261.195	545.488	574.372	138.487	185.66	20	20	374.66	44.3256	30.1159	20	20	160887_at	Hes1	443	680	573	255	299	649	89	89	98	113	82	64	53	328	366	336	235	237	112	136	121
1449024_a_at	Hexa	2737.38	2616.91	2354.45	2335.28	601.216	560.464	2842.9	2602.34	1234.17	493.681	611.555	963.366	683.909	94840_at	Hexa	404	548	309	525	400	530	372	351	373	339	109	178	191	466	653	168	138	506	368	140	94
1422645_at	Hfe	2339.43	2510.39	2518.62	2633	20	20	124.564	158.644	20	20	20	26.8328	20	104014_at	Hfe	955	845	824	949	515	496	40	40	46	40	40	40	40	506	456	45	47	70	42	40	40
1423319_at	Hhex	813.441	721.3	947.002	1074.9	880.991	954.338	1713.29	1776.5	1543.65	929.743	986.025	42.2626	74.9616	98408_at	Hhex	208	232	134	192	228	299	499	515	1034	1091	40	54	68	154	176	246	195	236	452	55	80
1423195_at	Hiat1	985.49	897.352	370.617	377.333	365.5	312.09	533.481	574.566	458.872	515.062	503.947	494.55	575.784	160447_at	Hiat1	144	168	479	385	198	230	235	225	160	209	83	167	164	158	248	228	222	204	272	144	198
1449226_at	Hic1	116.085	202.992	213.471	391.489	58.0681	93.7921	27.2264	28.1069	20	20	30.0496	50.5921	73.1038	104462_at	Hic1	126	123	53	69	151	164	203	160	160	190	250	153	139	115	168	40	88	47	70	82	72
1427418_a_at	Hif1a	601.349	607.604	677.363	728.45	380.12	394.002	1166.51	1562.93	790.248	810.637	789.923	1157.83	2410.55	98628_f_at	Hif1a	515	462	815	449	609	720	1843	1647	1521	1747	1348	2135	2392	741	1466	1006	939	1388	1580	1036	1067
1428433_at	Hipk2	856.328	812.003	304.608	269.834	126.546	101.056	367.09	471.807	93.9679	148.869	164.297	95.644	144.383	103833_at	Hipk2	44	40	146	133	64	133	66	74	71	74	83	76	73	40	40	40	40	40	43	40	40
1416746_at	H2afx	1249.21	1613.22	718.319	860.463	418.58	483.307	348.534	204.16	278.56	302.228	318.393	135.183	196.064	93019_at	H2afx	693	886	941	781	849	1229	109	118	113	134	172	109	117	409	367	349	491	258	183	686	857
1437974_a_at	Hk1	437.127	542.837	909.763	875.065	1915.48	1919.41	914.668	791.929	771.889	610.796	620.667	660.237	874.463	99335_at	Hk1	2161	1987	3008	2455	2252	1886	744	432	726	467	1164	426	422	480	485	484	439	921	448	3188	3143
1422612_at	Hk2	863.719	1051.04	1077.11	1317.78	75.781	40.3242	264.462	307.124	97.315	188.539	157.856	41.5652	207.347	94375_at	Hk2	203	245	168	264	186	214	40	40	40	40	40	40	40	168	211	60	40	40	40	227	174
1418939_at	Hlx1	42.3877	62.6429	258.3	259.237	20	20	55.4475	43.408	28.6477	20	25.9954	20	20	102657_at	Hlx1	207	248	44	87	212	328	43	43	51	51	50	49	40	301	209	67	95	166	56	174	115
1426475_at	Hmbs	274.676	281.318	259.781	292.825	86.0266	110.172	140.942	106.196	173.133	110.273	120.282	219.48	299.443	93258_at	Hmbs	66	83	46	69	48	105	67	67	65	53	83	70	78	66	42	115	176	70	110	57	89
1416155_at	Hmgb3	186.668	204.53	113.386	134.012	118.449	156.251	51.0529	77.8412	107.865	280.026	340.413	224.9	619.112	98038_at	Hmgb3	127	139	166	148	150	134	209	201	210	243	215	304	312	150	194	500	580	270	317	192	286
1427229_at	Hmgcr	441.428	371.739	289.617	306.463	70.8216	84.0748	494.731	461.611	208.107	231.621	202.648	82.1689	116.082	104285_at	Hmgcr	70	96	105	126	103	109	47	71	52	79	40	76	84	59	73	67	52	90	97	236	194
1448239_at	Hmox1	129.764	98.4831	20	26.6777	20	20	28.1196	24.8038	27.2842	20	20	29.4029	22.1315	160101_at	Hmox1	481	413	544	951	381	246	182	143	190	189	244	139	127	545	583	173	209	367	224	244	199
1416505_at	Nr4a1	2848.2	2247.4	4065.12	3494.83	1277.88	2004.63	745.416	368.014	1525.91	961.927	1080.24	532.114	456.572	102371_at	Nr4a1	2983	3163	1874	1987	3409	3763	75	87	115	110	212	190	198	2027	2592	1245	900	126	116	685	528
1424101_at	Hnrpl	161.053	122.702	114.425	159.7	180.68	207.363	126.553	132.967	94.2533	99.9552	81.7371	136.209	86.9372	95232_at	Hnrpl	269	544	130	530	211	430	40	46	40	40	40	43	56	70	88	58	40	40	61	378	419
1448881_at	Hp	20	20	20	47.0663	20	21.7333	20.6729	20	35.9665	20	20	20	20	96092_at	Hp	52	40	93	57	53	56	160	129	152	135	153	113	91	286	305	108	96	219	113	40	40
1424132_at	Hras1	268.558	293.066	173.426	204.354	338.549	317.655	261.608	211.201	85.596	103.51	142.801	172	137.912	160536_at	Hras1	198	142	307	190	226	193	176	167	150	144	200	137	128	229	176	172	188	185	143	391	485
1426923_at	Hrb	418.066	432.342	358.906	386.052	489.076	597.239	297.375	323.476	448.704	369.687	480.905	1121.32	1502.49	103397_at	Hrb	58	84	128	87	76	110	342	596	308	335	411	812	835	135	229	248	180	119	140	70	90
1452787_a_at	Prmt1	453.745	707.772	351.395	446.698	253.164	221.984	255.529	207.261	245.661	307.895	301.096	396.579	751.758	96696_at	Prmt1	415	474	272	509	543	330	121	133	131	86	42	113	138	113	153	210	248	118	193	470	677
1423450_a_at	Hs3st1	20	20	20	20	20	20.8551	604.032	496.61	130.842	82.9947	71.291	20	20	102410_at	Hs3st1	40	40	40	40	40	40	40	40	40	40	40	40	40	40	40	40	40	216	225	40	40
1449038_at	Hsd11b1	20.8726	20	23.2705	32.3064	3688.9	3598.15	2799.08	2548.99	350.37	41.6648	63.666	1411.76	624.98	97867_at	Hsd11b1	40	40	43	40	40	40	40	40	40	41	135	211	219	63	65	198	146	176	163	153	113
1455777_x_at	Hsd17b4	847.971	944.913	1807.95	1412.68	362.325	307.306	602.889	504.727	239.283	295.48	241.746	498.763	512.034	97515_at	Hsd17b4	608	739	198	316	419	536	264	332	235	232	233	361	338	255	338	149	76	40	124	40	68
1416288_at	Dnaja1	3420.74	2800.03	2982.36	2370.41	2297.95	2411.54	2331.59	2727.11	3484.5	1872.53	1749.07	4871.25	5679.32	97261_at	Dnaja1	150	253	299	345	228	488	500	1611	495	1342	322	1580	1670	573	580	710	724	515	671	219	202
1425993_a_at	Hsp110	3739.66	1798.68	4516.92	2305.21	1074.18	1081.55	1699.59	3914.02	1998.98	983.34	796.118	2828.16	3611.58	98111_at	Hsp110	266	616	369	826	313	1053	212	559	261	723	260	815	836	308	310	497	667	390	501	230	409
1452318_a_at	Hspa1b	8288.58	7959.3	8537.59	8763.63	3044.4	2130.7	8467.51	8419.2	7707.64	967.148	921.853	6654.48	3627.54	100946_at	Hspa1b	4905	3792	4550	3818	4512	4653	40	85	40	40	40	40	45	1095	1201	64	1310	40	610	40	40
1418504_at	Hspa9a	667.578	552.561	549.117	571.849	258.011	337.135	546.207	502.156	944.549	1339.04	1124.2	948.008	2379.25	97914_at	Hspa9a	132	181	233	163	186	213	985	1128	1284	949	782	1071	1071	499	639	901	917	819	709	400	413
1460436_at	Ndst1	507.817	538.377	1719.58	1865.2	756.68	699.46	943.647	1108.26	774.21	324.047	475.528	457.488	517.984	93590_at	Ndst1	224	210	40	99	183	144	130	96	108	77	40	58	66	40	40	40	40	43	40	40	40
1448151_at	Elavl1	312.396	266.772	291.861	318.434	407.035	451.65	237.202	350.531	430.497	265.686	248.28	607.764	554.075	94001_at	Elavl1	480	516	535	540	455	515	222	244	231	274	145	257	261	228	271	264	261	237	216	383	549
1424067_at	Icam1	1583.87	1603.65	1643.5	1781.48	1290.99	1157.15	1018.66	980.822	382.994	380.855	450.162	192.517	217.05	96752_at	Icam1	457	532	384	536	425	466	40	53	40	45	40	40	41	115	149	193	98	81	94	202	148
1448862_at	Icam2	125.86	144.101	191.175	213.909	691.298	796.048	243.63	183.521	1462.51	1053.43	1323.27	1421.5	468.31	99053_at	Icam2	90	78	46	47	55	109	302	294	551	435	423	348	335	40	40	290	213	95	69	40	40
1416714_at	Irf8	8223.44	7771.82	686.278	697.247	3025.54	3068.71	9852.92	9343.33	2350.99	2003.01	2256.2	102.781	230.838	98002_at	Irf8	340	194	5251	5035	1265	801	415	278	1593	1322	236	133	159	3008	2920	1284	1318	6164	7306	1834	1862
1435176_a_at	Id2	5584.51	5455.64	3250.01	3396.11	5064.64	4764.28	146.474	166.412	147.772	85.7806	70.2563	1235.13	2255.34	93013_at	Id2	1472	1599	3983	2805	1843	2003	40	40	40	40	675	522	490	2185	2367	2875	2581	381	209	2941	3035
1416630_at	Id3	20	20	29.448	20	35.3489	34.9277	359.876	227.349	925.715	859.302	1001.29	416.7	210.659	92614_at	Id3	40	40	40	40	49	42	93	79	205	167	236	132	131	81	60	84	82	139	138	69	60
1422433_s_at	Idh1	326.811	323.008	119.107	186.56	115.256	99.853	246.615	202.375	88.088	123.317	131.603	88.6916	36.083	160571_at	Idh1	63	67	141	146	77	60	40	40	40	40	40	40	40	85	101	40	47	40	65	68	57
1455481_at	Ids	1010.65	1035.49	2066.3	1905.5	839.595	847.097	1075.91	1356.57	816.93	753.197	688.286	922.393	548.685	99883_g_at	Ids	479	215	281	221	223	192	70	95	70	88	128	108	102	85	52	52	70	74	40	476	316
1416442_at	Ier2	1985.25	1868.01	2775.46	2416.23	2046.38	3246.75	1237.67	850.555	2275.38	1372.76	1561.65	1682.56	1079.93	99109_at	Ier2	2264	2742	1723	2135	2612	3732	264	262	463	362	582	338	354	3068	3600	2484	1752	985	242	1310	661
1419647_a_at	Ier3	634.348	685.896	1070.8	1237.86	24.8174	20	75.8513	79.0688	20	20	20	58.1909	41.3314	94384_at	Ier3	1164	1199	236	449	688	1112	40	40	40	40	40	40	40	317	774	64	47	120	44	243	203
1418825_at	Irgm	186.802	195.194	276.777	357.052	119.613	131.837	421.088	370.274	286.827	662.332	221.717	410.492	436.754	97409_at	Irgm	138	170	150	124	114	132	40	40	57	79	41	127	151	40	42	42	49	40	89	230	125
1417292_at	Ifi47	329.244	349.146	1410.18	1615.47	3471.05	3690.6	3074.19	2736.8	1882.68	2963.93	1674.02	4846.98	3319.66	104750_at	Ifi47	40	48	48	40	73	87	297	433	396	582	514	1174	1151	40	117	323	647	346	620	601	421
1451462_a_at	Ifnar2	553.801	601.517	789.578	870.613	380.425	456.579	2404.2	1972.66	213.326	135.466	184.473	182.379	167.448	101014_at	Ifnar2	397	422	183	164	295	358	116	61	201	114	326	165	198	192	400	272	373	711	1331	155	151
1425947_at	Ifng	20	20	20	20	2807.18	3864.31	20	20	38.1847	27.4348	49.879	163.432	487.393	99334_at	Ifng	40	40	40	40	40	40	40	40	40	40	40	44	54	40	40	190	144	40	40	140	170
1448167_at	Ifngr1	2879.9	2804.04	2060.44	2282.36	2557.92	2660.25	296.764	392.391	549.491	739.125	566.53	882.958	263.867	100552_at	Ifngr1	1024	824	680	1544	628	619	63	88	68	92	110	132	128	183	168	187	178	98	56	390	432
1423557_at	Ifngr2	70.9669	159.155	87.5423	126.599	20	20	67.6876	57.4408	50.4649	59.463	152.474	139.804	67.5021	160694_at	Ifngr2	197	205	86	192	158	189	61	43	89	55	60	40	40	40	40	40	40	40	40	40	40
1416067_at	Ifrd1	491.621	318.584	813.902	624.313	352.739	468.377	253.315	321.741	390.815	1050.43	859.687	462.795	502.15	160092_at	Ifrd1	87	97	118	97	167	231	40	40	40	40	40	52	63	164	259	290	104	74	51	97	81
1417640_at	Cd79b	28.6353	34.8686	256.368	302.594	31.3454	21.4091	722.927	533.566	5982.22	6167.98	7039.08	58.7056	44.9484	161012_at	Cd79b	209	168	211	132	178	112	4285	2893	5196	3983	495	169	167	153	78	424	158	403	234	40	40
1452014_a_at	Igf1	20	20	20	20	20	20	20	20	20	20	20	20	20	95545_at	Igf1	104	123	105	86	135	95	312	331	276	320	382	223	172	361	403	248	320	500	268	187	122
1424111_at	Igf2r	262.468	330.412	20	20	965.999	818.403	20	20	83.5292	122.288	142.32	319.747	248.538	95117_at	Igf2r	40	40	40	82	40	40	72	84	67	67	167	163	165	86	78	263	319	41	40	71	79
1437405_a_at	Igfbp4	20	20	20	20	29.6356	20	20	20	25.4422	20	20	4037.28	1481.92	94222_at	Igfbp4	40	42	40	40	40	40	105	114	101	102	276	273	175	40	40	52	42	56	40	40	40
1427351_s_at	Igh-6	1653.52	1655.51	1859.72	2025.22	1118.98	1377.4	5317.99	5627.02	9207.45	5618.85	6498.68	7493.22	6466.4	93583_s_at	Igh-6	2185	3537	1927	3317	1675	904	5035	7948	4150	5796	1789	1112	1126	1146	1683	2455	1199	3467	4040	279	248
1424305_at	Igj	20	20	20	20	20	20	105.377	147.037	5498.21	79.9808	284.775	1335.62	1954.79	102372_at	Igj	42	124	142	127	51	90	61	95	43	44	40	43	45	52	151	509	446	610	351	44	44
1424931_s_at	Igl-V1	20	20	20	20	20	20	114.683	118.714	4086.96	2024.05	2533.57	296.532	269.509	93638_s_at	Igl-V1	40	43	41	40	40	40	618	312	428	165	40	40	40	40	40	109	46	65	40	40	40
1417141_at	Igtp	469.51	471.63	898.823	1044.49	1311.19	1061.1	772.269	623.791	897.224	1218.15	475.651	3716.53	2563.81	160933_at	Igtp	124	141	56	88	65	86	82	65	84	88	369	582	575	82	103	121	108	132	173	303	188
1425519_a_at	Cd74	9593.32	9474.2	9265.17	10085.7	81.7945	73.5032	8534.78	7992.7	7747.65	8219.18	7975.91	460.541	1746.26	101054_at	Cd74	13156	8725	10989	7461	11881	10989	1834	998	2655	1398	555	95	93	8377	8725	892	819	3510	4191	80	58
1448731_at	Il10ra	1188.63	921.489	1445.76	1306.55	617.309	867.562	977.926	832.784	392.317	510.837	470.843	73.5526	51.819	96525_at	Il10ra	532	468	271	482	338	224	132	146	185	172	81	97	93	306	340	303	372	143	336	40	40
1419530_at	Il12b	519.444	374.937	128.295	99.0994	20	20	28.6515	20	20	20	20	20	20	100779_at	Il12b	40	40	106	120	40	40	64	64	63	65	65	58	45	136	117	40	40	98	40	40	40
1418166_at	Il12rb1	20	20	20	20	175.428	163.288	20	20	20	20	20	26.0404	113.134	98240_at	Il12rb1	40	40	40	40	40	40	44	41	49	41	54	58	67	54	40	41	40	58	40	398	279
1420905_at	Il17ra	373.629	314.321	947.622	1007.55	924.375	1181.06	800.051	770.076	879.481	1049.55	1452.53	1787.78	845.833	99992_at	Il17ra	445	382	191	225	399	419	538	683	646	930	480	983	962	291	522	440	353	710	538	78	103
1417932_at	Il18	673.625	758.92	544.765	623.105	20	20	58.2044	40.3767	125.274	20	20	20	32.444	102802_at	Il18	169	145	170	147	79	87	93	168	59	54	40	40	40	40	40	40	40	40	40	141	103
1456545_at	Il18rap	20	20	23.8804	20	2101.74	2127.28	20	20	20	20.9338	22.9957	57.8569	135.266	95333_at	Il18rap	40	40	40	40	46	40	45	40	44	42	73	48	49	40	40	209	167	72	40	83	60
1449399_a_at	Il1b	1357.45	1178.43	2359.23	2727.65	36.6402	38.8722	106.905	87.2609	66.2253	39.6624	33.9613	37.0531	40.3215	103486_at	Il1b	1011	699	1118	495	1064	674	40	40	40	40	40	40	40	1062	1232	42	40	40	40	40	40
1419532_at	Il1r2	57.9716	20	590.086	486.525	20	20	21.9835	20.073	20	205.678	218.518	39.2721	282.692	161689_f_at	Il1r2	136	109	69	40	225	154	40	40	40	40	40	89	83	737	524	40	40	61	40	40	40
1421628_at	Il18r1	20	20	20	20	3452.6	2846.27	20	20	20	24.7881	40.0136	628.39	1013.57	101144_at	Il18r1	40	40	40	40	40	40	40	40	40	40	125	115	121	71	56	363	478	104	93	229	154
1448759_at	Il2rb	20	20	20	20	2476.24	2379.04	20	20	20	20	20	89.6886	267.478	100764_at	Il2rb	50	44	40	40	65	40	61	66	69	64	48	44	52	44	62	74	74	45	40	1027	962
1419712_at	Il3ra	135.392	167.185	198.467	176.342	185.844	116.46	321.48	245.005	20	66.5331	112.25	45.3703	37.4074	92955_at	Il3ra	154	111	112	118	141	143	56	49	58	55	71	59	52	40	40	40	40	40	40	65	60
1421034_a_at	Il4ra	125.271	130.234	206.605	233.398	164.121	147.675	170.746	156.344	702.73	445.241	573.721	680.013	239.754	102021_at	Il4ra	242	200	79	186	195	191	199	300	416	613	220	421	419	126	96	192	149	40	72	441	282
1452416_at	Il6ra	111.416	320.675	338.199	303.828	20	20	79.4099	101.669	26.469	47.2717	74.7544	1082.56	383.486	104268_at	Il6ra	146	129	59	76	228	166	427	156	224	157	1310	570	646	723	161	43	58	88	116	40	40
1452843_at	Il6st	828.43	799.445	1325.88	1213.24	87.0696	56.2225	581.615	768.816	72.0968	158.755	225.235	1657.32	1203.69	94345_at	Il6st	271	410	120	226	237	232	362	583	40	42	282	458	502	173	201	49	42	44	59	40	40
1448575_at	Il7r	21.6509	25.2455	171.835	186.991	579.9	546.248	2570.11	3728.77	49.384	39.3804	58.0915	3275.28	2572.99	99030_at	Il7r	48	48	80	40	67	63	40	40	40	40	1199	2226	2194	74	98	217	274	659	1199	40	40
1449988_at	Gimap1	20	20	20	20	1289.42	1729.77	499.821	418.131	2200.53	1521.92	1588.21	1095	1213.98	92489_at	Gimap1	40	40	40	40	41	40	658	613	842	1062	430	866	840	40	50	311	418	118	147	475	392
1439436_x_at	Incenp	851.617	794.561	740.341	754.87	847.056	720.31	361.544	433.724	182.938	207.024	228.896	286.003	581.749	93758_at	Incenp	103	149	81	124	93	178	56	56	50	64	82	81	83	85	70	98	111	40	79	132	177
1422053_at	Inhba	20	20	20	20	23.1138	20	20	20	20	20	20	20	20	100277_at	Inhba	83	157	194	213	192	154	40	40	40	40	40	40	40	52	48	44	48	40	45	40	40
1418045_at	Inpp1	508.918	452.055	160.957	171.289	700.667	730.519	118.486	106.43	168.634	126.87	134.944	641.047	447.05	161407_i_at	Inpp1	265	269	333	263	330	259	560	376	567	583	754	393	304	1000	868	439	476	820	426	114	96
1451330_a_at	Inpp5b	602.125	601.538	1024.92	933.138	1048.59	1319.7	1235.98	1043.95	307.623	305.592	319.944	1491.14	1008.48	94399_at	Inpp5b	298	326	254	206	312	229	170	298	162	318	389	1006	1027	390	432	651	758	420	673	180	195
1418110_a_at	Inpp5d	2996.31	2578.16	2022.01	1967.58	1909.99	1907.52	1677.23	1629.48	1511.08	2161.37	2290.11	1275.3	755.51	102884_at	Inpp5d	631	593	450	797	509	324	136	246	187	327	95	211	210	572	657	247	324	126	419	317	268
1460394_a_at	Inppl1	133.202	156.161	167.201	202.89	164.345	131.042	562.198	510.591	70.0336	87.2309	128.663	183.346	211.201	102988_at	Inppl1	164	159	177	154	186	78	535	491	353	367	347	262	247	406	476	320	312	626	771	190	162
1421173_at	Irf4	21.3571	31.7025	567.022	567.49	20	22.4388	385.912	467.551	1237.13	1751.95	1751.87	158.352	802.001	92737_at	Irf4	362	463	48	133	399	309	494	1388	485	762	132	150	167	245	399	186	94	235	271	193	123
1421322_a_at	Isgf3g	554.726	531.831	584.433	616.674	221.787	240.982	694.18	578.403	417.977	588.315	346.644	346.715	221.957	103634_at	Isgf3g	466	493	477	418	452	371	820	839	1288	1081	962	1030	1158	535	518	402	477	669	842	241	163
1415769_at	Itch	811.462	850.831	1244.94	1453.66	906.005	909.957	506.9	530.667	761.928	684.49	711.494	580.756	355.517	101905_at	Itch	697	736	587	698	625	489	269	154	282	195	288	168	156	511	433	309	325	286	209	1241	1099
1447541_s_at	Itgae	1176.25	1112.42	39.4038	46.7746	130.77	89.9774	26.6598	29.0273	98.2986	59.0171	30.7967	180.834	170.027	93961_at	Itgae	40	40	237	264	40	40	40	40	40	40	40	40	40	40	42	40	40	40	40	40	40
1422046_at	Itgam	20	20	160.88	162.32	214.698	160.372	20	20	21.7309	20	20	20	20	98828_at	Itgam	114	107	40	40	75	40	40	40	40	40	40	40	40	40	46	51	69	40	40	40	40
1452784_at	Itgav	468.536	536.062	512.607	531.224	676.565	550.345	149.239	183.259	257.043	675.543	563.8	370.47	291.517	104386_f_at	Itgav	173	211	266	182	209	236	464	348	684	471	643	448	404	717	791	693	668	262	295	475	552
1419128_at	Itgax	3147.89	2505.87	4661	4740.52	3371.65	3435.03	1808.55	2046.98	20	20	20	23.475	20	104308_at	Itgax	2322	2161	1047	1834	1781	2147	53	48	60	52	66	41	40	1318	2111	1009	1146	204	276	499	435
1426918_at	Itgb1	456.155	436.224	300.274	325.419	485.393	753.878	217.752	224.073	50.6281	57.4996	72.5507	388.307	837.991	100123_f_at	Itgb1	912	1037	1700	1388	1115	983	4233	4285	675	576	2669	3008	3143	2078	2284	3163	3219	1551	1816	712	1076
1450678_at	Itgb2	3565	3623.58	4831.73	5075.15	5842.16	6023.71	3240.87	2955.39	1774.4	879.997	866.467	4218.6	3950.24	102353_at	Itgb2	1064	1053	726	558	1169	914	215	263	168	173	635	934	928	849	1128	1360	1435	274	627	1410	1599
1456133_x_at	Itgb5	62.8207	57.0596	24.3218	36.2714	112.114	72.886	38.9727	44.3872	137.611	40.5046	44.1665	333.758	351.367	100601_at	Itgb5	40	40	40	40	40	40	111	109	104	102	134	96	82	225	198	40	40	40	40	40	48
1417171_at	Itk	20	20	20	20	669.153	694.408	20	20	32.6578	20	20	2451.79	1507.94	103028_at	Itk	79	50	74	68	92	62	40	40	40	40	523	1158	1143	86	75	521	544	130	72	417	360
1423608_at	Itm2a	189.157	250.551	20	20	894.905	1304.25	200.87	210.277	86.5462	102.049	115.728	2176.42	3456.41	93511_at	Itm2a	40	40	60	68	41	40	40	40	40	40	196	177	197	40	40	185	165	42	40	40	71
1460203_at	Itpr1	2019.96	2322.81	1716.26	1918.06	680.242	655.837	2781.91	2823.09	1270.15	660.735	765.043	741.796	484.569	94977_at	Itpr1	158	184	283	246	175	207	180	425	105	300	56	171	203	195	273	99	76	150	415	40	40
1427287_s_at	Itpr2	296.548	329.951	404.97	452.159	889.239	973.788	1054.85	1007.39	1126.81	613.926	659.942	1315.85	1085.43	101441_i_at	Itpr2	151	184	127	161	94	119	1024	506	1490	855	2834	1009	966	878	740	1730	1739	1053	737	98	72
1435885_s_at	Itsn1	20.0627	20	26.7038	20	86.0722	82.8309	579.832	638.369	114.771	178.208	113.6	48.1427	100.614	104522_at	Itsn1	40	40	89	40	64	40	264	362	201	259	209	146	149	109	125	74	68	197	301	40	40
1433805_at	Jak1	638.491	587.778	933.063	971.046	3361.43	4716.63	799.92	778.966	1682.33	1995.53	2054.46	3636.69	2585.88	98911_at	Jak1	241	213	322	137	175	209	334	600	400	622	648	732	743	434	268	2684	2858	375	492	458	511
1417409_at	Jun	4406.67	3089.17	6393.68	4846.96	616.866	1469.63	5564.27	6767.57	2808.91	80.5624	92.0231	1239.43	941.136	100130_at	Jun	771	816	355	752	663	1352	51	79	47	44	58	40	40	1373	1739	458	312	629	393	96	64
1415899_at	Junb	1428.12	1375.59	2295.6	1426.34	1695.73	1746.89	806.433	768.832	1472.57	500.254	591.014	1455.26	1357.67	102362_i_at	Junb	1539	1112	880	855	1482	1670	80	80	91	84	145	90	83	698	814	656	546	324	104	1292	424
1416956_at	Kcnab2	58.9336	80.7233	95.6022	96.4566	1356.21	1574.64	120.868	128.049	139.604	137.63	171.785	563.91	267.372	162182_f_at	Kcnab2	66	61	80	56	85	73	245	252	179	267	430	386	340	167	131	310	315	165	106	170	225
1455417_at	Kcnj11	780.23	480.732	817.863	771.489	558.855	561.224	581.673	509.702	971.816	614.808	570.79	624.012	414.574	98787_at	Kcnj11	40	40	42	40	40	40	163	129	152	138	129	88	79	117	40	40	40	43	57	809	495
1435945_a_at	Kcnn4	779.421	838.336	107.802	144.033	349.194	269.07	377.754	195.356	200.713	166.335	303.681	3308.79	1945	102198_at	Kcnn4	47	61	205	195	140	100	135	137	68	57	347	336	340	58	83	120	105	93	61	56	51
1457781_at	Kcnq1	136.875	88.8419	99.9681	117.629	61.3054	54.9194	65.2556	79.3394	50.9021	298.784	315.384	116.757	69.0422	161796_r_at	Kcnq1	117	84	141	68	102	63	188	111	216	210	206	108	95	303	161	91	172	220	108	40	40
1423590_at	Napsa	2523.34	2754.96	4265.82	4441.22	252.795	304.365	2912	2267.63	2849.03	1849.69	1963	70.2082	74.3839	101972_at	Napsa	5196	5951	2420	2420	5251	3510	5139	3701	3956	2637	354	91	100	4416	4100	573	495	2941	2392	755	629
1435306_a_at	Kif11	200.528	201.843	182.483	202.42	43.1189	62.7718	37.3358	27.4519	20	20	20	40.9198	153.003	99541_at	Kif11	105	167	56	106	131	123	40	40	40	40	40	40	40	54	65	69	102	40	43	69	130
1450073_at	Kif3b	69.8563	60.5234	46.9018	44.2857	29.8449	53.5947	43.7945	46.3	80.4821	61.5143	52.0247	56.4175	53.3853	161003_at	Kif3b	156	134	181	132	147	109	40	40	40	40	40	40	40	40	40	40	40	59	40	40	40
1452514_a_at	Kit	734.149	596.417	1054.91	1156.5	85.2603	143.505	112.036	179.013	25.2401	22.8104	20	20	215.316	99956_at	Kit	739	669	380	528	699	477	40	40	40	40	40	40	40	280	377	334	384	44	62	170	123
1416022_at	Fabp5	58.3128	105.747	1423.66	1562.67	20	20.8311	129.843	125.74	20	51.341	63.2111	75.961	499.501	160544_at	Fabp5	105	120	80	63	131	103	76	84	74	73	93	80	70	40	127	90	128	113	120	293	324
1448890_at	Klf2	1548.46	1088.14	1483.75	843.29	2847.46	2812.4	1637.17	1490.38	2705.32	1411.98	1730.65	2434.2	1219.22	96109_at	Klf2	309	498	1296	936	429	898	318	422	306	323	396	424	405	281	281	317	257	146	144	40	40
1454666_at	Klf3	400.279	476.693	381.202	387.167	1163.06	1365.29	211.761	227.925	663.832	818.565	1221.3	1325.98	758.065	100011_at	Klf3	110	105	139	82	129	92	846	495	758	695	1338	886	880	306	107	289	252	116	82	40	40
1417394_at	Klf4	504.982	299.872	2478.68	1423.82	99.7743	252.282	1832.59	2426.62	655.522	62.6732	55.6408	140.443	290.811	99622_at	Klf4	610	676	657	479	939	1164	77	139	55	40	40	40	40	964	1772	1441	515	574	214	40	40
1456341_a_at	Klf9	117.644	77.6622	199.372	192.904	513.056	593.535	28.8661	35.4413	165.532	427.632	575.636	180.331	190.407	93528_s_at	Klf9	40	62	79	40	40	40	125	174	122	162	95	126	109	190	228	241	169	157	137	111	90
1448107_x_at	Klk1	20	20	20	20	20	20	5701.63	4931.42	20	20	20	20	20	100061_f_at	Klk1	59	40	40	40	40	40	40	42	40	40	40	40	42	40	52	146	98	4018	5707	40	40
1425436_x_at	Klra3	156.336	156.609	263.925	219.939	9525.05	8847.38	22.0984	25.7493	20	20	20	99.9942	40.9061	93893_f_at	Klra3	40	40	56	40	40	56	40	40	40	40	40	40	40	145	176	2408	2440	148	94	1262	939
1420789_at	Klra5	181.403	153.512	32.8624	20	177.209	189.892	20	20	20	20	20	20	20	100673_f_at	Klra5	40	40	40	40	40	40	40	40	40	40	40	40	40	89	41	116	134	73	45	870	667
1460245_at	Klrd1	220.274	521.375	3195.84	3065.9	6518.68	6150.43	3474.96	3634.47	45.5695	25.8047	36.2923	291.655	143.58	93677_at	Klrd1	459	368	250	113	724	787	40	40	40	40	162	92	95	317	307	2239	2612	677	714	2124	1927
1450386_at	Kpna3	245.101	226.611	284.283	267.55	116.873	210.317	246.409	253.503	203.281	240.115	277.896	168.245	313.957	96010_at	Kpna3	140	161	263	150	169	209	350	651	303	655	146	509	537	149	283	209	264	70	255	116	195
1415849_s_at	Stmn1	4210.7	4087.2	4083.21	4320.96	3398.22	3357.2	1416.42	1190.44	1207.55	877.625	867.518	1788.76	2647.02	97909_at	Stmn1	735	1315	294	925	633	584	56	77	139	130	246	246	260	505	946	1327	1472	272	294	652	1191
1449911_at	Lag3	45.9412	41.5097	54.1621	61.4103	22.131	21.7529	956.778	569.16	20	20	20	29.2847	76.4101	98392_at	Lag3	95	68	79	81	86	70	48	52	46	53	40	46	40	40	40	40	46	186	241	106	74
1434503_s_at	Lamp2	1399.2	1349.93	1705.88	1532.08	900.495	799.885	3063.26	3239.85	1013.78	826.187	1017.81	528.768	512.671	101590_at	Lamp2	117	122	174	121	135	145	71	86	63	61	40	40	52	119	150	147	112	192	512	120	118
1421424_a_at	Anpep	160.679	97.3711	111.602	81.8937	20	20	20	20	20	20	20	20	20	99993_at	Anpep	273	173	371	265	231	132	40	40	40	40	40	40	40	75	114	40	40	40	48	52	40
1460651_at	Lat	22.7675	20	47.97	35.7067	589.434	589.846	59.4892	58.3879	59.18	37.933	37.0722	2305.75	1706.34	102228_at	Lat	135	96	176	96	145	105	94	89	102	93	262	175	151	223	184	149	131	173	107	307	262
1421043_s_at	Arhgef2	144.366	132.924	363.37	299.486	531.502	564.09	91.3323	118.84	136.909	65.4224	98.588	333.337	207.004	93632_g_at	Arhgef2	263	275	115	165	236	311	40	40	40	40	40	40	40	116	93	82	94	119	111	76	79
1421164_a_at	Arhgef1	361.408	240.494	555.112	452.789	1569.86	1372.12	309.16	267.43	617.561	646.445	888.204	1291.7	708.477	98001_at	Arhgef1	340	256	105	221	264	346	40	40	40	40	40	68	87	44	79	120	124	40	62	411	329
1425396_a_at	Lck	20	20	24.5179	20	4151.5	4773.72	26.3632	28.5109	425.367	219.085	281.431	6255.87	4541.7	161265_f_at	Lck	101	92	120	66	95	59	128	98	252	154	3537	2805	2581	201	140	1379	1795	268	140	815	563
1418641_at	Lcp2	701.312	658.319	1696.18	1947.11	744.055	837.025	181.165	251.095	153.603	77.318	63.6027	1038.3	1821.06	102957_at	Lcp2	635	690	257	294	522	443	40	40	40	40	258	515	530	559	560	359	360	80	60	422	347
1452024_a_at	Ldb1	126.484	109.77	141.62	163.068	351.6	483.243	158.224	110.714	350.083	285.825	328.903	849.75	462.852	160498_at	Ldb1	207	228	221	155	243	252	108	90	132	123	421	284	280	91	88	210	208	139	171	179	200
1421821_at	Ldlr	182.324	212.898	206.774	266.387	24.3328	20	643.762	446.657	80.1493	124.334	92.7136	221.223	113.075	160832_at	Ldlr	148	167	191	154	272	274	98	337	115	218	246	408	382	354	420	103	113	443	512	506	438
1436398_at	Lef1	20	20	20	20	230.659	159.809	20	20	20	196.839	346.775	809.972	147.31	103629_g_at	Lef1	40	40	40	40	40	40	52	52	64	55	1034	187	198	40	40	44	40	40	40	194	155
1455439_a_at	Lgals1	734.946	955.648	928.003	1115.55	9685.31	9009.95	10263.1	9760	376.356	194.348	259.477	1639.78	2202.28	99669_at	Lgals1	205	128	214	204	362	182	992	397	123	57	1324	237	277	884	412	1747	1862	2367	2353	4595	6634
1426808_at	Lgals3	4012.77	4371.41	1139.5	1383.73	204.955	221.155	1735.51	806.989	114.886	144.429	264.885	112.512	467.662	95706_at	Lgals3	541	560	1688	1759	824	884	40	40	40	40	40	40	40	394	314	74	52	251	233	2500	1683
1451336_at	Lgals4	40.7609	28.5448	39.797	49.4579	94.8247	88.7114	293.152	259.669	104.941	80.5745	72.9614	76.1187	30.2187	160099_at	Lgals4	40	52	40	40	40	40	140	166	113	91	130	141	161	74	52	75	68	193	162	40	40
1421217_a_at	Lgals9	108.313	109.39	267.096	293.526	340.148	453.528	502.382	226.331	621.073	425.945	270.651	739.74	514.249	103335_at	Lgals9	75	165	81	68	107	97	130	134	155	169	188	282	284	75	127	226	400	40	237	653	385
1451211_a_at	Lgtn	305.371	336.422	333.605	315.966	332.916	423.991	611.324	411.114	414.289	233.225	199.091	617.351	415.309	101409_at	Lgtn	61	170	54	120	106	67	43	47	57	43	67	71	69	98	62	160	156	159	171	245	272
1425107_a_at	Lifr	20	20	20	32.0172	20	20	511.949	353.001	20	20	20	20	20	104658_at	Lifr	40	40	40	40	40	40	66	58	40	40	40	40	40	40	40	41	40	386	350	40	40
1416641_at	Lig1	755.445	651.128	648.595	640.966	436.364	440.081	123.587	94.8672	246.95	247.456	237.262	272.271	859.121	92551_at	Lig1	88	84	40	40	97	124	71	77	92	90	82	94	101	97	78	180	213	117	117	298	368
1417627_a_at	Limk1	193.735	187.962	163.213	147.025	422.724	283.321	127.726	165.395	20	24.3246	20	41.7517	40.4263	102889_r_at	Limk1	40	40	40	40	40	40	545	429	586	544	872	425	346	799	367	353	566	585	386	317	238
1450872_s_at	Lip1	2589.38	3000.58	1712.09	2232.71	806.68	699.77	779.049	736.614	356.155	223.96	264.214	775.14	348.646	102123_at	Lip1	77	55	220	64	72	59	98	89	68	65	113	74	88	136	120	63	75	48	140	40	40
1421654_a_at	Lmna	129.662	96.6293	68.4272	41.7937	128.98	155.248	36.7937	20	48.201	81.6996	50.7695	134.14	100.362	98059_s_at	Lmna	40	40	62	128	72	54	291	559	40	40	40	42	40	88	112	382	204	113	65	205	172
1423520_at	Lmnb1	551.449	389.886	487.327	354.055	175.654	150.389	107.577	97.8139	57.6309	81.25	99.4303	135.482	337.915	160517_at	Lmnb1	239	194	230	185	177	197	40	44	47	46	40	42	40	102	106	78	85	75	43	170	261
1454086_a_at	Lmo2	713.031	782.968	1681.63	1867.62	28.1022	20	1944.31	2278.55	2092.21	507.408	621.301	71.9061	47.0265	96810_at	Lmo2	619	592	402	286	484	609	190	247	941	992	98	107	99	243	393	158	169	485	505	42	40
1420981_a_at	Lmo4	212.949	176.307	234.165	268.542	120.143	183.133	148.082	103.543	63.0725	135.988	161.372	62.2726	169.574	98122_at	Lmo4	720	635	1057	564	590	720	78	72	110	87	69	95	95	848	816	334	352	482	549	208	244
1450696_at	Psmb9	5781.81	6016.67	3856.7	4202.11	1740.92	2071.13	3649.48	3221.92	1981.38	1252.05	1522.45	2077.81	1404.34	93085_at	Psmb9	1825	1909	1795	3467	1759	1430	674	554	886	597	1251	751	734	900	936	383	442	616	637	648	578
1434777_at	Mycl1	542.772	480.983	140.704	146.832	20	20	244.076	311.387	20	20	20	20	20	102235_at	Mycl1	343	321	1181	919	314	354	40	40	40	40	45	40	40	189	190	40	46	228	377	49	40
1433455_at	Lnk	635.287	699.948	749.324	822.081	588.298	648.553	993.363	838.675	1603.86	1305.84	1759.5	251.082	215.504	93939_at	Sh2b3	201	240	172	201	168	178	40	47	53	81	40	49	41	150	100	69	82	112	105	139	138
1448213_at	Anxa1	2936.63	2609.16	1540.76	1709.27	3207.23	3375.78	291.55	97.9309	559.67	71.6868	110.465	133.892	427.63	93038_f_at	Anxa1	163	164	727	378	273	338	169	129	97	66	40	40	40	1420	1462	1535	1277	301	145	1164	1262
1419412_at	Xcl1	20	20	20	20	556.152	603.612	20	20	20	20	20	20	32.531	103199_at	Xcl1	48	57	122	70	111	63	40	40	40	40	44	45	43	97	49	316	272	56	40	1670	1128
1448409_at	Lrmp	520.435	520.586	754.382	922.867	615.919	685.475	359.223	340.717	1135.34	642.862	746.344	491.58	719.853	101835_at	Lrmp	628	634	208	442	455	285	321	222	623	386	243	211	220	306	389	527	466	267	295	323	288
1448655_at	Lrp1	26.1827	20	114.74	146.29	23.5846	20	55.2302	34.5809	20	20	20	22.7611	20	101073_at	Lrp1	257	180	245	183	266	192	65	67	69	70	103	76	74	359	211	83	114	187	89	139	183
1436609_a_at	Lrpap1	845.932	894.925	643.782	754.774	748.461	746.029	1372.59	1029.37	397.495	287.409	354.188	579.094	480.917	100086_at	Lrpap1	116	101	140	108	103	100	111	104	119	113	126	86	76	286	176	204	199	221	191	145	85
1417756_a_at	Lsp1	4909.67	4493.27	5983.79	6008.56	3164.37	3091.81	5628.39	5040.03	3403.74	2226.38	2462.29	2691.15	2058.02	161914_s_at	Lsp1	3317	3317	3188	2655	2875	2392	1420	1040	1042	570	1185	549	534	4958	4512	1927	1945	4550	3467	1565	1477
1420013_s_at	Lss	188.008	169.191	153.914	157.845	148.208	135.026	335.422	272	169.522	95.9934	89.6599	259.918	181.104	160737_at	Lss	40	49	40	58	48	40	67	111	80	91	128	137	142	57	40	67	57	73	122	204	193
1425548_a_at	Lst1	493.556	481.799	2555.13	2793.04	33.93	41.4743	146.42	164.607	96.2557	63.1923	89.8119	50.4382	34.8498	103571_at	Lst1	978	1064	478	359	605	656	134	103	173	105	172	84	97	4708	1367	181	216	187	234	40	40
1420353_at	Lta	20	20	48.9585	41.8853	20	20	20	20	141.035	20	57.5211	140.104	352.531	100327_at	Lta	72	48	61	68	80	47	131	97	128	118	121	69	63	84	127	92	66	171	101	40	40
1434790_a_at	Lta4h	606.618	759.598	1750.14	1822.8	2830.79	3303.89	868.346	673.179	936.033	676.445	570.41	2328.56	1846.78	100540_at	Lta4h	1146	1318	542	498	1318	1976	391	244	398	232	983	684	661	973	1164	1133	1188	1169	1201	1093	1292
1438312_s_at	Ltbp3	20	20	25.492	20	151.072	102.938	25.4128	20	20	21.1485	20	20	20	160133_at	Ltbp3	125	40	130	69	98	71	251	188	242	239	305	185	152	258	151	65	92	137	129	110	111
1424877_a_at	Alad	257.721	314.183	181.382	206.818	335.251	428.111	200.428	157.572	260.512	237.92	152.967	138.601	183.039	101044_at	Alad	163	157	200	178	157	106	68	56	73	63	75	66	58	152	151	469	707	463	352	983	770
1450296_at	Klrb1a	20	20	20	20	1343.95	1778.53	20	20	20	20	20	20	20	94772_at	Klrb1a	40	40	40	40	40	40	40	40	40	40	40	40	40	40	44	342	364	40	40	367	297
1420421_s_at	Klrb1b	20	20	34.0783	38.9117	847.322	995.882	20	20	20	20	20	20	143.834	94744_at	Klrb1b	40	40	40	40	40	40	129	91	121	128	97	105	90	102	107	53	52	40	40	297	235
1449570_at	Klrb1c	20	20	20	20	2248.76	2406.86	20	20	20	20	20	20	29.1986	93380_at	Klrb1c	40	40	40	40	40	40	75	66	89	81	71	67	60	67	79	326	383	50	48	675	546
1451780_at	Blnk	20	23.6206	20.615	33.3216	20	20	2051.94	1923.92	2313	1591.76	1874.88	20	21.6357	100772_g_at	Blnk	72	42	130	81	79	44	1593	1225	2101	1640	116	47	55	40	40	99	40	803	1095	40	40
1456046_at	Cd93	20	20	20	20.9986	21.3213	30.761	48.8088	20	133.882	209.199	249.048	20	53.0062	93454_at	Cd93	40	40	40	40	52	40	40	46	41	44	40	40	40	53	40	65	58	59	40	114	114
1421571_a_at	Ly6c	94.6442	101.17	24.7573	35.7728	2340.48	1824.07	8361.87	8148.82	651.099	143.712	110.223	2667.88	910.935	93077_s_at	Ly6c	677	452	798	518	880	458	1284	896	1406	1158	2637	1670	1511	1920	1620	1695	1498	8377	9673	1356	846
1416930_at	Ly6d	20	20	20	20	20	20	5764.67	5086.49	4080.48	1812.25	2611.88	43.6631	26.6389	160553_at	Ly6d	169	86	125	79	195	51	2581	1927	2805	2920	173	107	89	40	40	151	93	352	190	394	336
1453304_s_at	Ly6e	5919.36	5489.03	3496.7	3824.35	2096.18	2372.92	7717.61	7180.42	4945.67	4678.12	4967.55	2465.2	2446.43	101487_f_at	Ly6e	7948	6920	7591	4852	7461	4512	5651	10494	7306	10989	4708	6015	5707	4653	3317	956	1456	3068	4653	5591	4852
1449328_at	Ly75	161.946	156.093	20	23.6097	28.5681	20	20	20	21.804	20	20	79.8253	78.4347	103258_at	Ly75	48	83	363	357	69	73	54	60	72	97	84	186	208	77	75	75	106	40	40	40	40
1422903_at	Ly86	2681.15	2991.44	3773.7	3984.3	20	20	5313.46	5480.45	3977.47	2136.74	2463.53	68.5652	40.6725	94425_at	Ly86	1105	1441	760	798	826	725	3317	2655	3143	2322	191	88	84	1640	1324	121	117	1957	2455	40	40
1449156_at	Ly9	127.485	200.294	217.43	297.082	430.774	578.417	284.674	225.659	363.018	147.08	244.326	254.816	175.488	93194_at	Ly9	336	259	95	107	164	154	158	134	150	152	161	148	141	134	136	206	221	295	223	261	249
1422089_at	Ncr1	22.2835	20	20	31.7788	497.613	1516.26	20	20	20	20	20	27.1458	38.1004	97781_at	Ncr1	40	40	40	40	40	40	40	40	40	40	40	40	40	40	40	1074	1333	66	58	166	180
1419120_at	Lyl1	136.672	152.47	302.942	322.417	20	20	122.887	84.7912	1086.04	582.815	760.655	20	20	100468_g_at	Lyl1	540	421	494	248	455	515	592	358	1045	556	62	40	40	606	477	161	134	201	128	40	40
1434674_at	Lyst	730.57	891.565	2677.33	2514.06	589.224	495.276	1222.59	1779.24	789.07	495.494	516.82	344.045	381.971	94736_at	Lyst	282	279	41	119	176	144	40	40	40	40	40	42	40	40	61	40	40	42	48	213	134
1423547_at	Lyzs	1013.45	938.334	1793.89	2526.24	20	20	174.714	86.9886	101.226	20	26.7363	84.0857	41.2968	100611_at	Lyzs	701	666	672	551	441	355	208	69	40	40	40	40	40	1517	1171	101	40	207	102	40	40
1438847_at	Mxd3	206.357	292.474	177.818	170.262	296.962	198.84	117.393	100.162	65.5079	104.378	190.082	27.4101	29.903	103237_at	Mxd3	165	88	42	111	49	123	219	184	195	170	274	159	119	40	40	63	62	40	40	126	132
1434378_a_at	Mxd4	389.473	404.21	418.787	481.016	1468.04	1409.49	810.069	795.154	566.238	359.297	596.461	908.064	626.321	99024_at	Mxd4	383	408	187	347	233	245	567	210	381	167	669	180	206	198	202	352	788	301	498	175	148
1448208_at	Smad1	313.806	280.374	520.323	451.979	269.599	291.47	301.198	434.628	109.856	88.1605	85.4134	254.703	191.86	102984_g_at	Smad1	276	332	212	183	268	347	116	204	159	214	178	430	477	244	201	133	193	208	176	59	89
1440952_at	Smad7	135.727	85.0684	452.28	566.374	402.003	402.242	148.93	335.768	218.647	359.72	471.696	653.722	152.989	92216_at	Smad7	242	251	156	145	255	309	40	40	60	68	132	220	237	193	168	322	139	272	98	53	51
1460219_at	Mag	32.2372	38.6292	20	20	198.244	178.115	20	20	21.4878	20	20	20	20	161846_r_at	Mag	40	40	40	40	40	40	412	361	398	426	845	395	345	113	107	50	46	119	51	41	41
1417110_at	Man1a	368.328	389.467	3118.38	2597.3	1650.77	1463.29	403.709	444.861	3016.15	2778.49	2638.89	1323.02	858.535	160579_at	Man1a	576	443	134	83	383	522	691	737	489	741	73	190	200	407	575	228	247	40	81	63	105
1416340_a_at	Man2b1	5673.91	5064.1	4764.98	4525.51	1370.62	1633.45	2622.85	2636.81	1596.26	890.541	1169.75	1276.93	750.906	99562_at	Man2b1	2484	2500	1957	3732	2216	1506	514	422	604	442	562	495	487	2455	2420	749	605	1128	1205	193	239
1426648_at	Mapkapk2	427.202	342.113	624.026	574.411	233.485	290.798	764.943	788.26	136.132	196.878	298.369	175.72	286.965	95721_at	Mapkapk2	804	670	539	667	792	578	283	226	331	334	338	249	245	732	734	374	329	1042	985	404	353
1421739_a_at	Matk	242.859	264.535	418.862	430.973	29.2712	20.162	167.055	172.685	71.9724	30.37	51.8198	124.602	94.6551	104428_s_at	Matk	224	202	204	149	166	319	127	116	119	89	169	134	120	262	352	72	67	184	153	97	104
1416214_at	Mcm4	911.201	933.918	1062.68	1234.05	1111.71	1249.24	371.264	407.995	591.505	662.295	663.042	1283.55	2381.4	93041_at	Mcm4	261	263	147	233	257	307	64	119	89	121	55	207	223	148	128	282	274	143	133	188	249
1436808_x_at	Mcm5	1695.68	1702.32	1789.39	1897.95	1189.41	1228.24	395.272	408.216	908.118	667.486	796.915	800.658	2733.34	100156_at	Mcm5	759	777	488	874	884	647	68	93	120	139	112	176	158	300	297	497	440	225	209	857	1102
1438320_s_at	Mcm7	2690.85	2712.51	3060.47	3254.52	1873.03	2093.56	1044.29	841.009	1782.8	1722.13	1824.15	2588.63	4263.75	93356_at	Mcm7	341	342	94	296	366	339	81	107	105	121	137	146	146	112	164	276	338	94	142	206	289
1449456_a_at	Cma1	20	21.6549	20	20	822.392	1004.99	20	20	20	20	20	20	20	102407_at	Cma1	50	40	40	40	40	40	40	40	40	40	40	40	40	51	77	418	283	184	173	56	73
1460542_s_at	Mdm4	496.125	299.368	644.482	633.991	716.549	888.736	567.438	655.851	1128.59	1092.42	1069.23	1727.21	767.141	93339_at	Mdm4	141	187	244	162	180	176	455	481	464	461	376	461	495	242	222	389	388	254	382	176	143
1449209_a_at	Rdh11	61.8445	59.7472	51.7725	52.3446	35.4554	56.516	120.919	82.3887	125.333	134.145	151.764	93.0112	115.158	99592_f_at	Rdh11	138	143	180	98	174	141	889	494	677	405	450	354	352	341	340	271	377	464	444	353	328
1427185_at	Mef2a	796.003	800.641	680.691	662.458	1216.12	1235.98	1075.65	1164.98	414.995	508.054	602.507	328.93	253.854	93852_at	Mef2a	109	163	93	177	116	181	279	151	258	150	94	115	124	150	122	240	152	153	378	98	79
1424852_at	Mef2c	226.323	269.773	737.465	797.6	324.673	280.778	1544.24	1579.35	2499.06	2917.98	3107.2	25.9064	32.0166	104590_at	Mef2c	159	205	108	65	169	122	102	51	317	312	40	40	40	40	40	40	40	40	113	90	68
1434487_at	Mef2d	442.669	559.528	665.225	641.278	1177.9	1102.82	1390.83	1277.19	1072.08	1627.08	1898.68	753.782	417.202	104241_at	Mef2d	459	508	594	440	714	594	2440	1482	2468	1388	2592	1131	1069	821	700	1217	1149	1083	1318	487	373
1420911_a_at	Mfge8	43.5048	61.2815	57.1621	84.1963	350.989	214.516	110.205	77.9456	52.3399	59.2292	58.924	168.46	86.2997	92880_at	Mfge8	169	173	118	228	188	107	284	250	326	317	505	288	261	349	272	475	356	537	390	434	338
1416992_at	Mfng	201.677	180.772	321.818	359.307	465.049	532.25	270.825	214.048	282.825	307.306	410.492	530.899	265.868	100508_at	Mfng	348	282	117	232	291	292	122	98	122	130	184	201	197	136	167	144	135	148	128	203	161
1423609_a_at	Mgat1	495.962	464.389	415.168	416.91	710.838	766.827	2126.63	1823.03	951.153	964.015	1047.95	266.355	288.443	96087_at	Mgat1	253	197	257	225	267	193	649	514	742	603	418	257	251	683	374	408	624	1032	1296	267	252
1418652_at	Cxcl9	2176.78	2405.93	221.241	262.368	20	20	28.9006	20	20	20	20	21.9303	20	101436_at	Cxcl9	114	115	1620	1133	179	161	40	40	40	40	40	40	40	274	272	40	40	40	40	40	40
1423265_at	Minpp1	138.284	124.967	143.362	143.487	68.0467	79.4925	211.042	211.782	160.291	127.46	79.3367	280.45	234.6	99640_at	Minpp1	122	172	209	170	173	192	40	59	40	40	40	60	72	51	46	77	106	61	99	81	85
1417630_at	Mknk1	652.625	622.7	539.165	383.204	373.308	317.634	963.317	1034.48	329.642	246.789	296.873	337.028	317.629	92464_at	Mknk1	74	100	40	155	71	86	139	127	133	138	175	119	105	40	66	129	56	225	203	264	199
1437226_x_at	Marcksl1	658.061	691.242	2159.69	2026.66	48.3608	43.0966	98.6414	181.877	573.686	1086.34	1244.58	96.2231	339.969	97203_at	Marcksl1	1102	823	669	662	882	856	40	40	40	59	40	40	40	167	214	61	80	40	46	40	47
1449153_at	Mmp12	20	20	562.628	546.202	20	20	20	20	20	20	20	20	20	95339_r_at	Mmp12	493	587	143	83	380	522	40	40	40	40	40	40	40	1599	2304	40	40	70	40	40	40
1448383_at	Mmp14	20	20	103.462	117.372	20	20	39.1801	20	20	20	20	33.3684	32.0812	160118_at	Mmp14	173	107	170	94	169	126	50	53	53	57	67	55	44	205	170	95	101	142	83	91	81
1416298_at	Mmp9	20	20	398.863	359.053	20	20	20	20	20	20	20	20	20	99957_at	Mmp9	269	278	40	40	182	268	40	40	40	40	58	53	43	40	40	40	40	40	40	51	51
1418192_at	Mnt	405.729	429.586	504.421	503.528	710.339	481.027	434.01	427.93	427.135	526.713	717.615	405.091	349.703	92300_at	Mnt	53	61	52	55	59	42	121	183	100	126	92	126	126	47	105	120	90	40	79	92	73
1433984_a_at	Mdh2	3869.78	4132.2	7964.45	7161.57	2962.79	2589.73	3211.4	3120.6	2908.68	2098.03	2313.4	2517.79	2993.8	93991_at	Mdh2	4320	4191	1747	1799	4320	4708	990	744	892	647	1158	749	771	2941	2941	1161	1169	1071	1118	1143	1410
1416380_at	Mov10	20	20	20	20	20	20	20	20	20	20	20	20	20	103025_at	Mov10	40	40	40	40	40	40	40	45	42	47	70	58	53	40	40	40	40	40	40	244	171
1450919_at	Mpp1	201.828	240.455	157.814	203.877	286.038	372.395	753.103	563.905	652.356	481.937	553.747	716.801	847.067	97803_at	Mpp1	128	134	176	148	131	115	364	447	259	336	257	396	438	374	248	518	711	481	623	285	327
1416988_at	Msh2	322.839	346.814	347.846	422.17	517.186	582.207	194.561	161.185	334.229	298.837	289.701	514.042	471.82	100033_at	Msh2	225	240	151	220	254	249	114	287	113	313	134	452	493	119	199	337	230	129	130	145	181
1424166_at	Msh3	39.9997	20	43.5487	46.9456	58.1021	106.213	51.3802	38.7615	69.3574	103.882	144.735	186.536	162.592	160488_at	Msh3	40	40	40	40	40	40	114	105	116	144	126	155	143	45	40	63	84	40	57	56	77
1422557_s_at	Mt1	493.891	371.184	360.935	257.044	20	20	20	20	32.7352	20	25.4887	44.437	25.0458	93573_at	Mt1	125	104	206	332	57	111	40	40	40	40	40	40	40	63	40	73	88	40	47	1318	1338
1428942_at	Mt2	20	23.3165	23.271	37.5513	20	20	20	20	29.7014	26.306	22.1512	50.1066	37.0752	101561_at	Mt2	87	77	92	51	74	76	49	46	46	44	70	45	45	197	141	376	500	438	218	1636	1688
1449897_a_at	Mtcp1	249.555	263.183	326.845	408.295	416.67	474.512	433.856	467.47	634.457	421.034	459.719	300.087	192.286	103044_g_at	Mtcp1	204	240	217	166	176	191	180	130	175	183	208	143	113	372	306	216	313	443	278	178	141
1434278_at	Mtm1	54.1841	64.1645	122.781	128.766	112.313	120.616	31.3281	31.057	137	157.356	153.783	116.912	500.138	98524_f_at	Mtm1	321	129	557	93	432	232	393	284	187	109	74	74	100	40	64	305	327	120	118	117	199
1451905_a_at	Mx1	899.22	765.114	506.1	440.47	103.364	123.554	488.134	414.745	103.751	470.861	27.6741	99.1104	92.8239	98417_at	Mx1	157	126	374	246	184	143	40	40	40	40	40	40	41	76	86	40	40	68	151	293	110
1419676_at	Mx2	36.2135	28.6272	33.3206	42.9841	20	20	58.0741	65.7178	20	68.0747	20	62.8044	28.8424	102699_at	Mx2	89	86	111	61	81	55	40	40	40	40	40	40	40	72	69	59	40	96	110	236	199
1450376_at	Mxi1	229.845	202.156	153.013	152.054	83.4461	113.124	144.346	119.827	113.424	330.156	408.509	380.592	209.141	160138_at	Mxi1	100	109	187	156	112	139	62	93	40	46	43	92	99	58	62	52	54	54	46	40	40
1421317_x_at	Myb	122.196	142.178	42.4519	45.4514	713.754	768.464	809.081	1062.1	123.251	519.857	525.649	244.143	223.231	92644_s_at	Myb	49	48	142	132	91	71	40	40	40	40	174	158	189	40	54	543	402	97	281	78	242
1424942_a_at	Myc	135.718	179.465	152.011	204.929	456.645	519.117	20.1773	20	898.691	727.947	648.073	404.924	463.155	104712_at	Myc	73	80	56	77	99	137	67	115	40	40	40	40	40	40	40	182	162	40	40	135	110
1448325_at	Myd116	1206.04	809.357	2499.79	1894.27	504.958	918.934	845.361	1064.1	1392.7	258.943	214.633	1322.54	682.977	160463_at	Myd116	1095	1331	315	877	946	1149	122	110	125	143	177	78	82	420	351	343	225	262	164	150	113
1450971_at	Gadd45b	345.453	326.99	817.444	813.433	308.282	416.707	820.498	731.292	507.501	663.979	599.138	271.09	334.665	161666_f_at	Gadd45b	616	654	666	391	635	953	40	40	54	40	40	40	40	586	481	807	167	597	253	68	52
1425350_a_at	Myef2	211.95	233.759	227.764	239.073	134.638	121.524	157.525	144.439	143.068	158.078	175.408	127.64	98.5656	160626_at	Myef2	75	66	87	64	112	83	100	89	82	76	51	63	68	147	99	154	98	94	72	169	193
1422580_at	Myl4	20	20	20	20	85.7142	67.6823	25.4306	27.2281	497.055	165.297	217.942	46.0196	41.6447	100828_at	Myl4	40	40	40	40	44	40	72	62	102	101	116	73	67	62	95	141	112	120	47	69	67
1419649_s_at	Myo1c	566.172	555.076	593.016	569.242	323.734	296.009	1191.92	954.244	1832.04	2205.33	3007.75	144.483	170.763	95506_at	Myo1c	318	200	192	291	274	120	185	170	204	208	152	155	129	40	40	40	40	40	56	233	199
1429524_at	Myo1f	1606.59	1758.29	2706.07	2302.2	3041.22	2947.33	592.104	538.49	98.6012	20	25.293	111.242	187.055	101708_at	Myo1f	878	932	568	634	874	859	40	40	58	66	136	130	133	697	660	631	657	282	283	734	643
1433942_at	Myo6	64.9957	43.9612	26.7858	23.3377	127.564	167.008	25.5902	35.7458	20	20	20	86.3446	89.6568	162245_f_at	Myo6	40	46	70	66	59	49	85	81	54	86	165	201	192	134	148	101	137	90	96	169	146
1417930_at	Nab2	135.316	118.929	48.2459	55.6746	360.633	307.472	20.1847	20	143.516	219.386	294.721	285.298	215.029	100962_at	Nab2	40	59	75	95	40	57	40	40	40	40	40	46	41	40	49	113	92	70	40	186	186
1449043_at	Naga	2467.95	2789.3	545.574	741.738	425.949	466.732	1022.75	807.661	135.199	104.629	88.9587	68.5939	58.3693	103637_at	Naga	495	388	930	1304	557	379	143	122	151	134	254	136	133	1126	681	208	159	575	596	205	183
1456772_at	Ncf1	1368.41	1352.87	1785.5	1856.62	95.4339	69.6976	2949.74	2837.2	1850.5	1435.22	1782.12	83.5016	68.8848	97763_at	Ncf1	324	334	127	260	309	373	66	57	63	76	48	40	40	59	91	43	40	40	160	55	40
1448561_at	Ncf2	162.4	189.188	1148.1	1177.73	57.3183	54.2841	416.493	298.571	1240.68	785.695	791.522	35.0704	50.9942	102326_at	Ncf2	338	362	50	121	292	178	113	132	136	137	40	40	40	305	354	74	72	78	73	40	40
1420760_s_at	Ndrl	152.859	139.333	84.9029	108.878	218.418	307.142	143.204	106.975	111.242	82.1454	130.551	102.196	59.617	160464_s_at	Ndrl	40	58	67	100	63	101	72	75	144	104	229	153	183	92	157	160	189	148	84	75	72
1450899_at	Nedd1	105.644	117.103	130.924	157.371	116.501	116.336	78.1879	74.8324	128.39	139.011	122.349	198.245	266.818	160823_at	Nedd1	90	97	87	84	82	96	152	151	142	165	67	170	190	105	114	118	120	59	100	40	58
1450431_a_at	Nedd4	1194.46	938.568	1170.66	1120.89	429.071	628.29	702.483	756.772	422.333	115.787	101.084	148.067	280.543	162172_f_at	Nedd4	690	675	972	617	773	645	40	40	40	40	40	40	40	51	113	71	40	67	58	69	82
1423472_at	37500	240.243	251.448	217.935	211.658	284.274	241.628	295.668	403.946	234.783	321.9	256.33	144.211	184.195	97543_at	37500	195	176	443	255	229	235	423	463	255	226	135	228	231	202	220	197	219	147	273	385	501
1437580_s_at	Nek2	253.986	233.85	145.07	175.881	40.1182	70.9947	70.3862	49.283	39.1668	29.218	22.6401	32.7379	133.02	100885_at	Nek2	105	114	106	103	126	151	150	185	63	63	48	40	45	84	74	107	88	81	89	214	194
1428479_at	Nfatc1	262.378	335.418	472.983	631.169	1245.36	1450.46	453.38	371.522	757.025	1052.84	967.096	1034.21	658.167	102209_at	Nfatc1	194	164	72	186	171	138	111	298	93	187	156	210	252	93	74	252	278	57	160	173	280
1439205_at	Nfatc2	694.599	721.008	822.449	868.575	687.138	658.9	440.226	352.346	188.744	101.715	123.344	361.752	298.927	93073_at	Nfatc2	135	169	160	94	129	88	90	98	105	85	105	74	69	214	145	94	111	259	113	40	40
1434836_at	Nfatc2ip	198.221	226.95	411.938	404.045	508.205	310.204	117.236	157.644	282.824	370.503	318.508	321.655	146.336	96561_at	Nfatc2ip	118	100	141	83	105	133	42	40	61	47	44	42	51	41	40	40	40	44	40	40	41
1435527_at	Nfic	52.363	63.6529	65.5473	77.8608	369.023	239.853	131.576	121.762	79.7157	58.4757	90.2628	127.24	66.6746	92241_at	Nfic	68	107	83	83	73	85	112	110	96	105	111	105	95	211	154	79	123	181	135	221	199
1418932_at	Nfil3	251.898	171.509	181.442	130.478	485.329	468.676	41.0968	59.6785	20	20	20	40.3373	102.352	101805_f_at	Nfil3	182	91	225	113	237	173	40	40	40	40	40	40	40	144	141	114	94	99	40	92	105
1436363_a_at	Nfix	116.788	147.118	154.968	212.169	20	20	20	20	20	24.9877	29.2658	110.743	91.2263	101930_at	Nfix	144	168	180	112	181	184	40	40	40	40	40	40	40	73	65	40	51	55	40	40	40
1425902_a_at	Nfkb2	211.978	124.078	502.721	433.206	122.411	133.52	161.537	188.197	292.935	497.898	555.471	103.818	230.381	103614_at	Nfkb2	408	263	141	214	386	448	86	58	139	144	106	72	76	262	187	120	119	138	114	191	169
1458299_s_at	Nfkbie	717.14	748.261	1530.24	1527.12	531.286	407.154	1604.07	1561.26	1071.68	1218.1	1358.87	289.191	371.093	101727_at	Nfkbie	144	99	40	78	104	146	71	71	67	74	114	85	85	40	68	51	41	42	96	40	40
1419266_at	Nfyb	645.315	472.8	657.675	557.019	1862.47	1444.89	472.905	610.185	1105.52	813.394	719.427	1330.24	1219.86	98024_at	Nfyb	124	233	188	196	136	212	93	72	127	94	107	82	95	130	83	196	225	105	102	209	278
1452018_at	Nkx2-6	48.7881	58.3519	48.2247	33.931	207.059	182.133	42.3891	66.2714	113.199	50.0366	43.0408	48.3404	49.4983	99873_at	Nkx2-6	40	40	40	40	40	40	40	40	40	40	40	40	40	40	40	40	40	40	40	137	128
1435277_x_at	Nme1	1323.87	1233.39	1027.82	1014.47	1608.93	1549.12	1250.65	1310.11	1658.66	1104.75	1097.82	1432.92	3124.24	92794_f_at	Nme1	76	80	63	68	62	67	224	138	155	78	89	81	94	59	65	145	176	74	76	70	136
1456573_x_at	Nnt	753.604	816.203	722.662	674.403	718.953	562.102	1475.97	1594.3	570.126	255.609	261.554	363.962	637.484	99009_at	Nnt	86	82	54	62	77	89	40	63	40	52	40	56	61	73	71	88	94	126	226	58	64
1448677_at	Cox4nb	507.993	538.422	389.995	540.343	479.599	496.015	670.469	617.133	306.875	263.332	257.096	350.993	256.391	104132_at	Cox4nb	148	152	74	153	143	188	40	40	40	40	40	40	41	40	42	70	49	111	82	92	136
1418634_at	Notch1	101.688	147.673	43.1951	62.4926	1471.63	1438.74	1798.2	1578.73	176.763	427.759	367.234	1440.61	1068.95	97497_at	Notch1	40	40	40	40	40	40	175	193	265	211	1265	870	877	40	40	227	262	400	589	133	134
1455556_at	Notch2	3453.54	3667.26	3685.43	3613.93	2031.09	1939.71	3871.69	3038.73	3564.49	4110.5	4051.88	367.75	382.578	104188_at	Notch2	151	143	346	177	233	186	167	127	208	117	40	40	40	285	85	210	193	251	175	40	50
1449146_at	Notch4	922.523	667.634	69.5637	54.5521	20	20	20	20	20	20	20	20	20	92652_at	Notch4	40	40	402	161	40	46	40	40	40	40	40	40	40	77	58	40	40	40	40	49	40
1415810_at	Uhrf1	197.505	163.209	246.904	228.356	63.2105	74.3574	21.335	22.8814	27.9992	37.1076	27.967	42.6016	257.638	99564_at	Uhrf1	202	238	60	147	248	230	85	77	90	105	112	101	103	126	89	105	139	41	73	161	248
1428328_at	Nup50	262.518	305.564	265.408	312.001	771.315	854.036	271.166	234.608	429.063	509.416	505.28	655.787	522.336	93046_at	Nup50	139	182	191	150	170	185	296	292	407	367	341	433	412	156	153	345	420	204	254	151	198
1423086_at	Npc1	125.608	121.343	368.158	307.513	440.439	464.33	1047.75	1220.81	146.846	123.271	132.246	207.064	134.771	98114_at	Npc1	378	394	162	148	303	283	430	182	374	184	490	254	294	259	201	150	140	616	1047	170	247
1456116_at	Ctnnd2	32.9771	33.4193	933.362	953.764	20	20	175.858	246.085	20	20	20	20	20	99856_r_at	Ctnnd2	648	773	90	99	498	604	98	66	95	93	104	66	65	438	485	80	85	139	125	49	40
1420361_at	Slc11a1	2288.91	2185.67	199.661	315.43	20	20	27.7091	21.1572	20	20	20	25.608	20	96562_at	Slc11a1	110	77	414	559	75	98	54	49	60	48	66	41	40	217	208	55	44	40	45	40	40
1452078_a_at	Slc11a2	139.201	110.18	68.5048	64.7927	95.662	119.521	29.8295	33.5278	67.8257	26.3917	40.2208	150.212	137.39	102642_at	Slc11a2	393	303	484	276	378	296	176	187	184	192	541	478	440	260	208	204	245	215	128	232	199
1448943_at	Nrp1	252.869	360.065	300.06	416.135	78.2621	80.6224	1201.29	1190.73	112.033	58.2609	20	233.194	906.892	95016_at	Nrp1	115	157	133	211	147	177	40	40	40	40	229	362	378	240	158	51	50	307	442	40	40
1416222_at	Nsdhl	360.751	323.367	194.834	210.315	166.754	181.543	519.293	407.933	141.03	125.554	92.8945	195.737	213.405	98630_at	Nsdhl	68	40	65	40	63	40	179	131	199	183	237	201	187	79	79	86	88	164	169	43	42
1416107_at	Nsg2	20	20	20	30.7583	155.14	97.1713	54.8878	44.9213	59.8583	29.2799	20	2703.21	1457.04	160413_at	Nsg2	40	40	40	40	40	40	53	47	56	54	305	394	448	40	40	88	99	40	40	40	40
1416891_at	Numb	451.694	390.121	256.001	270.731	664.099	565.481	146.927	178.513	174.175	420.98	454.198	642.833	240.71	161912_r_at	Numb	41	57	40	55	45	40	194	70	146	139	397	192	166	99	126	147	144	140	84	130	64
1455034_at	Nr4a2	1248.62	908.227	600.672	478.101	1053.57	1077.47	20	28.4196	20	138.026	76.1163	27.7821	57.0489	92249_g_at	Nr4a2	80	84	74	101	212	163	40	40	40	40	40	40	40	53	40	74	40	40	40	62	42
1416452_at	Oat	2151.45	1898.82	2168.31	2217.02	345.633	371.703	966.242	1109.89	1620.17	1031.23	1011.93	828.928	1193.9	92848_at	Oat	612	785	648	653	533	498	755	809	554	574	214	275	322	277	524	191	230	285	245	80	170
1418296_at	Fxyd5	2378.14	2417.13	1277.26	1549.87	4191.56	3878.98	2276.25	1684.03	899.256	791.732	839.502	3999.03	1990.13	103394_at	Fxyd5	463	394	451	799	436	204	320	372	180	190	992	741	703	328	289	603	563	327	256	2216	1920
1416750_at	Oprs1	203.859	232.824	53.3419	78.7882	43.6034	41.0423	478.416	206.113	93.9039	88.6471	74.9411	96.6997	267.336	94828_at	Oprs1	61	76	40	263	130	92	131	124	129	108	138	115	118	234	193	118	141	151	231	246	267
1450957_a_at	Sqstm1	1172.55	826.961	792.009	673.441	995.264	1509.37	811.322	694.888	1111.5	1176.37	1150	1031.39	719.38	101995_at	Sqstm1	377	378	635	669	350	408	211	271	213	213	197	231	252	696	743	958	546	449	322	1057	597
1449010_at	Hspa4l	46.1136	73.2494	33.8398	37.3068	180.524	176.475	107.961	90.9895	43.0975	86.9056	118.419	135.471	178.402	99489_at	Hspa4l	40	47	42	40	40	40	53	64	51	72	45	74	82	57	77	92	105	112	145	58	60
1420556_at	Oxt	31.0026	48.6131	39.4678	31.6148	61.842	67.0468	50.765	82.9668	91.415	41.4515	43.5956	96.1527	62.0528	94775_at	Oxt	82	79	105	62	60	90	124	107	95	104	138	91	86	278	164	174	198	183	169	495	427
1425525_a_at	P2rx4	596.053	539.355	686.579	724.917	36.7034	28.9155	948.368	927.005	485.397	642.881	662.134	454.746	241.514	95586_at	P2rx4	164	173	192	147	119	148	524	554	390	313	166	174	182	186	320	50	41	147	264	40	40
1439787_at	P2rx7	281.272	287.405	102.65	131.69	20	20	242.671	229.592	20.4441	20	20	159.932	170.279	101712_at	P2rx7	92	113	148	123	104	89	46	52	45	49	59	48	44	135	148	139	83	175	111	40	40
1452094_at	P4ha1	153.282	131.51	70.2782	130.556	104.769	91.9966	179.716	168.005	63.2793	63.8882	49.8145	420.034	192.805	104139_at	P4ha1	68	79	70	109	70	108	40	40	40	40	40	56	56	85	84	57	68	40	65	137	125
1437465_a_at	P4hb	3644.79	3406.51	2127.47	1996.27	1725.56	2160.68	3625.86	3374.54	1576.48	1272.74	1449.53	1840.42	2473.34	161926_r_at	P4hb	94	116	159	140	73	80	642	521	646	710	1047	506	403	348	142	340	583	176	323	1102	930
1416410_at	Pafah1b3	1187.56	1336.68	290.948	332.973	80.0597	94.8266	2322.96	1548.09	765.636	529.918	670.764	50.9489	59.8335	100576_at	Pafah1b3	134	100	247	419	157	107	580	346	205	126	89	51	65	155	125	102	63	770	837	68	64
1436691_x_at	Prdx1	4093.56	3857.33	2795.17	2882.72	2173.41	2061.59	2833.96	2454.33	3091.62	2467.97	3112.58	3220.23	3865.85	97055_s_at	Prdx1	660	556	2322	845	894	821	1322	2161	1210	1593	998	1544	1451	1124	1085	782	798	964	936	1265	1415
1459916_at	Pax5	20	20	20	20	21.6894	20	20	20	2248.91	1529.1	1580.34	24.9601	21.5864	96993_at	Pax5	156	125	167	129	144	102	853	525	1367	1083	237	120	106	82	71	137	88	123	40	265	237
1418893_at	Pbx2	83.9314	86.5864	184.399	180.196	172.615	125.752	126.659	123.206	79.0603	95.3708	121.121	117.825	125.537	101382_at	Pbx2	148	130	40	85	64	86	64	90	100	84	151	143	152	61	62	55	59	40	53	107	78
1447640_s_at	Pbx3	144.997	154.303	140.937	116.8	318.463	264.654	20	20	45.8198	63.53	55.9534	20.5202	38.0425	93615_at	Pbx3	61	61	101	74	44	74	349	253	156	99	56	67	81	56	133	140	119	40	40	40	40
1449420_at	Pde1b	714.033	637.451	101.879	90.8891	114.823	99.0978	25.3913	30.3823	39.8617	49.01	79.8352	102.933	39.7995	93382_at	Pde1b	77	91	512	695	49	65	115	87	134	124	147	116	105	250	242	50	96	79	46	82	73
1458218_s_at	Pde7a	306.972	320.835	521.349	541.8	794.144	917.966	946.806	963.425	1162.59	1154.76	1241.2	424.88	431.205	100489_at	Pde7a	85	121	98	74	75	139	98	102	207	221	40	112	132	44	66	150	134	83	216	89	66
1418406_at	Pde8a	702.084	691.59	266.133	256.584	339.05	337.313	53.0644	35.3394	255.255	492.295	588.902	305.702	168.425	160941_at	Pde8a	40	50	73	91	40	53	134	190	46	40	40	40	43	53	40	64	57	55	45	40	40
1418711_at	Pdgfa	45.3088	68.0751	20	20	20	20	156.482	119.654	20	20	20	20	20	94932_at	Pdgfa	68	64	105	108	65	59	67	60	64	65	83	63	57	191	104	73	78	253	221	203	144
1418560_at	Pdha1	334.568	352.326	533.925	581.02	658.52	796.601	656.023	694.791	673.639	621.298	733.474	1616.64	1719.99	98102_at	Pdha1	198	260	135	175	239	208	485	653	422	642	363	1121	1131	102	153	464	371	103	288	269	329
1459546_s_at	Enpp1	67.8931	88.9077	52.3519	69.7915	204.777	240.644	103.024	96.1497	225.032	109.357	132.051	75.3184	58.8843	104174_at	Enpp1	40	40	40	40	40	40	113	98	165	159	40	69	68	40	51	147	105	78	73	40	42
1416406_at	Pea15	256.939	225.976	477.042	515.305	897.058	1039.3	290.323	364.169	72.2427	64.3763	61.5142	504.212	128.255	100548_at	Pea15	94	111	40	75	40	67	205	161	180	159	242	164	144	40	279	189	218	40	100	113	97
1447092_at	Pecam1	20	20	32.9723	23.4138	124.256	111.068	21.051	70.6073	34.6406	71.8539	192.112	90.9698	44.0592	97830_at	Pecam1	159	75	71	87	119	91	188	122	196	139	255	134	119	192	101	82	90	228	165	311	397
1416712_at	Pepd	909.876	1096.74	1040.81	1200.66	578.7	741.193	1723.75	1713.46	549.218	321.179	323.162	256.363	301.553	101042_f_at	Pepd	194	219	219	213	380	314	1171	713	177	132	217	154	169	137	230	100	104	276	314	61	93
1451213_at	Pex11b	74.4494	76.6523	87.3251	88.3556	120.932	85.18	75.8305	95.9431	86.032	72.1267	69.3528	170.937	150.514	103814_at	Pex11b	176	175	139	174	165	153	49	48	45	46	69	55	51	142	138	130	144	220	129	225	173
1418988_at	Pex7	454.658	423.298	428.026	453.696	208.621	205.431	420.381	424.282	260.153	182.052	217.274	164.57	242.736	104706_at	Pex7	90	119	117	119	113	181	150	142	80	81	40	41	49	40	71	69	59	40	81	46	58
1452279_at	Cfp	733.483	946.644	2295.81	2470.14	20	20	1859.11	1806.61	319.669	80.4715	58.1171	30.0576	20	101468_at	Cfp	1137	1074	174	401	1088	1420	41	82	40	40	40	40	40	453	533	42	59	142	219	40	40
1451862_a_at	Prf1	20	20	20	20	3613.66	4004.77	20	20	31.8466	20	20	165.145	34.4091	93931_at	Prf1	54	40	47	40	40	40	42	40	44	40	95	98	88	73	69	675	720	102	58	2264	2805
1419249_at	Pftk1	654.777	734.701	449.835	393.601	117.086	111.392	57.3378	75.4519	53.5927	21.5376	20	23.8256	25.9375	93421_at	Pftk1	176	226	386	306	162	233	40	49	40	40	40	40	40	119	135	40	40	64	50	76	82
1419759_at	Abcb1a	58.6044	40.4695	1134.78	1093.48	328.337	275.197	20	20	43.4379	20	20	115.817	137.404	102910_at	Abcb1a	182	162	40	40	151	153	40	40	40	40	40	76	84	50	73	40	40	40	40	42	40
1449148_a_at	Phtf1	109.036	85.6883	169.558	148.425	70.7986	97.6787	137.127	146.7	91.5262	107.74	118.853	284.145	321.223	94406_at	Phtf1	163	159	90	125	114	131	131	160	116	130	204	276	276	51	70	131	131	97	136	103	94
1421800_at	Phxr1	156.267	73.3306	755.726	371.718	60.1223	60.2144	654.705	1387.52	51.5539	127.314	124.883	53.5692	31.3787	101705_at	Phxr1	138	110	52	57	90	91	133	97	163	133	163	129	142	139	54	80	40	96	177	40	40
1422272_at	Phxr4	89.6956	40.3137	25.3583	24.4235	53.176	26.0716	178.383	303.147	43.8822	241.943	271.312	138.53	43.9499	101700_at	Phxr4	110	75	67	66	77	78	267	180	647	666	855	806	770	204	120	145	196	238	290	78	75
1460326_at	Pik3ca	216.859	223.11	276.883	269.944	521.793	449.894	263.85	332.248	301.034	563.874	670.435	504.563	362.371	104461_at	Pik3ca	49	76	66	66	60	53	204	310	199	366	235	454	454	91	58	91	116	63	69	53	65
1453281_at	Pik3cd	620.672	403.192	1256.9	1249.6	866.795	1156.87	877.918	760.82	516.323	714.652	896.089	587.988	304.21	103866_at	Pik3cd	983	828	103	429	803	677	214	235	182	194	188	267	265	228	219	295	301	235	226	794	507
1438682_at	Pik3r1	253.762	277.206	331.412	269.595	1731.86	1449.1	374.998	417.461	183.576	214.621	260.928	425.915	364.131	96592_at	Pik3r1	92	87	57	84	118	76	40	40	40	40	40	40	40	45	67	231	133	59	48	77	88
1418463_at	Pik3r2	115.468	110.996	133.208	98.279	137.949	90.2663	89.6496	64.4343	65.4233	35.473	54.937	63.8774	45.5168	102759_at	Pik3r2	92	69	45	85	40	128	194	176	181	180	145	116	114	40	43	49	40	40	40	84	74
1435458_at	Pim1	2391.07	1788.62	2345.15	2126.02	2197.08	1879.78	1001.4	997.128	856.047	1460.41	1565.39	910.261	280.545	104533_at	Pim1	1245	1730	1045	1927	1920	1410	402	512	236	263	646	332	287	1834	1723	911	469	839	258	1053	931
1417216_at	Pim2	52.8489	35.6588	26.2195	22.9622	453.363	331.557	317.691	213.267	140.651	227.429	393.854	284.399	227.999	101926_at	Pim2	61	43	46	46	50	40	88	169	96	118	90	158	159	72	93	155	199	148	184	645	379
1449404_at	Pip5k2a	3772.92	3937.97	5719.59	5856.53	1431.43	1529.01	3811.05	4364.24	1770.79	780.34	976.07	2519.64	1138.13	95358_at	Pip5k2a	1262	1462	900	628	1083	998	523	626	365	484	330	575	604	1593	1430	319	344	864	1024	234	256
1437724_x_at	Pitpnm1	1395.85	1316.25	872.558	817.916	3181.55	2655.25	349.372	359.998	669.655	978.096	1541.68	2326.25	978.031	103376_s_at	Pitpnm1	169	113	147	284	111	151	90	65	158	108	268	184	170	252	168	232	199	40	95	108	106
1426449_a_at	Pja1	177.606	198.495	153.34	133.338	141.935	258.172	220.788	184.501	269.124	181.915	197.705	484.277	384.751	101461_f_at	Pja1	247	316	290	331	296	262	1535	1083	1121	900	1739	1262	1322	668	764	624	815	576	814	205	273
1417308_at	Pkm2	1046.5	909.589	906.261	1033	663.271	779.715	689.722	455.345	859.745	558.769	456.029	2201.67	3337.7	96066_s_at	Pkm2	1003	1128	287	1477	970	1262	215	434	183	453	279	820	814	722	943	785	673	432	546	2003	2088
1450945_at	Prkca	20	20	20	20	356.447	290.652	760.557	880.872	92.0234	69.8012	118.847	218.217	583.862	102299_at	Prkca	45	44	59	45	41	40	58	117	45	46	77	121	139	40	42	112	126	133	359	77	68
1460419_a_at	Prkcb1	1638.73	1850.51	4246.52	4590.76	3156.72	3230.05	2792.88	2547.87	3555.33	2995.82	2966.07	1056.87	763.254	99510_at	Prkcb1	1410	2048	839	714	1511	1695	1451	2440	1766	2532	447	943	921	904	1296	928	1133	788	912	188	283
1422847_a_at	Prkcd	661.339	540.424	978.43	1044.35	196.378	268.382	1957.23	1850.9	849.263	750.782	777.228	170.468	236.549	160698_s_at	Prkcd	1205	1085	1034	1015	1292	917	537	543	580	629	295	247	246	1067	735	447	432	1356	1605	326	309
1434248_at	Prkch	436.026	452.803	794.279	939.251	1957.61	2255.83	145.576	140.586	20.1313	21.5279	20	2856.81	1365.85	99916_at	Prkch	106	119	62	89	70	93	40	40	40	40	40	100	106	40	40	241	159	40	40	70	116
1426044_a_at	Prkcq	20	20	20	20	2041.77	2345.55	20	20	20	20	20	2999.58	1387.32	104431_at	Prkcq	40	40	44	40	40	40	40	40	40	40	329	354	331	92	56	275	337	112	71	96	85
1418085_at	Prkcz	41.0437	48.4528	82.3848	67.0846	50.6127	39.8761	51.0332	51.7822	90.8625	66.9859	51.541	87.8772	56.5992	161964_r_at	Prkcz	40	40	64	40	40	40	180	165	157	195	217	129	113	220	231	174	149	128	151	539	350
1421137_a_at	Pkib	1722.94	1638.99	1005.67	931.911	20	20	1486.67	1415.48	597.271	219.647	194.985	20.9947	20	102858_at	Pkib	389	441	656	684	396	506	83	107	157	171	40	40	40	314	471	40	40	279	568	40	40
1434820_s_at	Pkig	167.912	252.135	221.516	243.706	235.189	199.508	1754.49	1365.81	1914.61	1606.12	1615.88	20.1914	41.9817	92549_at	Pkig	139	107	98	107	128	111	452	343	328	264	99	87	70	212	127	146	141	484	410	77	93
1437470_at	Pknox1	119.39	102.643	251.991	225.39	383.297	288.964	196.781	228.089	246.125	321.26	411.947	925.82	552.903	102257_at	Pknox1	102	166	59	115	117	128	55	46	53	54	73	61	52	61	84	96	91	71	78	179	194
1429707_at	Plaa	58.2763	72.7698	73.9263	83.9785	74.9608	72.179	62.0453	128.634	109.707	191.97	75.7575	97.7178	131.214	160169_at	Plaa	64	105	110	140	93	174	40	40	40	40	40	40	48	40	40	40	40	40	40	156	190
1419082_at	Serpinb2	341.386	264.042	106.996	95.4787	20	20	20	20	20	20	20	20	20	92978_s_at	Serpinb2	111	128	219	230	67	73	40	40	40	40	40	40	40	61	130	40	40	40	40	40	40
1452521_a_at	Plaur	47.1714	22.7265	111.722	114.116	53.9049	64.5436	1261.71	1181.68	412.594	154.265	147.247	114.932	89.3362	102663_at	Plaur	89	68	40	45	87	84	101	111	103	135	49	40	40	69	92	43	40	99	144	40	40
1417237_at	Pld2	113.086	96.8768	156.848	188.453	60.509	57.13	90.8874	69.6988	20	20	20	41.9998	46.6074	94371_at	Pld2	212	164	81	185	187	142	117	108	105	107	158	115	104	134	148	53	73	89	91	40	40
1416013_at	Pld3	20	20	35.2412	48.2808	677.488	1005.6	77.2521	55.54	373.292	362.006	466.813	973.277	338.882	100607_at	Pld3	40	40	40	40	40	40	48	57	75	89	137	117	130	70	123	368	329	97	107	501	358
1419835_s_at	Plec1	75.8156	74.6477	137.858	154.251	2575.14	1976.25	466.541	390.573	349.538	544.492	829.838	869.232	303.856	103855_at	Plec1	40	40	40	40	40	40	159	222	93	112	131	139	123	66	51	159	314	98	82	145	173
1448191_at	Plk1	274.294	289.65	141.418	207.688	93.269	67.5125	62.0985	38.1928	36.1044	46.8324	23.7266	76.9905	153.939	161292_f_at	Plk1	204	136	193	149	215	234	213	148	211	202	193	120	104	207	95	95	164	285	101	421	393
1453572_a_at	Plp2	2359.44	2316.5	1852.97	1960.06	1560.51	1972.59	3373.82	2380.42	1771.39	1726.04	2148.96	417.772	834.293	93323_at	Plp2	1490	1620	1241	1816	1799	1158	2378	2684	1118	1093	613	558	539	2059	1420	1083	1225	2392	2264	1920	2013
1456424_s_at	Pltp	20	20	560.919	589.98	31.3116	58.7145	4500.92	4699.26	76.9919	29.8369	51.8895	20	20	100927_at	Pltp	213	168	56	67	180	196	72	95	68	87	41	40	40	467	298	122	128	1655	2655	78	40
1428623_at	Plxna1	20	20.7944	20	20	20	20	20	20	20	20	25.058	20	25.9641	97699_at	Plxna1	40	40	40	66	40	40	49	60	52	58	71	56	54	93	104	82	65	55	70	112	120
1448757_at	Pml	322.347	283.725	105.196	112.23	335.102	285.407	1157.15	1110.59	760.125	558.523	697.593	186.485	132.907	99015_at	Pml	180	120	217	208	191	124	386	400	376	439	234	183	172	257	163	154	199	395	572	284	178
1448729_a_at	38231	20	20	20	20	186.647	231.754	103.92	76.3993	20	20	20	20	20	94079_at	38231	40	40	40	40	40	40	40	40	40	40	40	40	40	40	40	122	101	40	43	40	40
1419397_at	Pola1	241.36	325.619	366.542	380.146	203.019	154.713	51.3922	50.24	123.77	49.6214	67.3105	143.557	470.478	103207_at	Pola1	171	193	96	112	146	158	40	40	40	40	40	40	40	108	74	83	83	40	41	78	147
1434229_a_at	Polb	212.081	254.572	356.015	300.04	33.9826	38.0452	239.674	201.704	185.856	96.1168	125.836	207.5	281.71	96217_at	Polb	104	116	54	93	100	89	47	68	49	54	40	45	44	55	82	67	55	71	86	40	46
1448277_at	Pold2	408.979	450.693	321.909	342.121	444.742	439.2	582.303	423.868	310.433	336.839	284.968	333.665	538.861	98155_r_at	Pold2	82	40	40	91	40	111	156	183	162	174	184	165	140	74	64	237	238	160	208	316	383
1416933_at	Por	128.564	134.664	259.967	291.658	352.483	394.986	135.307	98.9991	149.162	126.877	119.526	327.251	181.798	99019_at	Por	183	163	92	117	158	192	79	71	71	72	81	85	80	81	100	139	100	46	141	143	137
1416957_at	Pou2af1	20	20	20	20	20	20	20	20	2948.79	3208.75	3187.45	173.755	342.114	93915_at	Pou2af1	40	40	40	41	40	40	1011	1213	605	1149	40	58	74	40	40	190	93	60	40	40	40
1427713_x_at	Pou2f2	20	20	47.4195	56.5989	20	20	24.9332	26.9548	136.629	136.804	177.243	37.5331	49.9615	92305_s_at	Pou2f2	73	75	40	42	55	104	158	289	172	308	100	91	94	298	120	79	63	54	72	112	86
1422619_at	Ppap2a	1640.42	1558.38	28.6852	25.1828	20	20	25.6762	20	20	20	20	20	29.3932	98508_s_at	Ppap2a	40	40	260	590	40	55	40	40	40	40	40	40	40	61	112	40	40	54	41	40	40
1421907_at	Pparbp	476.525	539.731	620.717	520.721	1198.98	1056.57	556.502	843.282	989.906	1126	1014.96	1892.63	1111.25	160603_at	Pparbp	121	123	134	69	178	120	260	69	276	126	203	128	126	90	62	68	69	45	91	107	132
1417801_a_at	Ppfibp2	561.529	484.443	109.389	130.05	20	20	40.8544	47.9085	62.543	39.0569	21.5624	20	22.2304	160771_r_at	Ppfibp2	177	40	238	97	112	66	449	357	466	423	756	370	328	112	72	114	97	85	92	293	312
1448128_at	Ppgb	536.259	589.28	2439.2	2886.08	568.45	964.008	2837.2	2373.78	1086.41	551.226	646.506	712.278	468.741	101055_at	Ppgb	1213	948	316	454	1124	729	173	181	433	381	350	350	329	790	790	508	470	946	1102	226	239
1422881_s_at	Sypl	591.702	672.028	733.978	812.755	1429.06	1536.82	894.703	876.383	1933.95	1264.94	1452.03	421.857	477.163	96019_at	Sypl	169	179	237	164	185	227	2484	2088	2353	1994	362	566	570	149	225	356	423	232	207	302	425
1448380_at	Lgals3bp	348.554	284.788	319.755	340.526	549.228	535.86	787.303	519.721	64.2541	83.5118	34.2029	190.111	175.393	97507_at	Lgals3bp	132	121	104	163	107	120	40	40	40	40	59	100	101	136	114	152	246	128	211	1015	439
1451669_at	Ppm1b	946.36	834.878	1026.13	1075.32	2631.58	2210.42	802.742	887.542	868.164	902.668	1096.26	1833.69	1191.31	101838_r_at	Ppm1b	40	71	40	40	40	59	169	183	205	212	224	243	245	47	52	88	78	40	43	40	40
1426401_at	Ppp3ca	283.106	390.744	352.867	474.443	489.619	625.326	391.487	410.788	721.212	843.379	783.465	84.9392	123.225	95092_at	Ppp3ca	144	193	198	191	160	202	1398	780	1352	932	241	203	254	193	274	242	286	141	223	85	91
1430025_at	Ppp3cc	20	20	20	20	495.466	443.716	33.0071	30.0198	198.809	80.4507	75.2277	143.078	113.781	160948_at	Ppp3cc	40	40	42	40	40	40	194	171	183	166	99	114	108	40	43	286	223	52	63	371	324
1418369_at	Prim1	555.176	603.78	622.019	684.392	274.832	370.166	134.227	161.679	371.4	267.818	226.053	342.549	863.107	96772_at	Prim1	40	62	66	57	82	80	40	40	40	40	40	40	40	40	51	118	85	40	46	130	166
1417690_at	Prkag1	425.692	399.445	510.576	548.937	1036.52	978.72	474.981	468.305	571.488	658.455	763.681	2235.53	967.66	100632_at	Prkag1	102	106	40	110	87	125	157	153	165	162	180	205	199	40	66	135	78	40	66	150	155
1449372_at	Dnajc3	564.731	604.927	332.306	263.82	704.247	527.969	681.402	858.938	279.577	144.16	103.233	464.082	417.462	102415_r_at	Dnajc3	75	68	143	100	52	86	287	124	227	139	451	369	368	41	40	58	47	64	56	103	147
1448233_at	Prnp	165.694	187.684	320.008	346.511	20.3262	20	22.7825	23.2035	58.8628	43.8127	40.037	76.2767	240.408	100606_at	Prnp	118	153	129	119	191	185	59	99	73	65	76	102	113	304	290	194	215	167	144	64	40
1420664_s_at	Procr	767.254	779.71	387.784	381.978	20	20	570.745	735.19	20	20	20	20	20	98018_at	Procr	231	241	290	324	173	156	40	40	40	40	40	40	40	259	303	40	40	51	63	40	40
1416052_at	Prps1	298.779	260.101	331.391	378.208	218.192	271.684	179.869	181.994	311.908	439.61	439.24	785.813	817.198	95507_at	Prps1	165	187	147	155	185	149	195	379	180	219	168	300	327	210	272	340	339	160	227	137	168
1448883_at	Lgmn	174.08	189.542	359.261	441.34	20	20	435.335	187.789	835.804	379.417	370.552	174.165	75.0983	93261_at	Lgmn	190	147	170	156	172	174	40	40	63	71	40	40	40	114	201	40	40	80	97	40	40
1415687_a_at	Psap	9081	8548.16	5509.62	5841.49	2718.32	2448.7	8125.27	7529.77	3443.34	1732.87	1989.36	3199.75	2313.7	97114_at	Psap	3117	2532	4233	3667	3510	3188	1976	2484	1675	2408	851	1529	1383	4757	5591	1262	990	4512	5591	681	580
1418758_a_at	Pscd3	349.293	386.778	215.454	267.254	194.833	181.708	203.515	147.595	73.4934	138.319	179.903	1113.02	868.932	103433_at	Pscd3	40	49	41	68	40	47	63	84	48	55	95	177	192	78	104	192	173	56	79	40	40
1425869_a_at	Psen2	103.777	128.352	69.2448	84.7573	305.771	253.887	112.322	94.101	376.243	308.468	284.842	283.758	192.698	99930_s_at	Psen2	40	42	41	52	47	55	553	631	501	446	392	560	599	115	120	135	141	145	132	40	40
1448822_at	Psmb6	1530.85	1699.01	1401.42	1414.74	1229.37	1455.2	1746.92	1271.1	1629.84	1385.61	1260.55	782.993	960.509	101992_at	Psmb6	314	341	182	434	442	163	192	157	213	149	220	173	182	197	133	258	191	324	208	449	491
1416240_at	Psmb7	1248.86	1323.56	769.023	758.082	235.994	403.995	859.544	589.325	638.261	390.388	387.263	538.167	1070.31	94263_f_at	Psmb7	143	176	418	267	317	292	134	296	109	196	114	219	228	244	335	254	218	227	212	718	912
1417189_at	Psme2	3112.94	3211.82	2981.51	3460.72	1159.88	1724.67	3095.79	2405.32	2232.54	2047.84	2009.67	2383.97	2104.07	100588_at	Psme2	1225	1526	1490	1565	1093	862	761	566	824	791	804	976	968	504	440	404	487	606	564	1363	1034
1424560_at	Pstpip1	775.772	696.452	634.266	569.775	648.596	869.174	568.114	540.641	313.519	195.539	303.822	1284.86	624.653	103946_at	Pstpip1	544	404	227	528	454	378	65	104	72	80	156	213	222	180	206	173	157	192	164	747	498
1424874_a_at	Ptbp1	512.746	445.683	435.651	424.125	202.723	247.005	416.542	357.072	229.718	171.132	325.843	299.901	383.578	162397_r_at	Ptbp1	56	40	76	40	44	40	200	210	247	196	187	260	262	122	96	68	62	127	78	78	74
1428853_at	Ptch1	288.639	301.247	644.314	764.414	436.326	493.4	966.066	1323.11	261.209	408.522	358.317	513.949	459.033	104030_at	Ptch1	59	86	40	50	56	88	55	175	40	80	68	168	171	77	106	81	85	85	151	196	192
1436542_at	Ptger1	426.157	312.12	507.887	375.251	569.293	442.52	404.02	363.994	386.711	322.376	362.88	592.023	278.084	99998_at	Ptger1	40	40	40	40	40	40	115	99	116	119	131	83	86	40	40	40	40	40	40	225	220
1450344_a_at	Ptger3	20	22.021	907.756	804.128	20	20	20	20	20	20	20	20	20	96588_at	Ptger3	106	110	40	40	71	129	40	40	40	40	40	40	40	40	40	40	40	40	40	40	40
1424208_at	Ptger4	1098.73	1088.57	1276.74	1200.72	2050.47	2111.76	1500.84	1480.51	513.205	479.671	428.569	1288.94	1803.5	103362_at	Ptger4	121	124	271	182	176	238	40	66	49	67	93	375	431	316	360	453	301	257	193	73	88
1417262_at	Ptgs2	29.0683	48.0493	1483.72	1073.99	20	20	20	40.2026	20	20	20	20	20	104647_at	Ptgs2	200	274	64	53	262	368	40	40	40	40	40	40	40	177	230	40	40	40	40	40	40
1418181_at	Ptp4a3	164.198	213.758	353.082	423.487	900.969	1002.99	1199.55	798.746	1944.94	1545.22	2169.26	300.964	210.064	160862_at	Ptp4a3	283	255	79	140	262	307	241	257	520	445	159	155	160	114	143	215	265	227	345	285	357
1417068_a_at	Ptpn1	769.873	831.848	1281.96	1425.13	1674.36	1655.61	2504.52	2594.44	1584.28	1218.92	1226.32	1350.63	1353.12	94929_at	Ptpn1	568	608	572	435	740	814	1965	939	1128	894	1201	1003	1000	562	339	380	521	766	1640	314	340
1422045_a_at	Ptpn12	307.917	315.141	707.651	767.245	1630.71	1636.34	117.661	133.803	218.583	236.051	261.23	557.294	693.923	102840_at	Ptpn12	158	190	117	103	148	212	60	47	53	50	50	47	50	47	42	66	66	40	40	40	53
1448830_at	Dusp1	6241.48	4411.8	6657.88	5833.74	2563.56	4120.68	2703.92	3876.98	2579.67	350.257	334.308	1852.45	1738.02	104598_at	Dusp1	2172	2637	2718	2893	2440	3409	40	40	40	40	78	85	84	3667	4653	2983	2035	2067	993	380	227
1419125_at	Ptpn18	2489.84	2643.12	1859.14	2012.79	4033.06	3740.47	1770.27	1511.53	1655.15	865.593	1130	2747.93	1120.21	92273_at	Ptpn18	614	542	985	744	562	723	222	188	199	163	251	165	154	249	172	184	214	287	163	556	642
1417995_at	Ptpn22	631.893	766.923	1435.95	1483.24	1667.1	1967.1	20	26.4031	439.731	364.15	365.828	1364.13	1344.57	92356_at	Ptpn22	870	906	514	502	738	561	1456	1506	172	165	355	1050	1020	346	454	1655	1695	235	112	941	1003
1416985_at	Sirpa	22.8349	33.0108	1189.46	1107.77	21.9272	20	584.109	508.464	29.4236	20	20	20	20	103070_at	Sirpa	1269	1137	56	176	832	671	81	78	40	40	40	40	40	422	511	40	40	99	198	40	40
1448511_at	Ptprcap	48.5341	68.6153	78.2107	92.6701	2995.12	3172.12	1419.85	845.432	2866.81	1884.59	2355.92	1995.83	1387.44	99478_at	Ptprcap	204	148	179	172	403	250	580	313	1356	802	1605	615	600	324	292	2760	2392	2048	1710	1529	1670
1420843_at	Ptprf	20	20	20	20	20	20	2028.2	2456.31	20	20	20	33.1565	31.6446	96272_at	Ptprf	40	40	40	40	40	40	41	40	43	42	56	40	43	69	68	53	46	103	196	40	40
1417676_a_at	Ptpro	67.2678	94.9777	1027.23	1265.24	20	20	472.078	412.677	20.6067	20	20	20	20	100427_at	Ptpro	347	335	93	106	380	376	40	40	40	40	40	40	40	366	395	40	40	75	80	40	40
1426794_at	Ptprs	617.76	612.168	312.64	279.098	128.57	126.698	2092.27	2410.45	20	62.6242	115.754	55.3831	225.085	160480_at	Ptprs	160	135	159	299	174	197	109	167	52	73	55	70	74	115	130	69	49	436	432	51	53
1419641_at	Purb	1009.21	996.793	1245.69	1187.32	523.531	585.549	605.585	502.421	768.328	573.953	517.762	677.58	576.432	101395_at	Purb	52	51	40	40	44	40	91	76	92	79	64	53	46	159	115	84	89	144	82	40	40
1416082_at	Rab1	2521.68	2773.28	1976.08	2309.25	2004.94	2168.68	2186.58	2278.39	1877.31	1606.25	1844.93	1843.14	2167.73	92882_at	Rab1	185	157	292	155	223	216	202	194	174	232	121	184	188	124	159	146	149	129	160	462	594
1427992_a_at	Rab12	113.082	94.1898	101.457	86.7507	125.12	93.1236	89.1833	128.578	90.1074	155.877	82.9851	86.3661	72.6939	104082_at	Rab12	91	94	139	113	88	97	137	235	133	182	101	198	214	94	141	134	117	124	173	43	51
1438097_at	Rab20	20	20	55.9545	82.2645	24.6777	23.3269	20	20	20	20	20	37.4156	23.8421	160608_at	Rab20	40	40	40	40	40	40	112	113	105	113	156	124	134	40	40	40	40	40	40	52	49
1423083_at	Rab33b	652.933	720.064	347.147	298.872	742.917	624.604	2991.19	3240.8	385.983	371.652	488.762	765.07	387.368	97058_f_at	Rab33b	112	107	259	172	141	126	246	269	397	325	275	252	254	377	321	294	196	1360	1251	91	82
1459980_x_at	Rab3a	115.329	86.2155	118.014	98.4268	134.5	125.198	115.81	137.848	240.481	146.487	137.222	167.856	165.603	160524_at	Rab3a	40	40	40	40	53	40	157	118	154	161	333	220	181	59	43	105	90	54	85	174	142
1418891_a_at	Rab3d	59.3673	50.5903	48.1529	61.0731	211.998	214.672	243.742	196.989	67.6211	42.0124	43.491	147.317	75.0095	97415_at	Rab3d	41	63	40	84	59	77	42	40	40	45	61	51	53	59	104	67	77	151	226	55	58
1424684_at	Rab5c	412.638	232.581	510.403	417.717	458.173	407.156	321.475	328.128	66.9398	175.807	147.688	97.8967	84.2659	96262_at	Rab5c	395	248	319	253	331	277	819	574	781	600	735	579	526	461	676	206	396	265	359	320	309
1448305_at	Rab6	567.99	566.345	437.675	403.66	619.76	565.344	500.998	511.957	561.645	661.55	551.125	504.132	408.62	97222_at	Rab6	128	99	202	119	161	120	336	289	289	319	468	285	240	455	393	282	333	442	310	179	170
1424015_at	Rab6ip1	1661.37	1537.72	2116.59	2073.37	420.726	443.266	1549.52	1401.66	613.99	781.938	880.502	314.923	336.023	104108_at	Rab6ip1	717	594	430	458	548	690	212	325	165	320	67	123	122	356	361	120	169	226	401	67	82
1449207_a_at	Kif20a	134.642	165.069	79.1916	118.262	20	20	20	20	20	20	20	33.2154	136.316	161856_f_at	Kif20a	80	134	136	122	126	178	86	51	90	61	127	46	47	113	40	40	40	40	40	149	305
1451086_s_at	Rac1	2153.66	1768.32	2177.31	2529.35	1021.57	1500.01	1696.26	1796.96	1577.55	1333.17	1637.27	4131.03	3165.84	101555_at	Rac1	1647	1529	2484	1640	1789	1730	924	2322	844	1976	934	3068	2875	1254	1288	1088	978	610	919	1121	1296
1417620_at	Rac2	649.935	675.231	1454.44	1695	2166.78	2955.8	3201.16	2284.83	2738.33	1039.31	1256.27	4852.32	3620.3	103579_at	Rac2	2252	2067	738	1037	2264	1292	2013	2078	2161	2592	3219	2963	2920	1273	1447	4757	5196	3956	4994	2353	2216
1418281_at	Rad51	343.499	409.733	325.322	327.454	97.9439	119.532	39.0079	24.4949	45.7799	47.5137	70.25	67.4865	468.494	104527_at	Rad51	111	157	40	105	119	205	40	40	40	40	40	40	40	62	56	57	64	57	46	80	143
1421430_at	Rad51l1	36.0027	40.1539	20	20	20	20	218.587	217.562	20	20	20	20	31.0533	103944_at	Rad51l1	41	40	43	40	47	40	40	40	40	40	40	40	40	40	40	40	40	103	134	40	40
1440574_at	Rag1	20.4776	20	25.343	20	63.4367	49.8541	48.097	52.8737	78.8415	36.1159	24.0858	53.8412	47.4962	161740_r_at	Rag1	82	78	142	75	99	101	213	165	233	191	214	137	111	206	154	40	40	191	132	154	156
1453200_at	Rai1	315.392	402.233	292.336	276.288	457.779	477.815	1079.02	1013.97	258.769	391.174	338.676	360.527	277.819	98791_at	Rai1	40	40	40	40	40	40	47	40	45	50	75	55	47	40	40	40	40	40	40	612	417
1451092_a_at	Rangap1	276.415	288.209	287.62	236.271	202.082	182.654	178.856	163.966	198.949	246.201	272.098	500.13	1066.64	98602_at	Rangap1	219	212	102	165	136	176	302	395	388	559	528	903	936	131	189	192	183	135	159	233	253
1417804_at	Rasgrp2	20	20	104.095	111.218	1475.28	1386.72	637.573	742.282	1127.15	1145.85	1380.37	1889.17	905.353	103282_at	Rasgrp2	61	80	100	58	161	116	89	72	99	85	66	64	79	120	89	172	252	140	165	145	121
1415850_at	Rasa3	447.07	443.453	138.645	193.007	1881.53	2234.34	1162.43	925.019	1750.71	2773.09	3520.69	1245.79	433.807	93319_at	Rasa3	72	70	257	262	140	139	1232	1789	1022	960	1003	882	889	203	155	528	550	317	343	281	290
1417850_at	Rb1	435.378	419.521	1111.71	1039.25	301.813	301.933	682.723	946.025	891.901	742.245	621.98	528.632	629.458	97948_at	Rb1	132	150	104	72	157	164	197	176	84	91	40	51	58	56	77	58	58	44	76	45	46
1416354_at	Rbmx	389.016	399.437	385.342	391.904	307.226	307.071	459.832	469.603	188.863	160.433	112.345	506.687	426.68	97847_at	Rbmx	153	145	148	138	150	85	65	72	68	69	81	80	83	79	90	81	110	102	88	175	189
1437161_x_at	Rbpms	20	20	38.739	57.9543	194.799	192.014	61.3806	34.0514	30.5994	25.6491	37.5643	20	20	103888_at	Rbpms	40	40	40	40	40	40	42	40	50	58	53	46	40	60	55	134	137	51	40	211	160
1417090_at	Rcn1	58.6472	59.724	102.295	96.742	453.54	339.815	126.62	173.312	36.3363	81.4363	144.475	119.764	161.339	160896_at	Rcn1	48	58	40	48	58	76	50	123	40	42	46	185	193	40	47	143	152	40	55	86	116
1417856_at	Relb	379.125	347.632	2177.24	1997.89	182.315	233.698	234.01	282.689	204.692	474.973	685.366	119.404	121.494	103091_at	Relb	1342	1245	289	317	1062	1300	159	131	233	185	197	139	129	287	218	173	140	150	114	125	101
1450107_a_at	Renbp	220.299	177.796	140.644	132.903	22.8926	20	154.822	133.089	118.476	56.9038	59.6136	20	20	96154_at	Renbp	254	199	219	284	193	185	40	49	40	56	40	40	40	179	179	101	74	131	132	40	40
1425565_at	Rest	172.64	262.345	428.688	240.363	606.334	521.519	294.27	500.342	694.875	851.713	924.415	972.075	785.003	103720_at	Rest	79	51	58	40	73	59	269	82	395	234	213	174	176	123	42	48	55	40	51	67	69
1424632_a_at	Rev3l	331.584	441.807	599.263	497.872	702.732	683.464	311.638	380.692	631.717	870.215	1010.95	1034.16	707.16	103457_at	Rev3l	77	74	103	65	79	107	428	194	418	211	454	324	369	82	98	354	379	78	167	42	63
1448948_at	Rag1ap1	212.964	179.865	338.288	306.177	689.579	920.299	538.522	456.605	934.612	594.773	765.97	584.979	352.822	102960_at	Rag1ap1	216	177	174	156	176	117	981	859	1265	948	993	981	948	294	376	388	506	385	353	108	132
1460634_at	Ralgds	31.0407	31.1761	87.4442	80.4507	50.2633	65.6615	47.221	39.0293	153.191	48.3684	60.1033	34.5067	34.6393	100530_at	Ralgds	132	100	100	88	111	93	206	218	219	217	226	168	141	318	200	188	175	294	141	94	82
1450688_at	Rgl2	1159.48	1133.85	1486.22	1371.91	883.374	883.988	954.6	1003.73	1274.44	865.446	869.212	1554.21	692.81	99953_at	Rgl2	593	506	480	408	512	567	172	140	361	204	688	365	345	490	494	222	283	182	225	84	80
1419248_at	Rgs2	5561.16	5066.46	6500.87	6379.65	2475.41	3028.83	3022.89	3234.44	2883.98	1833.86	1784.74	2038.31	1252.68	97844_at	Rgs2	1849	1640	1352	931	1965	2035	80	92	153	141	109	134	161	1535	1816	937	568	441	367	177	89
1416433_at	Rpa2	298.672	265.299	259.89	255.252	430.55	506.974	124.573	138.294	211.591	260.034	325.015	279.914	458.423	98943_at	Rpa2	59	58	61	50	46	61	83	113	121	143	47	121	126	40	60	95	107	58	73	60	72
1417775_at	Rpo1-4	464.478	420.885	170.24	169.532	59.037	82.0284	69.0286	52.89	117.851	182.448	232.363	290.771	306.945	93620_at	Rpo1-4	107	91	186	271	102	84	120	160	82	98	86	126	136	110	100	96	79	55	73	60	92
1426242_at	Polr2a	533.321	517.175	641.339	692.467	1757.73	1169.54	559.73	571.182	760.705	852.24	1017.93	621.169	312.215	103055_r_at	Polr2a	256	158	254	190	263	147	516	426	444	538	827	385	293	919	821	275	374	849	317	547	423
1416896_at	Rps6ka1	1264.99	1360.28	2003.7	2158.91	2099.61	2035.76	3704.38	3318.84	694.933	294.917	426.851	1416.29	769.368	97405_at	Rps6ka1	921	712	184	445	751	442	405	400	243	307	559	592	596	371	318	326	398	872	1143	322	389
1417961_a_at	Trim30	2856.76	2282.34	2082.63	1825.12	2926.43	2419.28	3908.53	4944	2417.64	2881.03	1600.98	1938.38	1305.65	98030_at	Trim30	78	71	209	118	87	109	80	102	106	96	84	155	174	115	84	61	64	97	240	290	111
1415878_at	Rrm1	1029.47	1007.62	962.202	924.93	548.854	600.606	398.4	329.084	523.644	333.694	345.177	456.104	1634.2	100612_at	Rrm1	148	218	40	175	111	88	162	236	188	244	169	241	241	142	164	357	211	95	146	192	334
1434437_x_at	Rrm2	773.683	932.316	749.398	854.169	469.722	341.987	94.6609	96.1777	111.944	109.833	56.2653	302.892	1227.81	102001_at	Rrm2	164	214	83	150	193	262	40	40	40	40	40	40	40	88	109	92	114	47	57	247	391
1454773_at	Rxra	192.96	186.849	30.9695	39.2675	241.321	199.092	58.5216	53.448	20	20	20	36.7292	67.852	92234_at	Rxra	72	40	80	52	58	56	287	182	259	241	268	174	135	93	175	115	202	80	133	172	163
1427306_at	Ryr1	288.397	291.347	552.755	560.589	20	20	378.227	321.444	285.931	88.7193	95.3472	34.4526	20.3542	100003_at	Ryr1	301	391	91	177	245	169	145	176	90	83	40	40	40	142	155	40	40	72	83	40	40
1427427_at	Ryr3	20	20	1165.98	1130.56	20	20	20	20	20	20	20	33.1787	34.0151	101830_at	Ryr3	50	191	49	44	134	207	40	40	40	40	40	40	40	116	133	71	78	72	70	41	40
1456642_x_at	S100a10	193.322	236.319	964.028	1102.62	6032.94	5935.54	1726.47	1200.66	2525.64	2270.31	2809.7	3635.89	2866.12	92539_at	S100a10	180	228	110	84	253	206	2194	1987	840	884	1394	1210	1128	542	480	2378	2532	962	489	2392	2334
1460351_at	S100a11	3680.4	3819.64	4682.53	4548.25	2522.88	2560.28	1666.38	1078.04	1112.7	1418.91	1659.81	628.087	525.929	98600_at	S100a11	1398	953	1529	820	1501	1356	455	346	223	186	164	140	150	583	1093	382	771	414	373	2205	2194
1418704_at	S100a13	584.195	650.479	410.634	520.036	1114.51	1372.3	767.908	562.125	335.972	211.226	268.405	558.39	226.966	100959_at	S100a13	263	238	616	318	290	176	444	677	197	306	399	646	685	373	255	582	785	522	356	1137	1269
1424542_at	S100a4	264.72	568.709	4946.73	5427.72	708.263	719.882	777.269	1076.75	66.5715	29.1127	52.4445	678.651	1662.11	99051_at	S100a4	1415	782	340	178	1636	1599	149	215	40	40	83	103	113	693	350	92	82	86	90	743	1447
1421375_a_at	S100a6	399.084	629.789	3175.16	3085.28	2097.76	1848.36	3223.9	3155.43	152.782	212	335.281	403.658	579.227	92770_at	S100a6	1315	1511	378	356	1251	1501	3163	4018	56	43	146	207	235	932	515	214	192	1199	1169	2101	2367
1419394_s_at	S100a8	20	28.3209	20	20	20	20	20	20	367.291	20	104.29	54.3145	22.4679	103448_at	S100a8	40	40	43	40	54	40	40	40	40	40	40	40	40	191	353	66	40	162	40	40	40
1450826_a_at	Saa3	20	20	20	20	20	20	20	20	20	20	20	20	20	102712_at	Saa3	40	40	40	40	40	40	648	297	40	40	40	40	40	40	40	40	40	47	40	54	45
1426257_a_at	Sars	667.701	661.449	651.905	692.396	801.185	1213.49	719.101	631.591	993.635	2107.61	2209.67	1447.04	1210.58	98936_at	Sars	73	108	40	116	61	86	124	114	128	111	146	134	132	78	78	234	201	181	119	398	412
1420502_at	Sat1	2792.71	2626.41	4396.14	4726.88	624.852	1077.16	1021.17	1091.01	1554.58	1063.75	1195.95	817.643	425.888	96657_at	Sat1	1781	2718	1994	1324	1766	2532	409	448	518	513	283	457	436	3219	3035	917	425	495	385	468	583
1416008_at	Satb1	304.429	401.904	820.579	1015.75	1860.76	1895.86	610.509	746.796	1206.6	2554.91	2227.92	2981.49	2174.33	99665_at	Satb1	306	312	190	155	334	483	40	40	230	250	955	1128	1236	106	107	621	824	97	131	269	248
1415964_at	Scd1	76.1063	95.4859	20	20	21.0921	20	20	20	4632.04	4150.56	3586.56	24.7646	20	94056_at	Scd1	57	61	117	98	82	57	2468	3510	3510	4285	159	111	115	77	49	293	70	92	49	256	196
1415822_at	Scd2	859.772	762.704	728.121	736.806	1168.93	1311.98	1291.77	1153.78	1036.61	412.617	521.921	436.913	924.997	95758_at	Scd2	352	340	316	349	370	349	424	1126	422	608	245	476	472	241	338	363	268	299	423	2669	2559
1417925_at	Ccl22	214.372	246.872	88.4427	159.941	20	24.93	22.0679	20	20	20	26.6228	21.7563	20	102310_at	Ccl22	106	63	310	260	108	72	263	200	248	249	277	182	151	275	245	95	139	210	105	115	88
1419561_at	Ccl3	241.515	264.687	2016.05	1808.86	2497.9	4218.24	732.997	494.834	20	73.7133	55.9347	39.5948	37.8128	102424_at	Ccl3	962	1273	276	356	642	681	40	40	40	40	40	40	40	801	755	2742	1441	578	305	443	548
1421578_at	Ccl4	895.968	871.218	1635.47	1566.88	3089.1	2980.05	2999.22	2454.94	57.0839	474.449	460.742	23.9257	30.1733	94146_at	Ccl4	536	627	391	343	535	351	41	40	43	47	66	56	47	149	235	696	439	327	137	953	859
1418126_at	Ccl5	373.913	398.898	2873.61	2923.67	7803.36	7690.07	35.1179	78.678	41.2917	20	46.773	560.827	306.12	98406_at	Ccl5	2532	1874	1018	497	2147	1348	54	45	72	65	306	382	378	1191	1348	9040	8725	1927	723	955	1045
1417266_at	Ccl6	475.113	510.885	594.995	966.834	20	20	116.189	90.8327	20	20	20	28.1361	20	92849_at	Ccl6	89	156	335	187	138	138	85	92	87	60	76	77	75	213	139	40	40	84	52	52	42
1417936_at	Ccl9	30.1285	20	293.436	545.941	26.3666	37.5694	72.7519	42.9873	27.5755	20	22.0251	43.6206	31.5365	104388_at	Ccl9	40	41	65	52	75	89	40	40	40	40	40	40	40	423	313	40	40	97	40	40	40
1449984_at	Cxcl2	32.8992	22.6173	89.3276	55.7258	20	20	23.7565	29.9453	20	20	20	20	20	101160_at	Cxcl2	40	40	40	41	40	40	40	40	40	40	40	40	40	349	363	40	40	76	40	40	40
1415821_at	Nptn	1862.71	1894.24	1739.51	1793.55	1556.56	1736.52	3008.69	3394.77	804.242	655.652	658.907	564.298	1176.23	93043_at	Nptn	542	487	487	543	588	511	457	584	237	396	59	369	378	426	758	698	738	641	1208	97	115
1423090_x_at	Sec61g	1562.01	1811.05	1014.26	1168.95	898.406	1073.71	1700.58	1830.65	946.415	808.849	815.209	743.536	836.676	92636_f_at	Sec61g	162	136	582	330	211	242	367	232	234	158	200	181	199	206	101	104	145	240	238	1388	1360
1422684_a_at	Exoc4	222.986	214.45	270.317	244.65	461.087	513.149	241.54	257.939	188.977	137.584	173.049	333.929	242.502	93466_at	Exoc4	75	91	40	83	57	49	57	44	51	47	51	47	49	74	40	40	50	40	50	337	264
1419480_at	Sell	314.898	346.685	32.2667	37.6535	4795.12	4881.05	4013.21	3966.02	3165.78	3183.42	3223.5	3632.65	1438.84	102838_at	Sell	40	40	82	71	40	40	109	138	237	266	151	164	171	106	117	438	478	607	473	40	40
1449127_at	Selpl	3237.98	3186.14	2770.99	2967.9	5126.04	4953.59	4518.56	3944.64	447.056	377.886	488.159	2218.52	1006.84	103488_at	Selpl	1816	1586	1626	1874	1849	1723	444	593	348	508	1868	2161	2101	3035	2834	3701	4550	3163	3510	2367	2078
1438934_x_at	Sema4a	781.077	642.492	154.706	177.68	2129.5	2114.03	278.096	274.253	78.84	46.0408	30.4962	807.082	276.147	94063_at	Sema4a	114	96	564	635	244	225	74	72	80	74	176	197	206	239	293	1027	983	97	110	342	475
1455678_at	Sema4b	20	20	106.271	121.58	236.658	170.053	1251.38	1113.14	993.45	698.927	768.501	154.754	50.1656	95387_f_at	Sema4b	58	86	41	40	66	40	316	180	321	175	107	98	110	180	223	780	487	3763	4512	90	63
1420824_at	Sema4d	820.609	850.558	2264.37	2589.58	1516.89	1673.96	1888.33	1898.08	1034.59	715.392	879.328	1540.35	881.558	160836_at	Sema4d	1795	1251	724	639	1494	1036	112	146	158	226	261	216	236	529	799	221	455	390	785	976	1105
1439768_x_at	Sema4f	656.58	498.614	55.1944	35.8189	29.6755	20	20	20	20	20	20	310.81	210.171	92460_at	Sema4f	369	302	495	468	364	314	93	84	84	94	302	427	421	352	234	154	169	240	130	258	162
1459903_at	Sema7a	66.8184	75.1511	274.615	241.367	20	20	471.196	446.733	166.836	106.607	138.008	45.6332	72.1765	93411_at	Sema7a	245	190	132	119	253	151	40	40	40	40	40	40	40	76	138	40	40	76	243	230	203
1418747_at	Sfpi1	828.73	767.232	955.152	1004.32	20	20	259.385	175.678	235.992	153.613	161.451	21.5864	20	102641_at	Sfpi1	1498	1265	1441	1042	1517	1647	141	181	140	175	67	52	48	641	515	49	73	122	142	41	40
1416041_at	Sgk	1158.29	962.18	706.646	653.786	883.162	1508.47	42.941	51.5574	352.755	350.424	341.352	1897.42	422.479	97890_at	Sgk	304	324	621	589	403	532	43	40	155	82	574	358	372	752	771	1037	560	111	56	105	79
1415892_at	Sgpl1	482.758	406.438	489.54	495.82	144.261	164.797	362.94	401.657	193.399	301.297	328.065	52.7732	109.596	96127_at	Sgpl1	227	356	123	305	199	211	85	134	51	79	40	61	74	89	147	97	102	96	118	94	109
1448874_a_at	Sh2bpsm1	218.055	149.441	164.066	188.851	485.171	481.806	383.666	269.742	224.329	320.714	424.21	384.802	211.598	101843_at	Sh2b1	79	83	72	97	76	114	153	136	207	167	329	165	156	40	82	131	159	72	127	191	104
1449393_at	Sh2d1a	20	20	20	20	709.638	1022.3	20	20	20	20	20	219.476	223.202	103279_at	Sh2d1a	40	40	40	40	40	40	40	40	40	40	40	40	40	40	40	188	159	40	40	213	409
1460222_at	Sh3bp1	1312.62	984.047	1058.89	937.145	370.92	341.414	92.9972	104.473	98.1879	32.6736	48.8986	263.227	95.5534	92666_at	Sh3bp1	435	409	523	580	275	427	262	251	251	315	439	315	297	357	443	40	154	51	44	64	70
1425177_at	Shmt1	41.3477	37.9668	58.2931	63.0286	42.8097	51.6549	51.9214	60.6028	63.7164	112.107	72.7118	37.8214	92.3731	98459_at	Shmt1	40	40	40	40	44	40	40	40	40	40	40	40	40	40	40	72	68	40	40	107	181
1416329_at	Cyfip1	1532.45	1661.86	2532.01	2272.63	684.609	820.584	3527.42	3939.83	1014.5	713.729	625.545	308.724	846.752	102752_at	Cyfip1	416	430	309	288	423	423	1605	770	511	340	162	165	209	532	435	182	193	491	855	108	187
1448170_at	Siah2	403.555	193.568	348.256	146.938	53.4737	68.9926	245.816	540.983	84.7008	131.821	149.879	61.9171	54.4456	97906_at	Siah2	52	110	103	186	63	134	95	140	88	100	63	82	78	313	394	135	102	207	163	149	129
1420928_at	St6gal1	2723.18	2330.31	2788.21	2737.64	40.552	33.0038	1397.79	1581.45	3947.18	2578.21	2940.69	4064.61	2654.7	94432_at	St6gal1	560	585	418	556	364	305	646	1394	392	946	84	395	465	226	378	108	77	323	418	40	40
1447458_at	St3gal4	238.741	93.1957	914.714	456.656	254.99	120.232	217.36	493.988	20	37.7543	57.9799	35.729	26.6434	95599_at	St3gal4	273	422	267	249	259	444	165	153	107	94	186	155	141	594	411	201	252	205	133	153	197
1417616_at	St6galnac2	20	20	20	20	20	20	20	20	20	20	20	284.021	392.278	99055_at	St6galnac2	229	135	264	100	210	113	40	40	40	40	40	40	40	151	45	59	82	67	56	40	40
1418075_at	St6galnac4	141.18	147.665	119.53	122.742	20.379	68.2636	128.327	92.808	68.0383	129.916	108.142	28.3483	69.6933	96682_at	St6galnac4	89	105	40	144	96	118	109	153	97	159	132	101	102	84	56	40	40	40	51	164	131
1419186_a_at	St8sia4	2328.79	2609.24	1701.13	1753.85	2192.3	2340.68	4309.86	5408.22	1952.65	1957.22	1796.3	1069.81	1045.5	102318_at	St8sia4	258	229	657	358	319	352	1208	1284	1410	1895	639	1352	1360	1050	1088	1013	1292	1441	1965	148	211
1449198_a_at	St3gal5	856.956	730.963	399.447	411.721	20	23.1831	34.5149	38.7619	51.571	33.8184	22.7475	40.7321	36.801	98596_s_at	St3gal5	144	236	475	481	205	272	101	102	125	132	140	117	110	188	242	40	40	40	40	73	55
1416206_at	Sipa1	449.346	324.209	673.415	642.963	961.158	1136.63	339.852	295.738	1069.45	599.581	746.125	811.241	479.047	97963_at	Sipa1	308	258	189	222	281	305	58	65	153	136	97	94	92	131	150	270	262	135	129	380	351
1429192_at	Ski	46.263	55.5421	70.4566	73.7104	170.574	162.712	83.6793	72.8793	102.431	74.626	105.59	744.584	372.519	104576_at	Ski	151	146	125	95	127	149	281	480	263	316	693	760	773	157	174	235	246	176	193	69	98
1420819_at	Sla	2901.03	2722.78	4029.67	4205.71	2381.32	3290.45	1995.45	1873.68	1938.74	2535.01	2173.76	2342.66	2477.77	99876_at	Sla	431	734	108	436	372	269	88	84	71	74	71	59	55	89	128	92	81	41	74	76	45
1417622_at	Slc12a2	868.514	756.733	3065.2	3108.68	172.674	142.326	93.5384	158.501	123.029	245.54	249.38	145.397	304.849	99500_at	Slc12a2	423	575	226	126	391	484	116	163	78	90	89	167	193	735	1018	137	177	62	64	40	40
1418257_at	Slc12a7	568.014	499.313	50.2901	72.8431	1665.78	1374.83	73.2083	79.5883	121.959	90.9779	161.45	2314.33	762.991	104719_at	Slc12a7	40	40	117	157	43	41	40	40	53	57	291	642	633	155	129	237	260	57	56	40	49
1420138_at	Slc19a1	62.5448	67.3764	51.4513	56.678	114.232	90.6006	58.5432	59.0842	150.326	296.831	284.687	407.667	641.327	94419_at	Slc19a1	40	40	40	40	40	40	196	174	188	139	263	139	143	40	40	40	40	40	40	91	114
1448568_a_at	Slc20a1	813.446	551.59	886.23	565.329	2434.38	1965.58	294.173	589.819	410.688	1020.84	1002.89	2132.16	1396.27	103065_at	Slc20a1	50	103	68	127	57	117	139	309	226	424	257	1447	1472	162	267	578	380	96	96	225	141
1434773_a_at	Slc2a1	174.683	182.008	221.243	181.551	803.102	510.457	164.682	166.356	438.623	210.778	260.023	319.709	248.551	93738_at	Slc2a1	40	44	40	40	48	69	57	80	49	50	41	40	40	40	40	75	78	40	40	123	113
1437052_s_at	Slc2a3	65.9072	113.291	1813.02	1771.83	1007.5	1031.24	1524.95	1643.72	490.867	260.647	266.401	484.764	461.906	93804_at	Slc2a3	261	385	55	92	174	247	44	54	60	75	65	93	90	75	129	113	87	59	170	196	179
1433750_at	Slc31a1	205.52	210.406	151.386	163.034	48.0504	42.1188	150.185	117.772	83.9011	89.3164	84.5329	40.9851	64.0158	101877_at	Slc31a1	99	119	215	157	128	129	276	298	325	269	81	108	124	205	263	130	123	206	221	136	157
1417392_a_at	Slc7a7	177.384	185.592	345.536	312.115	20	20	96.4199	104.225	96.251	31.3992	44.0506	24.2889	20.7853	103818_at	Slc7a7	114	137	40	125	95	135	363	677	58	109	40	40	40	189	216	40	40	40	40	55	53
1447231_at	Slc8a1	233.249	103.818	333.607	158.833	20	20	42.4932	66.0405	20	20	20	20	20	99524_at	Slc8a1	184	248	282	210	178	221	40	40	40	40	40	40	40	329	297	40	40	70	59	40	40
1418612_at	Slfn1	20	20	20.6426	35.1172	20	20	20	20	20	147.616	62.3878	2075.25	994.277	102264_at	Slfn1	40	59	59	62	77	50	40	40	40	40	104	278	382	66	79	52	52	40	42	52	40
1450165_at	Slfn2	898.741	961.655	2252.23	2600.99	1128.47	1671.45	1128.01	1030.1	1858.67	3398.32	3279.84	3593.03	2888.88	92471_i_at	Slfn2	1118	1241	176	532	528	424	1490	659	1938	1251	3035	1862	1849	2013	2704	972	960	591	946	1700	1027
1448377_at	Slpi	70.0616	70.4381	76.0252	58.9141	78.8549	97.8928	650.69	587.097	315.09	61.7016	54.4666	256.639	148.556	161650_at	Slpi	229	170	286	201	261	156	204	142	192	211	307	203	144	290	442	229	187	1834	1403	92	127
1450889_at	Smarca3	940.078	866.353	1168.98	1067.34	835.328	771.385	489.298	580.939	525.364	631.798	703.678	1083.47	687.529	92345_g_at	Smarca3	188	259	55	200	139	136	56	92	49	111	57	87	92	40	46	40	40	40	67	88	73
1423416_at	Smarcc1	442.815	493.581	413.421	340.025	539.39	536.631	499.55	507.649	423.382	858.616	767.713	330.533	514.044	102062_at	Smarcc1	78	112	146	78	123	234	480	106	601	361	819	380	415	180	44	68	129	46	119	377	349
1448893_at	Ncor2	105.582	97.8053	153.418	184.199	234.422	224.461	99.3116	68.6389	70.1781	203.073	239.504	163.203	115.153	95129_at	Ncor2	262	215	233	234	271	311	43	40	45	45	81	43	47	131	115	129	162	66	98	239	251
1422457_s_at	Sumo3	1892.45	1570.09	1380.07	1272.01	750.372	993.069	1507.7	1711.38	1011.41	656.342	541.133	731.603	1250.94	95424_at	Sumo3	1079	1447	1284	1620	1225	1539	493	1310	334	931	184	791	845	1430	2027	764	930	1088	1288	527	565
1420897_at	Snap23	397.688	357.503	320.737	342.025	94.3787	141.546	205.3	322.352	221.635	212.653	153.076	91.3778	277.765	96945_at	Snap23	98	87	144	116	84	80	63	115	40	41	40	40	47	88	95	81	54	40	68	64	64
1427005_at	Plk2	30.8013	34.5006	59.0966	62.1057	21.2092	86.2747	42.2426	24.4395	237.581	183.768	98.1182	38.0081	26.2048	92310_at	Plk2	120	139	157	149	175	218	107	108	95	142	105	75	71	151	218	148	102	90	67	40	40
1448864_at	Snrk	789.025	969.33	1008.17	1071.09	1861.14	1862.5	1316.2	1107.47	1291.82	909.706	1094.95	1796.15	1014.99	97429_at	Snrk	113	130	118	123	107	170	109	194	125	226	225	370	401	140	156	410	302	147	177	40	40
1416197_at	Snrp1c	802.984	745.387	1064.6	853.369	730.313	675.487	554.364	391.16	605.807	535.778	650.086	614.525	684.115	94313_at	Snrpc	254	204	228	253	288	338	93	73	117	92	160	110	108	179	173	164	200	211	164	337	403
1417695_a_at	Soat1	415.001	546.947	335.853	292.71	131.473	76.0583	129.447	173.916	197.947	80.9396	90.2155	70.9614	70.8597	160767_at	Soat1	222	198	166	236	115	142	53	61	55	68	55	51	50	90	103	64	50	53	53	81	83
1459976_s_at	Sod1	6726.13	6822.53	5192.21	5536.84	4786.01	4263.13	5175.89	5231.82	3267.27	3212.36	3247.2	2993.32	3078.22	100538_at	Sod1	956	993	1825	2101	981	1115	621	806	548	675	720	972	981	2334	2078	1388	1151	1558	1539	1006	1050
1452281_at	Sos2	80.807	100.84	122.549	118.009	435.713	358.221	130.897	174.288	97.5551	206.107	156.748	194.796	284.066	92302_at	Sos2	66	84	40	71	63	77	171	159	113	142	89	149	176	40	60	127	140	40	63	84	112
1418180_at	Sp1	568.419	672.438	811.578	742.621	1875.88	1634.33	736.394	1130.7	1498.94	1624.9	1385.3	1517.52	946.535	100032_at	Sp1	127	162	210	74	144	185	714	85	990	348	901	247	278	234	100	92	90	174	108	105	148
1447213_at	Sp100	211.317	66.1453	277.961	257.405	916.686	605.47	234.698	395.261	347.476	1572.03	1101.51	933.574	201.05	101848_g_at	Sp100	82	124	134	83	95	140	283	190	420	300	182	147	167	124	201	333	236	266	252	74	74
1431804_a_at	Sp3	242.53	274.778	371.491	297.543	585.162	463.504	707.407	1011.55	718.345	813.137	623.537	632.072	525.932	96192_at	Sp3	101	114	176	92	137	201	249	113	258	123	294	92	116	90	155	231	288	181	480	87	117
1424923_at	Serpina3g	1977.26	2018.72	3445.06	3496.25	2590.55	2768.97	829.872	1001.38	1136.97	335.823	889.383	127.507	1012.79	102860_at	Serpina3g	1430	1544	676	960	948	648	983	857	666	983	251	371	361	1655	1874	569	444	335	171	1976	1379
1450138_a_at	Serpinb6a	45.501	43.2802	88.4447	103.684	187.903	196.337	96.2635	84.7971	76.3661	94.2283	116.092	161.016	195.911	96060_at	Serpinb6a	54	80	40	76	40	56	40	40	45	40	52	48	61	101	189	123	114	65	74	429	572
1422601_at	Serpinb9	750.437	599.741	119.623	117.065	2336.79	2215.11	37.8664	56.5832	31.8458	20	20	73.3799	84.8844	98405_at	Serpinb9	42	61	451	256	59	75	57	67	49	60	55	121	136	73	156	432	428	40	62	1415	1251
1436809_a_at	Spin	839.511	923.158	1164.08	1356.63	1937.15	1932.96	3048.67	2972.87	1940.1	2251.18	2251.83	2472.15	1458.54	99563_at	Spin	98	143	110	118	101	164	111	460	137	346	76	380	385	223	166	156	174	470	402	77	96
1416627_at	Spint1	900	804.833	1102.2	1205.4	20	22.0584	20	63.3329	20	20	20	20	20	97206_at	Spint1	460	384	258	320	228	280	40	40	40	40	40	40	40	40	40	40	40	94	222	40	40
1452143_at	Spnb2	1179.71	1090.4	327.12	421.999	4219.94	4003.56	1164.13	1108.95	2640.43	1982.49	2232.04	4152.57	1970.95	93571_at	Spnb2	76	90	256	250	148	112	639	672	622	720	446	641	573	182	214	559	631	278	233	455	528
1452061_s_at	Strbp	1133.42	1133.85	585.547	573.326	568.285	559.515	538.014	670.774	1331.76	755.332	964.75	508.069	661.667	103330_at	Strbp	118	138	326	197	148	208	522	374	1232	668	248	260	279	216	296	208	152	97	202	73	105
1449254_at	Spp1	146.937	136.11	36.2198	50.846	20	20	20	20	20	20	20	20	59.836	97519_at	Spp1	40	41	110	93	52	77	40	40	40	40	40	40	40	48	40	73	40	40	40	3916	5035
1449040_a_at	Sephs2	396.144	609.008	391.328	394.58	1277.77	1195.44	348.695	335.443	313.23	405.561	326.895	288.957	157.543	93557_at	Sephs2	79	92	63	98	61	100	40	40	40	40	40	40	40	56	62	166	105	40	111	116	159
1415993_at	Sqle	391.429	412.266	271.888	298.955	20	20	1673.41	1419.99	252.921	313.811	273.803	449.922	529.173	94322_at	Sqle	65	83	96	106	141	129	123	158	148	178	138	161	170	167	158	72	59	218	438	432	408
1437378_x_at	Scarb1	1196.41	1342.49	574.37	616.979	23.0943	20	1310.05	1095.64	24.6755	82.8959	94.7373	69.8615	92.7209	100095_at	Scarb1	264	252	459	603	353	275	107	78	110	118	120	99	94	333	350	106	107	244	258	82	106
1421260_a_at	Srm	435.912	455.682	286.206	316.774	166.509	189.635	300.998	257.495	362.927	403.35	422.716	359.702	825.959	92540_f_at	Srm	122	121	170	153	148	166	115	201	83	86	92	118	107	171	116	179	139	213	220	333	447
1455107_at	Srpk1	355.52	313.105	382.478	369.381	498.407	430.659	264.789	330.735	287.081	427.713	494.392	1410.01	658.46	102985_at	Srpk1	113	149	44	117	85	59	102	91	115	80	130	126	122	40	101	243	191	124	181	184	156
1450033_a_at	Stat1	1319.32	1629.1	1298.74	1586.41	307.136	496.874	1914.39	1193.78	1281.46	1355.92	950.104	2938.86	1909.79	101465_at	Stat1	327	338	103	365	283	268	106	132	182	351	178	386	425	69	56	72	86	109	172	330	192
1448713_at	Stat4	37.5594	64.062	353.637	404.225	2526.28	3077.12	77.1972	76.4095	569.857	2101.64	1584.04	853.786	744.479	102994_at	Stat4	78	135	40	52	78	96	68	78	163	256	162	409	413	99	72	925	1022	119	49	299	182
1422103_a_at	Stat5b	398.985	385.49	731.601	778.027	624.265	594.521	745.868	701.041	454.305	583.743	617.088	1559.27	912.198	92199_at	Stat5b	85	102	40	81	103	118	54	58	58	57	53	53	54	53	40	40	40	40	40	41	46
1426353_at	Stat6	651.947	576.496	867.014	750.631	1085.01	1075.19	658.883	631.182	692.351	993.852	1334.96	1081.55	796.737	94331_at	Stat6	448	483	126	401	339	284	157	190	265	228	273	235	258	161	218	315	308	116	204	172	184
1448320_at	Stim1	109.423	95.8607	112.278	87.9514	298.4	337.869	110.641	97.254	119.937	140.043	144.432	522.402	285.284	100952_at	Stim1	79	107	40	73	43	93	204	205	221	205	397	320	324	218	205	347	356	186	188	70	75
1415909_at	Stip1	234.848	235.854	217.49	252.878	110.958	128.443	187.27	127.748	290.101	147.267	148.805	286.479	495.379	100081_at	Stip1	395	357	40	422	441	183	40	40	40	40	40	40	47	74	101	144	115	131	126	423	625
1417751_at	Stk10	797.503	772.719	1611.72	1914.25	3583.19	3488.6	837.44	707.602	2200.38	2183.04	2697.03	3531.99	1973.24	93680_at	Stk10	600	557	233	360	596	386	675	990	1027	1205	1331	1456	1494	794	640	882	1088	521	365	171	162
1419838_s_at	Plk4	520.318	639.293	209.247	250.812	174.301	149.613	50.1083	38.3848	97.872	112.676	132.47	136.823	417.339	98996_at	Plk4	108	133	210	194	118	152	52	49	54	45	77	47	62	40	84	50	136	47	66	143	187
1424128_x_at	Aurkb	208.677	239.55	148.875	149.834	23.9168	24.3937	42.9528	27.3209	37.2555	23.8889	24.029	20	99.2685	98469_at	Aurkb	162	134	146	221	96	231	209	202	194	174	200	120	111	40	67	43	48	40	40	265	509
1424511_at	Aurka	241.758	300.095	200.534	204.399	46.6142	55.6224	34.4002	26.3697	39.7645	24.3582	28.8792	50.7435	98.5276	92639_at	Aurka	101	126	87	105	96	84	40	40	40	40	40	40	40	63	58	42	66	40	40	98	120
1418025_at	Bhlhb2	160.75	143.952	1897.2	1360.93	1064.86	1519.16	739.527	770.047	203.15	342.046	309.443	82.5172	504.218	104701_at	Bhlhb2	557	683	187	269	953	791	40	40	40	51	40	49	47	550	622	1177	358	309	145	1352	990
1425536_at	Stx3	679.926	623.864	148.722	187.268	174.039	126.291	225.561	232.337	31.967	51.22	24.4801	22.1337	42.5117	100499_at	Stx3	40	40	95	106	42	60	40	40	40	40	40	40	40	194	247	83	59	169	177	40	40
1416653_at	Stxbp3a	417.982	446.052	414.598	400.619	185.638	202.438	221.743	218.724	352.688	440.716	372.002	374.592	463.82	92648_at	Stxbp3a	160	172	241	194	142	144	494	768	448	524	220	520	536	128	311	241	243	92	197	40	40
1433609_s_at	Surf2	163.158	154.923	184.317	234.062	234.179	267.846	205.997	209.422	334.095	352.56	315.057	439.768	411.2	100910_at	Surf2	135	171	118	130	123	123	445	393	447	286	647	425	420	198	199	260	126	203	216	100	133
1448255_a_at	Surf4	626.363	578.731	603.742	601.557	340.489	358.286	875.316	898.678	261.995	217.304	261.506	455.817	421.93	96542_at	Surf4	734	618	709	697	655	551	690	592	807	875	1149	878	803	1700	1759	1296	1406	2334	2252	814	759
1421528_a_at	Surf5	120.455	116.604	145.35	118.569	166.649	188.399	225.465	219.994	67.7475	56.3864	90.4698	130.52	121.253	161561_r_at	Surf5	292	157	393	178	254	163	177	172	169	249	315	169	143	1112	1047	531	565	1205	464	330	236
1418261_at	Syk	613.529	486.239	1695.54	1520.39	1994.61	2017.19	1996.36	1783.31	2559.01	2910.11	3825.96	41.2774	30.9322	100425_at	Syk	718	483	261	302	415	293	1099	1670	820	1126	223	152	121	760	832	654	810	1626	1059	366	213
1448793_a_at	Sdc4	22.9807	33.0273	51.025	49.4225	184.824	114.975	1110.06	1346.75	586.516	415.337	303.612	44.0321	208.075	98590_at	Sdc4	40	40	40	40	40	40	40	46	79	55	40	40	40	40	57	162	76	387	168	40	40
1417081_a_at	Syngr2	2292.39	2336.88	3314.56	3406.14	693.671	591.682	3682.12	3548.22	736.485	2009.95	1877.83	323.602	481.168	93586_at	Syngr2	1920	1849	429	1683	1739	1965	246	306	328	427	217	253	258	1149	1036	261	283	729	1109	193	234
1426529_a_at	Tagln2	1535	1139.49	957.692	975.538	2138.18	2191.1	3249.62	2884.21	854.67	551.454	711.438	1222.59	726.966	160162_at	Tagln2	646	589	465	1251	1076	426	1062	1466	318	442	296	567	522	1102	985	1273	1529	2172	2124	1124	1327
1425129_a_at	Taldo1	6048.68	5794.13	5363.45	5821.21	1120.55	1585.08	3969.62	3228.98	2280.65	1374.51	1362.02	1156.39	900.763	95066_at	Taldo1	1363	1288	1188	1526	1466	819	311	153	396	175	373	174	189	1188	1095	513	419	678	828	204	219
1421640_a_at	Tank	473.46	456.236	981.313	1007.73	219.206	178.412	451.891	448.568	891.251	699.447	555.076	541.983	1156.21	103328_at	Tank	260	333	359	177	329	422	157	112	137	122	40	100	109	177	203	104	117	43	97	68	101
1416016_at	Tap1	2442.53	2328.32	1418.49	1475.75	625.004	882.052	1469.42	1144.68	851.697	1041.28	1022.38	1130.46	872.113	103035_at	Tap1	1526	1164	2239	2088	1535	1333	425	332	884	531	1208	749	744	909	996	358	364	489	567	1383	901
1437149_at	Slc6a6	947.194	1064.81	1223.16	1141.66	548.451	482.641	949.285	1099.95	536.348	566.592	564.463	501.615	450.029	97383_at	Slc6a6	346	380	353	302	427	306	488	235	437	229	448	215	200	567	343	139	123	226	313	104	110
1426469_a_at	Tbp	270.759	136.206	133.147	243.277	137.852	161.092	130.727	137.022	201.865	166.35	148.935	171.763	219.391	99950_at	Tbp	59	82	45	58	52	53	92	95	75	93	64	126	131	71	74	103	141	40	131	40	46
1419222_at	Tbxa2r	20	39.3598	20	20	91.517	77.6386	229.63	199.297	76.1181	53.1315	78.5969	284.215	90.3708	92685_at	Tbxa2r	40	40	40	40	40	40	130	116	126	124	257	183	175	52	47	40	122	286	328	60	61
1416827_at	Tbxas1	309.096	266.651	40.1181	71.133	20	20	20	20	20	20	20	20	20	92387_at	Tbxas1	141	93	212	217	126	100	124	93	111	90	129	85	75	257	186	105	131	112	107	40	40
1418107_at	Tcea2	70.8722	67.2959	58.7906	84.647	109.285	106.439	61.5746	31.1387	68.7292	71.8538	77.4619	73.3082	50.1702	162247_r_at	Tcea2	74	40	68	40	44	40	82	76	86	83	136	66	65	431	293	178	132	485	169	377	205
1427670_a_at	Tcf12	400.562	429.773	319.314	298.657	1044.33	1158.68	1986.23	2176.95	1244.21	1736.95	1452.51	918.33	1119.24	98981_s_at	Tcf12	65	115	167	125	114	140	479	356	556	373	459	407	512	122	166	792	846	462	1067	93	117
1416723_at	Tcf4	229.277	322.248	494.906	560.265	529.158	500.006	4745.98	4744.52	1409.54	1478.64	1370.66	98.3062	106.726	160483_at	Tcf4	158	146	196	120	195	181	549	648	401	497	40	40	40	326	324	275	241	1809	2185	72	74
1433471_at	Tcf7	20	20	228.154	197.015	1130.89	1367.59	20	20	20	20	51.6682	3265.31	1963.39	97994_at	Tcf7	255	367	180	142	329	317	52	49	50	40	2805	2500	2742	131	106	1494	1938	124	85	111	86
1429428_at	Tcf7l2	139.994	134.092	105.72	94.1718	20	20	292.982	332.504	20	20	20	20	20	102241_f_at	Tcf7l2	134	102	147	56	132	40	253	208	233	219	429	239	202	212	157	152	159	252	168	69	84
1426297_at	Tcfe2a	142.394	135.247	169.328	186.867	432.943	475.622	152.045	179.082	517.347	741.426	712.051	266.107	213.495	98040_at	Tcfe2a	73	62	82	74	70	67	185	130	174	159	254	157	136	161	104	91	105	133	75	81	60
1422566_at	Tcfeb	156.478	170.972	268.216	275.367	209.379	167.868	136.485	136.13	182.323	123.014	154.989	125.522	73.1976	104526_at	Tcfeb	126	112	40	54	135	173	40	40	40	40	40	40	41	42	40	40	40	40	40	40	40
1447800_x_at	Tcn2	224.811	233.313	263.981	305.56	720.068	672.869	843.72	607.159	244.515	272.443	323.728	129.801	101.78	93736_at	Tcn2	136	131	107	117	82	42	150	127	173	114	177	129	103	211	242	177	239	318	260	149	130
1419344_at	Tcte1	29.605	45.0445	24.7333	20	37.2589	58.221	81.1045	70.4258	85.1841	34.5332	31.251	70.0014	64.4389	102747_at	Tcte1	203	94	123	105	163	114	42	40	44	45	43	40	40	43	72	43	40	59	72	46	61
1416542_at	Phf1	20	26.4378	34.7518	34.4541	125.162	81.8397	48.2372	40.1535	47.4979	42.8853	71.4711	98.1223	55.4861	103387_at	Phf1	214	146	148	115	214	155	393	286	411	374	391	279	250	272	222	210	283	226	237	127	84
1418835_at	Phlda1	64.3915	87.6546	35.0635	39.6965	152.008	178.599	20	20	78.6721	26.0677	43.2392	121.75	148.451	160829_at	Phlda1	40	40	56	86	40	57	40	40	40	40	40	40	40	40	40	73	44	40	40	106	115
1449757_x_at	Dntt	20	20	20	20	20	20	1361.41	1326.71	20	20	20	53.4712	20	161409_f_at	Dntt	44	40	40	40	49	40	40	50	40	42	82	70	81	89	87	156	183	570	575	243	198
1417724_at	Thoc4	325.186	332.625	207.981	236.898	149.882	172.114	104.121	160.168	195.682	179.746	91.0659	103.42	136.386	160633_at	Thoc4	422	530	1053	553	545	749	40	40	40	40	49	48	54	179	359	211	171	251	146	539	669
1460204_at	Tec	120.936	121.981	484.555	510.709	510.608	508.926	194.215	135.154	1691.16	1467.8	1696.97	274.707	163.807	103539_at	Tec	155	139	40	40	78	58	650	745	1032	1225	274	267	293	168	213	403	310	223	183	110	106
1418196_at	Tep1	666.349	602.735	1057.63	1140.82	145.531	147.17	941.56	1004.84	202.655	180.157	224.709	221.674	118.977	93367_at	Tep1	262	271	158	181	239	208	301	324	135	93	79	94	104	78	87	40	50	40	62	42	55
1460378_a_at	Tes	906.498	810.401	1188.13	1174.07	2118.55	2071.87	289.442	359.82	558.09	655.499	584.132	2657.19	1549.71	101551_s_at	Tes	438	493	86	323	376	436	110	111	200	216	436	633	601	193	207	323	284	82	81	373	266
1425068_a_at	Tex264	114.054	115.423	58.2567	83.0006	181.126	229.269	342.463	251.919	154.951	145.334	191.722	237.168	138.685	94226_at	Tex264	40	40	40	40	40	40	88	94	97	86	116	107	104	40	40	49	40	40	40	155	139
1423884_at	Cirh1a	239.551	180.876	202.739	217.749	227.286	186.189	161.92	248.245	256.151	373.54	360.573	531.921	801.887	102315_at	Cirh1a	82	124	40	123	87	77	76	134	76	88	49	140	155	76	89	133	156	40	128	167	180
1420653_at	Tgfb1	212.606	220.184	299	292.556	55.1675	58.1161	229.997	160.13	58.2044	135.796	146.049	68.2076	170.052	101918_at	Tgfb1	682	548	853	580	519	640	77	88	86	112	63	82	71	40	128	40	40	40	77	503	576
1454971_x_at	Tsc22d1	1014.93	947.258	1561.43	1585	1250.59	1595.83	7247.58	7315.5	1212.94	2915.4	3033.36	465.339	200.075	93728_at	Tsc22d1	193	202	88	136	158	238	40	40	40	40	40	40	40	48	107	147	140	465	677	51	40
1448123_s_at	Tgfbi	2948.06	2733.97	3149.69	3427.69	20	20	43.1221	25.5788	21.6167	20	20	28.9088	20	92877_at	Tgfbi	1053	898	764	1091	705	760	40	40	40	40	40	40	40	184	291	40	40	40	40	40	40
1422286_a_at	Tgif	130.602	93.5283	70.0017	91.7118	67.0103	130.441	30.2066	20.42	288.427	937.029	633.075	120.102	89.1461	101502_at	Tgif	156	191	220	263	162	148	70	119	100	102	40	50	70	163	154	287	71	75	49	67	75
1433428_x_at	Tgm2	210.544	257.945	6256.97	6180.27	31.6174	22.3873	83.2293	102.542	36.3223	20	20	30.348	77.6994	93352_at	Tgm2	143	156	52	56	151	165	40	40	40	40	40	40	40	186	148	40	40	40	40	40	40
1449009_at	Tgtp	730.786	933.401	1414.75	1678.58	1080.6	1110.33	1224.28	843.166	724.726	1229.06	674.038	4151.46	2153.3	102906_at	Tgtp	172	170	281	117	171	253	165	126	746	603	2284	2468	2500	149	324	310	319	82	229	1079	389
1443952_at	Thra	20	26.3328	20	20	34.5204	41.5141	51.8321	38.736	20	22.1985	74.9385	102.642	84.8213	92348_at	Thra	63	44	40	45	40	40	227	162	182	198	306	201	177	162	125	125	131	117	140	42	63
1423135_at	Thy1	20	20	20	20	2349.06	1811.65	59.7088	57.9869	20	20	20	4005.39	2625.62	99057_at	Thy1	40	40	40	40	40	40	41	65	62	49	1795	1229	1222	40	40	317	226	133	74	2559	2963
1418057_at	Tiam1	476.514	387.597	114.611	128.319	20	20.5385	42.2445	24.4758	20	20	20	139.459	922.071	161845_at	Tiam1	48	40	47	40	50	40	126	106	84	105	105	75	77	81	102	40	40	59	63	40	40
1416029_at	Klf10	40.2659	59.3122	110.731	78.2629	389.535	339.367	99.8022	133.848	28.0404	80.3736	106.274	81.0316	108.565	99602_at	Klf10	86	88	64	71	101	79	65	51	50	43	57	45	52	172	145	325	253	194	122	88	80
1417586_at	Timeless	473.219	440.42	705.327	654.256	292.02	229.683	236.695	262.078	107.854	243.513	322.29	343.77	655.463	100953_at	Timeless	112	165	40	164	216	165	41	40	66	59	177	121	99	201	200	213	222	241	177	232	234
1434791_at	Atp6v0a2	1271.37	1237.48	535.652	431.821	1014.59	710.174	395.311	337.364	269.216	386.879	533.17	1024.92	536.255	103681_at	Atp6v0a2	205	200	285	575	230	266	155	218	162	261	136	398	418	366	398	612	585	245	231	124	124
1448402_at	Tln1	1894.64	1654.02	2157.9	2224.78	3190.72	2811.08	1818.41	1719.37	1077.61	742.86	1029.87	2220.83	1191.39	162089_r_at	Tln1	745	421	936	367	787	534	960	830	1054	1217	1688	1032	853	2612	2194	1498	2124	1902	1462	779	657
1421352_at	Tlr6	52.543	59.0945	119.383	143.614	24.9962	22.8438	32.1195	20.4625	63.0674	28.2134	37.4059	30.779	22.0691	98304_at	Tlr6	200	295	40	73	117	131	115	61	156	151	70	119	144	114	179	61	61	69	74	40	40
1419607_at	Tnf	417.989	468.204	1142.04	943.254	44.2636	49.0485	479.272	502.166	58.283	23.5573	38.8096	186.03	225.898	102629_at	Tnf	726	996	184	362	278	372	89	79	114	154	238	270	268	594	393	143	127	245	105	181	133
1438855_x_at	Tnfaip2	1047.69	963.825	188.733	325.757	20	20	55.3635	25.9147	20	20	20	56.05	34.5645	160489_at	Tnfaip2	40	40	40	110	40	40	143	113	140	124	149	105	93	40	47	40	87	73	49	40	40
1433699_at	Tnfaip3	787.687	559.758	1245.28	1152	2653.55	3808.89	1637.08	2308.66	659.497	878.629	939.722	3209.04	2694.58	99392_at	Tnfaip3	159	176	51	208	218	173	40	40	40	40	40	40	40	40	54	262	58	40	42	42	55
1422303_a_at	Tnfrsf18	538.423	547.167	780.691	842.056	2861.94	2519.11	551.352	554.775	719.996	297.557	383.709	1102.48	1294.55	104662_at	Tnfrsf18	161	139	40	120	96	52	304	180	294	220	373	356	356	178	161	350	213	219	208	236	189
1417291_at	Tnfrsf1a	924.593	856.029	763.803	820.788	848.91	754.873	543.9	421.052	62.0216	37.3074	40.7293	460.536	227.245	92793_at	Tnfrsf1a	223	147	195	208	268	301	40	42	40	41	204	199	220	278	219	115	189	59	134	137	113
1418099_at	Tnfrsf1b	317.19	299.819	1089.14	1266.67	1291.05	1272.3	308.633	237.679	153.613	369.284	292.693	215.242	323.236	94928_at	Tnfrsf1b	321	363	204	156	293	239	77	120	58	57	126	123	154	648	469	369	337	225	181	133	146
1439221_s_at	Cd40	547.688	583.772	974.603	1016.58	20	20	177.993	156.381	1254.13	908.507	775.115	20	20	92962_at	Cd40	219	225	207	188	191	167	270	197	583	413	55	49	57	192	204	55	40	40	40	160	94
1452389_at	Tnfrsf7	20	22.6497	20	20	381.83	371.956	20	20	20	20	20	391.371	265.358	102282_g_at	Tnfrsf7	50	40	41	40	60	40	40	40	40	40	837	474	456	94	67	625	727	148	73	164	189
1460469_at	Tnfrsf9	20	20	34.4689	35.8785	595.518	649.156	20	20	20	20	20	132.233	615.02	103509_at	Tnfrsf9	40	40	40	40	40	40	40	40	40	40	40	40	40	40	40	107	90	40	40	634	505
1449184_at	Pglyrp1	27.9805	38.1287	278.294	260.148	486.745	541.506	20	20	65.5921	49.7397	43.1396	29.333	30.5798	104099_at	Pglyrp1	205	148	79	40	231	117	78	68	66	91	77	87	69	131	152	168	203	40	48	325	513
1422924_at	Tnfsf9	63.2301	51.7384	156.121	170.37	20.6094	24.7945	246.325	92.6995	20	20	20	20	31.3666	92415_at	Tnfsf9	54	72	40	63	123	121	49	54	47	55	48	52	50	65	69	40	40	40	40	40	40
1454694_a_at	Top2a	1554.7	1528.89	1424.1	1513.56	517.43	651.56	297.929	235.336	181.231	136.221	150.129	281.433	1102.76	99578_at	Top2a	91	145	141	93	126	146	40	40	40	40	40	50	60	40	40	101	120	40	41	225	301
1419493_a_at	Tpd52	2679.66	2491.43	3467.16	3720.24	785.595	732.016	4096.93	4329.27	2165	1890.51	2092.46	953.702	606.68	160249_at	Tpd52	438	451	373	395	509	455	441	464	283	373	74	80	110	302	354	68	57	189	404	116	81
1452927_x_at	Tpi1	1247.88	1228.32	759.567	842.352	1327	1456.25	317.106	272.748	794.329	575.003	642.69	371.083	1161.07	99566_at	Tpi1	358	404	270	546	416	222	416	279	250	146	227	145	141	439	495	564	575	378	216	1730	1945
1421733_a_at	Tpst1	657.344	746.228	484.273	522.646	109.604	122.536	79.805	70.4882	760.32	1116.1	831.731	113.141	275.889	103032_at	Tpst1	136	100	136	105	128	96	230	258	246	232	49	55	56	64	77	44	59	40	55	40	50
1416086_at	Tpst2	151.217	172.074	72.282	88.2615	561.828	572.723	128.218	100.163	221.742	104.069	120.011	273.26	335.517	92868_at	Tpst2	40	40	43	59	58	46	40	40	40	40	40	40	40	40	40	68	67	89	41	155	157
1415889_a_at	Hsp90b1	4743.71	4242.62	2858.09	2640.79	2473.11	2282.72	4981.93	5168.27	3063.53	2087.97	2145.2	2134.29	2935.39	160499_at	Hsp90b1	771	603	1292	1558	842	559	491	550	412	337	279	354	373	1074	970	1435	1062	2378	2532	1683	2101
1423602_at	Traf1	866.724	820.294	2036.96	1930.46	643.732	637.681	214.793	254.282	158.283	363.135	201.776	237.749	255.837	94186_at	Traf1	828	725	454	377	632	512	63	43	53	48	246	180	184	584	468	254	277	62	57	252	193
1451233_at	Traf2	259.673	249.664	609.623	615.368	280.204	308.939	233.672	226.521	393.759	344.95	345.425	174.949	131.669	98416_at	Traf2	419	337	203	235	363	260	144	107	160	123	211	133	110	448	403	256	246	463	281	727	488
1453181_x_at	Plscr1	475.998	472.459	382.304	548.52	684.237	804.968	80.5423	52.397	145.77	164.814	155.751	77.4261	278.334	102839_at	Plscr1	46	69	93	102	40	43	436	880	46	46	40	78	77	118	140	405	234	50	63	790	553
1452661_at	Tfrc	736.818	664.098	2176.75	1976.86	426.192	398.836	3780.32	4929.84	910.883	1997.68	2010.07	1125.51	1724.47	103958_g_at	Tfrc	497	359	506	171	578	435	878	465	1091	904	1415	627	507	877	723	762	424	1006	784	781	623
1423176_at	Tob1	107.025	159.241	140.787	157.983	212.22	237.151	101.872	184.196	132.048	89.8154	118.179	166.913	260.891	99532_at	Tob1	156	181	164	204	149	261	72	58	40	40	40	45	58	110	102	288	155	136	124	40	43
1427739_a_at	Trp53	97.5816	95.8599	73.622	98.8841	70.1485	91.4037	68.4994	49.5611	107.407	108.757	107.548	230.181	180.437	104154_at	Trp53	325	348	155	311	348	347	54	42	67	56	56	50	52	88	89	89	94	50	78	264	319
1416483_at	Ttc3	245.483	222.504	351.697	283.6	376.413	386.855	449.76	558.128	308.827	538.622	481.598	928.684	643.988	98555_at	Ttc3	71	114	80	128	61	70	111	159	87	111	126	171	168	109	113	205	201	77	119	42	40
1417373_a_at	Tuba4	2466.76	2215.52	2568.21	1789.1	3479.41	2912.7	2438.42	3282.95	3317.81	2717.03	2561.21	5961.47	5910.23	92635_at	Tuba4	96	98	144	71	114	104	40	40	40	40	40	40	40	96	114	63	71	163	62	40	40
1420351_at	Tnfrsf4	89.6092	100.1	118.373	131.034	66.6749	45.5778	29.6971	33.7773	59.7358	52.4248	80.0923	208.408	1463.22	102681_at	Tnfrsf4	40	73	68	79	40	54	130	94	131	106	345	241	231	45	40	40	40	40	40	117	55
1425785_a_at	Txk	20	20	20	20	638.923	1374.97	20	20	20	20	20	788.128	398.212	104679_at	Txk	40	40	40	40	40	40	40	40	40	41	542	1062	1022	40	41	1067	1034	82	40	532	509
1416119_at	Txn1	6996.05	6649.16	2761.22	2910.68	3403.51	3763.18	3981.81	3885.04	2311.54	1890.89	2172.71	1179.53	2666.91	92807_at	Txn1	1030	1171	3409	3409	992	972	849	1398	558	643	777	936	907	1874	1076	1324	1636	1054	1342	2875	3260
1450792_at	Tyrobp	3451.5	3545.79	5874.73	6181.81	7518.97	7661.75	8407.08	8079.1	399.515	107.111	138.564	152.629	119.576	100397_at	Tyrobp	3956	3983	2468	1976	2893	2704	340	256	122	61	50	40	40	2760	1435	2216	2500	4757	4416	2592	2760
1449354_at	U2af1-rs1	52.9677	58.2941	76.9367	77.7504	226.935	164.384	90.6714	111.526	191.419	172.338	201.737	483.241	235.465	102817_at	U2af1-rs1	40	40	40	40	40	40	63	60	53	56	40	51	57	98	114	127	111	145	91	58	41
1455727_at	U2af1-rs2	371.476	259.761	479.449	347.142	259.645	332.594	221.994	373.663	296.779	230.945	205.8	513.527	515.768	103981_at	U2af1-rs2	41	71	101	61	69	122	117	121	97	97	93	107	128	83	122	110	67	111	68	226	203
1424345_s_at	Ube2m	576.801	558.801	436.313	454.049	383.837	378.107	387.39	300.152	287.454	300.918	296.556	236.066	280.168	160165_at	Ube2m	277	211	563	264	246	228	87	107	86	99	78	108	103	124	128	129	137	167	136	486	607
1438971_x_at	Ube2h	165.357	181.639	243.55	246.204	2223.54	2079.59	454.5	464.072	832.802	883.071	1297.73	1486.95	536.34	100528_at	Ube2h	130	125	93	118	142	150	98	109	96	155	111	232	228	40	70	178	227	62	87	184	142
1432367_a_at	Ufd1l	249.759	269.873	220.936	185.544	162.21	159.311	201.963	266.484	209.142	197.395	175.767	305.858	459.222	93303_at	Ufd1l	159	210	48	245	74	98	55	52	54	50	50	47	49	56	84	110	118	105	89	235	190
1435133_at	Ugcg	90.4083	57.8232	120.512	99.5815	1175.13	1550.92	233.462	457.859	213.127	428.931	366.759	245.524	275.51	96623_at	Ugcg	73	105	149	86	122	148	358	699	378	1095	483	1288	1348	149	212	2205	2161	445	316	996	983
1455832_a_at	Umps	613.031	548.863	339.37	307.38	249.491	249.875	198.564	211.426	293.032	312.589	362.979	247.767	770.613	161092_at	Umps	56	55	77	86	46	59	182	153	177	166	207	172	158	211	304	152	193	184	141	97	88
1418123_at	Unc119	1100.49	1095.57	596.224	627.421	741.91	846.477	438.71	268.75	377.52	112.838	181.403	98.6031	127.476	95555_at	Unc119	294	299	449	585	296	350	186	106	164	125	137	97	92	482	343	223	229	188	144	140	186
1425753_a_at	Ung	264.407	277.886	312.612	308.159	207.194	164.214	241.157	275.183	137.917	204.745	192.185	147.123	683.397	162227_r_at	Ung	96	65	126	78	109	56	293	237	324	286	358	264	228	385	280	221	165	415	273	108	95
1443849_x_at	Urod	297.209	306.144	338.659	421.744	854.285	995.76	641.692	533.177	547.01	592.928	530.063	810.037	498.684	94275_at	Urod	90	84	69	76	79	51	122	107	117	111	98	115	117	64	58	142	134	162	131	249	239
1423482_at	Uros	396.659	443.769	478.871	497.618	238.819	192.919	487.101	487.287	507.48	274.132	301.53	524.843	317.94	97993_at	Uros	134	134	125	112	116	94	60	62	80	72	62	95	94	150	120	84	88	169	204	67	59
1420922_at	Usp9x	103.05	103.442	103.114	106.223	55.2878	72.8099	130.638	155.759	72.675	127.362	140.678	290.148	544.934	103713_at	Usp9x	121	91	230	72	97	109	165	258	152	200	109	165	158	155	175	94	124	136	119	79	77
1427672_a_at	Utx	670.364	566.083	788.476	563.421	760.351	621.168	892.698	1015.79	412.865	953.657	539.543	452.256	375.206	102222_at	Utx	120	153	253	133	178	202	296	64	366	151	224	180	184	132	147	165	119	131	213	65	70
1420834_at	Vamp2	153.409	89.8864	190.323	105.554	152.833	126.097	159.238	168.322	58.5156	103.029	150.655	79.1935	62.8379	98926_at	Vamp2	264	195	294	249	238	275	95	113	124	124	104	109	117	156	187	112	144	149	102	334	230
1437708_x_at	Vamp3	3286.55	2993.4	2098.4	1732.55	1693.24	1641.79	3354.58	3880.82	1936.55	1691.31	2205.63	646.313	354.806	98521_at	Vamp3	123	140	181	306	145	143	40	113	40	78	40	76	91	50	66	80	56	71	88	95	97
1420624_a_at	Vamp8	1717.74	2072.96	1540.86	1926.93	602.678	847.168	1773.53	1195.97	877.069	390.85	453.687	951.368	670.997	100345_f_at	Vamp8	1388	1258	1099	1254	819	630	826	564	792	602	996	491	461	1710	1730	779	755	1363	1124	531	493
1451097_at	Vasp	912.982	736.108	1517.36	1395.61	1243.48	1501.05	345.567	376.657	856.522	833.923	855.02	1179.36	786.228	101982_at	Vasp	1640	1379	677	976	1288	1185	159	177	285	280	220	206	216	874	1045	550	595	326	237	802	862
1435244_at	Vav2	78.8096	71.9874	256.904	184.289	20	24.5787	195.691	271.517	139.534	135.594	165.059	21.9137	35.6168	92998_at	Vav2	121	104	40	55	109	129	40	40	40	40	40	40	40	40	40	40	40	40	40	40	40
1448162_at	Vcam1	284.696	274.304	131.741	159.238	20	20	20	34.4411	20	20	20	125.861	103.7	92558_at	Vcam1	71	79	231	104	40	49	40	40	45	47	40	62	78	159	1030	43	40	40	59	40	40
1416156_at	Vcl	325.248	357.074	401.611	397.408	394.329	353.932	976.354	769.931	169.934	152.447	161.501	90.4959	109.844	94963_at	Vcl	123	92	120	115	161	127	110	148	83	83	40	40	40	181	249	161	181	175	373	40	46
1434708_at	Vhlh	647.6	748.954	393.807	420.443	384.005	393.655	381.72	383.573	257.698	210.524	206.987	210.547	139.412	102676_at	Vhlh	86	96	40	125	103	104	40	40	40	40	40	40	40	40	58	40	40	81	40	40	40
1425006_a_at	Vrk1	1148.6	1081.31	1556.98	1692.58	225.361	295.574	621.353	522.248	519.906	456.731	385.625	618.431	526.227	97393_at	Vrk1	199	207	105	151	214	162	102	170	95	107	60	133	135	189	210	81	48	40	66	40	40
1435386_at	Vwf	460.838	450.052	119.903	140.871	20	20	20	20	20	20	20	20	20	103499_at	Vwf	69	83	157	189	40	56	40	40	40	40	40	40	40	121	88	40	40	40	40	40	40
1448121_at	Wbp2	159.685	159.505	215.855	313.027	291.486	186.167	322.399	270.917	89.2011	130.69	164.517	100.658	88.8417	92863_at	Wbp2	264	294	293	292	183	304	337	301	346	367	440	306	291	470	487	422	619	559	408	120	106
1423054_at	Wdr1	1080.26	989.014	577.519	563.236	680.881	833.768	568.301	493.692	791.07	475.537	411.081	578.605	556.087	96075_at	Wdr1	1112	1047	759	1232	1146	745	93	120	117	144	160	189	182	240	635	269	328	178	215	512	605
1416499_a_at	Dctn6	1422.88	1694.28	1637.89	1797.85	2742.33	2377.03	3830.24	4196.31	1209.41	893.186	1160.9	1982.19	1571.05	160327_at	Dctn6	176	231	192	225	189	164	380	280	345	194	528	486	486	42	124	230	209	272	282	238	252
1437223_s_at	Xbp1	1459.81	1447.85	1077.89	959.618	720.04	499.937	2954.15	2963.42	1639.76	504.17	576.248	992.496	1782.51	94821_at	Xbp1	282	377	487	455	287	379	387	214	411	338	103	135	146	216	186	148	157	657	1115	472	420
1451006_at	Xdh	36.5324	30.4827	56.0152	83.8314	455.831	518.023	20	20	20	20	20	35.1645	21.3488	97950_at	Xdh	40	43	40	55	43	40	40	40	40	40	40	41	48	40	40	42	55	40	40	218	108
1450935_at	Ercc5	144.447	176.236	227.587	211.652	146.29	140.201	298.543	323.785	108.378	153.791	143.694	215.43	123.182	103483_at	Ercc5	62	81	40	57	62	81	120	80	127	69	175	112	127	55	40	72	65	84	106	57	57
1450012_x_at	Ywhag	1412.13	1498.24	1400.8	1355.3	743.511	603.584	1348.53	1523.15	587.177	735.378	761.969	343.773	715.638	95716_at	Ywhag	1338	1348	1938	1420	1506	1772	895	1799	754	1338	423	889	868	1013	1040	426	695	754	966	1071	1245
1448219_a_at	Ywhaz	1808.99	1631.4	1399.58	1475.31	2085.48	2564.1	1304.41	1861.4	2429.1	2011.54	1345.09	2775.45	2284.38	97544_at	Ywhaz	568	775	739	962	587	662	433	773	416	662	379	566	564	1352	1862	1348	1647	663	735	722	736
1440178_x_at	Zap70	20.1066	20	20	20	1098.62	1062.37	20	20	29.6125	21.7443	20.6404	484.506	741.458	93662_s_at	Zap70	40	40	53	40	75	40	130	95	146	144	2205	1781	1759	143	51	851	1102	154	124	1322	1205
1427702_at	Zfp1	122.105	136.157	171.408	145.894	92.5287	44.8784	197.414	218.946	206.034	508.321	415.407	523.37	281.513	92443_i_at	Zfp1	92	113	42	87	61	72	170	126	327	198	331	212	226	185	166	111	102	167	216	57	63
1443830_x_at	Rnf103	344.829	324.87	229.3	280.098	503.53	461.157	241.794	320.295	149.333	309.305	343.536	318.26	140.061	97972_at	Rnf103	69	75	159	97	60	84	132	280	130	257	57	260	313	58	96	108	103	54	111	48	42
1416085_s_at	Za20d2	3408.11	2454.06	4783.46	3734.61	984.665	1418.33	2215.69	3560.88	1774.99	963.384	1026.29	960.429	1039.5	160321_at	Zfand5	575	489	832	379	799	955	330	380	436	575	175	359	404	487	556	398	432	234	267	164	232
1419281_a_at	Zfp259	563.155	541.326	526.608	584.027	387.049	382.693	472.829	361.799	557.833	755.831	789.237	530.321	367.244	161881_f_at	Zfp259	123	98	79	91	109	101	253	211	268	221	308	163	184	193	121	148	118	190	98	114	97
1452519_a_at	Zfp36	5137.6	3647.18	6994.69	5876.94	1562.26	2651.55	4081.68	4174.99	3250.98	1099.44	1460.85	1046.38	438.363	92830_s_at	Zfp36	2742	3510	1015	2742	2704	4468	207	334	303	437	197	215	232	3188	3487	1506	937	1331	944	298	174
1420663_at	Zbtb7b	87.9892	81.0487	143.253	150.728	147.44	143.183	65.7653	44.0257	72.9011	58.0761	46.2792	113.366	84.8591	160331_at	Zbtb7b	40	40	40	40	40	41	78	90	90	78	131	128	106	106	40	42	40	40	51	44	40
1451046_at	Zfpm1	24.3078	27.8684	20	25.3545	1176.01	967.159	27.8244	20.1799	89.5034	317.401	362.622	435.06	411.612	97974_at	Zfpm1	40	40	40	43	40	40	91	79	82	67	211	136	134	108	71	388	634	40	145	277	322
1460654_at	Slc30a3	32.9902	23.8157	26.3031	36.1819	49.2844	38.2617	44.3769	53.2502	98.7711	50.8576	39.7142	45.0285	66.1526	102683_at	Slc30a3	353	276	332	187	284	184	472	361	506	463	691	407	322	949	698	372	571	776	624	209	162
1418843_at	Slc30a4	248.877	215.297	279.89	330.534	71.4849	76.2596	336.195	448.717	152.703	293.828	363.733	199.617	124.16	95571_at	Slc30a4	40	40	63	40	40	76	40	40	40	40	40	40	40	40	47	52	48	43	59	101	105
1448351_at	Coro1b	2589.01	2697.93	2292.72	2705.29	1000.53	1323.33	2290.54	1677.03	1275.56	786.594	774.623	849.949	883.673	98928_at	Coro1b	1177	799	445	1269	937	830	175	141	187	172	225	193	213	903	812	518	499	792	606	291	222
1449660_s_at	Coro1c	384.805	301.917	435.101	363.327	107.293	156.298	164.523	122.633	70.802	159.985	179.172	138.694	221.828	98107_at	Coro1c	657	455	401	526	606	623	269	353	281	288	320	437	388	325	299	122	163	158	211	715	833
1447946_at	Adam23	937.801	681.174	1734.22	1197.13	20	20	20	176.454	20	20	20	20	20	92357_at	Adam23	547	541	371	408	294	312	137	139	145	149	197	138	139	487	373	40	70	168	73	123	103
1436498_at	Arih1	248.937	261.509	221.491	269.784	275.425	292.292	240.968	220.64	295.351	300.897	309.03	334.209	393.714	104046_at	Arih1	244	266	398	248	287	320	966	834	864	755	575	690	677	109	135	199	355	76	173	212	256
1422294_at	Xcr1	543.664	497.689	20	20	20	20	20	20	20	20	20	20	20	97053_at	Xcr1	57	55	291	633	62	60	76	68	80	71	69	47	43	259	204	47	81	40	89	46	66
1426725_s_at	Ets1	20	20	77.8833	78.2096	3507.11	3101.72	1180.33	1350.22	3073.48	3507.31	3161.08	3633.29	3610.36	94332_at	Ets1	40	40	40	40	40	40	241	275	247	419	156	387	448	40	40	595	693	87	222	40	40
1453851_a_at	Gadd45g	716.028	555.256	1377.7	1333.01	209.927	233.843	38.4192	29.8877	347.301	220.611	297.103	66.6953	58.5069	101979_at	Gadd45g	666	1093	167	428	556	1477	110	65	129	84	45	40	40	297	388	154	79	119	65	524	461
1423239_at	Impdh1	60.5064	54.7706	67.7939	54.457	238.322	181.833	57.9452	53.4977	121.055	103.163	138.152	390.081	266.595	98390_at	Impdh1	40	40	40	40	40	40	54	51	47	56	88	77	73	40	40	50	57	40	40	318	397
1418060_a_at	Mapk7	153.979	147.891	171.483	216.905	48.2943	50.5149	96.6479	68.53	40.7867	48.7888	44.1376	46.0346	33.4851	99000_at	Mapk7	117	172	72	119	93	161	116	122	98	103	130	88	90	40	40	40	40	40	60	51	40
1451099_at	Mbc2	626.43	528.9	400.373	360.454	2183.41	2519.81	619.267	545.115	1243.15	940.37	1151.56	1940.52	1257.74	96767_at	Mbc2	329	258	474	439	433	319	799	775	911	914	1352	966	943	727	766	1490	1605	987	683	1171	1352
1449380_at	Pacsin1	27.6926	36.6142	20	20	20	20	1599.99	1569.82	24.3602	29.4413	73.6147	144.111	136.933	92949_at	Pacsin1	40	40	40	40	43	40	105	113	99	140	184	170	158	174	115	78	109	515	583	78	63
1439440_x_at	Ptk9l	1479.03	1703.83	1689.19	1639.1	1362.25	1323.04	1569.09	1156.52	897.484	701.255	896.263	534.745	421.559	94020_at	Ptk9l	642	572	160	384	583	818	106	74	110	85	394	173	184	689	545	313	375	409	482	168	164
1451074_at	Rnf13	435.081	390.296	1012.73	930.511	291.175	332.719	1574.47	1612.32	585.087	323.023	322.509	289.045	380.973	101965_at	Rnf13	259	376	151	196	234	285	540	870	238	344	82	191	195	230	255	181	92	324	914	119	132
1425844_a_at	Rngtt	123.742	136.606	138.19	244.444	101.577	134.174	123.461	190	120.456	81.3076	57.2942	319.294	636.541	94416_at	Rngtt	50	40	40	40	51	40	211	223	258	270	237	351	319	209	247	152	175	154	169	76	93
1416294_at	Scamp3	269.846	265.291	275.063	350.946	805.403	728.847	372.23	330.856	353.151	261.026	293.758	640.234	594.313	98015_at	Scamp3	232	286	155	217	225	303	260	394	332	508	416	766	780	214	265	333	338	250	254	241	239
1448328_at	Sh3bp2	223.659	228.881	398.114	403.213	378.304	342.111	389.915	476.971	553.801	567.833	569.242	79.0076	110.485	162373_r_at	Sh3bp2	40	40	40	40	40	40	124	113	172	118	126	123	144	40	40	40	40	40	40	40	40
1417538_at	Slc35a1	183.271	182.949	267.67	286.192	245.146	232.52	276.834	378.763	185.864	239.577	201.57	421.601	496.148	104380_at	Slc35a1	53	65	46	54	57	77	101	101	101	65	60	105	122	51	85	98	89	65	139	40	47
1441233_at	Srp54	41.599	35.0034	82.6217	71.3885	55.7507	60.0238	67.5129	89.0415	20	346.394	302.464	95.5767	57.4657	160073_i_at	Srp54	221	153	198	136	190	111	53	52	53	63	92	78	73	145	167	120	145	164	80	232	210
1418191_at	Usp18	289.719	305.104	761.447	755.105	137.841	125.733	739.003	604.081	62.73	534.457	27.2678	313.344	135.52	95024_at	Usp18	342	296	132	123	183	147	47	40	94	152	289	543	544	103	235	66	58	145	197	548	111
1422906_at	Abcg2	37.5924	27.0862	95.6799	102.877	600.834	756.672	151.926	124.719	20	20	20	195.948	101.44	93626_at	Abcg2	40	40	40	40	40	40	40	40	40	40	40	43	61	40	53	452	535	79	76	40	64
1418394_a_at	Cd97	3412.98	3110.57	2756.75	3171.69	3047.88	3295.65	1213.66	932.667	2354.27	1281.67	1519.19	2204.69	1125.28	97832_at	Cd97	469	402	49	377	330	425	40	40	40	40	40	40	41	40	41	91	95	40	62	120	127
1437436_s_at	Gprk6	756.025	786.011	947.69	905.038	3147.66	2788.27	1981.27	1851.31	2802.45	1697.7	2163.88	2633.72	1369.11	102040_at	Gprk6	273	344	272	308	310	412	842	1141	846	1121	966	795	809	282	292	573	749	603	530	845	626
1451714_a_at	Map2k3	375.934	312.763	309.233	264.236	271.601	213.31	188.864	191.375	154.434	160.232	201.119	331.968	423.889	93314_g_at	Map2k3	310	219	147	331	452	259	241	227	253	312	440	245	206	330	278	309	310	340	225	761	709
1426850_a_at	Map2k6	772.498	750.249	325.425	297.251	137.536	153.113	142.114	192.868	139.88	20	32.6015	215.045	124.431	102828_at	Map2k6	73	73	130	172	72	57	40	40	40	40	40	40	40	81	124	48	40	40	49	40	40
1436522_at	Map3k3	405.064	397.393	801.864	804.762	479.53	365.308	384.241	369.805	286.442	320.147	364.561	286.309	156.306	104074_at	Map3k3	250	293	247	148	243	240	175	149	160	144	165	98	91	315	264	127	152	197	118	86	89
1419208_at	Map3k8	461.128	324.155	668.318	592.583	328.264	333.637	671.484	718.181	382.879	687.533	638.669	81.946	236.851	97106_at	Map3k8	128	145	53	134	102	132	79	74	71	66	40	40	40	116	144	170	81	40	69	40	40
1434833_at	Map4k2	28.7662	38.9942	45.6152	68.3977	89.2627	103.193	105.66	198.746	220.576	316.535	375.145	105.48	152.699	103985_at	Map4k2	99	103	59	103	94	116	137	128	192	159	181	188	193	40	40	40	40	40	76	71	81
1416703_at	Mapk14	2032.24	2164.6	3812.48	3438.23	1111.86	1214.62	1287.82	1340.67	999.878	601.842	660.832	1066.98	1071.99	99978_s_at	Mapk14	1843	2111	1020	1185	1723	1586	356	347	298	352	325	334	366	1456	1373	671	728	397	591	267	313
1427060_at	Mapk3	408.301	401.753	816.345	916.986	987.255	903.636	466.648	411.801	409.919	288.521	325.708	493.011	323.797	101834_at	Mapk3	352	306	92	232	316	248	40	40	40	40	40	40	40	102	77	51	56	54	44	201	160
1420932_at	Mapk8	347.936	307.661	309.412	373.092	311.67	225.059	159.252	168.644	177.716	181.534	171.923	328.613	221.695	104047_at	Mapk8	91	193	91	154	89	131	79	79	81	82	70	113	117	180	305	225	174	154	151	147	132
1415901_at	Plod3	111.097	87.6557	115.533	130.958	49.4006	50.8111	106.18	81.6329	84.6019	60.0361	64.2589	86.7603	79.6634	160742_at	Plod3	104	77	89	100	124	88	63	98	66	104	54	79	75	258	189	92	119	189	136	64	63
1423568_at	Psma7	1281.82	1583.65	899.416	1144.78	434.458	614.737	1257.87	872.091	654.101	767.07	777.067	755.385	1046.5	93988_at	Psma7	569	573	884	751	614	615	319	258	307	236	261	252	255	385	310	360	307	345	406	520	729
1422449_s_at	Rcn2	1158.04	1110.16	704.024	862.438	327.49	348.768	700.98	728.202	427.853	213.745	236.497	191.977	349.919	93281_at	Rcn2	202	205	281	259	189	283	107	179	85	188	62	185	209	98	130	118	81	103	158	105	151
1422013_at	Clec4a2	32.5976	51.1975	1807.31	1897.96	20	20	27.8496	20	20	20	20	20	20	92762_at	Clec4a2	87	93	47	40	115	166	40	40	40	40	40	40	40	123	144	40	40	40	40	40	40
1459992_x_at	Cln8	683.356	676.968	1028.71	705.927	86.3111	74.0206	432.253	421.368	36.3255	20	20	86.4985	83.9134	160671_at	Cln8	249	353	155	206	165	307	103	106	81	89	126	117	118	294	313	40	91	280	181	86	82
1423744_x_at	Eif2s3x	368.892	303.385	353.278	379.47	212.203	271.244	251.747	478.362	453.053	565.806	249.276	427.587	526.428	94252_at	Eif2s3x	866	815	706	718	807	587	1013	1307	981	1248	1064	1284	1318	508	538	512	482	444	544	358	490
1417210_at	Eif2s3y	20	20	20	20	257.176	367.015	20	20	553.013	20	503.972	163.912	268.41	103674_f_at	Eif2s3y	40	40	40	40	40	40	40	40	40	40	40	40	40	40	40	40	40	40	40	103	147
1424572_a_at	H2afy	3312.51	3561.54	3246.32	3113.13	2558.83	2705.58	3553.68	3332.99	2112.18	1539.28	1548.33	1931.05	1589.19	97452_at	H2afy	1447	1217	1498	1498	1338	1394	956	451	1081	1015	1593	946	993	478	457	333	424	374	445	1188	686
1422615_at	Map4k4	301.586	252.483	126.992	87.5042	273.397	287.925	237.665	318.139	72.708	155.622	196.521	392.742	280.513	102195_at	Map4k4	40	40	61	132	63	67	42	91	69	97	123	230	264	77	106	139	128	65	145	40	42
1421546_a_at	Racgap1	214.734	191.989	120.658	157.082	195.721	282.311	215.069	157.745	20	20	20.885	41.3554	150.49	94953_at	Racgap1	85	70	88	110	115	100	94	126	43	61	40	42	44	41	112	162	172	82	87	311	415
1460342_s_at	AA536749	934.727	765.211	555.51	546.4	645.29	748.219	451.715	426.565	613.368	560.376	654.76	737.36	491.615	94899_at	AA536749	521	515	642	981	549	493	293	219	417	302	470	280	275	277	645	424	278	346	389	251	272
1438115_a_at	Slc9a3r1	610.104	675.468	1078.01	1038.35	1762.09	1651.26	711.683	532.341	475.794	244.327	348.091	1115.27	538.368	97243_at	Slc9a3r1	699	690	293	468	540	641	196	475	186	473	652	1338	1327	198	323	284	372	124	173	473	448
1450495_a_at	Klrk1	216.586	182.058	56.9546	70.152	918.771	1442.1	33.8784	44.7917	20	20	20	20	28.7366	93679_at	Klrk1	40	40	200	72	44	67	40	40	40	40	55	60	51	78	42	479	371	87	82	1251	743
1418398_a_at	Tspan32	20	20	21.1114	25.0558	604.202	734.294	20	20	1150.48	599.026	657.693	838.191	668.771	104239_at	Tspan32	40	40	47	54	49	40	760	582	956	678	1022	833	859	67	40	226	208	80	54	40	40
1451095_at	Asns	41.767	58.3495	20	20	20	20	20	20	26.4112	167.995	224.146	238.923	363.283	95133_at	Asns	119	54	199	153	111	103	258	245	234	230	387	206	152	322	310	368	452	399	381	403	400
1460231_at	Irf5	909.071	872.002	652.996	652.355	43.1398	36.8376	531.698	360.196	480.535	332.979	377.103	26.9765	26.5643	93425_at	Irf5	1071	941	1102	1456	930	880	344	320	444	415	125	78	70	512	429	105	86	265	345	89	80
1420635_a_at	Tcirg1	1536.28	1136.52	2034.62	1584.51	862.44	833.165	2147.46	2212.48	547.343	247.194	402.199	199.226	135.894	103205_at	Tcirg1	656	659	152	583	485	809	167	134	221	169	177	171	165	454	507	283	251	798	645	195	143
1418397_at	Zfp275	81.7802	76.0291	136.254	120.259	181.772	215.744	159.463	202.814	217.766	201.617	196.063	581.589	441.71	104002_at	Zfp275	40	52	40	40	40	43	107	133	133	156	100	202	213	40	40	68	79	55	41	40	40
1421389_a_at	Eif2ak4	312.741	354.315	262.245	243.032	54.2993	65.7226	90.6054	85.1044	177.745	121.723	137.965	51.7987	68.0372	94941_at	Eif2ak4	142	146	178	211	147	148	47	56	50	40	40	40	40	81	83	47	40	40	61	80	83
1431822_a_at	Azi2	203.072	198.535	238.282	235.948	865.008	1019.05	288.77	317.525	365.464	316.289	308.743	1125.83	754.713	96572_at	Azi2	40	40	40	40	40	40	110	132	139	110	189	229	229	40	40	99	104	40	70	139	84
1422591_at	Tceb3	848.488	937.756	490.97	540.965	333.491	407.16	519.735	434.344	398.969	320.698	290.61	445.177	546.058	95536_at	Tceb3	313	326	455	480	286	221	107	98	115	89	155	113	116	237	212	192	246	153	180	220	194
1430700_a_at	Pla2g7	20	24.6194	223.399	312.614	20	20	20	20	47.1049	20	20	20	20	101923_at	Pla2g7	292	196	115	77	109	61	40	40	40	40	40	40	40	307	238	40	40	40	40	40	40
1452394_at	Cars	118.533	133.687	65.3466	68.3486	22.4069	49.3855	52.0184	38.1134	114.723	753.687	645.151	117.326	133.578	104048_at	Cars	44	65	89	106	58	65	166	206	219	243	195	190	201	40	99	72	70	40	40	237	193
1459522_s_at	Gyg	989.033	1110.74	844.036	1111.57	1587.05	1990.91	510.963	428.962	650.346	281.12	437.497	549.124	470.602	162262_f_at	Gyg	102	94	128	185	70	93	61	60	74	58	59	61	70	75	92	100	124	43	43	77	140
1418888_a_at	Sepx1	215.291	249.09	223.775	306.335	123.273	149.181	227.528	113.061	138.684	125.33	136.563	101.609	121.298	160275_at	Sepx1	199	136	146	208	162	74	53	86	55	69	63	79	83	408	268	134	123	112	103	418	388
1417191_at	Dnajb9	985.45	782.701	918.584	497.284	422.027	454.291	1234.79	1861.36	667.565	377.481	437.24	895.564	561.081	96680_at	Dnajb9	106	129	168	181	118	211	115	147	64	59	40	40	47	75	194	241	125	119	330	47	65
1449105_at	Sh2d2a	32.2178	32.9625	20.8441	21.0119	890.036	1142.67	20	25.4248	62.2253	79.7675	97.162	360.484	356.023	100292_at	Sh2d2a	217	40	40	128	106	40	133	124	174	177	408	249	237	40	40	860	1009	88	40	1663	1640
1417175_at	Csnk1e	116.777	95.233	157.233	129.659	81.6807	67.7534	166.704	217.285	32.197	117.088	103.861	53.3521	88.3874	97925_at	Csnk1e	158	150	122	88	117	191	41	40	40	40	45	40	40	118	62	78	101	40	140	70	67
1425189_a_at	Mrpl15	184.978	232.441	157.042	186.335	91.7202	97.7976	164.949	121.571	158.749	163.473	144.422	259.49	461.362	96296_at	Mrpl15	133	150	142	149	189	262	44	52	41	40	40	57	59	66	59	85	88	120	100	233	274
1452694_at	Ihpk1	531.971	431.69	726.541	721.517	1682.93	1248.74	965.755	996.512	1130.19	1524.16	1785.63	2590.84	1448.29	94244_at	Ihpk1	206	186	138	157	189	120	363	348	482	423	377	418	394	193	228	194	211	189	215	128	85
1423863_at	Abcf2	114.695	84.5991	120.557	122.91	90.5014	85.1433	71.3693	51.5563	102.958	172.522	131.607	376.064	350.899	93845_at	Abcf2	89	111	40	114	44	82	165	176	156	181	252	204	177	40	43	40	40	40	40	136	153
1450705_at	Rdbp	818.932	866.808	774.689	922.094	201.816	219.544	356.947	291.954	178.704	243.94	237.312	184.508	302.015	92610_at	Rdbp	406	446	325	423	363	362	185	166	213	159	223	119	126	505	395	181	183	171	210	288	289
1451884_a_at	Lsm2	57.3849	82.3787	47.6906	56.5986	25.0546	20	22.3616	20	35.2597	44.5648	36.4684	27.299	73.4476	101083_s_at	Lsm2	121	146	92	140	162	175	40	40	40	51	49	62	64	40	53	75	94	59	45	167	262
1437478_s_at	Efhd2	5104.06	5110.8	5670.25	5373.04	6827.61	5870.3	2136.34	2096.42	1314.37	1049.85	958.123	960.117	1397.27	160100_at	Efhd2	430	359	572	381	347	423	189	276	203	216	209	204	197	337	363	103	167	136	143	401	481
1417167_at	Exosc5	829.128	923.46	1095.87	1254.17	460.54	489.121	866.627	769.993	607.949	401.677	586.981	437.34	416.59	162153_i_at	Exosc5	292	320	130	244	251	390	594	373	568	504	1074	423	323	803	357	352	406	802	484	425	385
1417953_at	D6Wsu176e	97.2974	95.5568	106.275	163.207	382.399	276.823	1529.94	2414.93	847.235	598.781	755.908	1015.14	853.844	97770_s_at	D6Wsu176e	40	59	59	41	52	68	318	196	384	212	281	194	207	156	154	412	263	1586	1611	44	54
1434078_at	D7Wsu128e	991.765	854.543	920.236	754.755	76.2399	83.6716	555.136	595.393	858.115	528.554	529.826	148.833	201.951	103862_r_at	D7Wsu128e	189	216	555	292	199	257	188	240	121	135	114	134	153	249	193	129	114	237	169	322	306
1417321_at	D4Wsu132e	866.936	638.097	990.804	1034.81	1368.66	1315.67	1348.79	1726.81	1442.06	1196.36	1379.31	2097.67	1387.99	161425_r_at	D4Wsu132e	40	40	67	40	40	40	100	85	109	128	102	69	70	243	150	43	58	134	154	72	84
1416570_s_at	Gfm1	602.012	576.509	409.886	484.975	408.679	421.669	356.712	310.991	353.256	363.674	412.072	601.57	843.164	160226_at	Gfm1	83	98	173	118	102	124	87	90	103	88	76	79	80	121	82	81	106	94	72	384	320
1416696_at	D17Wsu104e	253.536	349.293	154.931	207.416	163.067	185.935	361.009	262.134	153.674	113.288	135.655	124.129	131.277	96318_at	D17Wsu104e	157	151	131	220	171	236	54	56	50	58	66	55	59	125	118	106	126	213	194	185	287
1415827_a_at	D3Ucla1	2513.78	2280.68	2120.31	2210.33	1251.86	1463.48	4389.05	4624.23	3668.05	3545.29	3474.3	2094.64	2258.71	95708_at	D3Ucla1	702	839	1333	1151	892	1143	2963	2669	2500	3188	446	802	849	896	1315	1373	1191	2264	3763	414	529
1416651_at	Znhit2	249.02	254.576	168.386	200.367	196.788	166.979	363.012	247.663	117.607	117.866	129.17	81.8714	74.5976	104528_at	Znhit2	60	51	55	109	40	89	197	154	204	174	308	167	146	221	180	158	196	298	246	92	88
1429196_at	Rabgap1l	317.733	374.276	188.524	174.658	1291.84	1327.55	2238.33	2719.42	890.483	348.63	384.086	1307.84	1300.23	102225_at	Rabgap1l	40	40	40	40	40	40	297	703	199	357	67	167	178	40	44	146	120	123	280	40	40
1425553_s_at	Hip1r	310.22	297.512	309.132	266.599	970.549	848.906	449.892	400.641	1021.58	1251.79	1452.38	174.596	195.922	97551_at	Hip1r	191	160	119	163	118	190	238	182	373	284	157	104	99	57	92	248	186	60	123	200	174
1452058_a_at	Rnf11	313.384	244.371	332.593	269.246	756.673	738.674	317.539	528.967	118.167	291.426	276.874	89.5452	136.759	160205_f_at	Rnf11	136	167	270	172	137	255	370	282	200	152	104	164	185	301	339	297	354	191	330	121	160
1423393_at	Clic4	3055.64	2599.97	2780.39	2469.06	1072.1	989.222	2595.72	2771.11	1729.49	2637.31	2576.28	383.886	406.913	94256_at	Clic4	855	972	1430	985	788	779	667	1174	257	516	114	194	230	383	804	327	374	492	741	477	567
1449515_at	Zfp292	233.561	227.849	330.571	249.135	654.243	537.097	291.927	441.304	591.37	787.078	748.372	812.514	455.331	99851_at	Zfp292	173	166	280	150	197	167	590	739	741	976	848	1315	1199	411	459	403	425	438	404	207	190
1416345_at	Timm8a1	326.505	342.775	329.138	340.633	333.536	318.611	230.152	290.21	438.95	630.834	685.854	859.775	1353.24	96849_at	Timm8a1	47	52	40	52	67	82	147	368	129	186	75	209	236	40	54	92	106	53	80	74	108
1417226_at	Fbxw4	112.989	84.3671	173.958	209.433	159.167	164.492	203.44	186.613	94.5836	108.597	127.641	269.797	139.748	96768_at	Fbxw4	95	89	85	79	62	95	300	242	356	296	383	292	264	40	155	164	158	169	173	188	151
1423916_s_at	Mlf2	517.628	463.21	360.259	413.267	291.057	299.168	565.009	279.308	207.788	204.554	205.469	220.412	235.615	95726_at	Mlf2	205	353	134	380	159	369	64	75	62	88	59	82	83	40	141	127	152	40	192	679	545
1449952_s_at	Tmprss8	396.424	415.062	588.754	580.87	25.9684	20	461.806	367.751	20	20	20	20	20	93709_at	Tmprss8	278	356	40	138	96	126	151	119	160	142	174	113	102	302	338	106	129	514	415	182	137
1417508_at	Rnf19	177.1	183.676	167.117	167.587	174.637	188.545	161.914	185.472	162.384	303.31	258.449	1375.18	1276	100509_at	Rnf19	67	71	98	66	66	64	104	257	112	227	206	695	690	101	97	186	141	82	121	42	56
1425532_a_at	Bin1	171.531	187.371	459.003	522.724	190.85	299.493	202.819	132.622	1159.86	799.674	836.107	676.076	454.559	99668_at	Bin1	712	751	309	329	798	1199	1391	1759	3096	4191	1620	2013	1976	827	962	936	820	458	577	424	382
1449222_at	Ebi3	631.551	677.969	623.698	795.166	20	20	347.896	258.434	160.116	57.5234	84.1445	45.4295	164.494	93608_at	Ebi3	351	401	203	389	270	433	170	235	133	155	141	104	102	319	375	40	54	116	140	45	43
1416101_a_at	Hist1h1c	1796.62	1412.92	1546.68	1683.26	655.962	1586.86	882.102	754.006	3113.13	922.293	873.045	605.655	261.674	94288_at	Hist1h1c	688	647	323	593	708	622	153	172	166	164	149	107	85	413	451	321	192	452	241	302	207
1415718_at	Sap30l	431.238	511.667	343.348	355.204	856.482	858.947	380.425	316.134	340.38	322.869	302.881	787.496	465.683	104453_at	Sap30l	146	139	288	169	140	175	53	63	63	49	72	81	95	52	43	144	133	72	73	65	87
1451558_at	Fbxw7	203.229	228.098	210.698	234.883	454.303	429.64	305.297	297.046	167.642	335.708	318.824	241.415	196.45	93667_at	Fbxw7	73	70	47	77	44	71	207	291	79	164	40	126	150	72	40	85	80	77	74	40	40
1417501_at	Fbxo6b	260.626	291.631	153.377	198.046	44.2763	59.1401	338.85	176.713	60.1387	86.2795	69.8482	114.112	102.808	95014_at	Fbxo6b	272	156	150	371	170	158	250	207	209	225	280	201	209	407	359	179	184	532	429	887	638
1419169_at	Mapk6	258.968	184.763	327.763	240.572	333.526	379.957	144.825	145.277	206.965	252.577	279.051	247.183	535.557	103416_at	Mapk6	172	188	179	206	229	214	77	315	94	246	61	229	236	164	221	387	336	120	148	386	422
1417312_at	Dkk3	456.535	424.169	20	20	20	20	20	20	20	20	20	20	20	93188_at	Dkk3	40	40	131	193	54	40	40	40	40	40	40	40	40	97	46	40	45	51	40	40	40
1433531_at	Acsl4	421.36	461.486	359.09	344.656	355.063	260.433	842.028	797.774	173.929	184.976	172.75	145.077	210.83	102381_at	Acsl4	97	85	165	98	119	154	40	55	40	41	40	58	74	80	56	111	112	92	222	233	238
1432543_a_at	Klf13	188.65	212.258	459.1	539.89	389.281	406.117	632.257	379.17	517.495	543.084	789.396	1652.2	509.041	160617_at	Klf13	447	479	458	159	446	567	101	61	138	100	355	88	93	406	159	269	334	401	320	151	114
1422644_at	Sh3bgr	20	20	20	20	20	20	775.758	730.501	20	20	20	20	20	96205_at	Sh3bgr	55	48	113	40	40	40	40	40	40	40	40	40	40	40	40	40	40	475	349	94	85
1448810_at	Gne	183.972	190.738	167.579	211.527	159.972	197.101	1269.37	894.5	223.453	133.098	228.959	166.841	134.654	97924_at	Gne	129	115	120	111	126	114	242	166	191	170	183	140	142	167	187	187	189	634	762	144	125
1423102_a_at	Rnf10	204.719	191.608	179.233	183.834	206.895	219.024	224.466	209.942	93.0709	129.221	292.266	133.071	127.496	96859_at	Rnf10	686	564	770	677	613	495	278	190	261	235	469	248	259	329	194	245	675	245	333	917	795
1439389_s_at	Myadm	1507.75	1370.49	2292.99	1796.39	295.327	227.091	1111.68	800.349	563.924	210.751	299.031	60.6041	93.9223	96285_at	Myadm	816	830	812	601	814	776	2135	3627	751	713	163	134	112	1338	1551	151	203	406	357	158	115
1420788_at	Klrg1	20	20	36.5544	37.6995	3318.17	3578.64	20	24.4126	28.4039	20	20	69.2801	73.766	95320_at	Klrg1	40	40	40	40	40	40	40	40	40	40	57	158	160	59	65	338	343	119	49	321	917
1449508_at	Il27ra	20	20	46.7829	55.5755	273.42	302.431	103.514	79.5704	285.417	143.542	182.43	2198.69	1201.13	102250_at	Il27ra	296	149	262	153	269	154	566	450	613	584	1521	1498	1498	470	330	580	584	473	433	197	170
1420937_at	Cpsf2	280.023	299.551	394.491	297.471	256.553	278.068	289.161	338.494	627.331	766.594	712.094	404.236	457.297	104161_at	Cpsf2	43	65	47	47	40	82	303	297	261	307	81	136	152	122	134	158	127	163	166	40	40
1448298_at	Tnk2	22.3883	30.4475	30.4599	20.0905	267.483	275.251	33.5393	35.1723	83.5993	44.9782	68.2362	61.8237	58.6123	102850_at	Tnk2	70	81	40	41	71	144	100	78	145	116	248	131	132	40	40	99	184	41	42	154	161
1416563_at	Ctps	371.315	327.822	341.734	347.496	201.754	147.007	213.658	203.766	237.235	456.725	428.048	282.391	680.65	103341_at	Ctps	184	210	172	213	168	206	413	614	430	615	506	608	630	313	489	261	320	366	332	225	309
1448491_at	Ech1	832.258	1003.17	873.292	1038.55	786.624	1319.51	2987.99	2334.09	805.3	504.426	472.858	593.805	427.051	93754_at	Ech1	363	325	274	379	293	220	316	305	244	188	312	239	237	296	329	313	338	1027	1011	361	451
1417481_at	Ramp1	963.998	1061.41	719.068	888.612	59.3075	61.4253	2064.69	1392.29	20	20	20	914.696	786.989	104680_at	Ramp1	546	672	583	693	537	712	55	45	64	53	489	199	193	534	452	292	228	1511	1091	42	67
1435259_s_at	Tmem141	164.618	161.576	238.136	224.701	36.4221	47.3755	20.3139	20	22.6728	20	20	20	20	93232_at	Tmem141	118	123	115	85	131	98	40	40	40	40	40	40	40	101	110	59	40	40	46	85	76
1436581_at	Ccdc39	52.9312	66.7442	97.6049	129.223	215.962	124.645	63.3268	68.0991	179.794	322.729	241.666	149.135	75.8322	99828_at	Ccdc39	40	40	40	40	40	40	203	135	263	168	187	228	249	40	40	40	40	40	55	60	40
1417161_at	Cdk2ap2	876.757	863.311	537.809	796.074	483.712	626.785	753.341	460.849	555.161	269.608	344.283	737.619	480.827	95679_at	Cdk2ap2	555	515	665	894	709	730	157	184	200	164	461	375	358	232	193	331	301	261	245	343	405
1429005_at	Mfhas1	186.28	212.528	242.035	293.95	1168.79	1160.58	814.342	944.804	1271.8	209.739	257.924	1785.62	770.257	93195_at	Mfhas1	40	56	40	40	40	40	333	344	239	222	404	428	462	233	197	136	130	82	166	40	40
1453257_at	Agpat5	472.934	463.628	181.542	171.974	159.792	182.855	435.053	425.816	132.015	156.09	139.341	294.187	330.919	103924_at	Agpat5	80	58	140	78	85	81	114	120	120	111	162	161	134	245	238	134	98	239	264	58	48
1442484_at	D9Ertd306e	242.938	92.807	283.971	172.078	344.491	229.277	126.063	319.158	265.413	476.125	479.179	159.456	101.581	96375_at	D9Ertd306e	58	56	88	40	82	61	115	69	120	104	83	87	98	42	40	40	48	40	46	40	40
1436847_s_at	Cdca8	1142.76	1083.89	843.923	904.762	291.342	286.036	149.26	111.779	108.847	106.164	87.2208	224.359	971.331	97295_at	Cdca8	242	302	137	266	286	392	40	44	40	46	52	57	63	104	114	87	111	40	73	237	298
1428146_s_at	Acaa2	273.301	355.226	300.147	338.491	401.372	540.624	333.609	246.988	384.634	258.317	283.101	764.711	416.474	95064_at	Acaa2	298	339	355	354	395	309	1036	661	771	520	1466	892	903	669	742	1079	970	827	887	667	691
1451474_a_at	Parp8	913.036	846.683	505.974	521.242	137.79	187.653	659.973	511.311	126.646	115.43	125.116	220.964	116.191	103314_at	Parp8	233	248	632	432	319	398	40	40	40	40	40	49	57	103	209	127	108	172	239	53	56
1416850_s_at	D10Ertd214e	786.639	819.443	573.008	592.461	444.797	376.891	655.047	564.154	377.554	347.656	407.69	230.176	480.547	94526_at	Zcd1	165	181	200	217	165	309	177	190	154	122	148	112	118	138	108	146	115	94	194	289	398
1418566_s_at	Nudcd2	291.13	297.728	234.913	241.187	210.363	161.973	169.819	254.82	156.09	220.856	192.876	543.821	858.163	160395_at	Nudcd2	147	167	278	152	210	267	187	83	125	122	68	99	94	104	79	69	89	79	88	175	233
1454757_s_at	D12Ertd647e	213.901	195.853	1592.22	1788.29	859.907	921.703	364.066	355.118	1007.38	459.876	401.575	1769.63	1096.28	93775_at	D12Ertd647e	827	856	40	115	526	325	610	397	424	355	620	503	466	210	294	424	361	127	213	370	413
1439771_s_at	D13Ertd608e	20	20	20	20	20	20	7371.94	7504.53	20	20	20	25.5114	21.277	95532_at	D13Ertd608e	74	40	40	40	93	40	40	40	40	40	40	40	40	40	40	83	63	3317	3956	40	40
1423035_s_at	Txnl5	1393.37	1611.38	601.375	806.044	497.391	683.921	756.686	505.91	399.882	439.846	527.127	361.949	499.073	94242_at	Txnl5	134	163	422	332	111	162	124	143	87	103	82	96	98	263	198	183	186	200	180	191	295
1426745_at	D11Bwg0434e	293.036	288.72	233.259	291.755	465.8	515.822	526.873	472.13	325.65	198.151	287.413	408.546	109.518	96270_at	D11Bwg0434e	803	619	690	755	820	451	541	463	525	677	944	631	651	955	1177	1020	1112	1526	1398	602	737
1433995_s_at	D16Bwg1543e	1314.04	1276.98	1727.46	1826	1291.62	1352.88	2030.37	2052.66	2283.25	1510.14	1580.03	409	1182.07	104056_at	D16Bwg1543e	288	321	251	359	259	202	764	1034	1181	1501	150	260	274	260	432	274	309	214	508	182	148
1460739_at	D11Bwg0280e	795.514	667.249	1329.77	1210.18	423.787	358.504	1258.19	1490.77	373.45	524.676	725.231	195.149	189.211	102271_at	D11Bwg0280e	1420	1304	946	676	1342	1441	657	720	663	806	593	499	487	981	839	246	310	931	1079	494	402
1421129_a_at	Atp2a3	171.611	192.005	434.95	354.694	2591.48	2494.56	937.631	1035.92	1415.61	726.109	1062.38	686.556	248.761	103935_at	Atp2a3	345	355	185	156	352	274	2805	5306	2760	5371	1558	3732	3792	882	472	1210	962	1277	1149	866	634
1419410_at	Batf	176.868	183.106	177.892	218.107	213.557	273.706	217.334	144.431	116.582	113.762	144.024	442.662	541.756	93444_at	Batf	70	94	40	82	68	103	107	92	85	91	142	111	110	40	40	69	92	40	53	190	180
1416791_a_at	Nxf1	1288.05	939.404	1529.1	1407.8	1454.88	1076.29	2147.66	2630.2	1231.26	1216.57	1528.74	3186.93	1724.11	101079_at	Nxf1	195	173	323	171	140	163	147	184	211	184	206	292	341	237	401	399	293	471	520	142	138
1418355_at	Nucb2	743.866	663.862	152.665	178.811	20	20	3928.43	3980.45	314.023	289.254	311.076	60.5865	94.4492	102197_at	Nucb2	40	40	49	101	40	40	59	59	40	40	40	40	40	40	51	40	40	677	972	40	40
1418436_at	Stx7	1599.85	1479.82	1917.27	2054.26	631.389	626.817	2816.4	3135.26	1118.29	562.234	645.879	248.445	245.518	160064_at	Stx7	575	771	468	517	577	563	518	591	210	323	53	95	96	776	955	369	319	1149	1310	142	145
1426118_a_at	Tomm40	147.809	156.808	102.281	123.183	99.6091	79.7957	128.624	93.0003	130.904	187.802	175.834	126.931	271.213	160653_at	Tomm40	117	87	92	96	100	141	64	42	60	41	49	40	40	41	46	69	75	46	91	326	327
1416215_at	Gosr1	129.494	133.209	112.583	108.817	269.219	283.641	97.6927	119.081	85.969	153.391	154.146	112.122	60.8515	103293_at	Gosr1	40	40	40	40	40	40	64	72	61	73	97	100	94	162	187	179	151	177	103	78	80
1417169_at	Usp2	20	20	20	20	20	20	21.1246	20	20	20	20	28.7846	20	92821_at	Usp2	40	40	40	40	40	40	40	40	40	40	40	40	40	68	55	69	58	77	51	187	195
1423395_at	Tsnax	544.461	456.809	580.531	613.742	524.444	587.414	485.677	340.925	587.857	301.24	265.18	685.012	891.569	100534_at	Tsnax	327	371	315	363	331	353	279	556	219	530	103	675	663	256	384	244	267	267	260	128	132
1416440_at	Cd164	759.7	661.623	1714.29	1630.23	2303.68	2608.75	4984.68	5173.23	2393.97	1900.3	1793.83	2425.67	2332.15	97312_at	Cd164	425	452	280	275	616	722	1723	1517	1229	1506	912	1551	1620	193	615	1605	1834	2252	3916	860	837
1448812_at	Hpcal1	948.151	846.02	866.454	979.622	1471.73	1590.62	1111.07	942.089	137.357	70.017	72.1744	1341.7	877.968	103835_f_at	Hpcal1	642	641	640	646	741	714	220	211	184	223	590	745	713	441	417	390	454	310	397	515	456
1452778_x_at	Nap1l1	3701.17	3515.68	4041.8	4094.3	1456.31	1606.32	1571.68	1790.14	3349.33	3159.6	3345.99	1938.33	3073.28	98587_at	Nap1l1	981	1126	679	946	877	1085	845	860	393	528	185	266	275	263	632	228	222	176	158	267	456
1450784_at	Reck	20	20	20	20	786.464	645.352	20	20	20	20	20	96.1062	66.0791	103804_at	Reck	40	40	40	40	40	40	40	40	40	40	47	62	65	40	40	120	156	48	40	52	49
1430522_a_at	Vamp5	190.537	216.08	486.236	495.102	272.676	270.833	85.1579	74.8689	196.371	93.0024	127.666	187.407	165.626	92496_at	Vamp5	258	183	40	108	112	174	187	124	264	171	403	248	249	40	130	116	167	40	48	62	78
1450026_a_at	B3gnt2	200.608	223.728	237.61	260.755	411.398	480.014	1283.13	1130.83	1076.12	747.664	752.454	528.754	1084.12	160137_at	B3gnt2	113	101	105	90	56	97	410	771	307	659	204	601	584	62	134	329	368	270	362	168	150
1422799_at	Bat2	460.88	301.131	401.588	414.908	404.923	328.642	253.326	256.165	241.001	274.905	296.122	594.793	316.462	95311_at	Bat2	40	40	40	40	40	40	114	77	114	110	134	81	70	40	40	40	40	40	40	40	40
1417038_at	40057	1472.19	1580.8	670.039	665.317	1133.76	1316.53	1789.17	1236.01	218.252	27.7212	65.4857	966.286	956.311	98609_at	40057	503	411	524	1327	560	311	167	142	177	180	463	192	168	612	467	370	441	554	490	1126	973
1434027_at	Dscr1l2	54.0592	50.3585	73.9403	75.4496	39.2754	31.5669	94.3497	107.974	58.0327	52.3787	43.6898	220.724	113.716	102374_at	Dscr1l2	48	79	40	47	40	57	73	109	65	58	326	324	326	40	63	40	40	40	119	40	40
1417244_a_at	Irf7	1270.49	1244.14	1415.29	1401.18	1530.89	1204.41	3401.16	2976.49	393.9	1032.24	280.69	646.908	255.314	104669_at	Irf7	432	304	118	306	354	226	49	56	76	76	190	138	146	317	215	175	153	546	765	1177	223
1416698_a_at	Cks1b	2961.63	2889.76	1647.18	2046.33	537.112	486.284	709.513	858.689	333.508	254.737	186.194	219.207	1734.5	97468_at	Cks1b	345	395	446	638	440	350	40	40	40	40	40	40	40	103	69	93	125	75	106	358	627
1416554_at	Pdlim1	26.3883	44.5556	47.1331	44.4116	1170.33	1485.56	1376.16	887.283	625.314	540.411	794.401	740.831	285.241	100554_at	Pdlim1	40	40	40	40	46	40	415	679	74	102	135	238	250	122	103	133	156	215	151	364	308
1451255_at	Lsr	558.925	592.079	47.691	72.2712	21.5595	20	20	20	20	20	20	20	20	99452_at	Lsr	58	58	248	340	75	64	91	79	92	85	107	67	63	122	139	40	40	40	40	142	93
1417333_at	Rasa4	263.235	216.775	563.897	557.208	32.0234	32.3971	265.96	228.555	26.0134	22.1059	37.8382	20	27.0801	160965_at	Rasa4	1131	857	495	730	903	1154	40	40	40	40	40	40	40	633	546	56	76	183	252	40	40
1417734_at	Akap8l	179.308	179.032	254.163	291.562	370.272	495.687	299.768	264.193	425.441	348.298	328.439	1209.34	510.566	101947_at	Akap8l	239	264	40	176	156	354	127	107	193	146	260	157	168	46	132	213	153	101	147	58	45
1427736_a_at	Ccrl2	165.226	147.059	1802.08	1939.89	313.522	556.055	62.5595	70.2483	89.596	60.7747	39.6102	42.5963	51.7445	93617_at	Ccrl2	288	352	74	77	301	228	69	63	96	69	118	73	78	378	336	141	85	86	58	89	71
1449898_at	37135	52.8794	40.7323	52.0586	55.6851	165.796	120.197	56.5437	65.2623	50.3336	41.0605	56.5815	143.958	69.9988	102962_at	37135	40	40	40	40	40	40	71	74	65	61	72	68	63	40	40	64	100	40	40	324	333
1420066_s_at	Cd160	20	20	20	20	1730.98	1663.3	20	20	20	20	20	97.6546	285.407	102272_at	Cd160	69	60	88	62	124	71	40	40	40	40	40	40	40	49	46	682	602	116	40	552	306
1418895_at	Scap2	4063.98	3591.06	3401.38	3279.59	435.401	484.103	2623.89	2991.74	745.855	383.159	339.895	278.619	245.708	102012_at	Scap2	1128	1558	1451	1580	964	1020	255	621	189	362	87	121	132	1747	2468	261	234	937	1379	68	100
1418751_at	Sit1	20	20	20	20	20	20	110.47	121.556	41.3997	25.5362	31.0801	398.393	158.205	104660_at	Sit1	40	40	40	40	40	40	40	40	47	40	390	202	195	62	40	40	54	116	95	40	40
1455021_at	Gabbr1	300.195	153.369	276.615	211.455	425.872	415.951	44.989	89.3233	92.5204	173.684	148.18	290.183	203.12	98011_at	Gabbr1	100	162	76	114	127	154	199	228	311	284	444	537	514	150	193	147	136	121	70	82	73
1460338_a_at	Crlf3	561.235	572.72	1279.34	1217.41	796.41	766.105	664.01	796.024	1410.76	1195.21	1169.84	2671.39	1513.13	98415_at	Crlf3	1143	1222	607	618	1050	1177	1030	972	1236	1356	990	1730	1640	421	619	658	611	359	597	384	429
1417793_at	Iigp2	108.819	168.745	273.779	407.042	239.064	189.073	148.041	98.1231	147.727	364.084	120.206	634.62	417.163	98410_at	Iigp2	120	142	175	86	125	128	342	392	359	498	539	1269	1146	179	179	99	175	119	145	204	109
1418302_at	Ppt2	615.329	565.222	120.351	145.903	168.126	105.075	150.491	119.341	55.5312	24.9582	22.4415	250.195	116.694	98426_at	Ppt2	53	40	278	238	40	54	95	88	85	88	144	96	93	177	73	90	93	129	77	45	40
1449622_s_at	Atp6ap1	783.323	725.161	1082.13	1027.68	595.237	629.657	1228.88	1173.32	1306.73	787.998	869.653	506.493	337.171	94043_at	Atp6ap1	315	271	289	239	355	246	236	561	355	724	51	486	519	208	326	196	156	298	322	114	122
1423768_at	Unc93b1	1039.45	891.928	922.98	968.197	102.316	110.318	1642.05	989.562	1181.07	584.126	608.853	37.2041	55.6147	160781_r_at	Unc93b1	645	514	518	483	489	570	117	63	130	96	59	43	43	105	127	43	40	206	294	40	40
1434853_x_at	Mkrn1	920.196	904.146	2379.13	2056.38	1193.96	1329.34	723.126	847.365	930.767	1422.89	1460.4	1015.43	1075.88	101069_g_at	Mkrn1	749	862	500	650	676	1079	201	205	146	106	130	188	197	646	642	586	821	690	545	145	130
1443145_at	Apbb1ip	34.2905	30.3898	151.413	70.937	151.451	122.66	74.4262	121.632	41.8764	104.82	72.6861	220.175	89.2484	102710_at	Apbb1ip	1304	1360	931	663	1580	2216	2027	1315	1348	609	1710	1088	1085	880	1121	613	1322	227	859	642	834
1449078_at	St3gal6	45.1981	41.641	35.1629	41.7592	782.669	1230.97	319.4	294.956	472.879	198.45	172.534	233.701	159.238	102208_at	St3gal6	40	40	40	40	50	40	50	62	104	95	40	69	81	40	42	657	582	122	232	582	432
1434703_at	Extl3	492.987	458.928	203.929	199.737	284.109	356.627	240.053	177.879	460.2	244.552	305.449	319.844	239.484	95591_at	Extl3	143	128	235	413	153	124	144	165	169	221	221	287	281	202	266	150	138	80	123	90	114
1417731_at	Pqbp1	401.166	489.497	498.925	541.53	701.792	848.641	621.616	377.012	1419.96	986.057	956.556	1058.06	696.837	93010_at	Pqbp1	130	126	40	116	84	168	215	231	291	328	168	206	204	61	95	271	163	185	160	200	213
1424786_s_at	Wdr45	136.036	140.609	147.861	163.965	319.048	370.049	267.982	231.545	200.872	399.093	512.469	281.017	180.354	96728_at	Wdr45	57	79	40	72	50	68	214	143	229	133	264	198	202	114	87	185	146	198	154	85	74
1418010_a_at	Sh3glb1	1905.66	1956.47	2385.64	2428.23	1778	1832.82	1928.94	1607.61	1674.82	1261.3	1516.58	2144.41	1695.48	98945_at	Sh3glb1	154	127	238	99	173	185	75	59	52	40	40	40	40	54	76	82	112	70	40	66	83
1416381_a_at	Prdx5	542.021	620.208	860.604	1095.53	1186.27	1196.81	2284.23	1920.78	859.079	500.036	565.864	987.941	756.41	96956_at	Prdx5	598	488	266	386	612	531	327	215	446	253	351	236	254	252	354	367	294	551	492	782	735
1449903_at	Crtam	20	20	20	20	301.158	478.175	20	20	20	20	20	152.941	166.253	98334_at	Crtam	40	40	40	40	40	40	40	40	40	40	40	40	40	40	40	139	138	40	40	41	52
1416600_a_at	Dscr1	86.9763	86.4089	171.358	182.277	28.2761	57.4309	89.9018	69.7835	69.7357	51.0051	77.6521	80.1449	94.2224	100555_at	Dscr1	183	192	76	119	160	142	70	118	68	82	70	85	104	125	131	72	66	180	88	40	40
1417306_at	Tyk2	1024.23	838.29	624.219	588.18	1336.14	1393.52	634.967	650.479	310.925	261.849	338.256	465.52	359.931	97573_at	Tyk2	66	40	40	128	45	40	122	115	118	120	165	101	88	68	51	50	68	40	104	243	253
1421534_at	Dfna5h	375.315	530.175	282.527	403.014	60.1942	84.262	212.528	170.447	173.176	310.512	248.144	90.7638	161.858	97124_at	Dfna5h	40	40	40	40	40	40	40	40	40	40	40	40	40	209	181	132	124	44	101	40	45
1417378_at	Igsf4a	2933.3	3052.53	214.867	219.298	22.1242	20	572.443	721.826	23.5037	20	20	62.5148	25.6738	93604_f_at	Igsf4a	113	121	2353	2559	181	250	150	109	159	140	170	92	80	2785	3885	176	156	4653	6081	48	40
1436050_x_at	Hes6	481.741	477.148	462.769	513.769	1021.95	972.503	1102.26	919.415	564.611	330.625	494.076	323.063	187.414	97334_at	Hes6	134	125	82	131	136	200	40	43	40	40	40	47	47	119	70	142	149	141	180	54	52
1418392_a_at	Gbp4	68.335	82.2344	315.691	318.721	559.076	630.069	273.112	360.62	934.584	1176.15	1305.09	389.04	956.473	103202_at	Gbp4	98	94	105	55	79	61	1050	919	251	335	72	198	205	109	127	444	434	179	156	235	235
1448111_at	Ctps2	164.265	182.968	341.448	390.095	799.178	871.044	595.065	544.628	1181.92	1040.52	1163.39	1321.25	818.143	160652_at	Ctps2	109	114	49	90	102	112	226	308	246	303	202	352	339	67	101	339	204	204	240	125	125
1417406_at	Sertad1	100.043	98.602	310.664	150.041	395.84	581.842	512.462	710.013	464.994	317.984	380.757	722.493	255.438	160834_at	Sertad1	40	48	51	40	40	91	99	61	129	79	172	82	87	149	148	229	172	266	139	50	50
1416924_at	Bri3	1301	1457.99	1810.64	1778.37	1139.12	1229.23	1586.18	1756.26	847.19	849.939	1259	364.288	353.935	96037_at	Bri3	742	634	633	456	615	732	66	85	73	73	47	49	51	145	45	107	95	146	131	496	483
1451412_a_at	Ift20	410.313	486.204	333.381	361	404.059	471.853	375.497	406.106	252.752	183.103	179.681	209.534	224.785	101518_at	Ift20	68	69	57	83	84	82	257	235	225	160	134	163	195	210	232	258	307	339	250	40	40
1450986_at	Nol5	523.222	630.194	401.477	445.929	541.158	492.123	189.207	302.775	635.575	691.703	942.979	1041.49	2127.2	92569_f_at	Nol5	83	64	196	58	120	96	124	76	91	40	96	44	60	47	69	139	105	71	73	406	570
1448956_at	Stard10	190.699	202.318	222.384	177.323	575.629	561.234	191.101	137.742	569.071	338.367	382.315	218.148	177.428	96735_at	Stard10	40	40	40	40	40	40	148	136	167	180	142	100	101	40	40	225	259	40	105	91	114
1448396_at	Tmem131	2316.76	2481.95	2822.78	2856.2	1021.63	1007.2	853.118	794.528	916.622	764.028	788.016	620.921	596.241	102336_at	Tmem131	765	642	559	594	744	816	289	319	224	229	223	223	227	504	564	206	306	148	168	143	191
1424274_at	Vdp	642.514	619.331	417.037	460.727	314.501	385.232	975.037	916.815	376.228	341.487	368.001	573.74	767.046	103018_at	Vdp	139	152	226	250	127	195	132	137	139	130	74	109	114	151	121	131	128	255	359	79	104
1423137_at	Rala	2390.35	2356.81	1230.88	1066.13	712.377	635.587	586.828	753.011	353.537	504.641	429.13	617.153	410.058	103067_at	Rala	193	206	528	487	264	360	86	77	83	52	53	52	76	144	147	78	58	90	73	71	70
1448337_at	2410003P15Rik	191.245	182.841	94.6616	103.471	95.6905	97.0276	97.3441	78.4975	76.5378	63.635	73.5511	133.991	126.107	103090_at	2410003P15Rik	100	115	78	151	68	66	136	131	137	123	205	170	150	40	40	40	49	40	70	110	80
1448307_at	Dscr2	263.763	340.503	286.985	303.708	252.024	216.553	202.856	163.659	289.814	312.182	311.803	592.474	856.658	97220_at	Dscr2	91	83	84	94	73	135	112	214	97	134	99	236	259	172	131	89	84	58	82	53	72
1451026_at	Ftsj3	264.013	254.538	260.468	216.085	271.071	303.449	132.559	187.294	348.004	595.014	476.318	371.661	583.853	95756_at	Ftsj3	43	62	41	65	44	48	119	207	128	143	72	162	172	55	69	119	107	65	73	63	91
1422460_at	Mad2l1	624.111	701.848	474.241	530.021	325.526	318.73	177.819	166.799	387.344	158.941	177.063	252.145	739.592	99632_at	Mad2l1	153	189	154	154	144	193	90	83	149	93	78	72	98	110	99	217	223	100	173	199	398
1425784_a_at	Olfm1	1784.4	1564.63	275.02	356.43	646.424	564.705	35.6734	46.5641	20	20	20	20	20	99623_s_at	Olfm1	40	40	207	164	40	50	40	40	40	40	40	40	40	40	50	67	56	47	40	40	40
1448706_at	Ttrap	521.759	475.126	546.286	594.291	558.826	694.82	333.589	407.728	809.855	1090.58	1013.04	870.206	665.591	93538_at	Ttrap	87	80	99	90	86	134	90	155	148	184	61	180	213	51	133	221	125	74	92	40	71
1421197_a_at	Acin1	456.685	282.372	485.951	431.618	856.173	817.439	370.116	418.409	404.09	596.533	772.754	1177.17	724.675	97441_at	Acin1	418	388	223	376	407	443	128	103	181	113	164	108	111	141	142	131	112	198	185	250	255
1420813_at	Hdac7a	36.7754	31.0051	87.2614	74.4752	380.992	391.063	86.2107	69.7991	266.705	236.781	333.232	745.139	569.074	97550_at	Hdac7a	195	170	169	145	194	140	404	328	455	474	589	433	389	435	232	465	412	353	257	228	167
1417594_at	Gkap1	167.267	158.983	110.854	121.55	42.5186	57.8229	85.5915	88.527	22.8216	56.5787	64.0103	23.4764	31.3539	162359_r_at	Gkap1	155	90	121	40	98	69	57	68	57	56	64	47	43	191	123	79	65	162	98	54	40
1452048_at	Mrpl12	445.74	516.917	380.204	471.755	299.698	387.088	435.354	320.296	525.895	447.802	446.868	375.517	613.484	160431_at	Mrpl12	140	148	93	168	140	241	183	122	149	114	128	128	127	94	95	123	134	108	122	324	389
1417118_a_at	Ard1	321.234	404.36	335.616	338.5	467.778	393.176	232.524	200.367	286.428	224.231	265.781	632.041	560.414	100575_at	Ard1	116	115	40	144	110	142	40	40	40	40	43	40	40	61	66	49	62	66	51	108	166
1416480_a_at	Higd1a	1194.1	1154.39	933.125	1100.83	1537.09	1675.52	628.552	699.118	742.506	545.359	571.248	960.032	1410.27	101094_at	Higd1a	119	121	148	138	127	126	40	40	40	40	40	40	40	40	42	52	45	40	40	171	133
1417331_a_at	Arl6	678.524	582.425	143.21	148.364	25.9405	24.9016	157.315	163.314	23.0645	27.3605	28.6342	31.3025	65.0681	101439_at	Arl6	44	50	116	109	44	51	40	40	40	40	40	40	40	40	67	40	40	65	62	40	40
1416793_at	Arl6ip2	232.685	225.677	258.706	298.519	610.807	554.829	407.58	371.525	467.994	614.018	579.137	673.744	416.311	104745_at	Arl6ip2	66	98	64	67	85	121	213	227	220	218	151	181	189	54	52	128	96	112	166	40	61
1443636_at	Abcb9	104.651	82.3603	78.1151	77.6044	104.055	127.832	69.356	84.2391	136.386	101.812	79.4416	88.5138	64.933	92418_at	Abcb9	63	46	61	40	75	56	40	40	40	46	85	83	84	74	42	65	72	104	52	276	232
1421321_a_at	Net1	108.239	71.0418	39.5266	37.7185	20	20	266.375	272.306	36.6186	23.3187	28.639	72.4139	69.4587	94223_at	Net1	63	60	242	269	150	104	40	40	40	40	40	40	40	98	102	49	53	194	206	63	85
1417998_at	Ptges3	1677.54	1758.3	1608.65	1745.93	1271.99	1361.57	1596.87	1766.98	1655.96	1577.78	1270.63	1175.26	1884.49	94259_at	Ptges3	124	152	213	152	166	258	259	453	220	381	211	328	339	286	387	229	226	209	224	509	593
1448362_at	Dnajc7	2005.14	1832.15	2327.36	2700.29	1385.99	1474	5131.76	4897.79	2652.27	2244.81	2317.55	2345.7	1878.18	160153_at	Dnajc7	622	761	526	643	594	547	932	1825	651	1011	230	973	996	795	998	699	427	2059	1571	316	323
1423526_at	Arid3b	168.244	132.949	51.2023	49.9254	200.902	158.953	119.494	113.012	172.947	178.781	194.652	144.921	38.5744	103970_at	Arid3b	75	76	199	153	81	77	169	112	296	177	203	148	142	78	42	77	85	71	155	79	62
1433669_at	Akap8	879.405	887.792	1157.14	1143.81	1916.57	1524.02	898.961	1047.16	1358.33	1698.84	1774.79	2000.25	1443.42	95001_at	Akap8	201	252	146	198	172	168	295	241	360	316	383	322	326	99	124	151	130	96	93	175	176
1439276_at	Adar	224.356	183.48	357.92	327.356	250.649	132.754	231.478	422.419	222.684	916.17	613.217	101.163	109.208	96188_at	Adar	201	191	55	162	153	96	46	40	69	46	76	56	65	118	134	173	126	188	163	165	91
1416069_at	Pfkp	1022.61	1048.08	257.899	334.754	1650.99	2114.28	658.272	535.985	549.355	788.946	885	1244.4	1264.09	97834_g_at	Pfkp	57	83	189	313	101	62	72	93	83	71	188	234	245	62	93	257	276	72	100	567	530
1452929_at	Rsn	363.94	352.159	576.564	654.922	537.69	452.924	185.235	214.55	215.001	124.541	161.46	1154.66	642.762	104245_at	Rsn	246	253	318	185	256	209	86	106	85	124	157	272	282	102	107	101	103	92	74	182	202
1417124_at	Dstn	1579.81	1528.3	1472.62	1470.32	197.688	288.377	541.526	487.249	654.205	307.574	267.177	419.407	346.976	94492_at	Dstn	336	453	594	477	325	409	469	495	502	369	234	291	300	806	834	342	268	371	264	78	139
1422562_at	Rrad	230.598	218.024	586.56	606.988	153.569	221.672	185.316	154.597	181.355	256.443	152.528	161.916	115.455	97319_at	Rrad	472	576	171	275	478	650	46	40	77	58	182	102	96	178	287	239	107	137	133	124	129
1448108_at	Serinc1	801.233	808.75	706.487	739.805	529.56	607.206	1471.86	1981.96	841.244	983.944	887.993	535.642	901.347	95101_at	Serinc1	132	146	246	162	166	234	40	44	40	40	40	44	47	70	42	62	70	40	81	43	46
1416079_a_at	Arpc1a	505.616	510.631	563.989	576.465	167.875	238.693	486.261	390.746	271.849	276.165	268.446	170.308	198.284	95144_at	Arpc1a	234	249	106	248	210	209	49	58	51	62	40	72	80	87	128	128	100	161	166	150	148
1435800_a_at	Csda	1596.73	1860.9	1691.18	1474.47	3156.94	2534.84	4306.84	4228.64	1652.6	2381.46	2177.56	553.619	2058.88	95755_at	Csda	154	151	461	261	306	290	317	417	229	243	132	169	211	157	157	386	564	384	479	473	870
1416443_a_at	Uble1a	759.76	734.538	671.639	828.797	386.23	682.765	579.824	499.427	840.404	669.76	695.665	1151.74	1549.28	95703_at	Uble1a	195	251	117	212	203	282	118	100	108	92	68	112	132	59	94	170	205	104	164	261	277
1418831_at	Pkp3	335.945	338.31	466.735	495.045	611.959	513.717	945.754	799.825	315.142	215.239	310.668	830.537	659.627	160944_at	Pkp3	104	119	40	79	76	142	88	104	83	100	134	200	219	51	111	92	75	218	276	106	94
1416038_at	AL033314	267.556	234.954	183.341	183.472	213.725	257.892	263.09	351.603	162.868	101.505	63.5442	91.6584	103.965	96260_at	AL033314	345	380	164	538	347	307	51	51	53	44	54	47	44	40	77	83	76	94	173	263	327
1423350_at	Socs5	272.042	309.036	181.402	222.065	296.573	261.137	168.59	250.696	288.182	404.808	448.795	125.877	186.056	92287_at	Socs5	59	67	100	74	79	78	159	125	153	141	167	129	117	63	172	42	104	98	44	42	41
1417813_at	Ikbke	20	20	20	20	280.085	276.636	40.429	34.46	38.2543	20	20	1375.64	529.559	92301_at	Ikbke	40	40	40	40	40	40	119	124	99	119	244	482	512	40	40	144	95	40	49	54	40
1437598_at	Zbtb20	68.4138	33.1178	79.8988	56.5801	504.778	264.456	170.504	354.677	163.097	189.729	137.362	155.438	65.7229	94780_at	Zbtb20	40	40	48	40	40	46	734	644	227	245	197	252	272	40	41	56	56	40	69	40	40
1423152_at	Vapb	118.225	140.052	103.922	106.042	146.01	129.897	114.014	92.3034	161.607	74.1071	71.4436	190.301	177.889	104501_at	Vapb	40	40	40	40	40	50	108	238	114	225	156	256	272	81	96	48	99	64	67	147	90
1418292_at	Asna1	237.445	276.078	165.653	205.637	60.3938	50.2376	204.699	136.141	146.622	131.771	143.159	69.975	82.979	92428_at	Asna1	293	240	50	345	224	134	40	52	40	49	57	55	55	69	49	63	64	41	63	211	236
1447806_s_at	Stk23	20	21.4112	20	20	20.3926	20	166.195	199.995	3086.13	731.418	838.626	20	20	92436_at	Srpk3	40	40	40	40	40	40	164	118	233	165	40	40	40	77	40	89	40	153	179	40	40
1416585_at	Ruvbl1	578.568	603.258	243.507	283.723	234.984	322.509	343.467	280.519	556.82	563.64	511.281	610.592	1212.56	160874_r_at	Ruvbl1	125	40	163	69	139	90	319	232	329	316	552	243	210	378	173	128	200	388	248	209	197
1454064_a_at	Rnf138	356.537	331.208	434.594	358.802	471.517	571.891	558.545	506.274	465.108	543.841	534.931	597.085	672.72	100979_at	Rnf138	118	124	140	111	142	204	89	93	51	71	55	114	136	42	76	236	188	61	104	95	118
1448498_at	Rps6ka4	268.614	269.92	501.026	490.413	279.704	267.457	447.784	306.204	121.957	67.2255	116.129	189.247	106.791	93602_at	Rps6ka4	563	469	280	286	511	597	112	111	115	116	198	136	134	291	188	136	182	161	211	196	215
1450534_x_at	LOC56628	86.7757	74.3711	100.841	96.6498	283.611	284.509	286.121	290.837	248.506	252.051	188.687	152.267	175.818	97125_f_at	LOC56628	2078	1356	2101	1315	2035	1580	492	642	575	911	695	1107	1059	802	939	1258	1064	1121	964	2455	2147
1449964_a_at	Mlycd	111.67	75.2244	81.1666	76.7957	86.7223	120.112	70.2136	55.2073	65.9686	59.393	63.3729	94.0677	74.7118	103622_at	Mlycd	142	109	159	120	106	125	170	162	181	188	237	149	137	370	277	281	201	369	235	114	107
1444233_at	Gpr132	406.783	348.419	403.099	347.497	223.856	159.191	99.5022	84.8592	58.5556	170.144	154.666	163.195	79.8644	94566_at	Gpr132	40	47	40	47	40	44	69	58	66	71	72	51	44	40	40	51	40	40	40	254	180
1415842_at	Gbl	53.5149	49.6185	79.9611	69.0794	41.8642	70.5837	60.7631	42.8881	129.36	68.7983	103.85	51.2531	69.2978	98513_at	Gbl	181	167	131	149	176	151	335	323	313	287	407	217	208	239	203	116	121	284	190	144	102
1417592_at	Frap1	784.77	810.784	595.439	591.318	633.65	517.27	560.639	574.368	499.782	696.484	770.103	772.749	425.227	95302_at	Frap1	111	82	85	154	112	130	113	88	113	96	120	86	74	298	255	163	167	305	144	259	235
1416303_at	Litaf	2218.01	2167.59	775.738	943.432	571.828	580.286	3539.2	3183.37	228.61	1555.69	1407.1	77.3463	135.579	93753_at	Litaf	112	99	291	244	146	113	149	178	58	52	40	44	48	202	222	295	108	649	703	673	490
1436997_x_at	Sh3bgrl	1108.17	1312.91	1349.29	1126.56	645.597	533.088	750.794	1007.58	796.498	609.048	641.32	325.816	803.455	93806_at	Sh3bgrl	480	463	816	433	515	653	460	429	264	311	51	210	224	575	960	412	312	208	338	208	281
1421059_a_at	Alg2	112.451	125.84	79.0898	85.4385	98.2819	88.4542	240.656	278.812	72.7397	69.5808	79.9367	119.088	136.568	104277_at	Alg2	40	48	40	42	49	51	41	52	50	40	49	46	47	69	86	57	57	84	85	185	192
1426169_a_at	Lat2	89.5027	94.6652	133.016	165.447	60.4883	141.167	240.837	179.037	396.439	160.775	150.336	20	20	103690_at	Lat2	533	546	374	395	707	465	596	619	802	760	53	43	53	283	389	592	625	539	523	884	1059
1418229_s_at	Hirip5	1069.81	1079.04	1103.04	1071.65	549.504	563.798	715.137	740.197	796.012	834.355	769.986	348.719	356.588	160176_at	Hirip5	322	361	124	368	271	179	124	109	92	61	74	88	91	55	132	133	63	40	72	219	243
1417582_s_at	Dhodh	116.543	108.677	121.434	130.634	93.0799	118.781	133.356	102.986	176.158	135.212	141.303	233.039	229.395	161397_r_at	Dhodh	155	56	103	132	86	67	430	365	423	431	608	324	257	561	377	397	459	391	332	668	504
1448867_at	Tmem9b	629.936	622.453	648.504	754.753	1108.5	1319.53	1085.29	914.603	544.212	356.732	366.791	2311.16	734.278	160434_at	Tmem9b	165	196	152	193	157	255	219	246	185	204	307	476	428	209	210	382	326	301	319	114	146
1427661_a_at	Tssc4	299.256	224.718	111.349	142.197	131.374	123.954	88.7871	93.9235	144.984	145.012	192.641	139.215	192.306	160557_at	Tssc4	217	220	352	348	306	226	338	267	301	287	370	286	270	288	230	263	247	312	175	700	647
1436959_x_at	Nelf	578.077	462.75	213.371	204.788	2054.68	1755.59	240.779	283.906	398.997	502.695	726.971	172.073	256.39	162236_f_at	Nelf	40	40	40	40	40	40	185	122	199	151	221	143	126	40	40	104	127	40	77	192	187
1418703_at	Rbms1	1012.84	1456.46	762.429	850.525	1321.3	1344.85	756.488	822.9	872.938	685.558	950.044	856.97	855.46	96207_at	Rbms1	46	40	173	72	49	106	294	316	335	252	214	366	391	115	272	342	263	92	191	265	342
1423108_at	Slc25a20	1447.8	1609.69	673.803	681.182	719.099	619.024	604.425	536.313	358.169	351.825	389.356	687.251	466.723	95695_at	Slc25a20	236	224	338	421	267	173	136	54	81	62	124	109	111	350	268	215	205	161	170	189	191
1423296_at	Psmd8	888.877	1143.41	980.033	1181.4	311.658	573.997	1202.86	621.447	694.589	584.504	723.619	562.063	595.414	98522_at	Psmd8	451	520	528	419	629	727	176	148	143	94	206	135	129	254	281	245	162	256	196	672	650
1416635_at	Smpdl3a	868.708	807.843	904.841	1138.02	1196.11	1354.02	324.611	213.412	674.819	393.113	544.732	1882.19	1515.13	94872_at	Smpdl3a	162	224	388	289	262	447	272	252	73	81	170	429	409	347	330	302	256	125	121	105	60
1417934_at	Dnajc4	191.474	210.68	200.019	228.15	349.493	308.103	223.792	167.033	199.484	196.178	207.493	240.631	111.171	102324_at	Dnajc4	40	40	40	49	40	58	49	42	54	40	104	70	72	61	76	80	71	92	79	461	378
1416419_s_at	Gabarapl1	300.351	231.31	332.572	329.696	313.622	418.533	660.159	838.126	71.4812	146.042	167.433	102.471	229.117	93011_at	Gabarapl1	221	222	165	229	237	212	40	40	40	40	40	47	51	138	262	200	136	432	197	309	210
1417506_at	Gmnn	1023.65	960.583	967.17	1119.71	395.862	404.235	256.686	217.381	389.015	202.161	189.734	316.846	1056.28	160069_at	Gmnn	126	181	126	122	132	146	40	40	42	40	45	47	55	47	72	100	80	40	58	94	182
1419569_a_at	Isg20	131.014	186.537	786.932	865.221	40.9473	40.8613	228.976	204.127	466.795	516.054	155.276	499.4	295.569	103432_at	Isg20	341	285	83	89	250	132	80	56	130	73	247	141	147	71	77	130	228	122	112	628	175
1448740_at	2400006H24Rik	119.884	133.757	74.2864	82.5156	43.6	38.4278	101.419	92.7452	63.5195	61.808	53.3471	81.0225	184.907	100562_at	2400006H24Rik	40	40	40	40	40	40	106	99	106	100	108	96	89	40	40	40	66	40	58	68	86
1426100_a_at	Tk2	224.407	215.153	331.69	326.056	341.133	362.318	336.463	261.628	686.535	413.169	560.115	277.933	159.871	101356_at	Tk2	181	251	86	148	134	142	108	86	148	101	109	132	147	40	54	71	62	67	74	49	44
1433706_a_at	Ptplad1	600.633	577.44	259.479	317.535	865.114	703.784	287.897	273.794	331.499	493.571	478.228	1383.63	1280.46	93747_at	Ptplad1	99	113	228	126	127	123	294	355	366	284	749	628	702	135	170	239	234	211	176	374	489
1417130_s_at	Angptl4	34.3741	44.8422	20	20	115.538	117.723	20	20	54.9736	25.9821	20	57.038	87.2569	96118_at	Angptl4	56	56	67	44	70	53	155	123	132	131	271	148	128	70	170	141	40	45	74	45	40
1454161_s_at	0610007P14Rik	339.142	268.792	296.694	302.909	250.916	242.719	451.089	381.387	285.633	251.391	245.134	371.867	322.051	96093_at	0610007P14Rik	129	127	91	157	133	83	93	98	88	95	103	81	96	168	160	179	208	258	290	235	232
1416614_at	Cri1	1086.29	1141.34	1048.42	1160.48	382.394	431.025	1361.51	1649.31	333.559	214.318	208.383	450.796	780.925	99191_at	Cri1	637	596	1126	664	634	828	196	192	141	185	100	191	203	447	679	187	298	386	760	274	285
1419476_at	Adamdec1	20	20	172.578	190.967	20	20	20	20	20	20	20	20	20	98976_at	Adamdec1	40	52	40	40	40	40	40	40	40	40	40	40	40	101	193	40	40	40	40	40	40
1424604_s_at	Sumf1	515.107	545.736	615.241	602.55	201.173	191.916	572.816	744.376	166.311	93.5784	94.7794	139.262	168.087	103911_at	Sumf1	106	104	123	130	89	157	127	124	149	116	75	125	142	235	298	88	71	248	263	40	40
1417105_at	1810017G16Rik	535.582	594.379	425.26	470.828	348.627	403.533	715.059	480.996	388.231	224.589	272.9	411.177	298.319	98626_at	Trappc2l	220	305	398	285	248	220	90	80	101	69	98	65	83	215	108	132	147	242	167	226	260
1455149_at	Sh3rf1	179.822	199.882	37.5802	20	125.829	76.6897	234.084	255.3	20	40.8849	30.341	66.6162	82.4024	101226_at	Sh3rf1	125	94	160	94	147	91	61	49	56	44	85	64	64	117	108	49	40	110	52	425	350
1456865_x_at	Rrs1	602.298	617.837	555.508	503.002	703.496	475.954	620.588	730.61	685.06	1020.65	887.33	815.997	1346.75	96778_at	Rrs1	94	102	124	114	123	154	118	365	107	242	52	246	267	40	123	82	127	61	102	124	192
1416208_at	Usp14	273.067	252.886	197.868	219.37	112.797	137.239	152.101	151.101	139.861	190.567	185.932	161.389	450.463	96061_at	Usp14	107	127	184	161	138	147	58	96	40	65	40	110	124	53	108	103	117	49	100	270	333
1417190_at	Pbef1	1155.1	1109.14	604.639	624.317	109.698	118.395	855.547	901.502	408.194	528.546	382.199	239.008	568.988	94461_at	Pbef1	148	118	459	260	130	184	113	170	104	187	54	210	196	221	328	122	93	206	229	102	73
1416770_at	Stk25	69.7973	42.9045	51.4113	58.7591	86.4652	149.302	53.1419	78.8682	141.855	179.662	83.2672	116.753	59.5924	97186_s_at	Stk25	103	74	99	40	71	50	132	135	123	115	157	91	76	40	40	40	40	86	101	117	85
1416384_a_at	Cope	1458.37	1567.34	1025.71	1124.67	939.02	1138.49	1893.76	1192.98	1069.74	733.392	796.124	568.932	465.537	98930_at	Cope	376	303	149	468	307	354	125	91	131	97	182	125	117	273	182	353	285	714	448	465	471
1421847_at	Wsb2	443.699	439.231	689.466	732.442	485.616	449.597	410.236	363.603	250.039	269.376	358.989	254.132	192.284	160296_at	Wsb2	223	244	192	168	218	246	41	73	48	69	40	60	71	104	168	102	113	87	94	56	81
1417405_at	Stard3	403.132	430.495	641.827	623.619	446.242	456.034	979.274	618.48	258.002	185.817	282.663	659.725	467.712	95607_at	Stard3	486	422	355	383	547	505	224	201	302	265	373	227	246	651	589	430	538	804	844	614	519
1438171_x_at	0610012D09Rik	619.661	851.474	548.567	509.261	644.757	459.169	790.661	803.114	442.084	377.74	511.387	1636.55	1362.53	95045_at	Mettl9	63	97	221	93	99	134	74	86	76	72	199	355	354	158	158	160	99	149	126	262	311
1449188_at	Midn	195.345	238.002	310.533	282.748	945.586	694.272	172.158	214.062	437.546	254.427	187.46	423.216	165.526	104410_at	Midn	189	252	169	137	170	141	948	676	2334	1462	1862	1593	1535	382	264	432	448	304	222	201	237
1416816_at	Nek7	896.447	879.134	1224.69	1280.12	1721.94	1713.65	1674.76	1685.65	1467.3	915.923	1009.09	822.123	903.476	102827_at	Nek7	320	310	313	288	242	296	1730	1886	1245	1430	809	1348	1338	443	535	677	849	635	937	125	175
1417719_at	Sap30	605.797	649.911	573.212	620.907	158.076	179.261	351.828	384.295	82.4676	100.048	90.8871	72.0985	93.1138	160068_at	Sap30	295	359	434	321	350	563	40	40	40	40	40	40	40	65	97	40	40	48	42	87	122
1422430_at	Fignl1	583.398	658.799	378.198	450.162	146.584	157.846	44.3862	51.1112	119.142	104.257	70.1354	111.301	914.212	96569_at	Fignl1	188	131	216	113	199	113	438	283	435	483	573	303	266	432	360	266	267	291	256	112	93
1423449_a_at	Actn4	552	609.348	561.226	560.579	899.872	1054.4	449.265	437.129	590.153	544.296	603.789	1690.43	1512.67	96343_at	Actn4	360	332	432	354	400	368	134	113	155	113	300	175	178	175	218	202	302	118	146	714	701
1451782_a_at	Slc29a1	102.018	106.371	289.465	316.06	74.2465	93.3437	270.356	161.023	79.5167	81.4756	65.6624	223.29	534.537	95733_at	Slc29a1	443	423	72	199	373	382	178	188	174	185	356	318	294	144	234	172	165	283	171	278	355
1423231_at	Nrgn	20.5803	20	27.4076	24.6662	192.843	189.64	20	20	21.9023	20	20	20	39.3494	96273_at	Nrgn	65	40	94	40	61	40	40	40	40	40	40	40	40	40	40	40	49	40	40	108	234
1417868_a_at	Ctsz	2996.4	3193.98	4530.46	4809.48	99.5245	137.961	5119.27	4290.6	2584.22	1447.63	1409.44	195.199	354.409	92633_at	Ctsz	882	827	279	491	868	939	503	327	459	280	67	41	48	543	715	110	90	794	717	57	47
1435517_x_at	Ralb	337.275	406.3	189.492	179.899	22.5028	20	32.2563	25.216	29.4885	21.9288	22.4353	25.464	31.3261	160756_at	Ralb	231	223	281	388	206	203	172	162	191	193	233	149	126	338	179	107	149	215	76	70	83
1434805_at	Mllt1	53.7904	61.5566	60.1292	70.6582	162.127	146.45	84.7563	58.7484	20.4459	62.7121	78.6053	49.0983	39.7635	104253_at	Mllt1	99	68	113	90	60	63	58	51	64	60	108	73	65	40	40	64	77	40	40	172	166
1458364_s_at	Ifrg15	983.799	1266.67	1218.46	1254.39	874.916	796.66	1296.54	1221.19	997.781	1030.87	1176.21	623.81	543.118	93997_at	Ifrg15	47	60	82	73	55	44	74	138	65	124	40	214	222	55	92	71	54	63	65	159	113
1435626_a_at	Herpud1	2935.16	2638.21	2072.42	2216.06	1023.96	1158.88	2466.24	2551.76	1173.39	1050.96	1142.59	538.588	389.299	95057_at	Herpud1	953	1015	1158	1342	1151	1208	127	277	118	205	64	160	157	702	712	293	341	914	740	207	187
1415961_at	Itm2c	4448.63	3903.96	2919.17	2889.29	1702.83	1778.78	4044.04	3853.2	283.305	90.6302	99.736	1521.7	1577.88	96283_at	Itm2c	937	973	1506	1675	743	827	157	143	67	64	771	600	563	1342	1225	618	552	1284	1083	163	127
1416863_at	Abhd8	38.8013	42.8212	45.1161	46.6886	235.508	263.15	45.5631	42.3289	63.5666	41.2744	56.7091	369.864	235.362	161243_f_at	Abhd8	40	42	40	40	40	40	65	64	74	74	192	149	142	40	40	80	136	56	63	155	121
1420671_x_at	Ms4a4c	126.505	218.767	2970.22	3050.3	760.325	596.584	440.504	516.829	3010.3	3258.1	3377.18	436.9	951.539	98373_at	Ms4a4c	140	101	47	40	150	147	114	68	632	385	111	105	118	262	344	125	125	123	167	40	40
1417892_a_at	Sirt3	233.974	250.281	264.31	254.255	455.334	442.996	614.841	554.675	227.428	291.702	283.466	117.156	92.679	160869_at	Sirt3	63	65	40	68	57	45	62	76	64	49	40	40	40	40	40	40	40	40	70	223	160
1436269_s_at	Htra2	713.411	606.248	1075.87	1140.28	330.501	242.619	229.57	203.385	444.788	420.263	420.514	161.061	185.267	161446_r_at	Htra2	571	425	708	338	649	385	726	444	771	660	1024	583	402	1825	1222	606	614	1288	586	375	260
1452836_at	Lpin2	747.846	717.492	992.061	907.317	847.171	800.909	783.266	822.842	437.023	476.578	532.564	206.377	323.534	96806_at	Lpin2	103	112	81	88	94	89	97	134	104	167	106	155	162	62	82	221	165	119	158	40	40
1416172_at	Pes1	1100.43	960.419	701.757	674.507	277.435	389.645	512.882	436.386	791.615	1030.55	776.41	629.754	1053.39	160788_at	Pes1	138	151	126	222	120	99	62	50	75	40	51	54	62	127	161	58	93	40	89	67	84
1417225_at	Arl6ip5	1090.32	1332.18	2394.51	2518.24	2397.67	2389.01	2035.18	1899.74	872.803	592.706	579.567	1477.79	988.261	97424_at	Arl6ip5	1047	1009	505	489	851	529	442	623	410	625	455	1151	1248	993	1441	1472	1506	973	1222	603	651
1450848_at	Dap3	659.386	635.118	702.928	785.431	953.247	916.258	508.018	546.348	743.265	668.369	716.012	1408.82	1159.59	94524_at	Dap3	204	200	71	194	161	141	91	165	82	119	120	289	296	40	96	84	62	40	78	77	103
1450388_s_at	Twsg1	171.26	175.442	89.4921	87.8665	30.539	35.042	124.413	138.01	117.188	298.463	423.181	103.451	229.497	102032_at	Twsg1	40	40	56	76	40	40	603	985	259	322	250	447	473	61	74	54	79	91	94	58	91
1418004_a_at	1810009M01Rik	433.882	784.261	4665.98	5270.29	153.126	165.3	601.328	799.638	149.045	21.8768	24.6136	121.704	765.081	97885_at	1810009M01Rik	2920	2239	682	1045	1938	1141	184	216	95	104	159	141	124	2135	2392	360	561	583	348	259	175
1422499_at	Lima1	474.415	484.687	36.5476	38.7962	20	20	20	20	20	20	20	20	20	94561_at	Lima1	40	40	240	379	40	40	58	47	72	59	61	59	61	40	66	40	40	40	40	81	92
1422476_at	Ifi30	5068.03	5447.64	7908.84	8476.25	199.362	218.202	6791.66	6626.48	3705.8	2800.94	3741.84	397.591	207.919	97444_at	Ifi30	2111	2101	658	1398	1987	1015	616	576	371	288	67	47	50	1965	2059	272	86	1099	1213	53	86
1451040_at	Hars2	87.5127	107.107	122.934	127.42	152.673	160.822	61.2443	50.4321	272.801	147.537	133.269	262.16	339.644	97318_at	Hars2	71	79	71	64	81	66	181	136	148	95	113	133	152	70	96	139	84	40	49	42	75
1451421_a_at	Rogdi	1136.45	1248.42	3201.78	3152.04	50.808	50.7628	1134.44	974.413	292.866	163.811	209.649	49.4979	46.886	97228_at	Rogdi	1670	2059	288	761	1161	2013	191	179	221	193	174	111	101	1248	1037	178	209	440	397	82	70
1423909_at	0610011I04Rik	137.068	209.31	1818.03	2220.77	27.3032	21.5712	151.235	224.685	22.0498	20	20	43.5084	481.209	96605_at	0610011I04Rik	1241	1124	119	409	956	400	43	56	40	40	40	48	40	886	823	70	121	69	102	99	67
1417059_at	Krtcap2	1732.82	1777.11	1222.48	1319.93	2513.24	2462.07	2710.29	2681.77	1858.72	1352.64	1659.65	1459.74	1031.4	97269_f_at	Krtcap2	531	495	827	736	586	527	1551	1383	1517	1310	1834	1018	1088	597	403	690	669	970	1363	1490	1539
1427878_at	0610010O12Rik	722.229	767.899	29.0605	29.7846	20	20	20	20	20	20	20	20	20	97242_at	0610010O12Rik	262	211	262	340	247	138	53	54	49	52	52	45	41	136	198	77	88	239	79	413	359
1428880_at	0610038F07Rik	200.327	240.282	218.468	283.03	235.624	238.397	183.13	208.108	478.296	244.521	300	389.794	595.906	103097_at	0610038F07Rik	135	222	142	189	122	139	46	63	53	51	40	58	69	50	63	112	86	53	77	102	152
1428797_at	0610039J04Rik	188.721	185.469	324.445	388.523	389.594	277.28	312.245	528.628	356.842	437.624	379.657	520.034	703.772	103760_at	0610039J04Rik	60	48	41	56	53	52	125	153	112	117	92	152	170	58	46	144	90	112	111	89	79
1451145_s_at	Tmem111	1005.94	976.837	1165.86	1142.02	1431.85	1328.25	2397.96	2472.36	885.925	741.817	996.97	880.819	704.973	97862_s_at	Tmem111	75	111	50	91	92	117	87	157	84	109	74	112	135	46	40	155	95	165	292	102	114
1418643_at	Tspan13	3924.3	3981.72	4355.47	4387.63	1481.14	1282.42	5453.3	5863.09	2181.43	1565.14	1780.86	2865.05	2991.22	95120_at	Tspan13	780	781	737	634	723	815	311	254	198	247	203	264	287	201	300	116	101	253	376	72	85
1416108_a_at	Tmed3	1032.24	1033.4	643.788	687.453	247.375	287.536	2693.34	2279.46	239.441	128.245	150.055	123.607	191.01	96708_at	Tmed3	281	281	221	447	357	259	127	118	89	77	99	67	84	156	266	169	159	693	900	117	127
1449046_a_at	Josd2	147.554	158.611	128.749	160.281	150.609	141.381	162.227	95.7327	96.8374	76.5065	79.2323	102.384	79.0753	95041_at	Josd2	134	169	116	144	116	158	105	93	73	93	104	108	99	98	98	105	130	103	91	264	221
1426612_at	Tipin	708.497	735.597	729.604	790.083	353.052	454.412	296.52	240.62	339.916	293.702	240.857	493.974	1151.41	95497_at	Tipin	43	54	52	54	51	86	40	40	40	40	40	40	40	40	71	78	86	40	64	142	262
1422517_a_at	Znrd1	1511.58	1481.44	1087.86	1170.62	624.687	739.945	1050.38	862.125	974.61	712.593	607.822	574.026	443.856	96711_at	Znrd1	326	386	375	620	261	240	157	191	170	171	215	179	181	249	307	254	236	232	240	405	378
1423440_at	1110001A07Rik	66.6598	82.1643	59.8395	86.5684	59.394	64.6863	46.1936	60.7026	58.75	20	32.9871	133.076	114.338	160987_r_at	1110001A07Rik	40	40	40	40	40	40	40	40	40	40	40	40	40	40	40	40	40	40	40	203	159
1423754_at	Ifitm3	775.022	763.307	3190.15	3270.29	20	25.7317	894.404	602.512	40.8088	72.4137	30.2907	35.7027	35.2748	160253_at	Ifitm3	1994	2172	496	973	1333	726	57	44	52	61	46	40	40	939	693	61	78	113	120	1526	812
1416910_at	Dnajc15	709.865	845.733	524.068	632.107	1593.03	1649.6	501.639	358.258	207.837	157.163	195.841	789.474	629.517	97204_s_at	Dnajc15	100	96	89	122	85	81	40	40	40	40	40	40	40	40	40	75	48	44	40	359	355
1423686_a_at	Prr13	1808.47	1530.16	1853.14	1778.53	2498.05	2261.78	2899.02	2853.39	1247.8	1000.32	988.161	555.682	840.75	96278_at	Prr13	423	627	174	712	325	205	89	316	88	147	73	193	202	673	703	610	664	720	1006	349	397
1416327_at	Ufc1	1066.75	1195.38	920.778	1130.61	542.418	781.395	1332.81	1119.39	817.008	568.079	674.336	719.985	624.479	97807_at	Ufc1	142	158	114	192	90	91	369	272	335	217	273	207	221	128	117	198	146	168	311	121	156
1448480_at	Nip7	414.274	363.695	384.14	369.19	186.026	207.265	268.09	391.549	441.894	438.492	391.745	385.393	930.069	97305_at	Nip7	127	131	198	174	127	133	315	553	277	376	366	356	386	185	239	217	198	174	198	127	189
1436297_a_at	Grina	279.604	242.328	310.517	257.408	1169.63	827.611	957.228	1028.97	155.022	171.304	208.472	446.472	319.826	99161_at	Grina	331	296	258	330	282	186	238	351	271	308	377	427	406	517	418	636	610	597	866	637	324
1417722_at	Pgls	1175.17	1335.94	817.782	829.596	809.499	792.434	3373.81	2827.57	833.942	748.913	1091.18	252.887	227.114	95147_at	Pgls	578	391	901	806	657	747	199	96	200	109	265	93	89	200	191	170	194	590	381	1011	911
1418250_at	Arfl4	24.2974	20	20	20	799.722	935.759	20	20	23.6641	33.8273	20	42.252	53.0407	100883_at	Arfl4	40	40	40	40	40	40	121	108	108	117	165	107	101	40	40	40	40	40	40	51	40
1452730_at	1110033J19Rik	149.77	287.535	93.3735	132.063	47.612	93.5613	302.922	160.327	20.8499	28.3234	42.8794	20	20	98149_s_at	1110033J19Rik	93	97	95	141	100	167	40	40	40	40	40	40	40	94	113	120	108	213	143	64	80
1417457_at	Cks2	1610.58	1774.54	1507.54	1349.34	887.65	1013.22	659.13	835.346	403.529	471.447	543.35	567.992	857.403	97527_at	Cks2	265	330	381	367	339	355	49	110	49	103	40	91	100	159	217	379	253	173	106	517	690
1421022_x_at	Acyp1	217.284	280.766	86.2176	104.089	231.083	160.476	242.497	254.021	318.169	122.887	113.63	200.686	257.979	93560_at	Acyp1	135	127	265	290	124	104	397	307	316	310	378	460	468	148	108	335	319	240	275	112	146
1416841_at	1110059E24Rik	317.688	379.896	329.824	364.864	431.852	387.352	736.912	752.133	1202.93	710.279	849.092	299.29	225.953	160717_at	1110059E24Rik	48	64	90	52	82	71	491	502	382	306	89	97	116	138	141	138	129	167	317	48	85
1452585_at	Mrps28	749.514	877.263	483.003	471.386	161.518	149.633	430.837	363.412	329.381	250.991	254.095	260.518	440.581	98610_at	Mrps28	115	120	148	190	131	226	40	40	40	40	40	40	43	49	40	46	55	52	67	41	66
1423078_a_at	Sc4mol	274.375	295.643	302.581	363.762	59.2774	100.151	1664.24	1093.13	245.003	319.388	285.932	305.666	367.959	160388_at	Sc4mol	46	44	53	52	60	70	52	138	55	92	45	177	183	71	71	61	52	152	286	868	582
1450735_at	1810003N24Rik	476.668	417.964	454.12	443.6	59.6409	110.141	283.504	269.426	302.341	331.245	268.627	252.71	1105.21	97237_at	1810003N24Rik	189	194	247	201	220	335	176	158	146	90	76	102	123	113	173	168	168	97	155	202	316
1426534_a_at	Arfgap3	121.083	103.088	57.4673	61.9817	36.211	63.3082	155.888	157.379	31.2508	32.6847	38.7651	20	38.9147	97811_at	Arfgap3	40	67	40	89	40	46	46	46	40	51	43	42	42	40	40	41	40	40	78	116	114
1449930_a_at	Ssr2	521.009	530.363	290.029	316.519	277.045	281.162	589.69	452.517	272.824	230.652	225.746	583.732	808.413	101061_at	Ssr2	276	323	339	464	294	197	180	113	170	115	234	145	169	146	146	230	197	260	272	399	432
1459840_s_at	Ccdc28b	373.195	387.236	488.311	527.312	23.7185	55.208	270.233	261.081	108.579	137.527	183.362	47.9515	122.285	160486_at	Ccdc28b	123	85	73	109	104	124	104	93	42	40	40	40	40	85	102	40	40	59	55	40	41
1424683_at	1810015C04Rik	1086.98	1200.29	1420.81	1467.22	527.519	502.982	358.041	412.978	1996.27	1919.34	2175.81	2659.97	1378.48	95518_at	1810015C04Rik	434	480	475	337	425	559	471	610	898	1185	730	1213	1356	392	614	313	247	95	167	263	203
1419545_a_at	Atp6v1c1	695.796	638.31	809.186	792.133	588.228	595.123	1040.26	938.309	561.047	500.629	503.51	498.905	635.61	160124_r_at	Atp6v1c1	251	290	177	249	302	253	178	454	135	436	88	383	435	155	222	129	161	96	184	104	128
1435690_at	2310008H09Rik	80.7089	117.055	341.366	327.646	120.909	81.8123	54.2939	98.425	55.3035	90.5946	115.491	114.862	159.114	160872_f_at	2310008H09Rik	161	194	69	111	122	118	40	40	40	40	40	40	40	48	57	40	40	40	40	40	63
1450987_a_at	2310004I24Rik	140.029	139.737	187.483	229.866	302.296	394.658	220.524	198.947	311.803	311.466	301.578	719.438	599.062	104334_at	2310004I24Rik	64	84	57	81	42	80	266	255	293	281	286	318	336	61	137	246	235	170	196	121	112
1428505_at	2310015N07Rik	362.307	467.887	241.338	255.802	121.774	154.725	320.973	372.624	159.901	235.188	290.552	159.564	202.907	103873_i_at	2310015N07Rik	84	103	121	131	94	120	387	208	297	96	82	77	105	89	78	59	57	79	148	40	40
1451017_at	Ergic3	602.717	586.875	498.303	506.164	621.243	796.133	1184.89	697.928	610.979	375.638	395.124	317.22	316.001	96345_at	Ergic3	216	187	96	181	156	79	274	258	319	248	291	247	264	173	174	379	409	512	659	167	168
1426440_at	Dhrs7	401.949	452.512	539.358	572.296	791.246	892.123	931.425	649.068	348.76	172.488	181.63	338.032	241.57	95620_at	Dhrs7	95	128	122	89	107	152	229	199	142	116	173	211	222	307	344	319	277	397	278	122	153
1452217_at	Ahnak	744.898	798.27	198.871	352.792	5061.41	4531.49	3902.09	4217.8	284.747	348.827	421.355	344.729	1177.8	160255_at	Ahnak	40	40	182	179	203	99	5850	7306	880	839	1194	2088	2059	1141	900	3219	3096	2532	2003	674	706
1452698_at	Tsfm	100.829	131.741	75.9222	89.9789	144.748	121.275	95.3967	97.9536	138.433	97.5077	96.6679	200.392	312.799	97403_at	Tsfm	105	98	59	136	145	170	96	86	101	85	154	111	105	85	125	142	123	132	140	431	401
1423511_at	Asf1a	655.726	656.951	749.791	815.144	531.401	630.08	747.599	601.823	916.503	1015.27	1216.1	1463.44	887.488	98914_at	Asf1a	171	206	270	159	244	402	436	362	533	350	874	434	430	178	137	498	455	233	376	281	316
1456383_at	Rsl1d1	346.96	361.177	302.127	344.657	70.3836	134.381	245.002	239.749	483.86	326.197	247.063	427.104	956.36	160283_at	Rsl1d1	168	184	227	221	181	156	243	255	222	193	327	320	336	322	399	690	466	537	324	515	493
1450818_a_at	Ndufa7	816.529	677.729	849.599	921.353	612.392	674.892	833.1	671.149	699.962	508.976	603.704	916.693	593.151	95652_at	Ndufa7	1099	849	1210	1064	1128	774	342	192	354	201	758	264	255	344	233	239	291	350	306	978	1091
1417138_s_at	Polr2e	661.64	733.771	609.68	805.81	854.075	1119.37	580.342	417.099	1036.61	1211.31	1483.24	1052.78	1234.03	93325_at	Polr2e	207	218	73	207	215	121	40	40	42	40	40	40	40	48	71	128	100	72	72	117	174
1416439_at	2410015N17Rik	544.75	585.577	303.912	272.777	168.19	143.177	422.659	340.122	178.628	175.543	182.265	93.269	403.572	96293_at	2410015N17Rik	169	184	216	425	225	152	96	61	99	70	183	84	76	74	40	40	40	44	152	191	255
1448365_at	Exosc7	468.241	457.674	498.282	481.652	601.532	775.233	375.931	385.403	871.804	713.742	567.166	1338.73	1282.16	99151_at	Exosc7	178	243	69	203	112	87	373	389	376	322	295	428	413	265	247	551	475	296	386	132	175
1428850_x_at	Cd99	302.469	336.358	391.248	407.737	266.647	275.215	338.573	170.87	206.842	252.081	266.521	73.4572	119.154	101047_at	Cd99	768	667	777	606	681	907	50	51	45	46	55	40	40	553	347	190	189	248	196	554	598
1428381_a_at	2700038C09Rik	387.516	497.106	1292.1	1527.19	553.866	705.831	1319.47	950.611	1851.17	1342.91	1516.12	1323.34	489.294	93838_at	2700038C09Rik	919	911	148	361	797	1338	836	489	1024	680	953	412	377	431	374	582	357	758	755	279	286
1436153_a_at	Zmynd11	823.88	1013.28	1172.67	1214.74	1766.46	1784.29	1292.29	1626.13	1960.32	1918.33	1985.5	1283.66	907.695	97484_at	Zmynd11	365	364	310	277	325	397	884	553	925	641	824	480	455	430	417	381	370	276	321	238	226
1424087_at	1810042K04Rik	498.578	557.944	351.452	428.852	210.293	226.755	406.437	302.723	218.092	234.685	315.465	105.224	134.437	162356_r_at	1810042K04Rik	72	55	40	99	72	92	233	182	240	239	264	163	127	488	359	174	238	479	182	144	131
1416979_at	2510048O06Rik	3331.28	3302.14	2284.64	2574.08	1401.72	1479.27	1956.63	1792.33	1179.21	829.832	877.285	1734.19	1922.91	94014_at	Pomp	451	682	1273	1085	554	535	190	238	190	223	184	342	330	566	558	310	242	593	649	565	830
1451217_a_at	Immp1l	1216.34	1261.98	1110.91	1316.65	791.534	1247.02	815.956	708.809	823.366	592.583	637.762	994.178	503.682	96068_at	Immp1l	81	105	213	117	85	159	533	462	439	381	368	441	532	54	71	128	110	96	104	165	199
1429245_at	2510022D24Rik	158.508	148.944	161.809	182.836	223.632	190.47	112.617	85.1438	115.913	138.815	156.632	100.457	38.505	160810_r_at	2510022D24Rik	40	78	40	69	40	78	137	128	140	146	195	127	114	40	40	40	40	40	40	760	514
1434942_at	2610101J03Rik	194.278	229.223	227.441	210.875	395.254	336.503	184.32	315.594	381.719	559.807	516.09	406.722	641.225	103312_f_at	2610101J03Rik	63	88	129	70	100	121	348	203	246	178	168	190	190	40	81	107	118	52	96	106	145
1448292_at	Uqcr	905.232	929.874	663.627	712.33	635.403	605.842	894.981	746.451	396.616	311.595	357.226	569.278	460.209	99618_at	Uqcr	182	140	185	289	212	234	201	106	177	115	267	113	115	40	40	61	70	40	89	165	262
1419450_at	Ormdl3	38.1646	33.1384	49.2935	62.0277	90.6927	136.798	95.2719	90.1932	94.8095	62.1395	91.9977	324.978	282.074	98065_at	Ormdl3	110	100	81	75	98	114	153	155	204	194	191	186	202	104	166	238	323	237	238	55	51
1451278_a_at	2610205E22Rik	146.525	187.252	95.0984	177.772	52.7922	85.907	152.533	106.486	149.087	133.953	137.812	99.3999	98.1196	104219_f_at	2610205E22Rik	46	66	82	70	82	78	40	40	40	40	40	40	40	40	46	40	49	40	48	247	140
1454616_at	5730410I19Rik	202.785	194.193	238.121	243.077	312.002	357.405	259.847	198.865	330.119	301.672	351.826	315.344	331.345	98047_at	5730410I19Rik	141	121	96	133	94	127	284	232	329	301	239	343	348	128	120	277	255	218	279	93	112
1460172_at	5730403B10Rik	191.869	211.891	195.624	197.63	186.883	145.048	1210.54	1061.97	238.203	425.741	509.62	268.762	138.03	100587_f_at	5730403B10Rik	75	67	89	66	72	70	80	61	92	64	44	44	49	63	55	70	65	299	310	40	40
1416369_at	Hiatl1	422.922	419.265	530.29	538.855	231.076	221.012	351.011	426.626	248.124	265.569	240.892	159.96	331.957	98917_at	Hiatl1	172	194	229	203	220	266	40	105	40	57	40	41	61	120	237	130	142	66	203	45	80
1448445_at	Acp6	175.419	187.569	117.507	149.063	115.025	137.904	130.091	109.705	188.686	133.827	116.563	226.738	122.05	96744_at	Acp6	147	135	115	185	148	189	75	64	83	68	136	120	116	173	159	174	135	266	185	333	303
1419917_s_at	Tmed7	663.751	682.558	810.602	923.836	492.567	600.471	1022.03	1314.42	607.944	600.47	565.28	287.913	721.989	160183_f_at	Tmed7	392	393	766	303	440	553	1149	762	780	781	592	658	642	439	478	514	459	379	679	313	401
1416856_at	3230401D17Rik	933.198	843.676	871.639	707.308	670.141	885.014	1376.93	1600.88	705.247	741.38	845.935	624.528	508.057	160200_at	3230401D17Rik	89	111	76	140	94	104	82	159	87	110	40	101	144	84	119	160	108	101	213	40	40
1418233_a_at	Trappc5	333.38	407.658	399.947	516.163	192.818	256.917	851.922	591.944	309.695	273.7	302.421	243.156	170.983	94554_at	Trappc5	85	86	40	49	71	102	68	84	95	105	74	75	83	64	121	65	56	124	249	40	40
1429159_at	4631408O11Rik	20	20	20	20	591.709	593.718	20	20	90.8672	34.9179	39.5999	96.2171	81.472	104445_at	4631408O11Rik	40	40	57	43	60	40	40	40	40	40	48	40	40	40	53	137	142	58	40	185	225
1415717_at	4931406I20Rik	210.169	168.712	287.209	244.083	298.608	276.541	231.774	164.612	162.051	282.031	245.656	565.877	326.661	160282_at	4931406I20Rik	277	310	367	310	217	480	192	221	208	246	309	259	245	432	329	295	270	310	266	823	685
1452008_at	9130422G05Rik	97.8286	79.6388	72.2007	61.6652	424.371	384.355	20	20	50.5239	103.456	95.1792	322.675	231.354	102920_at	9130422G05Rik	54	43	110	61	46	68	128	114	84	129	116	298	315	53	66	126	148	69	40	191	153
1448537_at	Ttc1	172.079	87.7425	39.1297	193.437	148.045	148.427	92.3605	129.467	175.877	131.954	136.97	485.134	385.152	96921_at	Ttc1	57	72	41	79	40	40	121	129	111	112	85	110	113	57	85	62	67	40	45	249	226
1448190_at	Mrpl33	925.558	1056.76	1205.43	1151.29	1549.21	1307.75	763.641	770.192	487.646	355.556	481.109	848.504	613.517	96916_at	Mrpl33	76	58	92	67	87	116	79	81	67	58	84	65	73	40	55	47	64	52	66	232	279
1428143_a_at	Pnpla2	436.708	409.088	372.73	386.159	509.705	539.025	406.221	403.866	301.117	325.187	292.364	296.956	272.773	96348_at	Pnpla2	197	205	222	295	124	191	191	173	198	189	286	148	141	363	315	368	518	385	296	607	477
1448786_at	1100001H23Rik	8269.95	8484.13	5999.03	6733.74	28.8358	20	1986.84	2423.69	568.385	64.3404	52.3063	112.58	46.5207	98033_at	1100001H23Rik	2669	3239	4285	5591	2684	4100	194	185	111	119	42	40	40	4363	5707	117	106	165	364	40	40
1452714_at	Tanc1	40.7357	34.4837	20	20	259.31	228.14	28.627	20	20	20	20	56.1933	20	95595_at	Tanc1	40	40	40	40	40	40	125	104	142	165	133	126	107	40	40	40	40	40	40	159	95
1447277_s_at	Pcyox1	348.649	428.485	407.48	474.328	325.88	283.349	1210.06	1162.16	238.23	383.257	356.935	111.168	164.692	97485_at	Pcyox1	125	156	142	139	126	126	192	273	125	254	40	99	106	202	275	122	133	227	391	40	40
1460178_at	1300002A08Rik	431.528	461.975	418.657	509.668	391.463	626.734	627.934	463.763	611.13	377.634	388.278	1342.91	884.95	96890_at	1300002A08Rik	149	168	163	142	129	194	343	197	317	170	544	323	333	73	165	376	353	197	281	165	225
1437624_x_at	Nudt16l1	904.254	914.11	1560.49	1595.85	1573.25	1681.54	1539.88	1507.76	954.531	785.878	812.003	985.141	731.737	98061_at	Nudt16l1	434	427	88	292	333	556	142	118	174	173	155	187	209	180	153	196	160	163	364	148	161
1423456_at	Bzw2	399.976	570.115	347.33	349.991	290.025	276.836	365.796	274.376	290.105	313.799	324.966	1985.09	1312.14	95462_at	Bzw2	300	236	429	273	321	247	190	261	156	132	895	641	655	244	284	316	276	197	209	126	267
1433516_a_at	Myeov2	2797.43	2894.95	2279.63	2300.38	1417.34	1510.68	1852.77	1532.09	1045.51	745.547	933.935	1115.21	865.631	96934_at	Myeov2	468	529	1191	685	426	562	244	243	192	194	301	256	272	500	190	205	260	270	273	946	1281
1460645_at	Chordc1	892.406	912.593	906.809	930.164	1180.56	1124.7	920.541	957.548	1189.55	737.383	868.263	2421.61	2292.32	160330_at	Chordc1	261	259	336	267	232	189	504	1208	447	993	214	1367	1410	156	338	482	355	243	424	262	332
1423714_at	Asf1b	629.751	641.125	504.999	571.377	338.367	336.383	74.0499	71.2938	167.558	60.8859	52.2785	239.854	618.499	97364_at	Asf1b	124	119	67	107	134	99	40	40	41	40	44	49	51	40	40	78	82	40	40	105	158
1430125_s_at	Pqlc1	2447.85	2211.28	1368.66	1329.8	98.974	66.0746	475.609	431.795	387.499	773.859	709.401	173.555	111.191	160801_at	Pqlc1	327	291	362	586	277	308	230	216	199	210	203	156	131	437	446	101	174	218	196	145	126
1428069_at	Cdca7	100.001	95.5957	102.9	136.206	21.3676	20.6361	20	20	101.531	90.4844	77.2968	93.7654	1008.36	95063_at	Cdca7	96	112	84	94	135	116	40	47	70	73	40	59	66	61	88	82	94	79	50	141	160
1460401_at	Edem3	256.747	271.446	340.04	318.543	408.728	449.729	903.247	987.537	375.402	689.874	652.121	188.821	328.721	104114_at	Edem3	52	51	81	63	54	66	153	329	158	278	67	220	216	67	79	118	141	128	287	103	89
1449815_a_at	Ssbp2	179.672	184.894	106.654	114.204	486.897	602.143	552.983	423.724	164.86	149.38	204.816	552.821	341.7	103504_at	Ssbp2	40	40	40	72	45	51	53	55	109	130	413	345	407	149	175	201	256	276	242	81	67
1448302_at	2410004N11Rik	357.592	340.54	264.97	252.327	126.155	93.6243	272.489	238.86	119.956	108.096	145.633	185.56	137.569	99940_at	Kctd20	177	240	143	188	171	183	122	316	120	266	58	288	302	108	152	84	99	86	163	60	51
1423234_at	Psmd5	480.072	582.7	464.713	544.503	600.427	704.962	551.602	410.505	664.171	371.765	439.974	1421.26	1381.96	96698_at	Psmd5	190	246	259	199	236	276	366	452	450	437	439	508	434	129	226	515	276	254	467	175	213
1428502_at	Actr6	286.191	353.836	258.927	249.52	307.263	305.412	296.346	310.045	337.571	309.325	344.338	529.039	340.75	160666_at	Actr6	40	47	102	54	59	81	121	112	117	68	86	111	122	40	44	82	88	43	65	40	44
1451177_at	Dnajb4	97.7743	76.3215	1004.11	368.307	807.533	1017.21	99.8442	279.888	586.742	266.172	217.926	533.718	225.528	93853_at	Dnajb4	41	74	40	63	40	113	40	42	40	40	40	40	40	113	112	225	89	40	41	61	49
1449059_a_at	Oxct1	1323.25	1490.49	290.503	348.221	614.809	670.384	854.227	1020.71	570.067	530.517	547.354	1958.29	1877.82	92845_at	Oxct1	40	40	209	134	53	49	59	93	74	94	119	264	317	134	154	159	174	198	184	53	100
1434299_x_at	Rabl4	163.368	214.648	224.276	250.541	316.634	296.253	292.103	256.194	422.981	133.572	179.241	176.866	178.246	96941_at	Rabl4	143	124	78	106	129	121	103	104	122	107	132	101	91	203	151	167	165	262	178	259	275
1459914_at	2810402A17Rik	20	34.1054	85.2201	79.307	1424.81	1288.72	1486.17	1373.54	548.979	301.22	361.915	37.2428	95.5067	94759_at	2810402A17Rik	60	73	50	48	61	63	680	941	625	756	184	160	144	49	62	680	1047	870	1265	160	139
1428257_s_at	Dynlrb1	747.593	844.975	703.388	649.721	417.981	462.773	819.333	524.181	486.482	271.832	338.679	174.827	148.695	94862_i_at	Dynlrb1	344	168	201	253	178	167	506	485	579	537	741	511	487	343	339	237	321	245	302	246	270
1423569_at	Gatm	475.89	457.319	110.974	164.67	20	20	20	20	20	20	20	20	20	96336_at	Gatm	99	111	571	637	144	146	40	40	40	40	40	40	40	203	381	43	58	40	40	50	40
1417777_at	Ltb4dh	93.162	122.771	152.533	173.358	176.693	221.046	880.254	939.171	86.5252	46.674	47.865	60.4395	69.5124	98440_at	Ltb4dh	40	50	40	50	46	40	40	42	40	40	40	40	40	59	78	162	123	120	152	40	54
1431145_a_at	Cuedc2	730.885	767.408	1004.68	1000.41	421.454	859.243	1184.52	1009.82	900.009	590.043	541.2	359.054	309.631	99179_at	Cuedc2	142	206	46	161	170	119	79	45	67	43	56	47	45	193	233	187	133	256	206	283	261
1416556_at	Tspan31	355.145	367.023	396.111	420.572	20	20	813.111	942.94	268.326	116.632	73.1885	154.598	218.106	98144_f_at	Tspan31	132	180	169	145	278	122	84	71	53	50	40	40	40	40	54	40	40	74	159	525	445
1433655_at	Rnf141	382.917	375.619	304.198	297.548	184.225	130.924	515.89	617.497	206.952	152.724	179.102	59.305	49.7652	101939_at	Rnf141	119	133	213	187	141	152	266	449	230	393	236	226	232	330	270	173	196	189	277	151	131
1453001_at	Dleu8	790.062	1130.2	734.584	778.322	465.34	448.551	575.319	548.113	442.98	355.277	357.506	334.033	835.334	97164_at	Dleu8	166	151	143	157	149	148	40	40	40	40	40	40	40	101	107	93	113	86	97	117	140
1430526_a_at	Smarca2	197.116	205.206	721.602	549.598	230.333	175.724	396.466	485.186	278.341	217.244	237.131	356.841	315.03	102384_at	Smarca2	192	242	82	105	155	187	495	457	312	399	173	507	462	151	273	138	118	109	149	40	47
1428138_s_at	Arl8b	684.898	669.294	735.287	778.303	400.675	334.057	650.647	747.284	491.114	446.452	425.685	554.984	626.184	95435_at	Arl8b	69	51	77	46	74	62	189	264	239	332	193	333	346	183	146	135	83	254	138	40	47
1453731_a_at	Tmem77	216.312	222.401	391.313	484.963	168.76	251.346	190.477	205.474	408.362	251.355	261.168	187.205	193.998	96688_at	Tmem77	41	54	48	40	41	66	290	202	148	82	40	72	74	51	40	40	40	40	40	40	40
1424143_a_at	Cdt1	805.197	843.853	791.938	768.941	1137.07	1207.98	245.613	222.842	1277.43	1886.55	1738.58	669.456	860.417	94024_at	Cdt1	414	401	422	417	477	509	149	228	196	239	150	186	190	216	243	232	269	146	115	720	549
1428421_a_at	2700085E05Rik	1344.21	1457.91	922.529	951.547	754.861	892.406	1189.08	1177.22	825.07	747.142	732.176	440.628	663.818	98613_at	2700085E05Rik	40	58	98	94	52	88	138	180	78	90	40	78	83	123	145	161	106	132	172	170	145
1435737_a_at	Nde1	267.978	218.306	283.066	301.183	282.847	358.819	191.485	173.601	264.911	224.606	246.963	319.791	262.609	94910_at	Nde1	257	302	143	186	228	214	209	405	207	376	89	390	377	83	146	154	136	51	125	93	144
1417128_at	Plekho1	1317.34	1476.79	958.322	907.003	20	20.7444	924.149	660.307	508.323	651.495	817.312	53.6361	81.2851	95152_g_at	Plekho1	623	612	844	809	525	590	87	66	124	85	72	60	59	343	212	47	40	128	126	146	94
1418607_at	Zfp99	142.89	201.333	133.092	170.092	191.359	261.996	175.894	154.692	162.755	248.181	258.581	162.339	86.666	104010_at	Zfp99	73	94	40	104	63	95	269	218	275	265	338	177	159	187	153	194	218	98	177	76	70
1448685_at	2900010M23Rik	661.656	863.23	769.727	943.953	465.029	438.201	630.451	470.095	340.3	265.514	259.288	400.313	724.929	95707_at	2900010M23Rik	232	119	111	142	133	120	76	40	66	40	120	45	57	88	40	66	77	144	75	416	543
1452721_a_at	Ccdc53	480.916	611.438	358.811	460.615	205.431	288.019	354.969	252.9	377.454	216.307	234.147	631.098	318.465	96902_at	Ccdc53	81	97	192	110	83	90	73	58	60	40	150	113	118	67	56	101	95	117	75	180	161
1460262_a_at	1700037H04Rik	185.726	159.763	115.501	121.082	422.259	317.094	86.1215	83.5533	124.457	145.944	177.91	109.598	106.398	97210_at	1700037H04Rik	260	224	103	140	145	76	91	91	87	106	126	94	80	118	142	155	206	192	122	395	275
1427032_at	Herc4	551.888	475.982	1045.31	1213.92	781.076	1031.11	458.155	517.53	1096.26	1474.59	1612.37	1540.56	993.036	100905_at	Herc4	178	247	174	119	157	262	275	212	387	364	139	176	210	120	111	131	132	67	86	40	48
1416699_at	1110008F13Rik	3666.93	3664.88	2364.08	2410.96	1086.12	1513.91	2249.51	1500.54	1308.5	1164.99	1112.72	687.254	818.809	160333_at	1110008F13Rik	512	496	1115	821	491	664	735	1191	661	1146	776	1391	1482	718	770	742	804	410	524	447	534
1448960_at	Cxxc5	70.2885	89.2525	52.075	61.8963	739.13	740.357	1497.89	1035.51	838.726	476.475	518.451	62.1943	100.281	95701_at	Cxxc5	58	44	79	41	54	42	228	175	319	256	40	40	40	40	40	168	185	167	515	107	125
1453634_a_at	Erp29	2018.98	1891.51	1540.86	1700.76	296.629	366.677	1836.37	1622.23	1503.08	1217.61	1420.95	727.084	544.873	98076_at	Erp29	875	851	911	1131	1027	934	603	631	495	460	179	212	213	593	541	259	217	647	660	183	260
1428319_at	Pdlim7	193.001	142.517	33.9674	20	109.94	104.872	20	20	112.887	57.1526	65.1267	38.9375	35.5259	160837_at	Pdlim7	40	40	40	53	40	40	237	181	241	248	271	139	122	229	155	88	114	157	141	44	44
1456739_x_at	Armcx2	423.287	451.458	395.258	286.234	894.985	703.331	1235.81	1505.18	453.754	296.226	336.727	311.197	341.664	97211_at	Armcx2	93	109	84	123	93	77	145	242	155	216	92	261	254	76	85	175	173	142	257	40	40
1437908_a_at	1200007D18Rik	169.102	205.258	247.091	273.154	170.6	120.467	757.717	858.853	102.919	93.7462	129.874	93.0416	305.399	160184_at	1200007D18Rik	104	107	52	80	136	101	40	40	40	40	40	40	40	40	40	40	41	40	93	58	68
1434714_at	Ero1lb	1670.58	1589.94	806.465	881.2	372.598	371.514	1392.93	1347.43	2536.42	2522.82	2891.47	330.681	160.212	103531_f_at	Ero1lb	129	148	386	262	152	191	1874	2367	1324	1723	164	230	243	462	429	224	155	530	658	41	51
1456310_a_at	2610002J02Rik	472.434	487.803	574.481	591.889	643.576	562.747	594.403	612.142	568.129	243.101	324.743	399.184	288.172	102056_f_at	2610002J02Rik	336	444	282	312	328	501	623	330	674	263	964	411	428	451	376	343	441	586	647	197	229
1455692_x_at	1700097N02Rik	34.2098	36.9414	34.9007	43.4931	134.354	128.831	81.1896	69.148	40.9291	23.165	51.1601	251.896	95.3286	161004_at	1700097N02Rik	198	82	269	140	129	144	97	90	105	121	229	218	263	312	223	303	289	419	229	199	216
1423591_at	Fgfr1op2	1226.94	1158.88	1322.19	1360.97	1849.71	1722.81	2516.11	2711.43	1599.36	1098.27	1047.39	900.799	1056.77	96692_at	Fgfr1op2	154	166	276	183	213	264	71	80	62	77	45	85	92	40	74	65	95	47	125	119	207
1426723_at	Wdr48	235.264	262.395	308.695	333.401	529.783	395.653	303.584	308.992	287.551	563.639	663.995	440.524	379.251	96655_g_at	Wdr48	80	118	40	102	62	150	161	197	184	237	154	220	216	41	61	64	76	40	73	40	40
1426899_at	Tbc1d23	304.266	213.228	292.626	289.238	99.9501	140.119	258.645	330.783	227.644	349.437	280.943	159.519	167.594	103901_at	Tbc1d23	47	48	68	65	41	56	119	148	99	91	47	89	92	71	78	87	100	40	157	40	40
1415834_at	Dusp6	56.6614	44.4652	115.218	132.081	23.918	50.711	26.6654	42.6646	75.2272	28.2184	24.5151	106.567	70.8068	93285_at	Dusp6	350	377	114	270	231	330	40	40	40	68	40	47	55	40	111	71	40	40	40	391	366
1415768_a_at	Ube2r2	407.999	467.23	392.345	408.144	890.361	991.434	673.122	666.638	890.347	569.058	908.214	1512.43	894.252	97460_at	Ube2r2	373	300	702	328	404	332	546	430	550	347	765	369	374	537	471	737	948	495	602	357	403
1452697_at	Ctdp1	1122.26	1127.05	296.348	262.529	530.706	452.829	283.297	322.606	280.218	356.307	447.809	409.677	367.572	160576_at	Ctdp1	102	157	211	276	96	174	40	40	40	46	40	40	40	132	66	77	81	122	55	157	158
1423068_at	Ift172	73.7195	77.4949	99.7675	87.5737	56.9085	79.1272	117.906	104.285	111.473	75.702	113.685	63.0744	41.7192	102396_at	Ift172	57	40	40	70	71	40	177	132	196	166	211	115	114	141	117	111	104	245	167	140	108
1428263_a_at	Tceb2	363.858	459.334	367.41	415.358	285.447	284.292	315.43	219.874	202.558	195.855	207.824	496.479	492.2	160402_at	Tceb2	1248	943	1174	1128	1327	915	453	186	418	219	815	207	224	328	176	263	281	323	232	1451	1626
1429321_at	Rnf149	627.741	615.608	2636.35	3000.4	276.965	328.636	771.544	1145.41	154.017	306.729	297.414	276.078	660.266	98915_at	Rnf149	601	615	336	243	556	632	92	142	70	101	178	254	273	495	570	218	164	162	224	95	73
1423625_a_at	Dnajc19	440.772	461.327	436.417	438.523	314.175	387.507	402.06	322.983	276.861	217.771	260.039	193.513	265.431	94925_at	Dnajc19	114	124	105	101	132	196	47	40	42	40	40	40	40	117	99	141	119	111	120	102	167
1450409_a_at	4930570C03Rik	135.77	147.368	113.558	132.143	50.909	80.3824	194.527	146.778	49.6288	49.9575	64.6767	72.8375	70.2698	94504_at	4930570C03Rik	71	73	81	87	73	67	197	189	172	170	207	175	155	89	125	121	145	62	99	325	181
1428182_at	Prpsap1	1161.49	1124.44	897.845	1017.2	1911.9	1686.48	1084.55	954.142	1138.19	965.264	1164.43	1366.12	820.571	95496_at	Prpsap1	114	88	170	122	90	99	388	279	374	279	370	285	271	143	151	399	296	118	172	235	191
1451475_at	Plxnd1	46.0864	61.0359	483.342	393.867	20	20	108.863	77.3413	28.4397	20	29.2357	31.7949	28.0477	97967_at	Plxnd1	338	363	40	60	394	333	63	63	64	59	79	64	62	126	152	40	40	40	40	40	40
1423894_a_at	Dalrd3	254.83	248.789	332.54	432.683	165.259	281.51	277.565	263.938	535.406	235.81	183.806	275.258	294.642	160346_at	Dalrd3	551	486	329	371	458	531	242	278	310	252	256	240	255	187	213	243	220	299	275	226	241
1429104_at	Limd2	558.082	643.91	2708.24	2870.94	1326.76	1706.04	373.05	282.751	1557.12	1351.02	1704.91	3276.66	1896.03	95739_at	Limd2	87	195	68	62	134	145	40	40	40	40	40	40	40	40	40	40	40	40	40	40	40
1460224_at	Snx2	1485.9	1426.08	954.894	1028.84	602.443	743.478	1042.01	1216.19	3549.72	2795.37	2781.13	828.137	984.503	96331_at	Snx2	205	234	420	389	240	246	1688	1074	1683	1265	430	325	317	169	299	287	219	107	201	220	225
1426486_at	Ubxd2	643.795	674.248	547.287	515.4	875.9	990.543	1337.52	1488.63	735.501	670.895	708.86	1056.81	1122.19	104311_at	Ubxd2	123	127	118	127	132	143	313	165	316	218	451	281	329	207	183	282	247	478	422	73	88
1438176_x_at	1110031B06Rik	423.858	443.148	152.701	174.349	741.424	700.659	163.038	176.456	419.173	260.615	283.181	970.527	641.5	96086_at	1110031B06Rik	60	62	63	77	66	40	40	40	40	40	89	73	78	65	98	117	93	40	45	171	178
1416802_a_at	Cdca5	822.276	865.204	517.252	524.632	127.957	136.28	108.602	69.324	82.5785	50.1376	47.4089	102.427	391.555	161332_f_at	Cdca5	145	110	157	141	103	150	52	53	50	51	58	50	45	107	111	76	64	72	42	125	122
1452732_at	2300003P22Rik	43.836	67.1541	71.8961	98.4837	20	20	20	20	20	20	20	20	20	95740_at	2300003P22Rik	150	89	80	73	86	54	79	82	79	93	105	64	62	251	264	98	91	89	102	61	43
1416882_at	Rgs10	2132.54	2338.18	966.234	1226.3	116.27	125.559	2457.76	1955.36	290.858	42.6666	39.2097	2884.48	1316.47	161765_f_at	Rgs10	593	584	1551	1248	516	625	40	40	40	40	407	212	199	184	180	78	72	228	178	142	125
1428337_at	1810034K20Rik	174.678	160.916	362.311	386.382	177.96	223.401	255.003	225.507	374.677	225.727	232.032	443.905	344.733	95447_at	1810034K20Rik	475	398	155	324	361	271	109	96	124	109	152	132	138	108	107	138	109	127	121	196	204
1424039_at	Tmem66	2147.03	1927.62	2183.27	2464.49	4219.38	4302.25	3935.65	3922.76	1061.65	1032.39	1323.14	6317.32	3453.24	95146_at	Tmem66	441	507	409	424	475	587	109	336	129	325	1304	4550	4595	362	549	898	746	700	699	690	567
1418899_at	Ufm1	415.507	464.519	256.515	278.053	200.483	181.646	296.088	296.967	196.623	167.498	144.759	126.845	225.69	94931_at	Ufm1	118	110	214	167	125	129	118	175	70	77	80	92	106	77	60	55	58	40	70	157	219
1416939_at	Ppa1	713.374	756.796	258.078	285.932	205.281	209.134	175.978	160.713	221.229	276.111	228.847	605.796	1199.24	160314_at	Ppa1	163	179	332	351	170	225	282	393	201	213	254	384	384	229	227	219	225	223	208	546	635
1428351_at	Ppm1m	3381.66	3478.05	1791.08	1908.9	529.191	572.139	2604.25	2106.47	1265.45	503.776	577.743	781.817	437.365	104525_at	Ppm1m	594	426	983	830	506	467	265	226	355	227	204	193	215	283	368	189	161	371	455	87	93
1426426_at	Rbm13	583.993	633.947	562.955	543.927	613.045	566.245	572.035	469.024	847.747	860.514	972.769	1108.75	1165.69	93980_at	Rbm13	64	82	135	86	91	112	201	157	215	155	185	106	130	40	63	76	101	73	74	205	230
1426496_at	Wdr55	436.932	478.113	281.405	285.418	344.57	378.795	331.155	283.929	588.137	580.83	639.299	829.968	992.149	100917_at	Wdr55	53	49	66	65	40	53	133	124	151	80	131	112	124	55	94	92	64	40	80	114	174
1435429_x_at	Rps27l	1916.28	2241.01	1146.66	1402.54	856.263	853.047	1521.75	1411.63	532.458	798.287	868.518	521.866	1270.7	160389_r_at	Rps27l	40	40	85	43	40	40	112	109	122	100	130	145	146	40	40	40	40	40	40	40	40
1416181_at	Mesdc2	871.41	867.591	818.167	987.392	740.222	793.541	1857.12	1700.24	932.913	712.307	739.797	1384.65	1466.7	95405_at	Mesdc2	154	182	131	180	159	137	203	701	196	502	91	650	662	144	273	308	274	351	680	147	157
1424001_at	Mki67ip	336.853	317.465	242.196	261.99	230.379	275.46	214.725	195.121	306.848	348.624	378.967	538.681	838.177	93342_at	Mki67ip	60	91	83	98	65	79	104	121	80	60	57	72	83	116	219	166	158	104	118	75	96
1416431_at	Tubb6	561.563	745.257	132.403	145.717	20	30.4306	21.9612	20	20	20	20	20	20	160461_f_at	Tubb6	231	250	529	433	283	315	284	380	64	69	40	40	40	534	505	143	157	181	103	951	1300
1448513_a_at	Npc2	4587.7	4173.61	2484.76	2711.41	2840.62	2855.91	5553.97	5728.93	1683.5	1278.22	1451.88	7963.28	5517.5	160344_at	Npc2	880	818	1258	2353	915	658	771	742	508	412	1909	1482	1373	1730	1675	842	627	2194	2216	1047	787
1429080_at	Mphosph10	230.849	251.813	236.633	221.624	252.679	174.262	341.841	404.422	336.306	427.908	408.001	397.307	911.713	104022_at	Mphosph10	40	40	80	53	41	40	66	78	70	58	60	61	64	49	40	82	116	40	85	121	125
1424242_at	Bphl	259.062	329.12	192.852	218.67	83.5505	99.9674	370.662	356.968	172.15	52.6781	56.5285	195.406	148.235	96231_at	Bphl	152	135	146	179	164	178	78	94	60	59	71	92	105	68	55	50	41	73	123	40	40
1418072_at	Hist1h2bc	204.859	243.923	161.413	178.145	32.1794	60.1685	53.6649	58.8133	302.659	105.376	143.188	52.0625	48.5428	93833_s_at	Hist1h2bc	168	156	106	154	229	302	156	146	41	40	40	40	40	40	40	42	40	40	40	132	124
1419153_at	2810417H13Rik	1085.52	1118.38	889.974	909.265	224.591	228.682	160.948	131.766	185.22	66.7134	59.0906	137.751	721.772	100116_at	2810417H13Rik	194	212	384	186	297	381	40	40	40	40	44	59	59	111	92	107	156	69	53	575	844
1456177_x_at	Zfp706	2350.7	2463.53	2074.93	2399.08	2077.95	1983.49	2571.81	2558.7	3122.66	2439.56	2917.46	1919.19	1154.12	97463_g_at	Zfp706	785	842	1121	1137	932	1205	1957	1348	1466	735	1115	568	550	595	563	758	686	826	1034	395	550
1416840_at	Mid1ip1	218.927	281.633	139.336	198.99	328.55	290.173	205.128	235.154	282.042	259.691	276.022	78.396	160.88	95135_at	Mid1ip1	113	147	135	237	155	227	49	125	42	116	40	50	67	55	89	96	110	74	73	195	252
1449072_a_at	2510005D08Rik	341.855	414.756	708.99	710.679	399.356	392.519	531.86	445.913	190.496	158.307	187.321	294.103	357.22	100073_at	2510005D08Rik	129	130	67	104	109	92	40	40	40	40	40	40	51	70	56	75	78	84	98	40	68
1418258_s_at	Dynll2	1242.51	1431.47	899.381	931.588	1087.62	957.91	943.91	978.382	297.005	231.258	261.932	824.215	1241.76	101929_at	Dynll2	122	128	297	183	129	156	228	140	165	155	219	340	357	86	110	88	137	82	125	192	306
1449633_s_at	Nt5c3l	58.9298	63.0793	35.8976	36.2051	110.791	118.315	59.9215	32.7866	91.4752	67.7855	65.4081	270.133	279.493	96226_at	Nt5c3l	71	58	62	60	78	57	159	135	199	153	152	143	146	40	71	112	90	142	77	90	92
1429554_at	Sdccag3	43.7384	34.7216	49.5331	47.8561	39.2883	51.0002	37.8332	33.3829	45.5849	57.5858	37.1685	86.5641	57.4442	103908_at	Sdccag3	124	158	114	127	138	147	40	69	40	49	40	76	80	40	40	40	40	40	40	86	109
1434184_s_at	9430080K19Rik	411.903	434.505	176.872	205.467	557.525	578.311	562.671	500.754	352.653	402.326	427.463	830.1	495.609	103435_at	9430080K19Rik	153	135	380	226	197	172	357	327	594	469	597	557	541	223	187	319	289	331	315	161	147
1434842_s_at	Upf3b	429.726	373.257	528.154	494.058	678.989	589.636	515.818	815.372	747.229	855.013	852.506	718.637	708.543	93240_f_at	Upf3b	148	232	195	182	164	198	1759	1071	1723	1191	1011	1045	964	165	314	449	337	262	488	67	95
1460211_a_at	Kdelr1	1078.71	1117.06	1058.79	1335.14	1939.42	1681.01	1957.54	1977.59	908.898	687.221	725.668	1094.36	603.774	95490_at	Kdelr1	397	477	593	495	401	463	1324	1131	1379	1273	1747	1115	1024	892	776	356	469	1015	579	512	584
1418305_s_at	Nola1	795.178	769.197	514.702	705.628	653.307	781.325	491.792	413.398	1096.15	1502.24	1387.63	1187.86	2664.48	104766_at	Nola1	306	382	535	443	432	484	1655	1535	1498	1415	1441	1356	1265	458	730	734	889	683	521	428	668
1437434_a_at	Gpr177	20	20	28.1879	34.6238	116.078	162.909	39.8928	28.6026	70.038	26.7939	20	248.995	654.519	101001_at	Gpr177	40	40	40	40	48	53	181	124	128	90	80	147	156	83	59	128	104	53	40	41	50
1448884_at	Gtf2e2	621.903	630.452	303.805	307.642	149.067	163.036	304.232	284.101	218.677	160.054	175.983	229.165	480.747	98515_at	Gtf2e2	61	93	248	142	103	104	118	127	107	108	68	144	147	188	265	211	204	119	163	113	141
1451162_at	Hsbp1	527.961	571.553	424.216	517.42	448.664	497.126	685.14	437.984	493.542	311.565	433.274	569.835	453.933	93743_at	Hsbp1	188	286	129	232	120	121	437	540	469	540	399	688	682	126	150	153	107	155	198	44	58
1431752_a_at	2900073H19Rik	69.8603	131.866	78.8145	66.7469	125.254	96.6485	61.8974	70.3348	140.404	91.6119	113.1	85.9029	82.2669	103624_at	2900073H19Rik	40	78	40	119	40	40	107	108	84	84	112	86	84	40	40	40	40	40	40	110	107
1439453_x_at	1500026D16Rik	385.779	517.714	543.943	605.998	1261.52	1259.55	315.224	274.107	693.008	343.81	382.359	316.135	351.658	98938_at	1500026D16Rik	174	143	99	159	245	266	119	67	186	78	178	55	58	97	56	205	211	240	115	204	300
1448938_at	Rpa3	219.195	310.847	201.772	205.854	189.776	198.268	120.614	80.6054	171.337	118.518	112.714	277.79	437.494	160324_at	Rpa3	95	99	132	110	121	138	101	155	107	112	73	77	95	51	44	111	145	40	105	135	247
1435695_a_at	A030007L17Rik	274.451	293.034	619.444	672.953	403.778	488.113	113.875	106.04	408.885	244.011	279.092	143.541	205.202	94995_at	A030007L17Rik	157	222	83	101	169	154	42	98	51	91	40	84	92	54	88	106	86	46	40	48	68
1431705_a_at	Mcoln2	20	24.6096	20	20	139.968	159.39	96.2701	88.1599	189.446	324.899	363.803	39.7502	59.4229	103686_at	Mcoln2	40	40	40	40	40	40	1472	949	445	301	48	49	49	40	40	199	236	163	142	159	106
1433936_at	0610010E21Rik	268.472	351.068	716.009	866.326	233.197	199.173	415.903	334.397	299.618	508.586	470.901	228.235	326.555	101023_f_at	0610010E21Rik	685	685	723	404	626	921	382	404	465	512	689	594	613	572	440	305	201	179	261	224	265
1431126_a_at	0610011F06Rik	139.962	192.133	79.8979	101.505	207.816	243.787	140.243	87.6041	133.543	76.3967	123.774	157.681	150.895	98124_at	0610011F06Rik	45	92	65	120	76	147	44	40	63	40	79	43	42	55	80	142	131	108	73	141	139
1423692_at	Ndufa8	1621.46	1976.27	1975.29	2017.66	710.337	1613.03	1469.85	1157.37	1012.92	852.747	887.44	707.659	555.065	93531_at	Ndufa8	348	357	404	277	322	298	197	118	172	98	256	144	142	231	165	210	205	193	182	351	454
1428905_at	Rraga	251.742	238.19	164.732	180.75	60.5821	83.6543	123.496	176.511	305.246	178.702	139.309	145.813	96.366	94257_at	Rraga	251	288	367	516	314	448	88	105	103	133	58	81	90	187	210	94	107	83	154	81	113
1426884_at	Rmnd5a	828.602	752.239	839.427	956.945	616.331	727.342	1610.65	1769.4	631.374	819.708	916.321	741.471	1098.56	97908_at	Rmnd5a	232	314	503	293	335	366	597	719	434	501	540	752	749	449	414	482	681	623	826	146	181
1428578_s_at	Ppfia4	567.729	665.568	457.311	449.709	20	20	1573.44	1364.34	20	20	20	20	20	103943_at	Ppfia4	494	491	456	398	475	601	108	92	103	106	151	106	82	453	436	40	40	752	687	240	196
1454893_at	1110013L07Rik	147.386	145.602	118.677	129.475	1777.28	1663.22	181.854	138.14	212.622	36.7301	57.1947	1256.12	700.339	94958_at	1110013L07Rik	40	50	40	50	40	57	40	40	40	40	208	121	137	40	40	214	199	40	40	55	40
1424204_at	Mrpl13	887.97	928.66	1043.48	1246.93	476.4	572.005	553.504	450.986	565.501	528.023	544.495	768.677	886.559	102019_at	Mrpl13	175	200	236	144	165	259	110	83	106	56	124	68	75	165	99	88	113	112	97	296	386
1437008_x_at	Tmem109	1127.66	1242.59	1209.23	1217.49	956.432	649.906	1178.62	1166.64	549.808	298.412	275.359	612.019	819.254	160378_at	Tmem109	114	117	184	108	103	97	161	158	174	166	159	125	106	163	102	40	48	40	93	142	226
1416767_a_at	1110003E01Rik	1551.29	1626.32	1613.96	1236.41	1145.96	990.336	3021.93	2930.21	3333.47	3013.68	2735.62	683.763	581.013	160240_at	1110003E01Rik	764	762	740	720	687	832	2172	2805	2367	2834	545	735	690	623	819	662	539	1482	1886	134	117
1416984_at	Mrps18a	240.053	316.758	173.196	229.367	143.421	169.248	284.799	190.909	181.199	168.358	151.279	158.958	161.108	161767_r_at	Mrps18a	163	143	342	132	259	171	408	300	385	417	578	260	209	444	254	165	206	365	150	316	238
1460308_a_at	Ict1	444.062	540.383	338.505	424.589	747.912	937.196	637.53	438.126	401.13	314.61	293.427	782.151	453.103	99150_at	Ict1	119	142	97	199	136	247	40	40	40	40	81	40	41	61	74	137	137	144	126	312	269
1452954_at	Ube2c	745.059	856.411	331.079	408.329	52.9868	82.995	70.7335	35.5117	37.0901	20	20	66.8552	140.196	161137_r_at	Ube2c	61	70	57	67	58	86	123	96	139	106	162	93	88	177	146	114	173	200	94	49	53
1449526_a_at	Gdpd3	23.0097	20	93.5167	118.877	59.9872	64.8906	22.134	20	20	33.4429	42.2158	2335.53	1002.69	104217_at	Gdpd3	40	65	40	40	46	50	45	40	47	46	54	40	44	221	156	493	256	338	192	40	40
1428477_at	Elac2	502.309	503.815	183.432	193.493	246.782	213.731	156.869	147.972	171.905	200.48	244.311	344.832	384.519	97166_at	Elac2	51	55	48	112	43	55	40	40	40	40	47	45	43	79	92	109	134	60	99	46	41
1447112_s_at	Cryl1	234.537	216.162	300.266	312.287	23.758	29.0692	163.919	110.928	73.7539	35.3861	29.1207	78.0114	92.9232	161779_r_at	Cryl1	59	60	104	58	68	40	40	40	40	40	40	41	42	444	327	249	258	547	223	65	50
1441945_s_at	Abhd14a	20	20	20	20	161.872	139.183	50.4822	54.0882	32.3811	28.5223	34.6031	45.4231	68.5788	104312_at	Abhd14a	40	40	40	40	40	40	66	79	56	67	51	60	60	40	51	59	79	41	50	130	107
1438559_x_at	Slc44a2	1474.21	1312.36	5008.9	4762.16	4499.79	3779.85	7911.46	8762.08	2734.97	2034.24	2870.06	2766.86	1182.47	99445_at	Slc44a2	420	261	88	127	255	144	130	139	204	206	176	248	256	253	452	257	272	615	981	104	70
1454670_at	Rere	623.091	576.929	714.958	707.366	853.975	766.223	519.034	611.489	1124.74	1372.7	1445.63	915.253	530.023	103404_at	Rere	207	248	250	216	201	217	344	759	300	641	171	431	443	343	217	219	272	245	260	148	119
1426626_at	Gtf2f2	152.426	170.012	118.06	187.346	35.5169	69.3829	103.14	135.165	71.9236	86.0418	84.507	90.5304	137.442	103651_r_at	Gtf2f2	62	116	40	74	40	40	245	220	229	226	286	153	157	143	128	178	232	162	50	257	246
1424254_at	Ifitm1	89.7554	61.5524	1599.11	1573.43	20	20	33.5259	20	26.3067	20	20	47.1563	64.0213	160254_at	Ifitm1	455	436	77	58	593	517	40	40	40	40	41	40	40	116	66	78	40	52	57	40	40
1436906_at	Rnf166	249.995	286.216	430.926	288.764	1090.04	991.58	619.362	532.54	222.478	235.577	209.919	410.167	340.679	98057_at	Rnf166	352	416	220	240	309	402	167	175	187	191	563	648	639	278	313	437	462	180	258	249	216
1455012_s_at	Trim37	255.028	267.996	369.058	380.937	300.056	279.386	281.591	314.74	199.613	147.456	141.494	366.672	508.225	103092_at	Trim37	136	174	85	102	108	152	81	87	55	66	40	91	99	40	124	91	102	67	91	149	156
1416617_at	Acss1	386.341	322.521	608.963	621.946	420.136	569.694	266.757	298.212	952.687	1151.69	1207.77	299.573	92.9898	160921_at	Acss1	190	266	132	223	251	259	939	2027	570	978	107	471	528	298	403	394	389	286	241	40	40
1437067_at	Phtf2	111.666	116.86	278.707	281.972	92.7798	78.5756	83.1919	98.4556	439.119	648.027	584.408	106.561	168.238	104491_at	Phtf2	144	203	142	111	156	205	631	635	722	651	180	233	258	141	130	115	135	104	102	62	90
1428071_at	1110038D17Rik	233.779	247.812	564.823	612.807	350.026	382.791	267.488	221.028	1081.7	1103.83	1377.81	803.89	211.714	95119_at	1110038D17Rik	143	113	107	85	148	122	513	810	480	606	303	478	452	210	241	133	121	41	97	40	40
1428085_at	1110057K04Rik	380.579	368.342	366.402	382.503	258.974	307.307	361.294	311.34	318.875	172.332	192.076	937.139	575.865	94382_at	1110057K04Rik	64	175	40	145	84	76	120	129	96	120	80	130	132	111	159	259	246	58	210	240	169
1428063_at	Ankrd46	206.316	203.281	172.075	174.026	222.419	187.778	259.342	273.226	261.991	244.66	221.496	477.048	534.149	93054_at	Ankrd46	40	51	40	70	49	40	161	178	144	199	232	298	295	93	162	132	163	121	126	71	77
1448548_at	Tulp4	205.231	210.23	317.278	334.894	2453.46	2537.24	238.017	246.341	273.693	353.473	315.685	478.667	246.815	160775_at	Tulp4	153	194	148	134	134	128	647	646	643	486	592	588	573	142	191	1700	1620	150	142	177	149
1433581_at	1190002N15Rik	207.254	211.693	109.035	129.487	379.71	407.159	212.869	254.01	48.7207	58.335	75.4387	149.346	232.951	98594_at	1190002N15Rik	58	70	115	95	60	87	40	40	40	40	40	75	82	40	40	115	152	58	183	92	128
1424036_at	Prpf6	404.975	409.245	498.939	566.919	582.432	830.787	533.589	566.666	858.158	855.919	756.368	1264.19	1143.87	101053_at	Prpf6	332	375	196	297	316	272	327	586	376	777	373	857	832	334	369	517	374	305	303	255	229
1423769_at	Ptcd2	993.736	923.109	540.667	582.749	298.154	292.711	317.677	278.488	406.738	262.697	271.566	1135.41	805.77	104332_at	Ptcd2	480	524	497	912	456	461	201	164	190	155	200	165	161	478	658	345	273	303	265	338	302
1423854_a_at	Rasl11b	29.2608	37.4861	23.5052	27.3249	115.772	244.83	512.533	547.86	27.0693	20	20.9506	163.855	97.6865	95418_at	Rasl11b	54	40	58	40	40	40	40	40	40	40	40	46	47	40	40	421	163	105	161	81	80
1423759_a_at	Tmco1	838.003	899.429	944.68	1160.7	756.188	879.105	1489.12	1602.37	851.456	413.672	384.374	417.528	959.391	160322_at	Tmco1	239	303	242	227	306	275	128	117	75	81	40	93	113	152	126	166	183	160	221	204	308
1432462_a_at	Crsp8	112.711	105.798	104.067	128.74	21.7686	65.1718	146.394	61.5042	88.376	45.5868	51.6883	101.234	70.2446	104762_r_at	Crsp8	640	487	653	550	597	460	752	674	932	844	1009	605	497	345	305	303	331	638	409	82	99
1422497_at	Slc30a5	713.487	622.962	788.047	878.847	472.262	527.662	1193.4	1195.36	1248.05	1230.62	1254.8	486.7	483.412	94470_i_at	Slc30a5	143	167	211	138	187	193	92	159	126	164	40	40	40	88	100	106	71	195	262	113	150
1448315_a_at	Pycr2	655.665	601.068	545.37	466.326	469.654	353.785	840.509	760.123	497.525	378.654	394.895	555.461	405.646	160339_at	Pycr2	374	283	438	492	369	304	96	108	87	100	67	80	76	113	101	113	91	221	117	67	81
1456059_at	Psmd11	569.229	498.127	318.156	360.682	335.197	357.061	484.243	640.049	417.555	417.478	381.825	575.441	403.123	160305_at	Psmd11	182	209	196	242	173	149	111	129	111	107	61	98	114	103	122	150	192	82	157	429	480
1460703_at	Ascc1	216.092	175.046	267.656	264.431	68.37	107.485	164.097	166.663	82.7392	48.1689	64.8668	227.834	131.91	92375_at	Ascc1	190	221	72	160	169	122	54	62	51	50	57	68	82	112	116	74	83	80	124	62	59
1428247_at	Vps26b	379.791	336.363	389.721	396.602	455.266	683.408	522.416	480.067	20	20	25.4689	547.844	437.092	99139_at	Vps26b	94	104	65	74	103	110	43	51	40	40	289	286	319	146	161	213	291	181	287	296	209
1451102_at	Cnot8	528.396	526.783	497.141	525.334	523.385	516.194	854.405	683.38	486.584	403.084	396.433	948.278	884.957	94490_at	Cnot8	150	120	108	165	158	132	85	117	86	102	118	178	204	104	116	134	144	108	262	43	42
1428635_at	Comtd1	102.186	130.491	132.758	108.842	134.011	126.251	150.311	114.435	55.5057	86.2483	103.184	87.3175	108.032	160590_r_at	Comtd1	40	40	40	40	40	67	398	200	449	274	490	265	242	103	40	119	122	40	127	73	72
1417646_a_at	Snx5	2340.25	2503.52	2794.89	2731.46	3000.99	3230.29	5698.2	5882.31	3908.59	3913.86	4326.44	2410.74	2113.52	104225_at	Snx5	260	291	312	220	319	442	912	660	1611	1752	441	399	401	219	349	296	313	453	1053	115	107
1434704_at	Mll5	734.625	855.09	1320.45	1456.09	3065.98	2390.28	1712.26	2015.77	2238.01	3346.43	3255.46	1142.39	667.185	103969_at	Mll5	232	218	280	153	245	291	1128	2408	917	1647	567	1109	1062	158	183	339	845	118	593	201	203
1423736_a_at	Dym	479.362	520.79	495.566	547.858	122.295	174.334	219.934	155.868	169.099	70.4342	106.062	332.427	163.702	99988_at	Dym	213	217	166	250	200	170	69	88	70	83	104	127	117	151	109	97	113	102	76	50	67
1428708_x_at	2610009E16Rik	589.169	545.883	630.54	614.665	409.022	407.685	1068.44	952.439	148.071	85.618	109.886	146.187	135.916	95723_r_at	Ptms	1462	1225	1425	1284	941	1191	684	560	768	636	941	445	365	2532	1789	964	1415	2216	1373	1141	799
1434519_at	Ddah1	35.2933	26.3284	31.0486	23.3665	39.6818	23.6974	22.587	23.7592	35.9633	30.7571	28.7549	38.7221	45.7838	160080_r_at	Ddah1	40	40	40	40	40	40	149	115	157	127	196	143	128	40	40	40	40	40	40	40	40
1426289_at	2610028H07Rik	182.179	161.14	188.785	219.977	401.677	420.101	200.4	244.727	396.593	518.159	329.182	371.054	355.501	100115_at	2610028H07Rik	142	151	139	125	151	173	57	69	67	58	71	58	66	82	123	135	108	140	124	417	392
1423122_at	Avpi1	652.357	660.04	1893.18	2042.41	28.0042	22.2849	108.892	157.323	22.3031	20.3516	32.1568	39.2143	22.5618	96866_at	Avpi1	357	347	55	141	292	540	40	40	40	40	40	40	40	40	40	40	40	40	40	63	47
1427895_at	2310004N24Rik	414.156	521.109	283.848	393.226	482.399	648.616	426.051	306.238	311.09	257.063	304.38	406.389	163.556	99157_at	2310004N24Rik	55	60	40	119	56	52	123	98	135	110	198	107	107	40	40	62	68	40	40	121	111
1429173_at	Dnase1l1	508.062	522.306	423.487	451.268	234.992	215.991	518.433	383.919	118.847	112.981	127.425	149.982	79.3682	103225_at	Dnase1l1	72	93	126	84	54	66	93	56	59	40	47	54	55	281	273	70	80	193	172	43	51
1435086_s_at	Klhdc2	744.18	814.735	658.527	652.456	2288.98	2035.1	482.089	545.83	290.516	475.344	663.691	1219.58	539.714	95622_at	Klhdc2	88	123	154	112	112	136	69	121	46	62	68	211	222	79	76	162	147	67	62	128	120
1428728_at	Ddx51	254.964	258.333	283.959	274.052	194.279	221.527	736.547	612.086	341.67	262.425	306.486	297.984	297.936	161060_i_at	Ddx51	79	95	73	82	67	102	98	178	116	115	69	130	142	51	81	62	91	53	227	40	47
1451523_a_at	Mif4gd	303.961	283.975	578.828	649.535	230.572	221.908	216.373	229.117	1512.65	1817.04	2018.84	217.402	201.557	95449_at	Mif4gd	477	426	267	313	403	290	839	904	1430	1789	482	552	521	280	344	195	204	278	232	209	186
1452830_s_at	Cad	173.677	155.52	135.382	157.189	558.923	427.608	77.8248	71.9927	232.685	256.081	298.393	319.926	423.67	96827_at	Cad	69	67	40	81	89	99	225	224	294	240	292	181	178	40	40	105	151	40	98	94	131
1452839_at	Dph5	319.538	290.869	302.074	285.199	180.789	188.469	185.382	199.229	1073.05	445.042	388.257	684.279	409.954	100912_at	Dph5	45	83	57	64	40	55	161	190	141	141	101	214	211	42	115	108	78	99	71	73	61
1439454_x_at	Tm2d2	745.048	849.99	569.902	545.161	374.911	322.603	576.062	550.355	226.861	236.895	252.069	196.903	183.326	98921_at	Tm2d2	228	193	157	256	214	234	185	150	150	140	151	144	149	272	306	157	121	185	212	40	40
1427885_at	Pold4	380.901	414.189	310.041	355.744	102.26	144.235	350.162	244.388	1040.29	389.373	448.435	179.656	119.887	94843_at	Pold4	581	395	384	429	365	227	244	155	561	261	165	98	93	262	267	211	122	244	183	352	322
1418826_at	Ms4a6b	383.386	547.954	3098.52	3077.63	1687.15	1812.6	603.341	792.868	787.374	918.245	919.875	5855.65	4593.57	97322_at	Ms4a6b	85	111	60	40	116	144	40	40	40	40	83	104	154	41	83	89	99	40	40	96	52
1450675_at	Smap1l	337.567	313.824	617.883	592.922	781.505	864.495	716.026	513.943	1092.04	1257.6	1590.17	830.214	461.873	96219_at	Smap1l	440	437	322	323	473	366	511	673	481	582	247	283	292	255	251	214	261	261	202	636	631
1440192_at	1810054D07Rik	74.2728	83.4105	63.159	53.0292	176.846	167.052	20	20	32.4989	22.2532	28.7308	122.099	247.701	101222_f_at	1810054D07Rik	108	40	101	109	120	60	231	174	213	241	277	181	146	98	56	124	197	113	54	169	159
1428452_at	2810025M15Rik	268.669	285.317	348.638	419.198	62.9779	91.527	166.647	138.642	105.059	73.3567	89.6827	86.1683	67.3446	97374_at	2810025M15Rik	215	208	116	150	139	114	56	96	56	54	52	40	40	320	311	133	106	371	231	71	86
1429137_at	2810422O20Rik	48.6524	45.1882	35.655	65.8482	155.611	154.454	86.0476	110.803	108.496	173.836	162.557	257.806	135.176	160999_r_at	2810422O20Rik	40	40	40	48	53	43	116	144	121	157	101	126	139	42	41	62	84	59	101	44	48
1448339_at	Tmem30a	730.396	792.956	511.22	514.039	1008.08	902.484	806.833	988.521	565.056	486.43	478.06	472.799	611.264	94882_at	Tmem30a	297	254	463	259	324	313	677	874	386	650	225	661	627	203	342	401	429	276	441	436	451
1417094_at	Acot7	881.738	981.768	2201.34	2187.26	1600.52	1570.91	164.761	133.142	116.464	53.5595	69.6747	249.7	1014.08	100539_at	Acot7	713	811	73	319	704	714	40	42	40	40	42	84	86	183	208	271	256	43	40	639	695
1425562_s_at	Trnt1	137.593	104.619	143.885	156.224	73.6062	87.37	121.228	120.916	233.043	213.162	211.334	228.305	561.309	160847_at	Trnt1	110	104	201	98	129	130	872	736	819	683	497	610	679	175	145	197	143	204	197	107	134
1428626_at	Lysmd2	20	36.7034	412.017	422.063	20.3394	21.8506	104.733	129.564	20	20	23.3291	40.1773	103.705	103560_at	Lysmd2	232	237	40	49	209	312	69	231	40	40	51	110	120	40	63	49	76	56	56	40	40
1448005_at	Sash1	181.423	213.417	1637.71	1323.11	20	20	27.0359	32.8505	20	20	20	20	20	103736_at	Sash1	415	229	113	60	351	323	40	40	40	40	40	40	40	101	109	40	40	40	40	40	40
1451745_a_at	Znhit1	310.382	399.746	200.764	260.626	221.816	195.652	391.436	242.027	149.277	80.449	87.8897	217.928	246.154	99147_at	Znhit1	270	314	440	329	432	323	70	79	75	73	109	80	79	155	167	144	96	155	139	620	472
1429205_at	Mllt3	59.8205	59.7415	20	20	221.608	191.961	20	20	57.7041	56.5908	44.0811	233.78	206.898	103925_at	Mllt3	41	40	74	66	40	40	286	227	239	235	896	1241	1304	140	140	194	345	150	132	77	82
1433645_at	2210409B22Rik	402.807	406.556	1331.26	1299.4	260.238	204.798	2202.66	2095.38	285.25	208.253	275.614	433.93	234.112	97425_at	2210409B22Rik	208	217	173	86	167	236	102	152	76	86	79	85	85	320	214	90	99	472	436	40	40
1451385_at	2310056P07Rik	717.061	804.143	536.156	640.963	818.693	650.628	386.542	357.433	680.534	683.945	741.141	1123.14	1419.03	160218_at	2310056P07Rik	74	94	153	113	114	125	85	93	63	57	58	54	70	60	42	75	95	41	51	171	206
1452866_at	Nars	2337.67	2193.73	1806.04	1758.27	1433.32	1275.17	1508.54	1593.93	1344.72	2873.38	3096.44	1793.36	1603.61	95070_at	Nars	281	269	244	390	232	164	139	399	127	246	62	281	329	121	177	122	119	117	158	241	255
1428258_at	2010107E04Rik	503.831	599.958	413.855	508.784	392.137	396.952	579.221	471.831	278.789	231.792	285.197	381.612	347.97	97512_at	2010107E04Rik	222	188	567	336	297	340	773	678	669	744	816	834	810	467	190	329	182	418	425	898	1011
1428572_at	Basp1	1151.67	1162.09	2052.76	2018.75	102.815	90.1209	1085.34	964.639	162.195	130.521	275.344	113.581	119.592	95674_r_at	Basp1	630	528	2304	924	619	603	672	455	699	590	797	360	290	1886	1151	528	598	1158	749	660	516
1452671_s_at	Lman1	425.115	404.498	287.002	342.973	326.327	339.491	714.913	816.928	350.387	252.406	229.571	254.269	348.123	160270_at	Lman1	274	123	230	244	271	105	151	245	130	293	91	195	196	106	167	215	286	219	422	101	146
1424971_at	Ccdc99	120.814	134.482	79.1716	137.301	20	20	38.0537	28.6724	32.0048	68.3253	47.4711	20	189.652	160845_at	Ccdc99	42	47	40	65	40	54	40	50	43	54	40	40	40	91	55	102	114	42	61	50	80
1423833_a_at	Brp44	2744.35	3162.84	2186.8	2161.21	1132.59	1171.48	1976.33	1791.54	1117.7	1034.66	980.85	630.15	614.041	95058_f_at	Brp44	396	504	810	627	553	711	240	240	128	166	191	189	219	185	264	142	164	115	216	226	296
1437688_x_at	Atp6ap2	4019.72	4148.32	3793.52	3994.46	2309.58	2140.84	5967.41	6981.82	2528.47	2439.35	2314.58	2829.19	2279.35	160202_at	Atp6ap2	233	204	247	294	220	203	89	264	49	178	40	202	213	105	185	177	97	166	352	66	57
1430527_a_at	Rnf167	532.133	574.259	456.999	609.946	385.556	512.326	638.443	431.375	1250.77	735.362	712.969	3101.66	978.693	94555_at	Rnf167	887	1062	200	1181	669	719	309	237	488	311	621	297	285	603	801	747	687	637	917	266	227
1427050_at	5730420B22Rik	457.503	462.564	176.534	202.003	72.475	86.7636	251.825	177.132	687.184	843.93	804.817	231.925	141.499	161005_at	5730420B22Rik	171	188	330	293	118	163	1265	884	1462	870	276	164	165	234	297	145	109	171	294	40	59
1452716_at	5730469M10Rik	26.5059	27.4871	20	20	20	20	20	20	207.997	191.498	173.779	56.2836	93.5206	161735_r_at	5730469M10Rik	50	43	142	40	79	42	156	123	179	135	187	103	92	204	98	40	40	433	46	89	65
1435450_at	Cpne3	2354.56	2212.7	1491.04	1280.05	1967.95	1800.88	2292.67	2322.14	764.984	554.889	659.3	834.875	590.683	104274_at	Cpne3	121	192	685	358	157	222	322	401	263	305	271	308	296	310	269	273	320	261	453	217	182
1426946_at	Ranbp5	619.038	762.409	560.217	528.649	400.985	431.285	514.122	485.906	490.609	806.492	736.425	496.788	1364.4	93070_at	Ranbp5	159	201	128	219	117	136	49	57	67	59	59	74	93	80	144	140	151	81	108	128	225
1428548_at	Pak4	143.439	120.331	104.384	81.9455	78.3157	73.3368	109.533	97.095	20	20.3936	30.2806	61.1352	58.3714	103473_at	Pak4	79	54	97	57	91	66	191	160	183	195	182	118	104	265	160	125	125	272	177	286	210
1428242_at	Hmha1	710.274	478.835	1048.79	968.868	2362.34	2411.54	515.428	594.833	1228.65	1902.16	2398.72	4179.77	2111.24	100511_at	Hmha1	1367	1262	271	968	1236	1331	779	714	1322	1324	1945	2440	2216	531	702	1580	1174	785	495	1205	828
1428869_at	Nolc1	592.324	481.664	562.191	559.282	524.776	510.619	441.84	506.096	665.054	950.123	943.374	839.648	1771.04	95735_at	Nolc1	74	77	44	40	60	50	40	40	40	40	40	42	42	40	40	40	40	40	40	206	259
1416607_at	4931406C07Rik	150.915	181.167	103.243	116.093	69.217	60.1833	398.504	367.229	20	21.989	38.2123	38.0271	46.5493	96090_g_at	4931406C07Rik	40	42	40	45	40	40	40	45	40	40	40	40	40	40	63	40	40	103	152	40	40
1418505_at	Nudt4	83.3296	78.1193	103.295	100.649	203.893	276.665	63.905	68.3482	82.5878	124.458	108.129	110.378	262.695	160188_at	Nudt4	130	129	203	100	145	150	206	443	163	305	125	323	301	264	198	384	322	162	193	165	212
1428369_s_at	Arhgap21	667.309	643.19	106.852	107.152	293.425	315.331	389.416	456.015	69.7446	174.973	133.736	35.7099	59.0692	160785_at	Arhgap21	40	59	142	140	58	83	48	71	44	52	40	40	40	63	86	86	81	88	147	167	150
1417480_at	Fbxo9	323.28	304.399	355.716	411.738	998.937	946.674	662.135	545.887	677.545	704.791	611.309	879.405	562.713	98906_at	Fbxo9	86	74	95	72	78	82	42	89	52	67	44	108	120	61	63	148	194	86	120	57	95
1426276_at	Ifih1	423.403	506.24	1329.1	1501.54	233.778	222.855	580.08	531.032	44.5727	104.54	28.8134	591.219	452.319	103446_at	Ifih1	228	288	125	122	188	288	41	40	40	40	206	249	284	375	325	74	98	123	106	107	45
1428509_at	Myo1e	20	20	137.062	126.661	206.035	140.265	20	20	535.435	542.593	685.146	20	38.3572	92277_at	Myo1e	40	40	40	40	40	40	132	65	153	122	40	40	40	40	40	40	40	40	40	40	40
1416109_at	Fuca1	3771.83	3672.88	990.721	1000.42	401.677	523.282	1089.4	763.837	1109.91	986.572	1083.44	198.674	177.233	93835_at	Fuca1	220	255	450	1158	215	349	156	133	214	151	88	102	104	161	286	103	79	100	142	71	83
1424250_a_at	Arhgef3	20	23.105	87.5996	87.2776	396.198	525.674	72.4867	59.3795	532.808	662.982	747.957	567.592	976.451	160840_at	Arhgef3	113	109	44	54	144	119	249	516	212	422	112	303	322	62	71	245	235	56	43	179	135
1431792_a_at	Stk11ip	122.066	111.479	176.413	178.612	167.712	208.298	200.495	238.718	279.064	322.815	455.581	104.56	89.0475	97131_at	Stk11ip	46	43	62	40	52	56	168	183	307	267	78	118	130	99	108	86	122	127	148	40	40
1452781_a_at	Gtf3c2	268.324	210.266	430.624	334.178	429.552	381.685	322.446	332.012	411.438	698.468	637.784	367.516	308.58	98154_at	Gtf3c2	96	118	54	92	99	97	182	147	278	221	134	214	257	103	73	83	83	73	58	120	121
1415977_at	Isyna1	786.563	808.929	340.106	408.964	152.974	239.352	271.322	173.793	383.862	270.854	240.696	328.794	401.825	160337_at	Isyna1	301	236	268	541	316	420	126	118	114	113	137	136	128	246	274	237	219	271	254	317	484
1455204_at	Pitpnc1	37.9316	53.0545	112.088	116.413	1332.91	1216.63	41.0027	41.0154	121.608	70.2495	83.4546	1234.88	446.354	102922_at	Pitpnc1	41	55	40	40	42	50	84	130	102	132	202	464	473	40	62	385	419	82	64	90	76
1424291_at	Nup93	627.986	554.578	319.869	330.126	296.193	322.698	198.665	202.716	335.314	455.774	392.212	262.713	434.785	98975_at	Nup93	107	147	147	215	123	88	40	40	40	40	40	40	40	66	40	40	49	40	42	65	95
1431125_a_at	Tarsl1	505.699	425.881	528.189	608.063	239.85	296.26	450.371	405.163	656.991	618.426	605.41	688.577	472.905	102199_at	Tarsl1	108	100	40	92	101	61	100	112	113	112	159	197	226	128	107	116	66	135	92	40	61
1455990_at	Kif23	1607.61	1616.02	903.986	932.399	186.993	237.034	184.141	129.163	80.3335	75.9346	74.1341	298.472	344.159	96168_at	Kif23	318	416	512	488	330	384	44	40	54	42	179	86	113	190	258	142	157	70	40	276	304
1423648_at	Pdia6	2943.79	2620.38	1235.3	1426.57	634.697	821.691	2120.74	1789.02	1608.96	811.017	812.198	527.296	1251.2	94209_g_at	Pdia6	289	288	161	620	346	151	107	277	115	196	42	136	147	46	108	161	97	90	317	255	377
1452159_at	2310001A20Rik	419.905	409.561	506.682	532.963	545.519	567.408	561.86	590.722	352.237	289.926	277.383	256.117	367.886	160217_at	2310001A20Rik	40	51	40	40	56	85	152	243	157	175	105	200	217	40	75	98	84	40	98	46	56
1428648_at	Cand1	589.04	571.452	502.698	478.86	300.893	478.2	543.328	546.835	459.159	610.265	496.034	910.589	1317.85	99338_at	Cand1	152	174	62	225	132	153	40	40	40	40	40	40	40	40	40	52	45	76	58	45	49
1460674_at	Paqr7	35.2678	38.4301	36.4626	53.7881	234.678	262.727	71.01	47.207	20.5049	20	20	303.468	78.7808	99142_at	Paqr7	132	111	151	94	162	110	239	186	228	203	358	202	186	319	268	249	269	339	237	98	74
1426708_at	Antxr2	497.05	480.456	559.202	526.655	544.478	515.784	746.525	815.018	166.676	124.462	116.539	289.744	220.561	104761_at	Antxr2	132	130	91	121	145	163	60	117	49	63	62	143	136	128	180	173	153	197	300	40	40
1431055_a_at	Snx10	495.084	487.015	590.014	752.837	154.253	180.992	111.943	134.217	76.5591	27.3623	27.1001	79.9654	93.1646	94556_at	Snx10	223	218	249	212	280	304	45	69	40	40	40	40	40	250	302	124	91	66	58	50	68
1436836_x_at	Cnn3	33.5958	47.8075	21.4493	51.6551	20	20	310.234	203.484	3005.59	1666.45	1816.25	263.598	216.404	160150_f_at	Cnn3	40	40	48	48	46	53	681	749	1909	1626	151	219	252	40	40	77	74	69	40	40	40
1451139_at	Slc39a4	20	26.2638	20	20	120.466	112.265	20	20	27.8789	20	20	35.04	69.611	162284_r_at	Slc39a4	175	105	336	90	161	138	448	266	395	340	738	255	205	1169	464	425	501	1115	325	528	433
1460695_a_at	2010111I01Rik	33.7688	34.9192	50.5588	56.0959	140.772	107.256	74.5228	67.2002	185.346	118.402	129.402	225.89	191.69	162134_r_at	2010111I01Rik	235	158	413	159	315	145	361	307	337	354	657	290	236	2264	1391	1107	1177	1620	1139	406	440
1422511_a_at	Ogfr	462.333	408.555	582.304	542.98	321.699	482.287	625.496	484.124	536.277	726.019	407.673	672.474	710.489	160668_at	Ogfr	360	286	153	279	305	434	78	69	90	82	160	93	88	208	143	205	235	209	239	270	231
1437848_x_at	Adpgk	137.286	139.877	69.4541	50.1323	46.9403	20.6802	495.599	462.071	56.0237	101.176	120.417	33.1464	47.382	104326_at	Adpgk	96	89	256	174	114	91	40	41	40	40	51	43	56	60	56	51	42	64	130	54	55
1429168_at	Btbd4	836.781	700.214	948.931	617.069	47.094	27.4379	138.327	139.54	20	20	20	20	36.6626	161011_at	Btbd4	272	246	313	263	195	226	40	40	40	40	40	40	40	65	110	40	40	40	40	40	40
1428357_at	2610019F03Rik	20	20	20	20	20	20	20	20	20	20	20	1783.48	226.86	100902_at	2610019F03Rik	40	40	40	40	40	40	40	40	40	40	282	1074	1133	56	43	40	40	40	40	67	53
1424398_at	Dhx36	410.599	323.435	529.962	375.186	841.849	832.468	456.983	740.214	839.407	1023.03	881.104	639.425	765.806	95944_at	Dhx36	56	100	230	67	105	142	190	40	155	98	121	104	103	40	40	41	40	40	52	41	69
1437991_x_at	Rusc1	270.259	206.069	284.842	294.468	592.056	472.208	231.856	193.036	104.988	79.9548	91.6842	148.223	63.4396	95544_at	Rusc1	132	124	101	114	102	108	40	40	40	40	40	41	40	84	62	62	71	44	73	121	112
1415758_at	Fryl	1040.58	1100.55	986.647	946.215	2112.46	1687.94	1293.46	1225.44	723.163	1163.47	1655.59	1055.71	761.572	103567_at	Fryl	139	153	248	172	187	156	362	447	364	611	394	701	714	430	504	727	844	674	644	254	214
1424353_at	Lrpprc	141.421	145.989	180.068	177.584	93.4325	89.7117	129.971	146.974	184.785	289.708	254.998	521.83	748.033	104212_at	Lrpprc	114	166	145	161	98	143	236	384	243	380	118	332	307	136	138	309	150	152	99	176	204
1428616_at	Zfp131	215.743	267.874	315.356	321.828	343.293	254.134	896.813	961.829	384.797	417.62	435.964	256.664	517.565	160588_at	Zfp131	115	108	196	80	137	159	107	219	94	179	79	194	215	135	83	244	220	195	372	52	84
1452601_a_at	Acbd6	461.973	491.452	401.99	444.345	281.053	263.195	558.387	463.205	372.883	336.825	306.438	158.379	172.673	104346_at	Acbd6	47	75	58	86	40	60	111	185	82	141	176	274	228	78	104	107	93	55	55	163	169
1428390_at	Wdr43	851.476	740.795	516.512	483.735	534.209	578.929	427.991	505.225	583.599	758.059	802.747	874.652	880.22	102385_at	Wdr43	132	163	81	190	147	117	242	310	230	370	184	357	353	154	204	196	217	102	150	135	145
1424293_s_at	Tmem55a	78.8038	96.1987	63.7202	73.9369	202.59	251.946	123.613	121.549	62.5209	30.9191	20	249.566	126.656	104744_at	Tmem55a	43	50	61	76	44	64	65	156	55	99	61	172	188	74	67	155	183	95	185	62	96
1435099_at	Utp14a	765.379	777.437	842.815	1003.17	527.116	677.49	767.458	784.167	1032.33	1100.54	1125.09	1730.82	1359.22	104470_at	Utp14a	40	100	119	61	43	64	209	194	224	159	281	194	181	115	197	146	130	199	123	130	146
1452621_at	Pcbd2	1597.84	1828.26	1269.29	1453.64	1171.21	1101.8	679.623	625.887	827.743	315.359	368.74	449.577	317.312	104237_at	Pcbd2	211	314	420	322	242	419	794	427	836	514	1109	615	616	243	261	233	244	141	136	382	483
1424650_at	Pdia5	2502.51	2253.96	82.4404	53.5837	20	20	527.823	360.938	20	20	20	20	20	96831_at	Pdia5	40	40	693	740	113	83	40	40	40	40	40	40	40	176	225	40	40	234	195	40	41
1419803_s_at	Ccdc12	3489.84	3744.22	2589.97	3117.26	2255.24	2520.07	2275.88	1865.91	1524.6	922.478	1202.72	2187.27	1586.16	94410_f_at	Ccdc12	1296	1181	1647	1862	1154	806	505	314	538	270	892	346	347	1181	882	619	749	951	613	518	610
1425255_s_at	Hnrpll	811.518	804.565	619.215	741.431	345.919	317.721	24.0042	20	20	20	20	1087.19	1998.74	103525_at	Hnrpll	131	136	229	168	121	199	40	40	40	40	78	200	229	113	296	104	152	48	69	40	54
1430195_at	2810043O03Rik	95.5693	52.2471	58.2252	54.1322	40.4349	48.26	163.604	350.421	29.4856	290.319	308.245	117.191	58.894	98756_at	2810043O03Rik	40	40	40	40	40	40	227	73	341	183	298	145	189	40	43	176	160	166	289	40	40
1426985_s_at	2810485I05Rik	436.427	435.04	615.886	648.437	879.415	878.448	961.318	1055.98	965.484	1354.48	1441.34	901.95	627.682	104193_at	2810485I05Rik	90	124	114	90	127	153	298	326	317	449	165	346	329	160	214	283	271	287	424	64	84
1453016_at	2900042B11Rik	248.675	254.82	275.432	196.466	64.3281	56.3937	199.227	253.603	185.825	169.224	135.656	308.666	203.027	104085_at	2900042B11Rik	40	40	74	45	43	64	149	176	115	137	125	142	131	40	40	40	40	40	40	40	43
1426483_at	Prkrir	251.585	256.02	187.796	192.376	195.507	229.021	243.753	194.6	228.774	460.16	503.961	507.861	491.283	99975_at	Prkrir	57	96	230	81	100	77	143	221	130	178	170	268	296	92	94	93	136	97	86	69	76
1428706_at	Prr6	374.269	401.843	33.0863	20	38.1983	29.0753	20	20	20	20	20	38.5586	68.0233	160204_at	Prr6	40	40	388	214	40	50	40	40	40	40	40	40	40	40	40	43	50	40	40	40	90
1428949_at	Xpot	483.817	498.619	589.173	580.408	476.225	541.505	422.155	539.257	588.72	1411.92	1331.49	397.489	766.483	94340_at	Xpot	74	118	93	104	76	110	73	69	50	45	42	47	71	40	40	72	105	66	60	158	164
1428468_at	3110043O21Rik	727.046	571.292	256.907	304.896	34.4043	20.0336	48.4386	48.165	134.244	146.697	147.171	43.7347	64.012	100464_at	3110043O21Rik	70	101	407	243	89	112	56	139	48	130	40	99	121	77	159	49	40	61	41	40	40
1451728_at	Wdr13	225.621	154.904	329.969	349.48	130.516	185.953	362.059	522.709	101.124	103.934	132.6	189.826	135.686	94374_at	Wdr13	165	162	148	124	180	210	106	200	57	70	41	138	154	91	137	57	76	222	271	48	44
1450234_at	Ms4a6c	260.079	393.451	2414.79	2072.7	83.6515	82.589	1181.87	1141.96	53.965	31.9521	39.162	262.132	203.646	102104_f_at	Ms4a6c	579	502	347	203	729	744	227	100	189	72	1232	624	560	403	1053	239	317	82	134	193	123
1459890_s_at	1110008P14Rik	240.63	281.241	205.194	244.085	384.638	366.275	432.944	257.87	232.526	154.748	224.063	163.023	115.061	96709_at	1110008P14Rik	209	155	129	199	134	170	40	40	40	40	43	40	40	74	68	68	78	106	91	46	69
1423687_a_at	Man2c1	817.734	770.825	1118.04	1099.77	425.27	358.385	871.848	851.527	484.23	554.166	640.891	1375.18	635.222	97436_at	Man2c1	299	236	226	243	262	296	219	165	229	203	354	225	196	476	382	222	243	496	427	99	108
1436506_a_at	1110008H02Rik	1231.79	1473.04	677.235	736.432	578.202	598.32	608.949	610.613	702.573	754.203	769.756	611.995	555.5	96156_at	1110008H02Rik	465	454	840	708	675	794	201	143	154	135	249	175	187	53	65	60	63	69	45	880	621
1416951_a_at	Atp6v1d	1341.47	1304.76	1295.33	1103.6	1341.63	1253.21	2406.97	2598.34	968.935	638.682	880.513	1649.75	1015.75	96951_at	Atp6v1d	385	429	549	385	329	317	713	698	660	790	1456	1663	1529	229	315	201	213	211	336	254	221
1426368_at	Rin2	20	20	134.828	106.539	20	20	30.0409	20.105	20	20	20	20	20	160827_at	Rin2	258	262	115	58	228	290	40	42	40	40	60	62	60	345	633	40	64	69	68	74	63
1433954_at	4632419I22Rik	396.113	409.224	425.357	481.888	756.091	638.635	464.509	453.026	289.684	219.654	289.176	611.672	531.918	93437_f_at	4632419I22Rik	64	98	80	73	49	93	40	51	40	40	40	58	66	40	40	45	84	40	80	159	151
1428141_at	Gga2	152.435	144.78	378.037	415.238	51.8677	32.403	179.834	170.466	3131.23	1986.6	2293.36	249.358	311.004	160812_at	Gga2	121	143	102	91	147	125	987	1352	1799	2500	297	342	344	40	40	147	82	40	110	40	50
1426434_at	Tmem43	182.937	150.833	115.767	116.452	118.756	143.005	111.87	80.6125	96.9832	103.205	109.607	147.955	141.108	98633_at	Tmem43	111	98	40	137	89	73	205	247	205	264	153	271	261	55	127	189	173	100	206	104	128
1416129_at	Errfi1	371.984	294.837	324.628	324.341	466.916	459.784	23.1049	20	31.0434	49.0851	43.7322	135.793	108.55	93975_at	Errfi1	88	117	82	77	63	131	40	40	40	40	40	58	63	161	284	226	147	40	40	981	533
1423681_at	1300018I05Rik	314.561	243.95	315.366	272.114	179.594	227.043	347.984	282.595	661.029	358.67	375.164	268.28	250.764	98049_at	1300018I05Rik	218	224	179	197	191	163	352	408	314	374	119	204	207	115	148	138	111	144	187	204	139
1428164_at	Nudt9	877.249	875.812	315.848	327.514	275.282	354.762	226.943	202.379	319.472	403.86	369.422	525.953	508.285	98099_at	Nudt9	103	113	446	304	119	159	158	105	129	78	189	121	128	95	135	200	149	115	117	85	116
1431818_at	1700012B15Rik	429.892	349.572	510.595	385.487	213.995	162.784	238.836	348.424	246.457	198.259	180.648	258.491	305.503	95924_at	1700012B15Rik	125	123	101	152	85	175	43	50	47	44	40	69	78	188	196	193	161	336	129	47	55
1429144_at	Prei4	848.971	790.411	1045.67	886.523	339.419	323.607	1828.32	1766.88	1481.98	2064.44	2205.56	1097.68	743.78	98941_r_at	Prei4	40	40	40	40	40	40	130	162	167	204	187	183	183	40	40	40	40	40	40	40	40
1426643_at	Elp3	218.483	204.009	146.511	152.565	216.893	240.703	180.68	249.629	320.245	280.905	300.433	544.925	451.392	95717_at	Elp3	72	101	59	157	51	55	234	336	219	348	195	356	340	188	218	232	180	226	235	121	118
1439429_x_at	Dtx2	480.494	494.073	373.567	326.229	435.294	378.335	1382.8	1245.93	268.079	284.952	351.658	276.59	110.494	96818_at	Dtx2	147	131	150	175	155	194	40	40	40	47	48	57	55	81	68	78	72	200	284	40	40
1454023_a_at	D1Bwg1363e	56.2954	38.8501	28.358	26.5249	124.781	135.459	20	20	34.1601	28.5495	46.6763	58.5621	44.5693	97387_at	D1Bwg1363e	40	40	40	40	40	40	152	164	168	167	247	147	147	40	40	140	126	40	40	247	246
1452769_at	3732413I11Rik	1351.37	1336.21	1115.73	1096.29	865.323	1024.76	439.868	387.31	1566.35	2100.99	2462.4	522.773	555.174	96104_at	3732413I11Rik	258	227	255	339	214	180	145	482	358	818	79	917	906	112	355	183	287	40	68	69	77
1428662_a_at	Hod	45.3399	49.8079	47.0876	49.8294	1454.5	1946.36	93.5395	69.1147	620.139	149.375	110.494	494.049	633.073	96672_at	Hod	95	69	147	80	138	101	378	341	289	268	506	376	382	115	82	122	83	114	63	1284	1064
1424584_a_at	Ranbp10	406.738	330.287	337.621	295.166	576.35	455.915	249.174	277.126	375	396.588	416.333	390.3	278.713	99523_at	Ranbp10	202	205	217	129	163	235	52	49	51	60	47	40	40	126	103	87	78	154	94	40	40
1460032_at	4933407C03Rik	400.289	169.83	682.804	561.165	115.623	45.5683	208.834	272.346	84.4707	915.179	898.754	102.956	49.5242	103748_at	4933407C03Rik	338	261	247	90	307	254	196	225	235	298	455	357	345	351	79	250	173	40	90	344	247
1426250_s_at	9130404D08Rik	171.379	169.832	220.628	179.558	344.346	311.32	225.389	276.786	388.493	353.253	312.154	499.317	629.886	104035_at	9130404D08Rik	40	40	40	40	40	40	186	74	216	88	170	114	124	40	40	56	55	63	84	48	40
1425615_a_at	Pck2	144.057	173.087	133.12	169.302	122.703	148.559	249.579	161.512	441.925	987.254	1007.88	114.121	76.7007	97398_at	Pck2	65	59	40	61	68	70	79	89	98	88	40	40	40	94	86	91	128	89	80	309	291
1455908_a_at	Scpep1	547.56	551.778	663.358	504.08	64.2863	38.4772	2322.83	2218.02	714.752	618.076	784.04	170.299	465.346	98042_at	Scpep1	210	258	139	279	203	156	44	112	40	66	40	40	40	78	91	49	56	227	377	76	71
1433756_at	S100pbp	188.201	203.063	620.581	568.156	267.434	275.904	184.87	203.039	195.734	338.75	336.634	274.18	254.04	160994_at	S100pbp	255	215	97	116	238	197	111	276	144	217	87	224	253	111	145	92	124	53	123	40	40
1429319_at	Rhoh	89.282	83.7556	143.004	140.82	240.045	340.586	294.593	222.587	1249.56	790.167	819.806	1771.2	932.423	103231_at	Rhoh	112	103	51	64	101	66	275	217	492	393	471	512	490	120	138	347	176	222	240	160	122
1427159_at	Pcf11	345.426	335.273	425.725	446.676	403.474	397.86	434.568	467.498	596.327	622.551	560.228	901.99	643.381	99923_at	Pcf11	40	65	69	47	61	74	148	103	135	124	54	113	128	73	62	60	53	40	55	40	40
1428306_at	Ddit4	28.3557	98.576	890.438	1344.71	1650.21	1288.42	725.511	874.468	562.748	389.296	415.875	2238.95	1662.69	103460_at	Ddit4	566	578	60	136	546	807	1047	915	1003	936	1529	2420	2252	131	170	471	262	340	259	393	289
1451165_at	Lmbr1l	60.8008	54.6957	49.358	65.3427	78.9464	102.292	59.0334	59.2805	104.204	147.91	209.113	123.649	60.0064	162190_r_at	Lmbr1l	40	40	40	40	40	40	292	263	343	291	432	398	342	40	40	51	50	40	40	66	46
1429367_at	Wipi2	110.027	94.4195	261.118	151.815	212.898	237.088	167.963	193.654	257.161	577.448	721.018	226.919	185.335	95138_at	Wipi2	47	55	40	40	45	40	180	166	261	234	131	185	188	63	96	162	102	124	95	49	40
1428112_at	Armet	3469.19	3368.71	1530.33	1554.3	1340.72	1395.53	3998.23	3081.76	1878.39	921.877	1056.74	1473.26	1264.85	95749_at	Armet	275	252	543	537	258	433	483	577	513	387	388	294	289	437	404	358	317	680	892	597	875
1428592_s_at	Usp38	215.074	209.214	223.675	276.539	328.492	383.033	250.247	250.324	249.345	775.47	728.15	116.464	118.505	102776_at	Usp38	102	167	53	97	142	128	391	374	493	561	226	526	612	63	102	175	183	98	121	438	464
1435226_at	Ibrdc3	1787.63	1471.43	1868.01	1659.66	229.725	183.484	601.262	994.447	689.633	644.49	624.653	230.804	578.302	103563_at	Ibrdc3	428	384	473	477	412	552	120	295	104	180	114	149	148	442	519	159	83	399	108	214	172
1428229_at	Prkcn	828.754	898.575	683.925	775.394	1424.39	1509.75	721.631	485.813	765.428	830.13	863.569	419.34	240.78	160632_at	Prkcn	68	53	145	88	73	88	40	128	46	80	40	101	113	74	40	193	192	40	50	46	76
1430271_x_at	Josd3	184.703	181.519	145.563	166.527	160.394	185.494	150.323	231.762	403.343	299.616	280.543	705.147	674.531	104640_f_at	Josd3	125	135	306	119	162	233	953	667	1088	433	1083	647	618	262	238	556	382	334	413	191	167
1455167_at	Cox8c	51.426	60.4735	47.0122	52.1116	223.915	109.047	82.1265	89.6788	119.176	131.443	62.4891	101.752	96.271	100965_at	Cox8c	117	112	124	87	149	93	454	314	503	453	629	334	266	569	449	309	363	509	311	159	94
1433488_x_at	Gns	2830.41	2534.35	2247.29	1959.31	1081.69	957.661	4343.62	4632.5	2166.88	1300.93	1699.19	351.338	293.85	98931_at	Gns	437	355	623	520	310	325	225	399	158	307	40	50	63	255	287	112	118	309	610	88	114
1428534_at	2310073E15Rik	264.553	307.749	310.091	295.401	134.178	126.938	404.496	446.126	127.605	166.286	188.705	113.226	94.715	161841_r_at	2310073E15Rik	40	40	40	40	40	40	313	213	342	392	347	196	176	144	145	76	110	223	101	40	40
1437349_at	Ckap5	98.8168	86.293	82.9434	93.5735	21.127	44.1214	82.168	71.9463	69.7164	60.2074	67.0376	222.682	250.526	94243_at	Ckap5	87	135	40	101	57	77	40	40	42	42	40	55	52	40	58	89	105	40	94	190	233
1423722_at	Tmem49	1214.54	896.169	1104.62	1206.54	1651.94	1427.21	764.362	810.884	1180.41	1044.43	876.52	677.322	1020.9	95444_at	Tmem49	283	348	352	355	302	241	396	394	306	286	206	564	583	331	547	804	634	273	513	169	223
1436491_at	5830431A10Rik	20	20	20.0974	20	349.043	291.434	168.818	156.085	214.887	193.255	221.425	776.796	145.895	94136_at	5830431A10Rik	40	40	40	40	40	40	83	58	276	171	535	329	424	40	40	77	91	90	76	40	40
1417772_at	Grhpr	111.367	112.611	55.6435	51.0219	94.3652	126.326	358.729	298.167	359.786	94.2417	88.9508	153.715	90.4074	95084_f_at	Grhpr	72	60	93	74	80	95	193	98	300	162	215	123	116	104	118	128	138	338	226	83	92
1423680_at	Fads1	228.142	210.467	46.6961	50.7208	41.7675	20	228.779	226.882	20	20	20	121.164	97.5526	160391_at	Fads1	92	65	133	128	92	56	79	67	85	95	151	190	186	186	200	113	143	275	215	109	112
1424169_at	Tax1bp3	256.755	249.192	175.356	203.267	140.031	151.134	101.271	91.6015	56.1642	42.0999	53.7235	96.7465	57.2841	93327_at	Tax1bp3	86	87	53	128	54	40	52	58	55	65	70	74	68	117	120	89	88	40	40	40	40
1428988_at	Abcc3	25.7679	25.7256	20	20	23.2594	20.6486	20.5904	23.5071	22.3478	24.7577	22.4578	34.3989	29.8798	103689_at	Abcc3	40	62	109	60	98	42	151	93	165	139	154	93	83	40	205	40	40	40	84	396	239
1456542_s_at	Qrsl1	384.212	409.588	315.692	292.567	250.539	215.434	372.661	433.619	843.964	479.207	553.172	260.914	266.627	161071_at	Qrsl1	50	82	51	75	86	87	183	204	172	213	175	138	143	121	109	84	69	102	113	51	45
1456603_at	1500005K14Rik	20	20	24.6485	28.3509	135.675	91.9902	22.467	20	215.529	279.264	281.872	2599.42	656.931	96791_at	1500005K14Rik	72	61	62	41	87	60	72	43	906	688	2239	1987	1965	91	87	147	145	95	54	89	51
1428096_at	Ipo11	167.136	173.329	189.439	216.927	414.521	456.847	220.247	243.651	175.321	199.607	176.003	509.956	387.113	104297_at	Ipo11	105	99	85	86	72	86	116	239	99	189	112	357	371	50	74	65	76	118	152	78	89
1452754_at	Creld2	1721.02	1547.39	527.291	543.42	514.971	473.627	1304.29	1313.9	765.808	350.907	347.507	354.194	611.257	160119_at	Creld2	130	142	212	402	150	214	70	149	79	88	63	92	100	121	213	278	169	344	392	260	353
1434695_at	Dtl	210.841	197.677	227.638	208.923	29.951	52.0724	34.272	32.6756	26.2378	20	29.1374	20	311.729	104423_at	Dtl	46	106	120	108	106	84	40	40	40	40	40	40	40	63	40	72	106	40	40	99	163
1426278_at	Ifi27	340.061	454.135	2632.7	2994.06	40.9455	80.1233	3726.7	3640.34	1953.67	2625.27	1600	2252.21	1521.91	92718_at	Ifi27	445	234	146	85	365	203	93	60	116	73	185	99	112	88	40	40	40	88	40	1539	403
1438646_x_at	2510039O18Rik	335.018	348.247	263.462	268.013	549.381	374.455	327.079	318.599	216.557	270.995	331.028	343.824	233.019	96325_at	2510039O18Rik	190	168	215	176	190	203	40	70	40	77	40	64	86	40	58	53	70	40	51	86	84
1425191_at	9430098E02Rik	28.5403	56.7984	50.048	51.2289	30.8511	38.8695	92.8571	68.2808	33.7051	34.0249	35.4396	77.1815	47.8082	104444_at	9430098E02Rik	112	114	104	79	117	170	55	40	56	45	60	43	40	257	156	183	188	337	277	106	118
1452848_at	Gpr178	726.675	770.058	722.699	776.224	1794.15	1489.29	912.161	796.478	313.249	104.465	104.263	108.142	106.503	102870_at	Gpr178	159	156	399	152	178	213	148	89	181	135	208	126	137	235	117	467	317	722	378	117	188
1451202_at	C330007P06Rik	250.87	238.844	301.194	251.736	575.12	536.401	475.109	663.315	463.645	579.469	675.995	242.273	256.601	103695_f_at	C330007P06Rik	171	196	322	164	192	303	1415	652	1040	377	875	322	325	317	401	722	570	781	623	221	294
1416726_s_at	Ube2s	260.937	271.996	236.891	190.255	68.6372	100.265	141.901	90.4161	82.3515	95.8592	108.303	304.104	262.789	94274_at	Ube2s	339	407	387	458	345	680	141	104	145	107	148	133	126	81	93	99	118	91	58	889	823
1423707_at	Tmem50b	1607.71	1566.19	1346.35	1179.59	340.971	211.196	1538.48	1790.6	1158.42	900.322	1146.99	512.365	480.747	96340_at	Tmem50b	484	406	393	570	412	250	282	557	253	499	102	306	309	400	449	113	86	229	385	43	53
1428789_at	Ralgps2	32.0317	49.1433	31.5456	38.3776	20	20	230.561	259.945	1852.23	1666.97	1752.85	492.059	413.371	104254_at	Ralgps2	40	40	43	40	40	40	293	417	541	661	116	234	222	40	40	40	40	52	47	40	40
1428526_at	Lsmd1	1032.82	1213.76	708.105	745.471	944.421	899.637	739.755	717.715	551.932	334.248	388.043	659.086	655.507	97271_at	Lsmd1	160	137	134	203	157	229	53	69	69	74	62	99	104	64	54	64	67	115	82	158	205
1428004_at	3300001G02Rik	268.771	318.585	257.784	348.015	269.416	305.666	760.335	700.279	389.745	907.194	753.482	140.514	190.671	97412_at	3300001G02Rik	245	259	189	232	294	185	874	398	719	433	551	270	239	528	413	467	406	862	548	267	326
1456586_x_at	Mvp	466.565	478.638	632.518	639.583	242.37	237.257	497.811	503.27	118.712	238.14	269.787	101.457	134.384	103793_at	Mvp	225	220	107	218	217	244	118	98	94	81	99	79	80	204	186	80	112	211	132	59	54
1454706_at	Uvrag	2598.09	2390.43	3830.55	3986.53	1001.82	1048.05	3716.29	3556.34	1851.45	1185.19	1169.29	999.841	620.948	103564_at	Uvrag	834	820	463	443	734	839	350	471	336	466	265	299	284	764	803	277	420	1009	1121	155	138
1451556_a_at	2700078E11Rik	106.731	112.845	113.908	113.874	151.473	120.98	107.582	134.134	88.1729	131.07	174.206	109.804	150.084	104403_at	2700078E11Rik	56	79	109	64	75	98	100	196	98	238	43	221	219	134	214	210	201	134	161	43	56
1421971_a_at	Mrps34	944.99	919.96	696.592	809.273	525.906	601.705	1211.16	986.808	537.051	515.818	558.034	634.168	564.303	95730_at	Mrps34	373	326	350	373	338	428	136	124	118	94	149	117	144	130	113	108	100	158	227	310	354
1448905_at	Nme3	146.14	181.987	182.464	261.554	327.352	388.311	578.481	367.248	441.771	282.878	282.038	270.031	171.582	94982_f_at	Nme3	197	209	176	140	205	277	771	313	894	295	882	350	345	147	169	416	404	836	775	90	183
1425391_a_at	Osbpl5	20	20	20	20	165.443	283.149	35.4875	29.5676	51.4841	61.1622	74.033	24.3405	37.4049	103311_at	Osbpl5	82	40	40	40	40	40	1069	848	1456	1241	714	574	545	125	221	703	886	454	397	209	189
1415788_at	Ublcp1	550.91	462.362	634.564	674.214	551.008	632.551	334.615	315.194	1536.01	1136.35	1060.06	347.279	302.104	94865_at	Ublcp1	83	106	121	86	65	119	110	168	306	545	42	121	140	72	149	269	215	40	140	48	40
1416254_a_at	Vps16	657.204	639.45	709.07	801.788	549.757	899.005	592.541	555.631	972.724	869.915	841.821	944.512	591.626	160410_at	Vps16	207	190	115	174	134	103	57	56	88	64	65	91	106	72	61	87	65	73	63	129	107
1416609_at	BC004004	721.011	847.759	671.934	784.987	769.802	685.336	1360.18	1179.33	1113.78	740.939	830.184	294.496	256.51	95517_i_at	BC004004	353	341	429	346	304	271	784	921	592	693	332	447	443	484	458	386	292	866	794	390	415
1418154_at	BC004022	292.082	273.982	358.779	367.827	417.323	544.47	247.958	181.666	266.274	488.929	331.414	404.942	314.715	103930_at	BC004022	131	106	183	115	127	126	272	185	333	180	212	192	196	164	171	152	155	40	95	63	97
1417483_at	Nfkbiz	974.658	671.644	2312.13	1518.14	738.759	673.985	1960.95	3095.44	624.688	884.74	852.983	496.22	656.245	98988_at	Nfkbiz	353	428	283	287	380	480	58	116	66	150	46	238	273	839	990	640	209	751	311	47	40
1449099_at	Lrba	429.239	449.858	491.726	565.457	257.767	268.771	350.887	314.581	308.033	168.975	181.897	580.315	603.594	104264_at	Lrba	303	316	161	251	393	281	429	909	681	882	423	1085	1112	213	246	200	229	156	296	162	154
1448604_at	Uck2	280.648	281.728	161.555	195.904	110.995	168.41	179.357	108.463	49.2863	125.283	123.868	236.319	449.12	94367_at	Uck2	264	257	347	306	324	362	92	99	55	59	164	155	163	293	278	207	223	188	138	410	559
1434748_at	Ckap2	154.648	173.906	106.377	135.586	31.4883	45.191	20	20	27.3507	20.0092	20	56.6167	131.179	104322_at	Ckap2	83	124	133	122	109	109	40	40	40	40	40	40	40	40	40	49	111	89	40	176	215
1416755_at	Dnajb1	2231.15	1475.82	3897.4	2389.14	1157.79	1301.03	2453.95	4045.48	3068.54	893.823	1110.12	2360.46	1941.21	96254_at	Dnajb1	561	1131	210	990	429	1107	60	222	62	209	59	246	276	116	137	153	178	133	160	42	72
1420822_s_at	Sgpp1	865.532	798.269	823.53	760.831	567.074	522.305	1016.65	1136.25	699.556	347.97	350.378	1005.7	698.471	94501_at	Sgpp1	301	292	461	345	311	325	197	260	141	241	122	340	338	137	192	90	105	118	200	119	158
1452767_at	Rrbp1	1776.73	1575.18	1343.24	1289.75	862.645	858.114	1817.97	2144.18	482.272	522.987	523.933	498.547	581.956	92850_at	Rrbp1	335	317	411	467	355	247	247	131	256	143	121	84	89	427	312	186	196	451	506	211	296
1436479_a_at	Dpp7	429.295	374.078	147.357	172.888	54.4566	46.5928	285.066	241.428	245.857	128.045	144.55	66.5071	76.6861	104036_at	Dpp7	112	152	289	240	102	123	105	96	128	120	71	58	68	269	240	86	86	241	162	119	81
1450881_s_at	Gpr137b	727.91	626.318	628.831	562.115	171.338	194.475	1235.55	1163.26	387.965	781.074	676.91	57.9866	28.5277	103923_at	Gpr137b	69	127	95	230	94	144	568	794	94	134	66	62	59	115	196	40	40	340	423	40	40
1416357_a_at	Mcam	20	20	20	20	250.801	194.113	20	20	20	20	20	20	20	160458_at	Mcam	40	40	40	40	40	40	40	40	40	40	40	40	40	40	59	126	139	40	40	40	40
1454605_a_at	Pi4k2a	569.677	505.923	253.641	255.038	198.591	221.963	234.47	251.188	169.998	174.485	214.309	214.47	178.221	160307_at	Pi4k2a	209	167	400	342	205	155	133	136	147	148	209	172	152	191	266	84	78	106	92	83	81
1438058_s_at	Ptov1	205.8	206.631	125.563	127.98	20	31.3746	155.128	135.587	38.6606	46.8788	70.9458	55.5288	30.9794	99599_s_at	Ptov1	153	144	291	243	155	224	53	66	42	49	99	63	66	224	150	67	43	155	227	40	40
1419226_at	Cd96	20	20	20	20	737.216	758.825	54.4492	44.2598	20	20	20	1036.54	675.13	104430_at	Cd96	40	40	40	40	40	40	40	40	40	40	393	401	397	40	40	389	302	84	61	579	449
1428374_at	Glce	444.087	413.771	54.4098	67.6271	66.4836	65.2137	331.087	347.3	73.6287	120.501	90.1038	90.4849	118.319	103739_at	Glce	57	68	125	189	53	47	77	98	71	74	48	57	57	101	124	55	56	119	155	42	40
1419354_at	Klf7	228.555	222.732	237.866	190.17	590.392	462.82	180.174	262.375	371.139	406.72	402.554	562.418	185.554	104645_at	Klf7	45	54	40	41	52	40	135	161	209	176	324	289	306	58	40	141	95	104	59	82	55
1416592_at	Glrx	2189.36	2281.67	1621.16	1720.86	442.852	459.349	411.567	377.688	253.037	132.97	99.2099	653.153	1310.7	95722_at	Glrx	263	395	381	417	213	191	155	167	125	126	298	366	355	494	373	306	242	128	179	641	642
1422559_at	Ube2n	852.444	755.386	561.749	558	332.64	404.539	387.778	317.477	364.824	312.519	294.11	568.33	888.92	96959_at	Ube2n	336	468	576	611	358	340	71	205	67	168	81	156	167	479	479	370	508	231	331	409	395
1422711_a_at	Pnck	20	20	20	20	20	20	288.782	262.267	26.4024	20	20	20	20	93910_at	Pnck	40	40	40	40	40	40	40	40	40	40	40	40	40	40	40	40	40	192	233	40	40
1422808_s_at	Dock2	1109.68	1059.49	1276.85	1266.06	3073.64	2971.46	1768.84	1719.72	1543.68	1161.6	1438.57	2558.46	1543.89	103462_at	Dock2	404	369	285	360	401	241	90	114	71	76	123	158	169	129	137	298	364	120	195	168	171
1419327_at	2210010A19Rik	20	20	20	20	20	20	20	20	20	20	20	20	20	97713_at	2210010A19Rik	40	40	40	40	40	42	40	40	40	40	40	40	40	288	328	338	300	344	360	55	57
1450731_s_at	Tnfrsf21	392.25	278.821	181.41	161.67	20	41.3621	29.8134	36.646	24.8152	20	20	20	25.9444	103514_at	Tnfrsf21	48	40	68	48	40	40	40	40	40	40	40	40	40	145	220	40	40	40	40	134	88
1450062_a_at	Maged1	20	20	20	20	20	20	218.271	164.173	20	20	20	20	20	96703_at	Maged1	40	40	40	40	40	40	40	40	40	40	40	40	40	40	40	40	40	362	371	54	65
1436616_at	R74740	412.176	436.198	306.084	399.424	255.715	269.219	1355.73	1059.18	199.129	110.004	102.541	217.556	118.786	161063_r_at	R74740	441	341	436	329	420	316	827	862	764	878	1281	855	754	1118	761	617	951	1862	976	379	346
1446147_at	C79248	632.668	275.101	875.467	554.444	264.106	346.317	565.524	1710.65	563.305	712.033	746.796	1061.27	667.951	94689_at	C79248	147	191	336	104	237	403	486	109	791	451	877	459	441	948	623	1251	827	1069	806	357	329
1425066_a_at	1110061O04Rik	963.639	913.557	520.352	455.924	277.669	262.23	953.341	842.286	420.033	439.975	530.437	210.118	189.668	93419_at	1110061O04Rik	220	208	293	348	226	267	139	104	147	123	141	100	97	134	133	98	112	134	161	116	114
1433475_a_at	C78339	143.251	184.852	215.583	233.689	832.99	653.26	299.922	400.272	367.747	520.36	717.247	910.107	770.56	97897_at	C78339	57	50	69	40	61	53	134	178	118	174	121	277	280	135	101	197	204	136	160	40	40
1460565_at	Slc41a1	348.856	276.127	281.794	308.897	274.117	237.094	190.551	182.51	267.791	343.434	378.27	478.011	414.839	103547_at	Slc41a1	97	124	156	131	215	122	53	89	46	61	63	91	103	75	42	81	71	40	49	55	56
1435326_at	AW112037	370.665	469.319	359.085	324.01	185.087	182.594	874.088	1048.72	628.749	614.531	650.692	93.852	106.367	104260_at	AW112037	75	74	87	73	65	81	497	1107	483	782	77	109	141	119	138	79	97	223	303	55	47
1419907_s_at	Fcrla	311.308	394.263	20	20	20	20	1098.02	976.429	2307.84	2341.21	2850.11	20.4205	20	95284_at	Fcrla	40	40	92	82	41	40	1124	925	1053	862	40	40	40	40	40	57	40	180	242	40	40
1426894_s_at	C230093N12Rik	185.554	170.884	204.074	188.563	615.281	576.431	59.1589	41.4891	290.221	207.91	261.961	877.674	515.416	99451_at	C230093N12Rik	102	104	103	145	65	106	87	161	143	229	201	449	463	163	124	214	234	40	40	229	233
1427091_at	AI481105	157.288	147.295	171.493	194.661	83.1181	80.0091	121.463	84.4324	51.665	125.353	104.42	154.553	105.841	102965_at	AI481105	287	219	214	204	210	176	99	133	107	101	151	146	155	114	105	75	87	66	87	70	44
1427881_at	Dnttip2	352.222	450.986	443.725	440.743	292.752	391.478	380.007	356.403	609.535	572.269	491.249	880.283	1258.71	160279_at	Dnttip2	176	216	172	195	162	157	178	424	175	314	175	373	380	241	301	533	498	288	414	203	273
1426721_s_at	Tiparp	397.041	356.354	462.188	372.09	114.209	90.8745	441.678	368.509	401.774	354.035	342.895	716.972	338.325	93985_at	Tiparp	40	52	82	80	42	118	160	177	142	121	49	68	75	238	581	203	40	40	128	40	40
1417675_a_at	Mdn1	156.081	152.091	201.108	232.493	126.877	158.03	168.497	150.572	345.159	995.369	910.882	305	416.698	104730_at	Mdn1	47	78	94	93	57	61	191	206	197	181	133	198	194	40	40	72	62	42	73	56	58
1416962_at	Rcc1	186.095	191.258	153.327	176.619	88.0688	87.2181	37.6136	39.9283	51.8204	89.3752	117.823	102.391	179.066	99138_at	Rcc1	104	119	42	119	104	102	40	40	40	40	40	40	40	59	61	62	66	53	52	105	137
1438685_at	Zmym6	137.683	73.8765	252.758	261.914	76.5097	124.013	186.473	221.486	197.818	199.079	247.726	496.567	263.283	104263_at	Zmym6	183	223	161	142	172	198	310	203	461	219	307	226	225	50	49	62	44	77	72	52	56
1452145_at	H6pd	221.023	207.537	136.822	125.728	611.761	552.064	172.491	205.511	64.6048	50.0654	57.2751	210.824	113.29	104148_at	H6pd	148	136	264	120	154	130	313	270	248	221	371	242	207	568	463	457	593	588	381	227	228
1448936_at	Stx12	463.911	451.061	351.275	370.562	206.111	208.693	306.784	265.775	164.497	175.943	148.912	207.948	223.726	160277_at	Stx12	183	187	218	224	152	171	340	517	245	360	281	446	419	304	390	216	322	307	247	128	122
1423383_a_at	Osbpl9	1087.28	1248.77	910.637	1067.07	1260.5	1430.53	1104.9	996.047	2020.16	2708.83	2890.27	1139.72	852.035	99416_at	Osbpl9	40	40	40	40	40	40	191	184	199	253	75	184	201	40	40	40	40	40	40	40	40
1427243_at	AA536743	405.4	466.487	502.114	593.978	281.441	245.891	4931.08	4779.69	179.58	154.293	154.75	114.929	73.6638	97918_at	AA536743	67	58	125	61	79	90	40	65	40	53	43	73	83	45	74	40	53	476	746	40	40
1455398_at	Lrrc8c	1067.53	687.664	1216.39	1142.56	1296.89	1221.19	573.691	468.597	404.605	729.121	855.428	1100.4	605.85	104523_at	Lrrc8c	123	111	94	146	103	106	56	100	40	47	52	83	86	122	135	230	240	40	86	226	223
1415673_at	Psph	266.549	352.193	255.663	279.691	532.669	702.945	358.047	317.833	349.753	460.656	357.667	535.091	646.774	92589_at	Psph	251	206	161	218	269	176	150	119	123	98	138	134	133	179	195	241	267	253	252	477	477
1427070_at	5730407K14Rik	245.45	299.667	245.781	283.06	20	20	74.5086	56.3458	20	20	20	20	20	104488_at	5730407K14Rik	128	120	113	92	129	156	40	40	40	40	41	40	40	93	80	40	40	40	40	49	43
1423822_a_at	8430437G11Rik	185.264	206.721	300.413	300.551	83.475	84.0346	218.409	207.194	200.901	178.752	142.63	128.588	200.903	160889_at	Tmem168	171	197	63	131	179	206	110	225	58	146	40	91	124	46	58	45	50	40	88	40	40
1417965_at	Plekha1	1657.05	1579.16	2274.27	2314.68	686.705	737.6	1123.13	1296.93	666.965	741.132	662.946	891.169	533.023	94359_at	Plekha1	840	887	714	609	907	900	550	815	224	459	179	587	597	787	917	398	436	437	522	251	161
1416968_a_at	Hsd3b7	945.508	838.807	183.458	171.969	20	20	369.649	294.295	20	37.1316	43.1107	37.6368	30.6715	160104_at	Hsd3b7	91	92	326	307	100	74	101	91	110	117	162	120	131	318	386	40	80	155	129	40	45
1432419_a_at	2700078K21Rik	37.2895	41.1581	48.6176	43.6193	46.7418	45.5557	52.5778	25.1898	52.8312	38.991	55.1875	104.182	105.708	162467_r_at	2700078K21Rik	40	40	40	40	40	40	122	86	135	117	157	73	69	40	40	73	100	40	40	64	50
1434334_at	Prkd2	136.452	139.177	368.764	432.406	337.018	404.951	169.611	125.382	1357.9	1055.27	1342.19	1012.97	382.24	103408_at	Prkd2	288	201	78	98	183	265	256	223	497	461	521	420	410	174	175	177	167	115	108	215	182
1417166_at	Psip1	275.098	327.904	476.31	486.342	720.809	1025.11	182.965	215.929	494.459	517.687	504.342	1280.55	965.534	97853_at	Psip1	81	101	101	70	101	161	71	54	57	76	40	151	170	64	68	123	119	43	62	40	68
1433935_at	AU020206	324.962	268.629	757.637	689.334	1714.52	1364.22	1074.58	1342.32	1458.06	2183.26	2745.59	687.673	1149.34	104252_at	AU020206	89	93	64	67	83	90	1663	1909	1139	1053	919	1254	1245	90	132	192	225	177	334	452	334
1455912_x_at	Unc45a	124.735	146.78	149.617	119.906	480.006	361.981	189.329	195.541	281.814	426.734	554.422	398.489	250.672	103890_at	Unc45a	91	67	40	65	92	103	98	97	110	122	187	166	156	40	44	127	103	134	95	84	80
1438705_at	AI465270	987.745	885.5	1204.29	1084.36	438.928	251.166	652.179	805.541	284.22	56.7492	83.5717	71.0083	45.4042	95902_at	AI465270	109	157	40	167	63	94	49	40	42	43	59	51	44	170	163	40	47	53	88	40	46
1417071_s_at	Cyp4v3	493.154	428.695	455.006	477.583	536.096	483.034	145.263	155.764	316.77	168.734	208.724	155.258	147.868	160611_at	Cyp4v3	154	155	290	169	166	210	398	287	367	279	142	156	145	194	411	123	154	88	111	40	41
1460253_at	Cmtm7	433.363	461.313	185.975	230.476	390.04	396.863	887.873	604.015	403.85	336.865	480.181	119.612	98.7969	98492_at	Cmtm7	468	412	762	710	550	456	289	280	297	289	204	197	173	452	315	502	675	659	526	877	1373
1420123_at	Tcta	209.161	229.576	275.317	284.734	484.659	433.626	569.042	589.263	735.615	548.791	696.657	159.399	83.6186	104739_at	Tcta	55	98	91	91	40	98	318	230	279	182	267	168	155	43	59	120	111	57	204	132	122
1436990_s_at	Ndg2	24.9847	31.8765	21.2433	25.6003	59.0799	57.6614	148.895	134.464	1242.95	880.996	1137.34	419.203	362.948	96900_at	Ndg2	40	40	54	40	40	40	85	95	382	169	174	88	73	40	40	136	125	40	77	215	198
1448508_at	Traf3ip2	127.189	95.974	98.4017	99.4618	339.353	329.505	131.952	120.018	389.383	187.611	208.583	466.198	242.654	96221_at	Traf3ip2	43	73	81	79	64	62	105	245	137	218	164	273	286	40	47	88	104	73	108	97	91
1430502_at	9130206N08Rik	123.111	46.1339	231.842	170.911	20	20	94.4848	181.395	65.206	26.334	42.0532	25.5073	20	93158_at	9130206N08Rik	40	40	40	40	40	40	111	99	133	114	149	98	90	46	43	40	51	49	50	59	40
1448422_at	Tmed4	505.345	534.514	535.003	637.673	356.664	433.605	752.209	562.706	412.098	317.428	330.12	552.961	310.733	96894_at	Tmed4	241	223	204	180	202	184	234	197	234	198	233	236	237	314	432	276	194	368	494	87	90
1415793_at	Pnpo	289.418	265.134	575.421	615.478	150.88	160.754	141.444	133.477	126.86	75.3623	91.8902	261.372	233.355	94920_at	Pnpo	365	328	153	192	260	228	40	44	40	40	46	52	56	171	157	93	104	91	90	72	61
1448587_at	Tbc1d10a	160.344	127.309	254.682	248.18	169.44	192.869	98.674	97.884	183.829	126.657	185.42	258.76	221.76	161791_r_at	Tbc1d10a	93	108	40	40	71	40	284	287	252	276	287	219	169	274	140	40	142	46	98	131	110
1434031_at	Zfp692	290.885	130.7	383.968	250.468	208.698	184.702	130.832	155.713	200.38	151.534	149.856	385.375	230.424	92424_at	Zfp692	48	65	53	46	55	65	44	40	53	40	63	56	69	43	52	78	62	40	50	124	110
1429761_at	Rtn1	253.648	209.702	647.982	567.331	20	20	21.2255	31.6049	20	20	20	20	20	94545_at	Rtn1	461	323	279	110	271	278	40	40	40	40	40	40	40	394	532	40	42	48	40	40	40
1427918_a_at	Rhoq	274.461	280.758	639.37	721.847	1727.12	1669.49	1386.47	1232.86	1362.55	648.963	786.636	51.4436	89.9307	104725_at	Rhoq	121	161	126	67	125	140	131	101	159	99	40	40	40	54	41	160	300	127	323	244	350
1426810_at	Jmjd1a	437.039	423.248	347.596	409.477	632.474	764.987	431.78	344.503	631.935	927.111	966.087	1196.21	664	95033_at	Jmjd1a	219	174	223	201	199	216	258	245	296	271	416	429	447	167	167	240	248	124	127	202	156
1451259_at	Rexo2	857.251	916.439	710.432	730.255	604.34	509.616	2678.86	2366.67	867.969	567.616	507.077	1550.91	1871.78	94034_at	Rexo2	111	103	87	164	112	169	105	139	55	67	61	175	188	40	92	140	144	95	230	108	200
1429252_at	0610010K14Rik	181.577	251.278	250.447	281.032	114.4	182.761	264.855	128.247	154.467	128.062	143.364	113.32	100.891	95635_g_at	0610010K14Rik	371	282	273	284	303	382	215	164	223	179	335	165	159	141	104	266	310	224	233	40	54
1455643_s_at	Tsr1	925.924	810.016	653.383	584.438	788.793	581.882	610.837	830.104	1137.75	1716.59	1770.97	1436.53	1906.66	93488_at	Tsr1	107	161	161	220	125	108	280	580	235	360	127	545	548	146	144	240	182	162	174	173	169
1433460_at	Ttc7b	146.391	123.506	28.2699	45.5962	77.7092	86.9497	59.0861	20	25.8989	20	20	21.3962	39.9954	160777_at	Ttc7b	46	68	106	154	51	94	40	40	40	40	40	40	40	42	45	111	81	40	53	183	175
1415915_at	Ddx1	271.739	281.592	359.832	402.884	406.669	513.105	414.77	369.623	590.189	877.343	786.958	749.508	1592.11	93257_at	Ddx1	49	62	43	55	47	60	154	163	148	114	122	170	171	47	63	178	181	70	130	322	294
1448388_a_at	1110002B05Rik	994.448	972.523	1347.97	1254.71	903.98	831.589	1526.19	1708.93	825.088	604.983	547.235	1378.14	2274.11	96862_at	1110002B05Rik	367	448	425	374	439	468	801	1064	506	742	360	773	727	627	866	815	791	815	1324	257	445
1433678_at	Pld4	3283	3572.7	4258.85	4859.94	20	21.7914	6720.35	5700.8	1270.75	179.239	272.108	42.7802	20	103299_at	Pld4	1394	1398	397	1095	1121	812	270	410	150	140	40	40	40	1099	849	119	89	1825	3008	40	40
1441959_s_at	1200003C05Rik	545.109	549.131	645.731	644.818	990.504	1087.25	1008.73	928.02	739.364	774.58	787.692	1181.84	568.977	160302_at	1200003C05Rik	131	124	107	157	114	116	278	371	283	305	225	292	318	215	274	433	292	284	459	82	51
1427128_at	Ptpn23	122.567	111.269	101.346	85.3537	108.459	94.4328	68.7375	86.4455	81.5393	88.8554	129.002	93.0297	61.3324	93702_at	Ptpn23	162	141	112	123	98	97	50	69	46	75	86	86	85	92	79	72	71	40	70	194	143
1434312_at	AI788669	537.552	581.494	633.052	667.871	1105.72	958.939	437.541	986.226	747.638	661.344	600.728	474.73	668.852	104179_at	AI788669	81	71	138	96	101	125	99	43	64	56	40	40	41	40	44	42	54	56	40	182	212
1426705_s_at	Iars	914.71	939.365	512.633	516.757	453.852	507.063	448.893	510.821	600.885	2320.42	2661.18	574.858	1112	93752_at	Iars	186	183	261	324	227	161	298	380	276	343	191	348	348	158	192	158	215	82	168	525	492
1451091_at	Txndc5	776.306	703.346	287.895	332.615	1018.75	1106.03	2039.31	1467.53	2024.86	756.287	913.462	356.492	268.593	98918_at	Txndc5	142	102	213	276	165	141	498	321	514	214	125	90	76	96	150	537	449	646	810	117	151
1415698_at	Golph2	130.342	120.847	118.627	126.042	1148.87	1236.09	433.972	318.473	141.266	110.81	133.36	1169.64	514.79	95593_at	Golph2	173	142	217	160	221	149	89	83	94	75	148	186	183	115	154	334	395	362	340	197	211
1424824_at	9630044O09Rik	48.1903	55.0853	166.949	128.389	241.346	255.713	198.671	193.642	150.395	153.264	161.084	272.812	286.618	160236_at	9630044O09Rik	82	103	63	47	77	123	95	221	58	137	42	176	218	40	40	103	116	40	86	40	60
1434630_at	Ankrd28	107.772	91.3162	148.212	124.477	20	36.7751	153.115	185.182	236.026	103.739	116.901	41.0637	78.2595	93627_at	Ankrd28	40	40	40	40	44	51	265	220	313	159	292	214	238	46	40	102	97	254	309	40	40
1416940_at	Ppif	267.311	259.832	343.622	381.321	350.041	286.401	1007.4	1010.56	228.418	186.653	261.543	272.38	388.755	99159_at	Ppif	172	159	63	159	143	192	95	114	99	113	86	135	129	40	40	40	59	81	83	79	96
1454984_at	AW061234	20	20	64.9526	76.7412	20	20	1579.58	1718.97	20	20	20	20	20	103697_at	AW061234	40	40	40	40	40	42	247	496	40	40	40	40	40	40	40	40	40	633	1069	40	40
1423834_s_at	Gga1	206.811	145.524	150.161	159.753	257.289	210.066	103.144	107.568	50.284	55.9741	87.9339	57.7579	32.4773	98445_at	Gga1	128	110	77	199	89	181	51	45	54	52	69	55	50	53	102	40	65	85	113	109	101
1426459_s_at	AW549877	400.661	350.298	194.525	186.548	359.674	340.495	492.671	549.166	724.592	902.58	977.8	896.659	513.934	103895_at	AW549877	40	40	163	100	52	86	351	351	374	382	240	342	377	65	124	162	171	122	180	80	69
1417002_at	0610012G03Rik	271.821	393.833	247.824	278.673	181.548	191.797	364.644	259.78	171.901	114.827	136.269	184.225	148.441	99166_at	0610012G03Rik	183	212	262	254	171	380	104	75	85	69	165	75	93	90	40	113	96	74	71	150	168
1418396_at	Gpsm3	942.902	1016.02	1055.23	1024.59	1153.64	1003.62	495.704	404.185	348.413	341.542	483.076	886.852	366.032	94441_at	Gpsm3	455	305	401	323	336	265	130	133	160	149	433	233	225	315	303	191	263	200	153	533	424
1416165_at	Rab31	597.645	645.773	464.926	500.827	256.988	249.034	71.1373	57.5617	130.562	59.1176	86.3997	62.0916	49.109	96811_at	Rab31	74	100	55	156	49	74	197	333	62	70	40	41	44	59	128	56	40	40	40	40	40
1452599_s_at	AI413582	106.562	143.64	119.735	171.217	82.5293	85.5922	105.598	56.8711	69.137	45.8478	44.0426	100.154	54.9952	160636_at	AI413582	561	301	233	370	342	300	88	83	105	85	141	107	112	147	137	91	103	88	108	262	181
1423809_at	Tcf19	612.648	708.52	379.638	394.991	161.933	224.623	278.228	171.02	65.8938	20	31.4406	144.693	306.029	102354_at	Tcf19	141	157	160	229	200	276	40	40	40	40	62	59	65	76	75	82	97	40	65	78	115
1460688_s_at	AA407659	1542.52	1589.63	216.776	245.805	1019.38	1031.07	536.09	445.746	511.446	632.79	779.324	501.007	831.783	104434_at	AA407659	174	182	1079	964	356	264	386	316	399	363	465	402	368	958	718	643	795	259	385	393	374
1416950_at	Tnfaip8	1465.49	1352.36	1868.41	1839.03	270.206	310.503	2114.28	2172.76	1468.4	430.326	407.953	672.467	1124.74	160246_at	Tnfaip8	663	665	383	521	681	614	671	812	671	985	210	771	742	280	473	223	233	354	684	182	107
1419833_s_at	Centd3	20	20	20	20	178.881	230.869	20	20	20	20	20	20	21.7708	160947_at	Centd3	40	40	40	40	40	40	40	40	40	40	40	40	40	40	40	79	89	40	40	126	125
1428736_at	Gramd3	734.669	641.185	472.721	463.448	378.103	374.159	338.979	362.143	730.457	1780.24	1784.91	1076.78	375.6	93484_at	Gramd3	82	85	40	124	50	40	41	64	40	41	95	126	120	40	74	70	66	40	40	141	102
1448403_at	Lars	1213.52	1160.63	879.223	971.754	729.727	784.139	964.551	1036	803.849	2615.23	2809.46	844.882	1039.21	103630_at	Lars	216	217	191	299	164	115	204	246	242	299	109	239	228	327	385	470	412	423	380	224	204
1448212_at	Tnfsf5ip1	357.078	323.514	443.32	455.521	233.755	259.152	267.301	238.242	410.693	457.723	472.937	637.189	636.5	99129_at	Tnfsf5ip1	116	143	48	115	125	111	70	210	71	126	61	187	217	40	40	66	61	40	40	108	156
1454607_s_at	Psat1	713.139	700.827	383.527	388.828	663.31	634.355	505.446	532.004	421.749	1394.62	1245.61	584.118	1872.42	96295_at	Psat1	116	164	149	240	116	105	51	97	113	182	57	242	280	74	106	223	212	56	130	985	1288
1434372_at	AW112010	1201.68	1203.19	1110.03	1210.74	6463.28	6837.52	115.372	109.489	948.167	296.827	509.19	1903.85	2657.73	100944_at	AW112010	197	175	595	224	226	232	74	56	77	47	254	225	229	418	222	2194	3117	343	205	2858	2875
1426883_at	AW491445	969.751	877.17	895.808	1034.66	506.228	569.933	914.239	597.841	453.435	355.577	329.236	430.232	246.799	161640_at	AW491445	165	142	207	132	165	114	54	49	50	53	43	40	40	128	40	55	40	40	57	88	73
1424375_s_at	Gimap4	20	20	48.4748	30.4622	8420.52	7884.95	37.3373	48.587	4185.8	2799.82	3443.12	6956.99	5772.62	96172_at	Gimap4	40	40	40	40	82	43	2834	3068	2440	2559	4550	4807	4807	263	287	3983	4468	350	191	2194	1747
1417112_at	Arl2bp	1451.5	1515.74	1493.66	1549.78	3399.29	3386.36	1975.61	2007.83	1588.6	1856.18	2054.35	1522.12	1207.26	98084_at	Arl2bp	681	715	705	671	693	661	615	948	709	1181	439	2111	2111	300	232	366	292	488	205	469	518
1451201_s_at	Rnh1	1640.63	1686.9	885.224	1025.27	587.938	825.282	1649.91	1082.7	745.054	705.337	660.305	398.234	475.561	100621_at	Rnh1	415	381	417	784	352	152	325	333	301	252	232	208	202	249	402	279	206	370	456	497	395
1426775_s_at	Scamp1	229.086	179.699	214.294	226.025	20	20	174.218	195.483	20	20	20	24.7603	53.5219	162426_f_at	Scamp1	427	364	362	335	428	320	281	239	228	216	260	185	176	497	551	306	666	443	639	40	50
1428669_at	Bmyc	224.9	330.871	280.853	334.423	20	20	820.6	721.773	274.208	168.621	236.713	76.9562	114.331	99514_at	Bmyc	328	343	149	234	308	455	64	65	77	95	65	53	56	335	266	89	90	505	555	41	40
1451295_a_at	Chd4	362.861	302.204	401.614	383.495	522.679	708.784	459.04	416.64	477.849	718.391	811.042	1510.33	1124.49	99120_f_at	Chd4	837	892	1277	921	1020	1174	4757	5526	6015	6634	5408	6270	5951	4512	3285	4233	5371	3383	3436	1131	1406
1435762_at	Pacs1	143.942	115.929	100.819	86.6958	298.417	243.807	59.1151	60.8379	65.7586	115.787	167.547	170.895	88.9973	104648_at	Pacs1	112	61	44	82	94	110	117	219	98	245	106	293	268	120	107	133	188	40	63	153	138
1439377_x_at	Cdc20	807.123	905.721	400.387	449.703	273.002	305.234	204.066	159.029	247.668	140.782	167.548	172.247	373.918	96319_at	Cdc20	260	335	238	310	341	405	110	91	142	127	105	103	104	216	195	229	213	135	119	1394	1356
1455084_x_at	Shmt2	360.553	340.566	184.667	204.099	593.85	490.352	226.637	170.169	489.282	1685.59	2024.03	516.15	676.44	162458_i_at	Shmt2	66	57	84	42	61	47	241	211	245	248	316	169	148	241	250	129	155	329	133	102	111
1456014_s_at	BC032204	3620.99	3753.45	3542.16	3499.87	4331.83	3864.04	2653.67	2318.33	2722.53	1733.09	1847.76	1757.73	1471.33	160815_at	BC032204	1091	985	651	1024	1071	1093	259	191	355	222	460	286	282	545	553	688	760	581	668	572	522
1418030_at	Slco3a1	1217.97	1059.24	103.882	84.2444	225.696	177.948	425.149	359.816	20	20	20	365.508	184.083	161006_at	Slco3a1	40	40	115	163	40	40	47	46	48	44	138	113	124	76	105	40	40	135	111	40	40
1426756_at	Galnt2	93.043	116.631	77.331	48.531	1064.36	1039.09	261.745	298.229	85.0749	148.655	191.026	405.469	265.659	97553_at	Galnt2	94	117	141	121	143	112	92	103	75	100	169	152	148	121	116	409	488	166	207	178	157
1460631_at	Ogt	827.621	673.203	1169.82	1254.42	1454.81	1478.11	1433.38	1497.57	1694.42	2320.92	2147.86	848.351	912.263	94818_at	Ogt	101	121	187	84	153	171	501	391	623	331	467	423	492	49	97	110	174	46	244	66	80
1421140_a_at	Foxp1	149.381	161.6	467.573	396.273	657.366	733.579	859.992	630.27	2125.48	2281.13	2520.62	2006.83	1364.68	96183_at	Foxp1	128	177	96	108	126	205	180	201	159	233	104	122	140	68	69	136	115	125	156	45	46
1454631_at	6330549H03Rik	173.383	180.275	232.728	236.313	88.3987	103.263	152.745	234.259	183.276	231.991	227.323	178.384	198.974	95530_at	6330549H03Rik	159	185	214	180	184	217	157	370	170	467	72	364	373	158	235	99	120	121	165	40	48
1454197_a_at	Ccdc86	652.271	768.451	293.106	299.343	75.4532	123.021	131.215	98.9703	174.709	240.632	246.275	229.844	278.356	103768_at	Ccdc86	40	40	40	80	67	86	40	40	40	40	40	40	40	40	40	40	40	40	40	148	176
1423695_at	Edem2	369.426	404.242	275.526	379.706	174.66	213.506	1451.26	1022.66	337.844	179.923	203.554	285.814	138.996	160789_at	Edem2	393	362	252	349	344	471	145	100	143	111	161	104	102	412	362	238	210	609	564	174	196
1454905_at	Ibtk	555.7	459.524	550.355	526.325	439.394	366.199	623.321	791.834	742.792	918.115	681.753	787.12	316.61	104294_at	Ibtk	100	100	85	100	89	92	75	233	66	228	51	207	221	93	124	98	103	117	110	46	51
1416309_at	Nusap1	458.814	515.111	343.948	400.596	89.2946	123.786	69.5828	50.6074	67.661	43.8988	34.7482	82.442	270.804	161000_i_at	Nusap1	77	132	113	85	130	171	40	47	51	55	47	44	46	40	95	109	387	40	72	188	280
1452226_at	Rcc2	497.882	605.645	336.46	413.363	314.424	347.699	691.365	564.041	605.128	1239.43	1545.9	599.79	721.388	95514_at	Rcc2	223	221	138	228	242	305	171	217	199	244	153	206	212	49	151	151	118	147	248	435	432
1436186_at	E2f8	423.837	433.622	365.294	315.645	118.245	102.635	55.0333	43.8587	40.3483	24.1719	20	60.0131	170.258	103203_f_at	E2f8	98	121	89	116	142	176	40	40	40	40	40	40	40	46	49	41	90	40	43	69	117
1456706_at	4833441D16Rik	42.7995	20.656	80.565	78.2193	23.8186	50.3122	66.0628	84.0989	42.1191	201.768	170.802	126.327	66.2386	94662_at	4833441D16Rik	46	40	60	40	50	72	144	103	202	168	244	159	150	106	145	184	129	90	99	90	71
1452203_at	5830411E10Rik	1462.98	1299.08	1267.42	1315.57	1010.96	944.248	426.359	480.559	335.657	295.945	281.253	379.028	461.763	95655_at	5830411E10Rik	177	132	394	182	200	234	71	67	47	51	64	103	120	127	136	80	97	40	68	217	345
1424209_at	Rarsl	328.789	313.092	266.394	296.243	248.618	266.61	268.16	269.097	391.533	408.343	357.161	477.688	589.593	104305_at	Rarsl	101	119	192	121	137	172	503	290	449	263	406	275	294	224	309	269	309	336	343	145	173
1425543_s_at	Plekha5	589.339	396.174	89.8844	79.7511	331.593	373.543	45.87	38.1255	20	26.9601	46.0324	188.854	142.991	103551_at	Plekha5	55	71	242	339	71	79	42	40	40	41	63	108	123	209	198	232	252	112	77	88	84
1436316_at	9430029L20Rik	273.386	380.107	826.947	993.541	1921.86	1795.19	1036.82	758.92	1310.4	1239.03	1842.88	2371.4	798.342	103369_at	9430029L20Rik	135	90	111	98	130	103	186	238	250	310	382	361	340	167	40	459	335	556	248	137	107
1433618_at	C330006A16Rik	183.208	227.04	157.186	196.207	172.572	132.215	306.06	181.685	161.746	65.0224	87.1363	107.236	72.0733	95604_at	C330006A16Rik	92	49	40	96	77	40	490	412	499	403	696	319	318	395	332	351	347	398	356	116	101
1427095_at	Cdcp1	20	22.644	394.347	371.876	20	20	20	20	20	20	20	20	20	104198_at	Cdcp1	276	268	155	105	224	205	40	40	40	40	49	40	40	53	66	43	40	83	40	40	40
1416727_a_at	Cyb5	3164.25	3223.63	1634.16	1660.83	943.25	866.664	1224.84	1132.87	865.219	369.63	489.999	1503.67	1363.13	98533_at	Cyb5	385	467	1331	864	513	585	325	241	294	204	743	405	460	686	534	397	515	466	541	179	326
1460444_at	Arrb1	290.505	229.465	103.482	115.781	123.24	139.632	20	20.5629	81.2491	66.991	90.9817	148.365	102.313	162481_f_at	Arrb1	94	84	184	158	148	85	223	286	159	239	267	249	283	92	50	82	109	40	40	62	109
1428585_at	Actn1	3061.53	3186.65	2320.49	2273.39	89.6653	72.4267	813.713	596.876	303.983	178.504	217.536	4557.23	1624.59	104578_f_at	Actn1	594	570	1447	844	565	657	480	410	132	88	2334	2194	2013	665	1310	115	129	194	237	71	40
1422186_s_at	Cyb5r3	1251.89	1185.54	1967.66	2100.12	1199.39	1245.74	718.507	818.747	537.41	540.674	631.364	778.634	873.621	94284_at	Cyb5r3	453	498	182	303	449	514	65	67	78	73	82	64	58	366	430	174	198	89	134	128	156
1428580_at	Blvra	426.814	404.721	388.853	466.98	391.445	330.512	251.841	302.245	214.065	110.364	92.5843	536.569	635.36	104124_at	Blvra	113	82	52	78	79	40	67	81	77	70	56	76	81	109	116	108	85	119	106	184	224
1451240_a_at	Glo1	420.291	456.525	551.925	515.678	743.791	602.885	341.181	375.147	361.875	282.354	312.315	926.975	773.136	93269_at	Glo1	174	219	146	171	145	134	220	215	137	148	215	193	222	420	661	473	514	481	365	134	165
1427912_at	Cbr3	1434.43	1512.64	310.071	371.32	20	20	26.1326	28.6888	20	20	20	20	20	161042_at	Cbr3	40	42	131	119	40	40	90	84	86	68	115	83	74	174	180	40	40	40	75	154	154
1448350_at	Asl	370.13	403.113	179.816	202.537	89.7698	142.662	191.844	123.521	54.9359	54.4713	36.5724	131.595	120.141	104566_at	Asl	61	62	74	105	60	52	40	40	40	40	40	40	40	40	40	40	40	40	40	130	128
1433477_at	Abr	111.754	121.419	268.078	215.648	74.5227	103.075	148.033	155.797	20	20	20	27.6007	55.7084	160762_at	Abr	434	266	181	257	355	314	42	48	40	45	66	103	98	213	306	204	165	96	164	197	161
1448124_at	Gusb	4582.68	4749.66	706.751	716.569	233.306	309.27	876.94	751.603	263.56	214.411	240.702	284.78	385.448	97538_at	Gusb	215	219	1544	1593	296	312	127	151	140	119	74	95	97	370	389	117	157	129	228	58	138
1437716_x_at	Kif22	919.869	991.127	858.466	631.177	351.538	245.209	212.595	159.331	94.9309	103.73	106.966	97.1636	442.955	95118_r_at	Kif22	241	357	288	223	409	364	40	40	44	40	199	96	92	211	280	251	432	145	145	625	648
1423418_at	Fdps	278.957	279.552	130.456	128.044	20	25.1117	814.406	436.498	89.1111	72.8592	103.231	90.0105	112.634	99098_at	Fdps	149	188	105	322	198	126	40	40	46	40	88	82	87	213	124	101	89	424	518	1695	1535
1438315_x_at	Akr7a5	1410.34	1409.71	1306.98	1428.02	224.876	233.789	403.35	465.83	528.187	160.894	154.356	292.457	281.911	96069_at	Akr7a5	432	418	224	421	318	502	153	120	114	129	97	76	73	225	157	136	154	274	152	230	214
1436771_x_at	Pgd	1233.29	1253.26	1052.17	1159.17	1830.63	1648.51	787.766	885.004	1163.94	1204.51	1291.26	686.704	894.035	95420_at	Pgd	117	113	40	209	97	120	230	272	248	280	305	245	239	222	269	236	247	237	158	519	498
1417185_at	Ly6a	654.872	624.337	279.713	396.273	68.1703	54.767	6503.53	6322.51	3746.34	3612.04	3009.9	4503.73	3861.64	93078_at	Ly6a	226	171	660	309	262	140	6634	8377	4320	5651	2893	3983	3850	351	249	155	208	1529	2718	3143	1663
1435630_s_at	Acat2	170.536	175.799	196.232	244.896	452.663	293.171	490.261	657.412	214.011	138.294	192.519	845.598	268.74	101006_at	Acat2	40	84	40	40	40	40	65	72	78	96	65	107	111	40	40	40	40	40	40	118	109
1422742_at	Hivep1	117.497	104.604	157.901	138.679	33.661	42.3002	334.172	382.292	72.8962	144.996	153.015	38.959	85.5291	92908_at	Hivep1	112	161	116	144	138	194	40	40	40	40	40	40	40	83	67	54	59	90	123	63	67
1423877_at	Chaf1b	121.58	133.276	82.4831	94.9236	49.0446	60.1738	58.8062	44.6096	95.7135	48.5138	41.7353	92.111	133.141	100890_at	Chaf1b	49	81	52	53	75	68	40	40	40	40	72	40	41	85	40	76	105	40	45	128	155
1417822_at	D17H6S56E-5	1844.23	1847.06	1502.25	1776.19	1502.81	1362.51	3647.22	3887.39	2968.71	2621.78	2571.56	229.153	970.608	104333_at	D17H6S56E-5	466	570	321	473	377	308	459	700	377	823	40	70	90	179	205	138	187	510	830	290	303
1434216_a_at	Nudt19	138.569	135.042	143.996	174.297	299.935	217.819	658.822	734.687	251.833	138.632	173.577	314.784	487.928	96629_at	Nudt19	79	78	117	95	95	132	449	655	267	304	261	297	288	145	216	212	258	420	466	110	186
1423785_at	Egln1	395.729	412.742	462.743	505.792	824.149	918.913	800.997	715.88	320.364	366.078	394.514	844.936	687.685	95468_at	Egln1	157	129	131	107	131	102	191	333	159	295	182	438	396	119	93	162	173	47	141	65	91
1456737_x_at	Acaa1a	1430.29	1479.14	1322.01	1487.98	1509.36	1424.26	1139.83	1142.89	881.922	617.153	606.316	589.647	367.811	160482_at	Acaa1a	543	641	690	584	613	896	743	779	803	816	985	1011	992	373	369	258	264	327	374	304	271
1438365_x_at	Laptm4b	1371.06	1289.08	82.5778	86.5034	94.5187	80.1859	452.584	484.094	127.461	65.7691	75.5216	242.999	461.514	100571_at	Laptm4b	41	40	344	336	66	50	84	111	56	72	55	87	92	118	135	50	46	106	142	40	40
1416769_s_at	Atp6v0b	987.692	796.065	978.331	1096.57	438.959	410.948	1269.89	956.738	770.756	545.894	451.8	433.758	360.143	98104_at	Atp6v0b	809	807	262	853	766	633	443	303	415	331	227	236	226	433	510	338	222	358	653	239	225
1422141_s_at	Csprs	21.8196	33.7697	22.3871	20.3068	20	20	76.3879	54.0052	54.6707	71.6392	20	20	20	93778_at	Csprs	326	184	198	158	222	128	407	288	394	358	693	329	285	402	309	118	147	394	181	188	134
1434642_at	Dhrs8	2876.65	3292.05	1981.03	2128.56	555.995	581.462	2311.78	2088.76	1041	878.346	833.714	694.963	371.965	102370_at	Dhrs8	267	201	668	382	261	326	538	536	349	356	179	260	311	368	387	118	98	315	331	40	40
1423044_at	Prosc	1443.24	1298.19	1286.88	1200.58	750.712	650.564	645.22	652.761	930.016	705.513	740.178	481.549	397.253	101568_at	Prosc	125	162	150	202	113	196	129	147	137	122	119	125	136	249	285	148	122	113	128	40	40
1445438_at	Ddhd1	93.7511	60.7015	303.8	265.188	38.7619	40.1369	21.2717	33.2411	20.872	157.746	160.132	77.6866	32.3435	160935_at	Ddhd1	294	255	154	136	221	202	40	40	40	40	40	40	40	40	61	52	40	40	40	115	114
1438192_s_at	Baz2a	729.571	560.578	1119.8	925.385	1321.8	1502.18	1001.47	1037.99	513.721	813.703	1185.74	657.604	382.23	95573_at	Baz2a	212	253	150	147	195	212	599	659	745	821	680	906	911	329	366	606	610	341	691	92	96
1416387_at	Pip5k2c	524.651	467.633	532.351	549.111	1123.13	1015.04	733.054	714.926	531.324	578.625	666.328	483.598	364.054	161763_r_at	Pip5k2c	40	40	58	40	71	40	58	40	63	56	53	46	40	160	112	254	559	650	154	40	40
1419235_s_at	Helb	159.383	167.261	247.233	236.513	526.826	439.196	188.996	235.259	243.324	380.237	366.877	269.13	201.668	95400_i_at	Helb	232	223	195	159	240	199	437	407	512	701	465	656	667	364	339	414	339	415	457	106	164
1460675_at	Igsf8	155.067	138.461	117.028	100.151	275.013	191.055	684.499	597.974	78.3675	54.7676	66.7001	97.5023	91.8854	160820_at	Igsf8	127	113	169	123	121	109	164	156	158	143	180	132	112	436	410	181	228	346	256	203	153
1416683_at	Plxnb2	157.188	166.093	810.306	771.496	20	20	781.282	643.993	31.9577	36.804	51.9848	20	28.1673	160311_at	Plxnb2	310	283	40	105	323	449	71	49	59	47	64	42	40	279	264	40	58	45	284	40	40
1449581_at	Emid1	20	20	20	20	289.855	287.635	98.1617	76.5607	95.8432	26.6856	24.1376	20	20	93689_at	Emid1	124	80	220	65	161	71	88	97	121	107	168	144	111	266	178	190	157	364	176	217	176
1433711_s_at	Sesn1	147.817	154.76	726.838	955.409	1353.28	1632.11	483.993	423.46	1231.14	1527.78	1698.21	1071.22	924.872	95731_at	Sesn1	339	364	97	128	247	233	412	363	845	766	345	900	896	145	188	376	326	152	218	123	124
1458370_at	Bmp2k	678.127	1024.56	837.689	937.811	169.467	173.722	1540.64	1198.07	906.564	897	1045.65	96.3238	71.9082	93376_at	Bmp2k	174	191	231	146	191	205	57	40	98	69	40	40	40	137	194	95	68	138	162	40	45
1417404_at	Elovl6	118.248	106.368	22.9395	35.0172	495.617	611.01	423.431	335.906	20	33.1579	26.9907	115.569	86.2067	103665_at	Elovl6	40	40	40	40	40	40	40	40	40	40	40	48	61	40	40	117	122	48	75	66	60
1417611_at	Tmem37	24.6262	20	20	20	232.509	281.488	20	22.1331	27.5206	28.4002	20	20	21.0613	95465_s_at	Tmem37	40	45	63	50	47	40	53	48	57	49	70	54	51	91	68	149	206	99	70	214	246
1418767_at	Cyp4f13	44.0088	44.0758	107.933	114.98	45.38	51.0111	100.161	76.9181	83.3508	48.8902	36.4378	90.6464	41.8333	104129_at	Cyp4f13	155	134	40	40	80	208	85	115	101	80	137	78	79	44	85	52	60	40	88	52	40
1424384_a_at	Znrf1	101.497	106.935	185.987	145.719	187.204	212.814	254.779	258.225	188.165	122.072	120.83	578.717	298.618	95155_at	Znrf1	142	112	159	77	128	122	134	113	160	107	353	266	253	178	90	139	134	118	164	137	113
1422010_at	Tlr7	20	20	289.627	353.517	20	20	874.559	817.895	192.708	132.676	28.7387	23.1379	20	95884_at	Tlr7	40	40	40	40	40	40	40	46	40	40	40	40	40	63	90	40	40	463	230	40	40
1426709_a_at	Usp33	157.963	150.013	155.855	107.748	82.0047	98.353	102.209	121.064	125.523	199.13	173.678	64.8165	199.307	160710_at	Usp33	56	74	105	72	59	98	179	273	127	229	40	270	285	40	65	75	74	40	64	40	40
1418195_at	Galnt10	113.55	109.598	42.4095	51.4849	58.5728	61.8584	29.5141	23.4031	23.2021	29.856	33.9125	234.105	81.3918	102352_at	Galnt10	65	47	66	142	55	57	51	66	72	59	194	163	159	55	40	58	40	40	51	40	40
1451218_at	Edem1	578.306	515.91	731.464	792.449	397.856	358.507	639.038	679.839	723.226	398.326	369.238	1007.63	1028.26	104065_at	Edem1	43	68	51	72	57	65	40	40	40	40	40	40	40	40	40	40	40	40	40	114	148
1420985_at	Ash1l	318.891	245.083	633.356	280.022	1121.02	722.047	379.682	808.237	552.102	1386.64	942.76	1423.91	861.384	103763_at	Ash1l	107	106	101	84	116	107	777	474	835	685	463	485	485	54	115	168	120	59	116	40	40
1448629_at	Hps4	805.083	752.748	327.794	344.619	324.192	229.67	344.562	268.992	274.82	291.802	385.898	179.361	156.735	92386_at	Hps4	48	78	70	153	50	121	47	43	50	62	85	63	62	110	87	46	47	59	75	441	300
1460234_at	Wdr81	462.941	428.901	459.048	421.685	420.809	317.245	867.342	753.708	326.391	228.701	317.96	252.066	158.206	161895_s_at	Wdr81	528	474	597	491	502	544	894	718	901	925	823	515	582	600	556	287	402	764	754	107	94
1450744_at	Ell2	213.235	253.404	363.013	329.15	116.022	81.9155	687.248	757.735	546.09	472.095	344.81	56.3541	198.109	103891_i_at	Ell2	136	170	183	114	149	179	435	226	401	282	40	40	44	151	258	199	262	258	491	111	201
1460555_at	6330500D04Rik	31.016	66.1494	561.16	538.426	2910.93	2654.27	1579.56	1874.4	2233.19	2554.02	2784.84	1893.23	893.546	103200_at	6330500D04Rik	146	123	40	40	156	118	792	973	752	987	273	872	1037	40	45	261	347	154	285	75	80
1452388_at	Hspa1a	5652.94	4739.81	6540.17	6039.55	131.222	84.2013	4619.95	5405.03	4894.65	236.777	261.205	586.311	473.286	93875_at	Hspa1a	5850	5458	4852	4958	6081	5951	40	48	41	43	50	46	47	1356	878	70	556	40	346	40	40
1460709_a_at	Bat5	576.82	656.188	525.699	551.297	1212.78	1021.06	755.664	690.19	722.569	539.804	683.36	720.392	272.932	99652_at	Bat5	412	312	263	446	421	317	339	236	335	302	496	271	232	777	714	456	630	658	634	265	201
1434399_at	Galnt6	20	22.4376	98.4359	132.729	576.13	699.099	57.5821	38.0077	168.516	73.9486	67.8942	1507.67	526.628	96998_at	Galnt6	117	110	75	57	102	48	40	40	40	40	40	40	40	40	43	40	40	40	42	181	103
1433443_a_at	Hmgcs1	1047.84	1288.88	1234.46	1513.38	1256.02	1117.4	3528.46	3419.22	798.633	1250.64	1485.58	1497.07	865.269	94325_at	Hmgcs1	145	165	96	169	249	186	61	208	49	187	40	188	200	60	93	65	82	159	378	1348	1236
1454787_at	Zdhhc9	261.656	325.526	150.862	122.434	108.962	88.7979	213.93	208.753	74.8481	71.4906	80.6684	185.922	102.644	104741_at	Zdhhc9	65	83	112	124	102	44	425	301	361	228	395	173	175	47	120	40	77	40	130	176	86
1455314_at	Lpp	148.105	146.948	803.948	808.512	515.667	440.313	400.585	501.997	382.966	632.017	756.82	452.595	178	96736_at	Lpp	153	203	141	85	216	176	382	291	455	336	282	229	223	212	290	107	145	157	150	115	113
1434676_at	Mtmr9	199.398	239.429	265.774	256.832	436.127	364.96	328.566	241.513	232.372	226.765	242.404	847.159	708.735	103799_at	Mtmr9	40	46	40	40	40	40	40	61	40	40	40	43	51	40	56	40	40	46	40	149	113
1424460_s_at	Aytl2	1452.43	1314.26	1195.67	1211.96	172.539	135.06	197.554	192.206	1593.51	1199.37	1080.01	939.258	666.603	160897_at	Aytl2	137	140	123	192	117	125	40	60	46	99	40	44	52	54	88	40	40	40	40	45	49
1454705_at	D15Ertd621e	708.371	922.103	382.343	363.256	272.923	212.344	562.176	581.386	332.244	362.155	362.283	252.197	408.962	98013_at	D15Ertd621e	74	110	199	158	85	104	60	70	48	55	40	47	59	54	89	47	44	40	84	40	40
1424275_s_at	Trim41	404.972	341.615	255.654	209.813	227.755	248.213	220.348	221.432	126.626	206.425	275.7	71.3784	66.1568	101449_at	Trim41	117	147	165	185	122	148	75	78	105	81	47	88	91	40	80	61	46	40	60	40	43
1452592_at	Mgst2	20	38.5291	30.4774	22.3888	731.234	819.978	604.592	678.473	352.72	380.057	571.262	543.461	163.413	104742_at	Mgst2	40	40	41	40	60	41	245	297	145	155	198	237	262	62	40	117	147	61	109	72	66
1433605_at	Inpp5a	39.9296	33.4572	54.3635	66.8607	26.3321	37.3705	111.51	109.277	51.0346	95.948	128.812	84.2778	41.3852	97858_at	Inpp5a	180	171	175	116	177	201	473	459	369	392	467	355	312	306	200	146	148	336	160	216	178
1455220_at	Frat2	83.0691	47.7812	170.345	147.143	233.703	299.066	95.4603	209.307	62.6194	221.926	272.151	891.218	163.962	103699_i_at	Frat2	56	69	40	54	58	84	40	41	55	83	141	188	229	90	116	128	75	46	74	40	40
1427031_s_at	Ccdc52	172.764	165.428	102.994	123.363	431.173	339.215	130.231	94.9324	334.611	282.977	281.447	535.82	272.23	103701_at	Ccdc52	60	68	59	83	68	59	138	100	106	87	101	99	99	156	90	189	307	86	134	283	167
1436494_x_at	Trmt1	409.91	379.912	356.995	350.543	343.996	273.138	312.605	303.74	542.23	749.68	813.358	373.158	319.986	99656_at	Trmt1	125	134	94	159	146	208	278	323	337	339	400	265	276	40	95	103	126	129	130	127	137
1440865_at	Ifitm6	242.797	306.989	1965.69	2241.76	20	20	52.955	57.0883	21.9842	20	22.8871	20	20	95303_at	Ifitm6	1006	1067	347	176	917	1062	40	40	40	40	40	40	40	267	295	46	40	40	40	40	40
1436212_at	Tmem71	20	20	109.409	137.933	1666.86	2013.23	196.68	182.07	653.756	522.647	674.413	3484.42	1055.48	93963_at	Tmem71	40	40	40	40	40	40	72	70	58	62	211	295	310	40	40	96	107	40	45	40	40
1427108_at	9530068E07Rik	198.831	228.085	247.779	336.827	126.763	163.967	286.518	468.121	179.818	175.855	153.844	161.395	405.411	99624_at	9530068E07Rik	461	443	293	452	510	499	150	442	134	383	95	310	319	293	271	207	204	237	264	241	222
1436936_s_at	Xist	2921.44	2099.01	3452.06	3412.17	20	20	3850.5	5376.5	20	3432.48	20	2567.67	1557.16	99126_at	Xist	91	88	189	40	111	113	2858	149	2983	546	1849	363	350	191	125	155	138	152	356	40	40
1427283_at	Mll1	331.899	286.656	362.307	383.317	1157.4	1083.76	393.618	428.165	675.324	1094.58	1392.23	1077.25	472.738	104569_at	Mll1	106	89	150	98	120	98	633	882	603	770	436	1053	1091	138	141	265	273	130	241	51	69
1424816_at	Cecr5	27.0135	23.5026	26.4294	20	198.149	160.076	23.9803	29.686	20.4531	31.2099	36.6047	117.195	60.8882	99820_f_at	Cecr5	66	44	99	42	40	49	107	87	129	105	196	94	98	53	40	56	67	75	49	51	51
1424028_at	5830457O10Rik	229.252	269.815	245.351	256.582	534.51	464.094	233.938	297.984	266.913	282.132	250.794	1198.98	992.516	98896_at	5830457O10Rik	65	200	111	216	143	103	170	152	189	259	120	323	297	176	153	183	227	165	226	57	92
1433639_at	5730593F17Rik	187.642	210.365	164.037	179.54	520.756	489.257	762.177	654.653	250.128	361.993	321.926	367.08	341.043	102383_at	5730593F17Rik	149	149	176	153	146	152	168	162	185	143	201	196	210	119	123	242	394	293	367	40	61
1428392_at	Rassf2	20.1578	21.8245	60.2909	60.6107	57.6981	58.846	25.812	29.7554	70.221	74.3612	79.733	90.3137	43.103	94771_at	Rassf2	270	330	57	163	196	173	99	99	124	146	138	169	181	88	142	163	120	92	59	61	57
1436907_at	Nav1	1082.78	751.237	2265.91	1851.33	20	20	105.851	216.104	20	20	20	21.5727	20.9595	103491_at	Nav1	350	297	129	174	330	332	40	40	40	40	40	40	40	113	131	40	40	40	40	40	40
1427929_a_at	Pdxk	548.229	573.267	1220.61	770.386	142.24	93.6685	562.395	545.46	289.575	131.519	116.11	184.846	221.621	104320_at	Pdxk	430	283	238	237	280	302	141	146	166	174	159	149	134	369	281	148	147	283	155	164	136
1455019_x_at	Ckap4	20	28.1848	38.6931	52.8044	41.9671	20	155.778	157.782	231.499	105.277	91.4688	48.8388	33.2633	101956_at	Ckap4	40	40	54	74	40	40	44	94	40	48	42	51	41	68	40	40	40	40	62	284	219
1449109_at	Socs2	50.1915	59.6058	151.162	165.308	60.5601	52.7673	20	20	20	20	20	43.913	241.017	99475_at	Socs2	174	173	208	146	183	187	40	40	40	40	112	215	230	182	277	50	45	68	40	88	92
1434306_at	Rab3ip	264.047	233.953	346.012	343.116	163.123	229.665	677.07	647.337	425.647	277.36	282.727	1057.89	343.689	95539_at	Rab3ip	73	75	73	65	70	88	40	40	61	79	131	304	313	77	57	81	49	79	84	40	40
1436097_x_at	Arhgap9	581.635	562.427	2171.75	2041.15	1657.37	2118.21	1017.83	704.466	741.04	311.097	313.608	1674.76	803.951	103365_s_at	Arhgap9	819	541	190	191	435	771	273	201	365	245	1040	667	681	448	477	802	641	311	217	461	444
1434131_at	Rufy1	362.35	306.243	389.935	381.584	124.327	112.812	720.2	725.75	322.151	154.493	172.375	178.813	149.481	92182_at	Rufy1	191	169	245	179	183	256	184	142	180	148	97	75	78	133	109	88	95	279	353	46	49
1434873_a_at	Centb1	219.194	237.731	1331.77	1259.4	4367.57	3990.83	1540.15	1709.07	2754.17	1409.29	1669.41	3688.47	1819.37	96538_at	Centb1	47	48	40	40	40	54	55	74	101	84	109	118	129	40	40	40	57	40	47	40	40
1433940_at	Spag7	578.921	605.995	579.071	695.054	282.294	439.044	645.327	495.329	576.428	433.454	338.846	190.48	216.29	93832_at	Spag7	283	298	178	272	228	144	128	136	124	124	123	136	137	68	164	231	238	157	256	333	278
1455315_at	Trp53i13	54.1956	67.9958	204.672	181.348	43.2678	46.9349	384.635	324.095	60.8207	37.8917	78.2889	215.783	110.773	101432_at	Trp53i13	116	118	49	54	68	135	101	81	134	112	155	113	106	130	126	44	40	217	102	40	40
1457695_at	Ap1gbp1	476.593	461.356	172.944	165.803	212.469	224.352	200.51	229.339	158.746	121.71	140.146	186.196	82.7593	96529_at	Ap1gbp1	80	76	164	139	52	72	59	54	66	56	53	62	72	94	120	63	48	64	48	40	40
1451845_a_at	Ptrh2	434.301	524.878	382.06	471.915	360.864	355.907	422.338	386.389	396.506	311.647	294.47	242.962	277.631	160719_at	Ptrh2	40	40	40	40	40	40	126	107	123	113	66	96	97	40	40	45	50	40	61	83	86
1419879_s_at	Trim25	1770.25	1296.41	1700.92	1916.13	1493.99	1561.24	3023.07	2978.59	2330.88	4629.51	4302.57	2582.26	1241.94	100475_at	Trim25	215	218	217	247	211	170	532	934	642	820	189	580	554	154	126	180	210	447	560	160	145
1423938_at	Llgl2	48.7005	34.6293	42.3827	22.7099	128.587	136.125	41.5729	28.4983	56.2709	43.3158	44.4814	56.7158	42.2877	101916_at	Llgl2	40	40	40	40	40	40	158	150	160	181	241	174	164	128	44	170	179	40	135	69	67
1423770_at	Tmc6	90.5654	99.2296	140.656	142.46	190.983	202.958	206.902	178.777	203.128	422.244	584.586	709.69	371.752	160592_at	Tmc6	90	87	40	52	118	159	246	266	272	273	449	475	421	247	212	292	304	205	271	163	133
1424906_at	Pqlc3	352.814	433.893	371.5	415.988	355.308	390.351	1346.3	884.869	272.082	70.2275	93.3651	197.025	223.057	99366_at	Pqlc3	421	367	361	303	413	528	830	650	232	137	245	200	206	486	529	461	451	1281	1695	303	402
1434767_at	C79407	186.057	180.786	207.821	176.251	67.6406	60.5631	22.339	26.6906	20	41.7821	47.3398	35.442	59.3885	103308_at	C79407	168	118	133	154	164	142	40	40	40	40	40	40	40	43	40	40	42	40	40	213	229
1452037_at	Mgat2	281.838	278.769	175.13	209.2	166.412	181	234.805	259.135	180.24	133.98	138.638	124.383	230.499	95417_at	Mgat2	87	106	203	115	110	158	174	225	92	128	40	152	154	73	70	128	134	54	181	195	236
[truncated: 369 more rows]
