# Supplementary material for: Novel insights into the relationships between dendritic cell subsets in human and mouse revealed by genome-wide expression profiling
Source: Genome Biol. 2008 Jan 24;9(1):R17. doi: 10.1186/gb-2008-9-1-r17 (PMC2395256; doi:10.1186/gb-2008-9-1-r17)
Supplement: Additional file 5 — Mouse DC subset gene signatures according to our datasets with confirmation from two other independent datasets (one for pDCs and one for cDC subsets). [file gb-2008-9-1-r17-S5.xls]

## Sheet: pDC_above_cDC_gene_signature
	Genes absent in cDC and present in pDC in both datasets
	Chan U74v2 dataset											Dalod 430 2.0 dataset													ratio
	Probe Set ID	Gene Symbol		cDC				pDC				Probe Set ID	cDC								pDC
													CD8				CD11b
	Group I
	100061_f_at	Klk1		59.9	±	1.27279		6406.95	±	1051.11		1448107_x_at	<				<				5316.52	±	544.621		93.153
	107394_at	Siglech		110.9	±	45.1134		6851.7	±	478.287		1457786_at	23.729	±	5.2736		<				3454.16	±	535.732		45.6127
	162410_s_at	Cd8b1		<				2465.05	±	311.905		1426170_a_at	19.0591	±	5.00271		<				2774.28	±	198.089		38.0424
	166173_f_at	Lefty1		<				3413.35	±	2108.8		1417638_at	20.7761	±	1.09757		<				1784.53	±	458.601		28.2676
	111469_at	2010001M09Rik		<				1337.3	±	170.271		1428947_at	38.8877	±	8.92454		28.9562	±	2.37418		1740.77	±	301.85		15.4038
	100772_g_at	Blnk		<				1149.9	±	347.472		1451780_at	21.8103	±	2.56015		26.9683	±	8.98492		1987.93	±	90.5238		15.3254
	163884_f_at	2010309G21Rik /// LOC207685		<				1383.8	±	311.41		1428719_at	<				<				955.959	±	72.8327		14.7291
	167430_f_at	Ankrd25		75.5	±	6.50538		981.05	±	228.749		1460559_at	<				<				440.029	±	38.9043		10.2285
	167028_at	Fads3		88	±	28.2843		1422.1	±	647.427		1418773_at	<				<				774.702	±	211.273		8.9287
	115550_at	AI875142		<				699.75	±	84.4993		1437393_at	<				<				1412.94	±	121.552		8.10127
	166433_f_at	Tmem163		112.75	±	63.2861		1570.5	±	466.549		1428077_at	<				<				823.975	±	233.617		7.87683
	116262_at	Sla2		84.9	±	8.34386		683.7	±	23.4759		1451492_at	<				<				548.48	±	102.244		7.34692
	96205_at	Sh3bgr		<				487	±	78.3474		1422644_at	<				<				753.13	±	32.0015		7.31525
	96703_at	Maged1		<				435.1	±	32.5269		1450062_a_at	<				<				191.222	±	38.2531		6.98475
	165435_f_at	1190002A17Rik		68.95	±	1.3435		511.05	±	43.2042		1428628_at	<				<				170.018	±	54.2103		6.58425
	161409_f_at	Dntt		106.45	±	6.15183		685.15	±	33.1633		1449757_x_at	<				<				1344.06	±	24.5366		5.97202
	162223_f_at	Atp2a1		<				376.5	±	72.832		1419312_at	<				<				555.822	±	120.012		5.50847
	163562_at	Dyrk3		<				576.05	±	282.206		1424229_at	37.7739	±	2.9649		36.5852	±	2.99276		266.747	±	19.4829		4.76582
	165943_f_at	Igl-V1		111.5	±	61.5183		1210.25	±	704.632		1424931_s_at	<				<				116.698	±	2.85035		4.59355
	167843_f_at	1110051B16Rik		110.8	±	60.5283		838.85	±	206.122		1445710_x_at	<				<				560.659	±	106.862		4.51237
	102410_at	Hs3st1		<				262	±	15.5563		1423450_a_at	<				<				550.321	±	75.9588		4.25424
	102237_at	Cd28		<				203.1	±	28.4257		1437025_at	<				<				103.294	±	9.70787		3.10169
	113779_i_at	Pnck		440	±	49.7803		1552.05	±	209.374		1422711_a_at	<				<				275.524	±	18.7489		2.95455
	104083_at	Cdh5		<				172.35	±	6.01041		1433956_at	<				<				611.307	±	283.204		2.84915
	102299_at	Prkca		<				301.35	±	199.758		1450945_at	<				<				820.715	±	85.0756		2.71356
	92489_at	Gimap1		<				158.9	±	21.9203		1449988_at	<				<				458.976	±	57.7636		2.43051
	97867_at	Hsd11b1		77.5	±	3.81838		201.8	±	11.0309		1449038_at	20.4363	±	0.617021		27.7884	±	6.38935		2674.03	±	176.84		2.41895
	115337_at	Gpr174		92.05	±	9.2631		350.05	±	53.3866		1440900_at	<				<				67.0635	±	30.9668		2.25833
	Genes absent in cDC and present in pDC in one dataset, with higher expression in pDC in both datasets
	Chan U74v2 dataset											Dalod 430 2.0 dataset													ratio
	Probe Set ID	Gene Symbol		cDC				pDC				Probe Set ID	cDC								pDC
													CD8				CD11b
	95532_at	D13Ertd608e		<				4976.25	±	348.109		1439771_s_at	<				<				7438.23	±	93.7553		80.1712
	92316_f_at	Igl-V1 /// 2010309G21Rik /// LOC207685 /// LOC386520		<				3314	±	89.8026		1428720_s_at	<				26.4157	±	9.07324		6306.49	±	142.899		55.0932
	99667_at	Cox6a2		67.45	±	11.9501		2751.7	±	502.046		1417607_at	<				22.047	±	2.89482		2883.12	±	225.638		31.5771
	131402_at	Havcr1		242.3	±	70.7107		8533.35	±	2770.09		1434716_at	<				<				1329.9	±	92.2916		22.4926
	94759_at	2810402A17Rik		68.25	±	6.29325		1308.65	±	466.337		1459914_at	27.0527	±	9.97402		82.2636	±	4.18119		1429.86	±	79.6414		13.4649
	111777_at	2210020M01Rik		226.5	±	15.2735		3175.8	±	50.9117		1435378_at	<				47.663	±	15.8142		3267.19	±	564.497		13.2314
	113261_at	---		174.8	±	55.8614		3007.5	±	751.937		1436039_at	<				<				1844.76	±	99.9566		11.553
	164285_f_at	Dusp9		<				910.2	±	63.9225		1454737_at	<				21.5233	±	2.15427		336.795	±	8.50791		10.9494
	113651_at	Pir		<				664.4	±	61.6597		1429001_at	<				<				399.033	±	34.4856		7.85823
	164089_at	Slamf9		135.8	±	29.9813		1215.75	±	27.0822		1419315_at	39.0565	±	10.0354		82.1275	±	13.6241		1007.63	±	224.202		7.62166
	104658_at	Lifr		<				436	±	4.24264		1425107_a_at	<				26.0086	±	8.49744		432.475	±	112.393		7.33898
	160106_at	Capg		62.8	±	2.12132		458.65	±	1.62635		1450355_a_at	<				25.932	±	8.38904		1018.32	±	238.096		7.11509
	165794_at	Cdc14b		<				983.45	±	727.259		1437070_at	45.9181	±	15.2938		45.55	±	11.2252		737.038	±	127.855		6.9
	134625_i_at	B230343A10Rik		1107.1	±	2.82843		8258.95	±	1303.27		1457270_at	<				<				551.962	±	50.5659		6.61563
	93657_at	Spib		72.8	±	19.5161		2234.9	±	1003.24		1460407_at	98.6927	±	59.6278		1010.83	±	9.97021		5220.12	±	3.35876		5.1261
	92685_at	Tbxa2r		62.9	±	5.51543		366.25	±	58.0535		1419222_at	29.6799	±	13.6894		<				214.464	±	21.4487		4.86826
	112850_at	2900002H16Rik		95.4	±	11.1723		533.2	±	84.2871		1450449_a_at	<				26.6441	±	5.6273		562.112	±	53.7917		4.5847
	101913_at	Clcn5		64.65	±	7.99031		378.2	±	117.097		1420295_x_at	143.818	±	20.2176		92.8916	±	15.9896		1256.33	±	60.493		4.20199
	163341_at	Rnf122		<				500.7	±	248.194		1454857_at	50.7	±	7.32655		92.934	±	7.49272		598.847	±	31.4754		4.11646
	111365_at	Cobll1		171.35	±	9.2631		849.55	±	174.16		1454795_at	129.978	±	19.2086		<				888.602	±	39.0054		4.08319
	109680_at	Trp53i11		392.2	±	93.7624		2086.1	±	0.707107		1436919_at	25.2891	±	0.144038		26.1899	±	0.462801		113.001	±	10.4539		3.98266
	116163_at	Stambpl1		230.65	±	59.1848		1258.1	±	258.377		1418546_a_at	35.5636	±	5.68556		101.217	±	7.16462		593.933	±	58.2621		3.94642
	168007_f_at	1110059G02Rik		<				449.25	±	257.599		1436204_at	<				<				93.3199	±	9.47686		3.92794
	160553_at	Ly6d		<				314.55	±	122.542		1416930_at	<				<				5425.58	±	479.546		3.86271
	94521_at	Cdkn2d		65.55	±	9.2631		635.25	±	28.2136		1416253_at	86.7239	±	5.82797		125.087	±	8.74055		561.004	±	82.9486		3.82693
	169465_s_at	Tm7sf2		124.95	±	17.607		546.4	±	75.519		1460684_at	35.2006	±	0.819607		40.915	±	1.26501		249.42	±	41.2257		3.58806
	112036_at	LOC434197		<				281.45	±	5.86899		1440217_at	<				<				220.816	±	4.20587		3.51013
	161650_at	Slpi		430.85	±	141.492		2075.95	±	360.978		1448377_at	70.2499	±	0.266226		67.4697	±	12.0994		618.894	±	44.967		3.42946
	165644_i_at	BC043301		81.8	±	11.4551		436.8	±	183.989		1439181_at	<				23.7733	±	3.37467		477.411	±	71.6808		3.41157
	95701_at	Cxxc5		<				419.35	±	312.046		1448960_at	79.7705	±	13.4096		56.9856	±	6.94471		1266.7	±	326.952		3.3678
	141033_at	A230058F20Rik		<				311.9	±	121.764		1438752_at	20	±	0		<				174.315	±	43.8413		3.32059
	98503_at	Evi5		59.7	±	0.989949		321.45	±	188.585		1417513_at	118.901	±	17.3213		284.747	±	36.2901		1291.88	±	109.269		3.11424
	110672_at	Mgl1		740	±	97.1565		2659.65	±	202.02		1419605_at	<				142.541	±	55.4322		2748.41	±	146.392		3.11216
	108013_at	Calcoco1		113.35	±	48.5782		467.45	±	30.3349		1428513_at	<				<				272.843	±	17.7342		3.01963
	109669_at	Sec24d		82.35	±	4.73762		539.55	±	134.421		1426972_at	535.849	±	26.2619		80.3218	±	12.0652		1686.59	±	120.682		2.88816
	138031_at	Plxdc1		280.4	±	210.718		1540.15	±	430.557		1424902_at	379.875	±	46.4293		230.954	±	14.5798		1385.4	±	106.936		2.87774
	92949_at	Pacsin1		169.6	±	50.4874		653.4	±	91.4996		1449380_at	32.1534	±	6.30852		20	±	0		1584.9	±	21.3334		2.86751
	93842_at	Dap		367.1	±	44.8306		2409.4	±	231.082		1451112_s_at	1286.89	±	100.855		1005.81	±	99.1746		4176.05	±	435.988		2.84769
	103686_at	Mcoln2		<				181.45	±	19.4454		1431705_a_at	22.3048	±	3.25948		<				92.215	±	5.73478		2.84237
	116036_at	Card6		<				308.45	±	123.814		1436395_at	62.5873	±	4.21803		213.502	±	11.2055		1312.77	±	87.2004		2.7962
	163396_at	Gria3		<				293.8	±	114.41		1434728_at	<				30.5076	±	5.13501		415.071	±	34.8618		2.69494
	103980_at	Epha2		<				159.5	±	2.54558		1421151_a_at	<				<				234.845	±	72.2324		2.67288
	137158_i_at	Rabgap1l		82.4	±	20.3647		304.85	±	73.4684		1429196_at	346.005	±	39.9819		181.591	±	9.80474		2478.88	±	340.182		2.6126
	165746_at	Ppm1l		106.7	±	54.7301		375.3	±	20.3647		1435787_at	20	±	0		23.1139	±	4.40372		285.386	±	15.3244		2.48212
	112938_at	Fcrla		128.4	±	69.8621		1612.6	±	481.115		1419907_s_at	352.785	±	58.658		<				1037.22	±	85.9778		2.47659
	106941_at	Arhgap24		86.65	±	10.8187		267.95	±	50.4167		1424842_a_at	<				<				201.007	±	4.93914		2.46341
	131386_at	Stoml1		94.2	±	34.6482		365.65	±	104.298		1452738_at	83.8687	±	1.55472		83.6201	±	4.89099		498.567	±	79.2617		2.45914
	163549_at	Xkrx		<				198.15	±	10.3945		1454762_at	<				<				515.439	±	120.786		2.41519
	168125_r_at	Plxdc2		351.25	±	120.137		1044.25	±	2.75772		1418912_at	<				<				222.067	±	19.6661		2.3895
	95418_at	Rasl11b		<				160.2	±	43.982		1423854_a_at	33.3734	±	5.81617		25.4151	±	2.70094		530.197	±	24.98		2.18814
	110064_at	Slamf6		<				329.45	±	94.3988		1425086_a_at	67.2189	±	5.35301		153.098	±	31.264		413.87	±	43.743		2.18566
	103944_at	Rad51l1		<				142.1	±	20.0818		1421430_at	38.0783	±	2.93534		<				218.075	±	0.724784		2.1678
	163342_at	Sema4c		192.65	±	12.9401		471.2	±	70.8521		1433920_at	50.0812	±	6.10184		<				133.137	±	19.1675		2.08672
	167979_at	Ccrk		190.5	±	5.79828		550.75	±	210.647		1422494_s_at	<				31.6249	±	4.34842		144.113	±	28.0785		2.06475
	109622_at	Sh3bp4		180.1	±	20.9304		791.9	±	53.5987		1416305_at	77.322	±	3.37007		27.249	±	0.586969		191.647	±	38.7113		2.06103
	161467_f_at	Atp1b1		71.25	±	7.56604		177.45	±	28.4964		1451152_a_at	98.9164	±	16.847		87.7139	±	8.92531		4261.85	±	480.571		2.05352
	115935_at	Neil1		102.65	±	6.29325		268.95	±	29.7692		1452871_at	115.754	±	10.007		116.172	±	2.13334		256.459	±	7.95849		2.0421
	Genes present in cDC but with higher expression in pDC in both data sets
	Chan U74v2 dataset											Dalod 430 2.0 dataset													ratio
	Probe Set ID	Gene Symbol		cDC				pDC				Probe Set ID	cDC								pDC
													CD8				CD11b
	101963_at	Ctsl		69.25	±	14.4957		3606.8	±	707.531		1451310_a_at	82.0982	±	8.04857		180.917	±	49.7018		5968.07	±	117.514		27.2374
	103697_at	AW061234		<				1035.8	±	432.749		1454984_at	<				70.8469	±	8.3358		1649.28	±	98.5636		12.3695
	170808_s_at	D6Wsu176e		575.6	±	100.692		6408.05	±	142.482		1417953_at	96.4271	±	1.23079		134.741	±	40.257		1972.43	±	625.782		9.37423
	106281_f_at	Serinc5		379.45	±	95.5301		6004.9	±	2558.03		1433571_at	27.1195	±	4.82056		74.4024	±	9.03838		796.434	±	78.7646		9.1683
	95387_f_at	Sema4b		237.5	±	35.3553		5591.5	±	201.667		1455678_at	<				113.925	±	10.8251		1182.26	±	97.7504		9.15562
	167328_s_at	Fads2		140	±	59.5384		1921.3	±	521.421		1419031_at	23.9668	±	0.606698		<				362.933	±	76.5372		8.52608
	92676_at	Runx2		97.15	±	8.27315		1243.45	±	520.077		1424704_at	90.6173	±	18.5484		272.046	±	26.9266		3998.87	±	34.7472		8.50194
	108108_at	Tex2		410.5	±	28.1428		3636.45	±	107.975		1452213_at	231.715	±	16.1836		134.445	±	0.443356		2618.8	±	65.8246		8.27161
	97497_at	Notch1		<				593.25	±	191.838		1418634_at	124.68	±	32.5163		52.8439	±	13.6454		1688.46	±	155.189		7.75593
	110420_at	Upb1		407.9	±	7.9196		3215.4	±	225.85		1460244_at	<				<				1947.69	±	145.353		7.38984
	163829_r_at	Ccr9		97.95	±	21.1425		903.6	±	184.696		1427419_x_at	451.209	±	66.8117		45.595	±	7.84521		5493.66	±	189.752		6.84677
	99030_at	Il7r		102.9	±	15.6978		1147.75	±	549.776		1448575_at	23.4482	±	2.54177		179.413	±	10.7169		3149.44	±	819.296		6.65789
	109395_at	Dirc2		266.15	±	29.0621		2133.6	±	370.1		1454654_at	24.6113	±	6.52136		77.2578	±	6.21158		1703.51	±	192.227		6.52912
	97918_at	AA536743		72.5	±	19.0919		734.6	±	269.549		1427243_at	435.943	±	43.195		548.046	±	64.9577		4855.39	±	107.049		6.32558
	116347_at	Bcr		93.65	±	20.7182		672.4	±	14.7078		1455564_at	83.2468	±	0.232709		62.9594	±	7.2984		516.529	±	9.4222		6.11265
	99478_at	Ptprcap		357.15	±	19.0212		2420.05	±	235.113		1448511_at	58.5747	±	14.1996		85.4404	±	10.2243		1132.64	±	406.175		6.08149
	97105_at	Zc3h12c		81.25	±	6.57609		624.2	±	9.61665		1437111_at	175.361	±	32.9066		59.2493	±	13.3198		1324.6	±	215.788		5.90047
	112795_at	Tcf4		513.65	±	55.6493		3663	±	625.931		1416723_at	275.762	±	65.7404		527.586	±	46.2158		4745.25	±	1.03238		5.82351
	110343_f_at	Tubgcp5		243.6	±	72.9734		1722.15	±	170.201		1426518_at	130.409	±	0.805395		172.194	±	3.93858		1304.22	±	9.65908		5.42615
	93077_s_at	Ly6c		2120.25	±	104.298		12956.1	±	1908.69		1421571_a_at	97.9071	±	4.61444		30.265	±	7.78913		8255.35	±	150.649		5.29011
	102197_at	Nucb2		<				999	±	312.4		1418355_at	703.864	±	56.5714		165.738	±	18.488		3954.44	±	36.7837		5.2811
	100133_at	Fyn		222.25	±	26.0922		1946.9	±	864.367		1417558_at	804.236	±	26.1785		746.963	±	12.3489		4423.49	±	132.795		5.26236
	110835_at	Snag1		1221.65	±	140.361		6807.55	±	419.951		1416359_at	601.322	±	155.322		652.484	±	69.7766		4186.18	±	498.772		4.92891
	161968_f_at	Ccr5		110.6	±	35.4968		1270.55	±	684.833		1424727_at	302.13	±	67.1914		138.879	±	10.7325		1866.04	±	247.254		4.83696
	93078_at	Ly6a		347.55	±	79.6909		2658.8	±	1069		1417185_at	639.604	±	21.5915		337.993	±	82.4204		6413.02	±	128		4.71131
	102838_at	Sell		133.5	±	3.39411		643.9	±	75.2362		1419480_at	330.792	±	22.4768		34.9601	±	3.80904		3989.61	±	33.3684		4.34658
	111423_at	Mtss1		83.3	±	6.08112		448.35	±	104.157		1434036_at	84.6668	±	26.0501		78.765	±	30.5513		1521.35	±	214.296		4.2774
	93728_at	Tsc22d1		93.75	±	43.6285		686.3	±	220.334		1454971_x_at	981.094	±	47.8513		1573.21	±	16.6665		7281.54	±	48.0267		4.25762
	103424_at	6330442E10Rik		235.45	±	58.6192		1440.65	±	451.912		1454632_at	450.655	±	36.771		414.841	±	8.43932		2340.74	±	315.172		4.04875
	100927_at	Pltp		442.55	±	128.764		2702.85	±	954.806		1456424_s_at	<				575.449	±	20.5492		4600.09	±	140.248		3.80004
	115422_at	Man1c1		<				312.45	±	17.3241		1436193_at	91.8134	±	8.55712		105.928	±	15.1341		1134.72	±	166.63		3.8
	98392_at	Lag3		<				255.9	±	50.6288		1449911_at	43.7255	±	3.13354		57.7862	±	5.12525		762.969	±	274.087		3.73051
	97058_f_at	Rab33b		407.2	±	40.4465		1651.1	±	42.0021		1423083_at	686.498	±	47.4688		323.01	±	34.1356		3115.99	±	176.501		3.72051
	116377_at	Lair1		130.15	±	72.337		812.55	±	209.657		1444040_at	35.2507	±	5.92188		410.419	±	3.12824		1760.49	±	61.5183		3.66409
	93086_at	Igk-C /// Igk-V28 /// Igk-V8-16		2073.15	±	2254.19		16461.3	±	5630.97		1427455_x_at	47.0932	±	8.28128		69.5193	±	34.6752		2098.12	±	241.272		3.40313
	97924_at	Gne		206.75	±	15.0614		838.5	±	148.917		1448810_at	187.355	±	4.78428		189.553	±	31.0759		1081.93	±	265.073		3.37259
	160480_at	Ptprs		145.4	±	6.78823		520.35	±	29.4864		1426794_at	614.964	±	3.95414		295.869	±	23.7178		2251.36	±	224.987		3.32557
	130968_at	Man2a2		459.45	±	124.522		2338.35	±	775.484		1435203_at	125.766	±	1.24097		233.18	±	12.146		1793.04	±	107.339		3.26941
	164531_f_at	Pkig		292.6	±	25.8801		1057.4	±	73.3977		1434820_s_at	210.024	±	59.5547		232.611	±	15.6907		1560.15	±	274.838		3.23416
	96771_at	Erbb3		76.15	±	12.5158		375.3	±	146.937		1434606_at	40.3814	±	2.2725		56.1523	±	3.27709		492.285	±	37.6761		3.19294
	98590_at	Sdc4		62.6	±	5.09117		320.2	±	169.706		1448793_a_at	28.004	±	7.10402		50.2238	±	1.13314		1228.4	±	167.365		3.02417
	109081_at	Hvcn1		468.35	±	91.5703		2565.65	±	241.194		1424032_at	50.7128	±	21.8903		676.729	±	52.9892		2226.34	±	160.556		2.9583
	97312_at	Cd164		481.6	±	359.21		4018.75	±	1698.97		1416440_at	710.662	±	69.3509		1672.26	±	59.4394		5078.95	±	133.325		2.90772
	99669_at	Lgals1		756.3	±	379.999		3024.35	±	63.2861		1455439_a_at	845.297	±	156.06		1021.78	±	132.616		10011.5	±	355.745		2.90693
	109079_f_at	5730446C15Rik		1883.45	±	193.111		6461.1	±	890.672		1454724_x_at	594.15	±	23.2497		661.875	±	45.3616		3045.96	±	457.837		2.88678
	106289_at	Parp3		88.6	±	13.5765		320.75	±	33.4462		1451969_s_at	429.228	±	13.4195		430.774	±	7.69827		1279.36	±	72.634		2.79907
	98981_s_at	Tcf12		170.35	±	30.9006		931.75	±	574.1		1427670_a_at	415.168	±	20.6553		308.986	±	14.6067		2081.59	±	134.859		2.73569
	114724_at	Foxred2		<				248.75	±	48.154		1434414_at	69.5817	±	1.22386		121.412	±	2.49679		494.087	±	24.5698		2.71772
	109390_at	St3gal6		143.75	±	2.33345		429.1	±	57.6999		1449078_at	43.4196	±	2.51525		38.4611	±	4.66429		307.178	±	17.2845		2.67056
	93584_at	Igh-6		1012.85	±	106.985		6403.75	±	184.484		1427351_s_at	1654.52	±	1.40714		1942.47	±	117.026		5472.51	±	218.517		2.62588
	109178_g_at	Creb3l2		317.65	±	64.4174		1255.15	±	479.631		1452381_at	56.7492	±	8.7182		24.5872	±	2.34491		231.752	±	38.2948		2.52203
	167693_i_at	1810021J13Rik		456.2	±	40.7294		1357.3	±	139.017		1417174_at	49.1253	±	5.15354		47.8201	±	3.10165		141.546	±	12.3906		2.51631
	102372_at	Igj		120.25	±	75.3069		566.15	±	186.464		1424305_at	<				<				126.207	±	29.4581		2.50317
	98042_at	Scpep1		101.45	±	7.14178		363.1	±	144.674		1455908_a_at	549.669	±	2.98258		583.719	±	112.627		2270.43	±	74.1119		2.44883
	115181_at	Rtn4rl1		<				191.3	±	4.6669		1436868_at	34.041	±	1.94002		45.3222	±	1.82808		285.961	±	47.0523		2.37975
	98114_at	Npc1		266.6	±	44.6891		1009.15	±	430.274		1423086_at	123.476	±	3.01581		337.836	±	42.8825		1134.28	±	122.372		2.36385
	96818_at	Dtx2		89.25	±	15.6271		293.6	±	83.7214		1439429_x_at	487.284	±	9.6018		349.898	±	33.473		1314.37	±	96.7817		2.33699
	135355_at	9630010G10Rik		174.8	±	135.765		1306.15	±	953.392		1460121_at	708.35	±	221.935		414.519	±	7.14956		2372.53	±	274.902		2.33383
	116977_at	Arhgef10		79	±	0		244.2	±	84.8528		1452302_at	48.6071	±	2.30418		41.0474	±	1.76402		235.496	±	18.3607		2.33165
	95593_at	Golph2		159.2	±	25.5973		416.65	±	6.01041		1415698_at	125.595	±	6.71398		122.334	±	5.2432		376.223	±	81.6701		2.326
	109910_at	5430417L22Rik		495.8	±	9.05097		1348.85	±	186.747		1426987_at	221.659	±	2.22314		323.75	±	12.5674		781.209	±	10.8803		2.32541
	101109_at	Dag1		93.65	±	4.73762		312.25	±	66.2559		1426778_at	252.044	±	62.359		146.656	±	13.9929		813.452	±	177.287		2.32354
	95884_at	Tlr7		92.95	±	17.607		403.9	±	175.504		1422010_at	<				321.572	±	45.1771		846.227	±	40.0675		2.31359
	102383_at	5730593F17Rik		144.15	±	2.19203		392.75	±	84.3578		1433639_at	199.004	±	16.0676		171.788	±	10.9623		708.415	±	76.0309		2.2862
	162883_at	Snn		<				391.75	±	11.243		1452789_at	96.1735	±	16.1398		310.967	±	25.3781		975.939	±	155.381		2.28588
	95755_at	Csda		183.25	±	4.17193		518	±	114.127		1435800_a_at	1728.82	±	186.796		1582.83	±	153.237		4267.74	±	55.2958		2.27236
	170450_r_at	1700026L06Rik		200.4	±	59.9627		623.95	±	109.248		1452904_at	<				<				152.104	±	20.5316		2.25165
	93754_at	Ech1		362.65	±	34.0118		1231.4	±	48.9318		1448491_at	917.714	±	120.853		955.921	±	116.855		2661.04	±	462.377		2.24745
	166691_r_at	6330500D04Rik		1763.5	±	327.673		6154.65	±	2383.16		1460555_at	48.5827	±	24.8431		549.793	±	16.0754		1726.98	±	208.483		2.24013
	110515_at	Slc29a3		577.7	±	11.4551		1486.95	±	264.246		1455731_at	527.503	±	48.6136		851.144	±	27.5001		2290.38	±	13.131		2.21936
	117245_s_at	Rasgrp2		522.85	±	73.1856		1433.25	±	234.123		1417804_at	<				107.656	±	5.03672		689.928	±	74.0404		2.20623
	96708_at	Tmed3		248.35	±	89.8733		970.3	±	252.72		1416108_a_at	1032.82	±	0.820244		665.62	±	30.8758		2486.4	±	292.657		2.20579
	103578_at	Tom1 /// EG545878		110.35	±	16.3342		369.8	±	145.24		1435055_a_at	176.915	±	5.09612		182.719	±	5.27855		1732.54	±	94.4978		2.19114
	163261_at	L3mbtl3		211.05	±	103.167		713.75	±	137.532		1454882_at	81.865	±	5.05284		136.776	±	12.805		925.477	±	105.758		2.17077
	160327_at	Dctn6		101.3	±	59.8212		329.1	±	27.4357		1416499_a_at	1558.58	±	191.909		1717.87	±	113.109		4013.28	±	258.851		2.13046
	114379_at	Tnfrsf13b		532.25	±	155.21		2005.95	±	285.6		1423182_at	105.664	±	18.0747		1119.73	±	118.087		2606.63	±	68.0237		2.12638
	96269_at	Idi1		152.85	±	22.4153		495.75	±	193.959		1451122_at	404.21	±	4.95823		552.297	±	33.0502		1703.85	±	53.6553		2.12567
	108814_at	AI481772		366.45	±	28.9207		860.5	±	56.1443		1435601_at	150.745	±	0.363453		219.332	±	24.6568		725.734	±	79.7256		2.12148
	167512_f_at	Irf7		6934.6	±	622.82		23089.9	±	6083.24		1417244_a_at	1257.32	±	18.6323		1408.23	±	9.97728		3188.82	±	300.287		2.1031
	106474_at	Rftn1		355.8	±	92.631		1024.6	±	196.151		1428696_at	418.64	±	11.3561		349.47	±	47.0693		2717.34	±	240.855		2.10278
	110961_at	5430439M09Rik		131.65	±	11.1016		296.85	±	6.85894		1453036_at	98.8925	±	14.7099		123.619	±	11.815		327.584	±	34.7267		2.09319
	160099_at	Lgals4		76.3	±	22.6274		209.85	±	24.5366		1451336_at	34.6529	±	8.63809		44.6274	±	6.83129		276.41	±	23.6761		2.08559
	115869_at	2010004M13Rik		270.05	±	12.3744		634.35	±	79.1252		1455646_at	214.381	±	22.189		175.903	±	26.2082		711.712	±	117.518		2.07461
	160388_at	Sc4mol		85.6	±	4.10122		268.45	±	121.41		1423078_a_at	285.009	±	15.0387		333.172	±	43.2615		1378.68	±	403.836		2.06328
	97862_s_at	Tmem111		59.4	±	0.565685		279.65	±	116.46		1451145_s_at	991.389	±	20.5789		1153.94	±	16.8574		2435.16	±	52.6087		2.05682
	99366_at	Pqlc3		594.35	±	52.8209		1899.95	±	491.086		1424906_at	393.353	±	57.3315		393.744	±	31.4578		1115.58	±	326.281		2.03937
	117186_at	Snx5		305.7	±	110.026		876.4	±	75.2362		1417646_a_at	2421.89	±	115.449		2763.18	±	44.8518		5790.26	±	130.185		2.03879
	94821_at	Xbp1		233.65	±	24.5366		1086.4	±	466.408		1437223_s_at	1453.83	±	8.457		1018.75	±	83.6309		2958.78	±	6.55488		2.02365
	160593_at	Snx9		599.7	±	56.4271		1454.15	±	229.032		1423076_at	260.526	±	36.7894		491.48	±	17.9209		1118.62	±	69.848		2.02033
	95084_f_at	Grhpr		132.45	±	6.15183		330.6	±	79.0545		1417772_at	111.989	±	0.879641		53.3327	±	3.26796		328.448	±	42.8238		2.00804
	114701_at	Acpl2		89.55	±	14.92		225.8	±	35.0725		1456735_x_at	58.3238	±	1.14693		78.9811	±	10.2999		390.503	±	20.3831		2.00799
	160255_at	Ahnak		1229.45	±	153.513		2993	±	435.012		1452217_at	771.584	±	37.7397		275.832	±	108.839		4059.95	±	223.241		2.00703
	103210_at	Csf2rb2		220.7	±	27.7186		781.05	±	424.193		1449360_at	321.539	±	6.13981		323.202	±	44.4678		2482.12	±	81.8688		2.00208

## Sheet: cDC_above_pDC_gene_signature
	Genes absent in pDC and present in cDC in both datasets
	Dalod 430 2.0 dataset															Chan U74v2 dataset										ratio
	Probe Set ID	Gene Symbol		cDC								pDC				Probe Set ID		cDC				pDC
				CD8				DC CD11b
	1455618_x_at	Tspan33		1244.81	±	67.4509		605.337	±	105.981		<				167694_f_at		553.8	±	156.553		<				6.51618
	1457753_at	Tlr13		336.056	±	39.1426		385.546	±	40.0265		<				105429_at		359.45	±	19.0212		<				4.37975
	1437361_at	A430060F13Rik		927.269	±	11.1928		229.575	±	11.9254		<				114260_at		469.4	±	28.4257		113.85	±	29.4864		3.33556
	1425062_at	Fcrl1		267.886	±	23.7531		708.656	±	79.9342		<				104995_g_at		262.45	±	74.5998		<				2.65443
	Genes absent in pDC and present in cDC in one dataset, and with higher expression in cDC in both datasets
	Dalod 430 2.0 dataset															Chan U74v2 dataset										ratio
	Probe Set ID	Gene Symbol		cDC								pDC				Probe Set ID		cDC				pDC
				CD8				DC CD11b
	1455015_at	Tbc1d9		1556.38	±	123.892		1752.05	±	2.97692		45.1725	±	4.39467		109379_at		2271.8	±	459.902		143.3	±	43.4164		11.1874
	1449399_a_at	Il1b		1267.94	±	126.586		2543.44	±	260.512		97.083	±	13.8905		103486_at		1431.15	±	266.509		<				11.0232
	1420404_at	Cd86		3327.09	±	58.8879		1219.51	±	79.2879		67.6116	±	6.93141		114806_at		1032.7	±	116.814		84.2	±	7.35391		10.6275
	1416871_at	Adam8		1887.23	±	270.709		886.028	±	21.5371		24.3226	±	2.24146		103024_at		647.65	±	37.6888		<				10.5254
	1416111_at	Cd83		4915.8	±	780.009		4599.02	±	82.8022		147.809	±	42.6004		103040_at		1535.35	±	651.316		88.45	±	41.6486		9.1162
	1427683_at	Egr2		846.183	±	137.871		838.188	±	138.645		44.8298	±	15.2623		102661_at		823.95	±	515.976		<				7.74199
	1429761_at	Rtn1		231.675	±	31.0745		607.657	±	57.0289		26.4152	±	7.33934		167869_f_at		1472.55	±	316.713		<				6.63511
	1422645_at	Hfe		2424.91	±	120.887		2575.81	±	80.8789		141.604	±	24.0982		104014_at		566.35	±	22.6981		74.1	±	21.3546		6.16928
	1422782_s_at	Tlr3		3375.55	±	159.163		286.78	±	14.1329		24.5004	±	3.38188		104909_at		469.7	±	19.799		79	±	0		5.76835
	1418652_at	Cxcl9		2291.36	±	162.034		241.805	±	29.0812		24.4503	±	6.29367		101436_at		317	±	0.707107		<				5.36441
	1424383_at	Tmem51		1912.15	±	129.429		2671.88	±	15.3937		46.0002	±	10.3812		111523_at		422.5	±	55.2958		<				4.85316
	1423569_at	Gatm		466.605	±	13.1317		137.822	±	37.9688		<				109824_f_at		984.7	±	30.547		140.25	±	86.6206		4.77965
	1428568_at	B230217C12Rik		353.374	±	16.1079		659.458	±	21.7853		71.4561	±	5.7077		138981_r_at		429.7	±	36.911		88.05	±	4.73762		4.41575
	1436999_at	5033414K04Rik		1762.22	±	8.54892		972.424	±	68.9655		176.353	±	30.7966		114498_at		457.35	±	39.103		88.7	±	13.7179		4.36687
	1429055_at	4930506M07Rik		1691.76	±	8.21658		686.577	±	5.69928		148.326	±	13.6153		116346_at		967.1	±	123.319		<				4.3212
	1440865_at	Ifitm6		274.893	±	45.3906		2103.72	±	195.211		55.0216	±	2.92268		95303_at		328.3	±	25.4558		<				4.25301
	1455157_a_at	BC039210		996.417	±	176.796		806.148	±	16.7309		170.16	±	29.5012		115840_at		1135.1	±	149.624		190.2	±	46.9519		4.15829
	1420361_at	Slc11a1		2237.29	±	73.0017		257.546	±	81.861		24.4331	±	4.63289		96562_at		248.4	±	4.80833		<				4.15254
	1439153_at	Ibrdc2		1804.57	±	76.1483		462.764	±	44.3809		42.0633	±	0.937553		110686_at		349.85	±	40.6586		<				4.06456
	1440837_at	H2-Ob		1255.2	±	172.81		1990.88	±	97.3474		227.404	±	92.7731		104429_at		400.65	±	90.439		62.5	±	4.94975		3.86688
	1417094_at	Acot7		931.753	±	70.7319		2194.3	±	9.95606		148.952	±	22.358		100539_at		230.1	±	20.0818		<				3.65932
	1436907_at	Nav1		917.008	±	234.436		2058.62	±	293.152		160.977	±	77.9606		115820_at		1397.95	±	187.737		158.3	±	19.799		3.47628
	1454806_at	D12Ertd553e		374.626	±	45.1049		1272.43	±	10.6844		86.3175	±	26.4239		111518_at		1982.85	±	288.712		144.75	±	46.7398		3.26405
	1423602_at	Traf1		843.509	±	32.831		1983.71	±	75.3069		234.537	±	27.9229		94186_at		624.05	±	83.5093		69.75	±	13.7886		3.22592
	1425572_a_at	Ddef1		446.773	±	35.8135		471.198	±	38.1908		49.4328	±	5.2712		100513_at		402.75	±	19.5869		93.35	±	45.7498		3.09387
	1453585_at	1600010M07Rik		197.174	±	21.0994		431.125	±	40.3369		33.6559	±	1.46336		115815_at		556.55	±	128.34		115.1	±	51.0531		3.08069
	1455885_at	6530401C20Rik		367.985	±	30.4028		654.41	±	103.259		85.7792	±	42.9735		164078_at		553.5	±	139.724		<				2.98269
	1425548_a_at	Lst1		487.678	±	8.31345		2674.09	±	168.228		155.513	±	12.8602		103571_at		4063.25	±	3234.94		252.75	±	44.1942		2.92697
	1449420_at	Pde1b		675.742	±	54.1517		96.3841	±	7.77103		27.8868	±	3.52917		93382_at		286.1	±	1.9799		78.85	±	28.0721		2.8845
	1422612_at	Hk2		957.38	±	132.456		1197.44	±	170.179		285.793	±	30.1666		94375_at		223.3	±	35.2139		<				2.81228
	1417266_at	Ccl6		492.999	±	25.2946		780.914	±	262.93		103.511	±	17.9296		167582_f_at		415.7	±	97.5807		97.3	±	41.4365		2.73855
	1455990_at	Kif23		1611.82	±	5.94677		918.192	±	20.091		156.652	±	38.8753		96168_at		264	±	55.8614		74.3	±	21.6375		2.50558
	1419647_a_at	Ier3		660.122	±	36.4499		1154.33	±	118.129		77.46	±	2.27512		94384_at		652.3	±	410.546		102.7	±	61.8011		2.47268
	1449109_at	Socs2		54.8987	±	6.65692		158.235	±	10.0027		<				99475_at		268.8	±	76.509		73.05	±	19.8697		2.46498
	1441075_at	Nostrin		425.599	±	28.1839		436.743	±	40.7612		46.9127	±	4.61967		135828_at		1209.75	±	240.487		362.05	±	84.7821		2.46374
	1435342_at	Kcnk6		782.062	±	108.314		1751.65	±	80.1506		286.433	±	11.5039		110005_at		890.4	±	162.917		102.35	±	33.0219		2.39494
	1454962_at	Spire1		59.0633	±	6.54505		173.947	±	14.7142		21.3856	±	1.95946		114788_at		384.95	±	42.9214		108.2	±	36.911		2.39054
	1449049_at	Tlr1		100.619	±	3.96362		1601.14	±	91.6905		31.1827	±	15.4095		163450_at		472.6	±	70.145		<				2.3246
	1447946_at	Adam23		809.487	±	181.463		1465.67	±	379.78		98.227	±	110.63		92357_at		501.2	±	81.7415		139.95	±	85.4892		2.21257
	1424128_x_at	Aurkb		224.113	±	21.8305		149.355	±	0.678115		35.1369	±	11.0534		168330_f_at		243.65	±	13.2229		87.05	±	26.9408		2.20829
	1454733_at	Nod1		184.246	±	5.92697		994.966	±	18.0093		52.0841	±	12.2725		108534_at		446.5	±	7.49533		141.05	±	87.752		2.17233
	1453181_x_at	Plscr1		474.228	±	2.50245		465.412	±	117.532		66.4697	±	19.9017		102839_at		152.8	±	12.0208		66.9	±	0.565685		2.14413
	1427736_a_at	Ccrl2		156.143	±	12.846		1870.98	±	97.4464		66.4039	±	5.4368		93617_at		417.35	±	28.4964		84.35	±	32.8805		2.09342
	1425296_a_at	Rgs3 /// EG436235 /// LOC670092		443.313	±	14.0693		1399.52	±	63.682		41.2602	±	10.788		160747_at		749.6	±	14.1421		279.45	±	111.086		2.06592
	1433428_x_at	Tgm2		234.245	±	33.5176		6218.62	±	54.2351		92.8856	±	13.6561		93352_at		193.95	±	35.1432		<				2.05325
	1448600_s_at	Vav3		390.871	±	11.9975		221.944	±	19.3917		98.8373	±	5.73138		163116_at		207.65	±	13.93		80.6	±	2.26274		2.02383
	1426942_at	Aim1		168.236	±	27.2639		175.471	±	17.7958		28.9903	±	3.85225		103443_at		444.75	±	6.85894		164.35	±	76.014		2.01696
	Genes with higher expression in cDC in both datasets
	Dalod 430 2.0 dataset															Chan U74v2 dataset										ratio
	Probe Set ID	Gene Symbol		cDC								pDC				Probe Set ID		cDC				pDC
				CD8				DC CD11b
	1438030_at	Rasgrp3		2394.3	±	93.232		1159.63	±	8.73277		29.5508	±	5.29093		116603_at		1315.05	±	279.378		91.6	±	5.09117		11.7384
	1453076_at	9130211I03Rik		1535.68	±	14.9907		1314.58	±	177.293		28.391	±	11.8666		93465_at		1111.4	±	17.2534		85.85	±	37.5474		9.77936
	1450070_s_at	Pak1		1958.02	±	225.355		2022.69	±	200.132		133.735	±	23.8804		168118_at		5191.6	±	14.7078		663.9	±	122.612		6.90274
	1416041_at	Sgk		1060.23	±	138.671		680.216	±	37.3777		47.2492	±	6.09271		97890_at		915.1	±	32.2441		97.65	±	53.528		6.58524
	1451353_at	Tm6sf1		536.75	±	80.497		559.28	±	25.1391		47.296	±	5.71816		109099_at		635.3	±	171.968		80.75	±	2.47487		6.22667
	1430291_at	1110060D06Rik /// Dock5		987.908	±	14.1839		786.412	±	67.0252		35.8011	±	0.404112		103260_at		694.9	±	71.842		82.5	±	33.234		6.07642
	1435176_a_at	Id2		5520.08	±	91.1249		3323.06	±	103.308		156.443	±	14.0983		93013_at		2693.05	±	165.675		343.15	±	127.35		5.94621
	1416527_at	Rab32		1573.79	±	43.6497		488.425	±	14.3557		74.9788	±	14.3205		113750_at		2238.3	±	578.131		198.25	±	27.0822		5.61981
	1423547_at	Lyzs		975.892	±	53.115		2160.07	±	517.85		130.851	±	62.0312		100611_at		1619.6	±	140.29		178.6	±	89.0955		5.37069
	1421057_at	Dnase1l3		1601.19	±	385.826		1128.56	±	344.161		146.2	±	27.0228		137569_at		80413.8	±	5458.16		12729.4	±	935.927		5.35487
	1449846_at	Ear2		884.251	±	25.2777		4166.57	±	412.689		149.461	±	20.9304		103240_f_at		1667.35	±	301.298		182.6	±	40.1637		5.27439
	1417622_at	Slc12a2		812.623	±	79.0411		3086.94	±	30.745		126.02	±	45.9355		99500_at		1079.6	±	295.429		74.15	±	8.27315		4.77431
	1448213_at	Anxa1		2772.89	±	231.556		1625.02	±	119.155		194.74	±	136.909		93038_f_at		1767.05	±	178.969		257.7	±	121.764		4.77167
	1425216_at	Ffar2		1016.91	±	17.9747		4291.84	±	122.888		34.4997	±	5.60135		105211_at		1898.85	±	293.944		360.95	±	14.0714		4.55918
	1435292_at	Tbc1d4		1964.76	±	286.824		3553.11	±	491.807		358.704	±	77.1149		164074_at		1423.05	±	394.919		162.5	±	1.55563		4.2638
	1434945_at	Aytl1		278.881	±	18.1288		1318.77	±	172.923		65.8276	±	1.91272		115782_at		572.75	±	155.776		95.6	±	20.7889		3.96043
	1419249_at	Pftk1		694.739	±	56.5148		421.718	±	39.7634		66.3948	±	12.8086		167725_f_at		1641.55	±	190.707		398.45	±	3.04056		3.76111
	1417065_at	Egr1		4401.48	±	351.001		6196.04	±	1327.62		1059.76	±	78.1919		98579_at		1958.85	±	599.132		202.5	±	121.764		3.72475
	1421855_at	Fgl2		1122.27	±	22.4082		1140.38	±	9.76514		21.3728	±	1.94143		97949_at		267.7	±	68.8722		<				3.71186
	1448123_s_at	Tgfbi		2841.01	±	151.384		3288.69	±	196.576		34.3505	±	12.405		92877_at		279.85	±	88.0348		<				3.68814
	1453069_at	Pik3cb		935.768	±	44.0605		721.603	±	10.9517		170.531	±	38.6144		115741_at		1591.8	±	483.661		241.05	±	11.3844		3.60836
	1432466_a_at	Apoe		671.294	±	31.228		751.699	±	225.77		143.239	±	34.9558		95356_at		2748.6	±	556.917		346.65	±	123.107		3.52505
	1431055_a_at	Snx10		491.049	±	5.70564		671.426	±	115.133		123.08	±	15.7501		94556_at		321.5	±	47.8004		72.85	±	16.1927		3.41281
	1437226_x_at	Marcksl1		674.651	±	23.4625		2093.18	±	94.0664		140.259	±	58.8565		97203_at		224.05	±	38.8202		<				3.3322
	1452514_a_at	Kit		665.283	±	97.3912		1105.7	±	71.835		145.524	±	47.3599		99956_at		384.35	±	88.0348		63.15	±	4.59619		3.3317
	1436431_at	1700025G04Rik		358.193	±	18.184		202.94	±	0.185262		44.4815	±	4.06325		164161_s_at		724.4	±	183.989		181.35	±	3.3234		3.23517
	1449363_at	Atf3		2063.15	±	1155.81		2985.1	±	1175.13		269.599	±	167.161		104155_f_at		7483.35	±	432.961		619.7	±	671.61		3.21266
	1416330_at	Cd81		3035.02	±	69.452		835.653	±	31.1898		26.0915	±	1.24345		101495_at		554.3	±	20.6475		157.9	±	19.799		3.13962
	1435694_at	Arhgap26		227.654	±	36.2746		238.477	±	44.8242		56.9193	±	11.9662		133374_at		2380	±	88.5298		679.55	±	91.4289		3.08966
	1454742_at	Rasgef1b		114.484	±	32.3139		202.825	±	32.4958		25.132	±	7.25774		166400_at		9383	±	1891.37		492.9	±	576.716		3.02783
	1416505_at	Nr4a1		2547.8	±	424.83		3779.97	±	403.256		556.715	±	266.864		102371_at		2642.55	±	413.728		142.75	±	13.0815		3.01496
	1437247_at	Fosl2 /// LOC634417		114.973	±	35.4642		264.974	±	36.3375		24.9183	±	6.95546		163512_at		985	±	109.743		164.1	±	96.5908		3.01295
	1448162_at	Vcam1		279.5	±	7.34825		145.49	±	19.4433		27.2205	±	10.2114		92558_at		744.6	±	787.858		60.65	±	2.33345		3.00963
	1456036_x_at	Gsto1		1975.43	±	69.4662		3254.8	±	265.292		580.534	±	90.8901		97819_at		448.1	±	16.4049		81.5	±	31.8198		2.98744
	1418747_at	Sfpi1		797.981	±	43.4857		979.736	±	34.767		217.531	±	59.1898		102641_at		687.65	±	100.621		157.25	±	13.7886		2.95789
	1452067_at	Asahl		4510.64	±	164.876		337.23	±	7.134		98.7942	±	20.4168		109102_r_at		4010.95	±	2566.59		216	±	75.2362		2.93369
	1436576_at	A630077B13Rik		570.781	±	121.762		847.163	±	122.531		142.701	±	34.9268		135693_at		642	±	32.5269		162.45	±	39.9515		2.89539
	1455106_a_at	Ckb		2867.1	±	13.732		2138.34	±	95.3816		145.352	±	5.68938		93126_at		1300.25	±	539.169		256.2	±	89.3783		2.87727
	1458407_s_at	AI429294		205.423	±	13.2073		275.448	±	23.8118		64.6535	±	5.80167		139027_at		1349.7	±	73.8219		410.35	±	62.8618		2.85189
	1416431_at	Tubb6		653.41	±	129.891		139.06	±	9.41442		20.9806	±	1.38678		160461_f_at		615.05	±	10.5359		166.45	±	68.9429		2.82342
	1435582_at	Wdfy4		7165.42	±	308.779		6036.07	±	16.7089		2113.35	±	69.1126		114427_at		6704.35	±	882.823		647.5	±	65.7609		2.78614
	1428585_at	Actn1		3124.09	±	88.4732		2296.94	±	33.3047		705.294	±	153.327		104578_f_at		1237.4	±	633.709		257.45	±	42.0729		2.74826
	1419254_at	Mthfd2		924.659	±	38.6766		1040.06	±	148.064		242.516	±	9.76656		100046_at		1286.35	±	95.1059		346.55	±	141.633		2.72912
	1418637_at	Etv3		846.784	±	61.6569		1004.99	±	66.0777		221.651	±	9.4123		111425_at		294	±	112.006		<				2.71899
	1448396_at	Tmem131		2399.36	±	116.807		2839.49	±	23.6315		823.823	±	41.4294		102336_at		627.9	±	65.7609		188.5	±	16.5463		2.71564
	1436329_at	Egr3		573.884	±	27.1727		151.954	±	16.482		<				134405_at		823.55	±	374.554		161.75	±	62.579		2.71214
	1452834_at	2600010E01Rik		1545.06	±	0.254558		894.848	±	4.99783		325.334	±	13.5807		165640_at		3189.2	±	590.576		666.25	±	257.033		2.66114
	1418641_at	Lcp2		679.815	±	30.4006		1821.64	±	177.434		216.13	±	49.448		102957_at		659.6	±	7.35391		82.1	±	25.7387		2.62179
	1438475_at	AB124611		610.028	±	8.89611		652.986	±	62.5903		179.094	±	74.6634		112039_at		938.05	±	8.98026		284.3	±	83.1558		2.60356
	1449130_at	Cd1d1		3028.56	±	168.482		1527.77	±	163.229		480.046	±	52.8343		103422_at		735.45	±	49.7096		228.3	±	64.3467		2.55771
	1416635_at	Smpdl3a		838.275	±	43.0381		1021.43	±	164.882		269.012	±	78.6296		94872_at		393.15	±	5.58614		145.15	±	7.00036		2.48865
	1448786_at	1100001H23Rik		8377.04	±	151.448		6366.39	±	519.518		2205.26	±	308.9		98033_at		6288.15	±	474.539		322.6	±	177.908		2.47516
	1436303_at	Mllt4		161.639	±	24.0501		327.863	±	27.1296		46.4485	±	3.58128		111877_at		612.25	±	144.462		157.7	±	70.0036		2.46187
	1426505_at	Evi2b		2721.87	±	437.077		2447.1	±	315.907		452.279	±	51.7143		110451_at		2671.5	±	870.024		725.95	±	156.2		2.45851
	1421818_at	Bcl6		1405.28	±	32.039		1175.35	±	194.348		401.32	±	32.1925		103015_at		483.8	±	0.424264		63.95	±	7.00036		2.44745
	1449175_at	Gpr65		1851.38	±	179.322		913.283	±	53.2345		353.728	±	4.41164		96553_at		351.95	±	118.723		108.15	±	3.04056		2.42974
	1420502_at	Sat1		2709.56	±	117.592		4561.51	±	233.868		1056.09	±	49.3843		96657_at		3619.95	±	305.965		520.95	±	64.1346		2.40732
	1417810_a_at	Kcnb1 /// Pacsin2		1038.37	±	43.8689		1114.93	±	43.4871		415.561	±	5.12087		109366_at		2204.8	±	4.94975		750.85	±	175.716		2.40313
	1452915_at	Prkar2a		886.67	±	23.0022		566.884	±	115.671		55.7111	±	18.3489		107139_at		855.7	±	128.693		316.45	±	9.68736		2.3653
	1453851_a_at	Gadd45g		635.642	±	113.683		1355.36	±	31.6006		34.1534	±	6.03268		101979_at		400.05	±	85.6306		106.75	±	53.1037		2.35274
	1452784_at	Itgav		502.299	±	47.7481		521.916	±	13.1642		166.249	±	24.0558		104386_f_at		908.9	±	83.2972		330.85	±	47.3054		2.33324
	1454880_s_at	Bmf		611.294	±	134.963		847.794	±	181.074		177.149	±	62.7989		105159_at		1442.9	±	16.122		383.8	±	0.565685		2.32838
	1451486_at	1200006F02Rik		2292.36	±	77.1524		4261.85	±	74.5361		951.717	±	23.78		117042_at		4982.45	±	633.356		1224.8	±	573.039		2.31052
	1437478_s_at	Efhd2		5107.43	±	4.7659		5521.65	±	210.159		2116.38	±	28.2277		160100_at		408.75	±	31.3248		166.1	±	3.81838		2.29028
	1429524_at	Myo1f		1682.44	±	107.268		2504.14	±	285.579		565.297	±	37.9108		101708_at		808.8	±	16.122		335.6	±	20.2233		2.27894
	1424683_at	1810015C04Rik		1143.63	±	80.1223		1444.02	±	32.8168		385.51	±	38.8463		95518_at		594.3	±	199.404		158.95	±	57.6292		2.2699
	1415760_s_at	Atox1		4303.42	±	420.516		3915.76	±	468.564		734.832	±	275.202		101984_at		1682.85	±	686.813		521.95	±	9.12168		2.26571
	1415971_at	Marcks		1565.46	±	110.125		1579.89	±	16.914		403.445	±	88.6875		96865_at		693.4	±	148.21		189.55	±	104.723		2.23293
	1417124_at	Dstn		1554.06	±	36.4231		1471.47	±	1.62635		514.388	±	38.3796		94492_at		988.2	±	58.6899		372.95	±	72.1956		2.23278
	1422804_at	Serpinb6b		1164.81	±	88.056		144.909	±	3.87141		55.4285	±	11.7917		116102_at		366.8	±	18.5262		114.7	±	3.11127		2.22957
	1418936_at	Maff		94.749	±	44.4897		167.291	±	115.605		24.233	±	5.9863		163984_at		1336.6	±	76.3675		348.85	±	280.368		2.22336
	1460378_a_at	Tes		858.449	±	67.9508		1181.1	±	9.94192		324.631	±	49.7648		101551_s_at		235.45	±	10.6773		96.15	±	10.1116		2.2062
	1435375_at	BC052328		2379.24	±	97.6727		4125.6	±	93.8684		980.762	±	99.7699		95940_f_at		812.3	±	83.0143		161.95	±	6.57609		2.19743
	1428346_at	Trafd1		1861.61	±	190.346		1277.77	±	18.3565		451.745	±	2.18425		103254_at		914.85	±	122.4		260.6	±	167.584		2.18491
	1420703_at	Csf2ra		2319.45	±	242.014		2221.12	±	399.494		889.217	±	9.49503		99330_at		235.45	±	7.70746		81.8	±	14.0007		2.16383
	1424523_at	Elmo1		274.484	±	55.5058		707.755	±	12.3199		91.8969	±	16.9283		109368_at		989.75	±	235.82		339.45	±	67.953		2.12387
	1426465_at	Dlgap4		884.367	±	84.4038		529.231	±	53.3003		203.449	±	23.3246		112852_at		794.8	±	109.177		312.1	±	41.8607		2.10009
	1452203_at	Obfc2a		1381.03	±	115.895		1291.49	±	34.0472		453.459	±	38.3252		95655_at		155.85	±	3.04056		66.1	±	10.0409		2.09973
	1455735_at	Ap1s3		974.214	±	127.486		642.843	±	24.451		296.479	±	2.99248		114105_at		231.4	±	30.2642		<				2.09499
	1417951_at	Eno3		278.075	±	21.1481		1780.06	±	83.9901		121.29	±	6.2883		96344_at		723.35	±	105.995		92.95	±	21.7082		2.09265
	1416592_at	Glrx		2235.51	±	65.273		1671.01	±	70.4985		394.627	±	23.9561		95722_at		505.45	±	87.6105		183.8	±	42.8507		2.07146
	1453228_at	Stx11		379.67	±	2.3377		350.625	±	13.0398		148.472	±	23.8161		134041_at		697.45	±	277.964		160.15	±	116.46		2.0652
	1418483_a_at	Ggta1		566.945	±	5.72686		1131.89	±	72.9805		270.886	±	6.0394		102993_at		660.4	±	206.192		145.2	±	7.35391		2.04572
	1457745_at	Gpr4		785.158	±	141.696		325.086	±	39.3173		70.4689	±	13.7184		106086_at		1207.1	±	133.36		541.8	±	10.8894		2.02511
	1417434_at	Gpd2		1177.38	±	73.3906		968.245	±	24.9036		347.08	±	15.1208		114138_at		667.95	±	85.2064		229.55	±	100.763		2.02028
	1421168_at	Abcg3		1060.47	±	136.585		1753.62	±	88.0348		55.8385	±	4.97117		134030_at		844.1	±	274.782		265.4	±	82.8729		2.00556
	1430125_s_at	Pqlc1		2329.57	±	167.28		1349.23	±	27.4782		453.702	±	30.9812		160801_at		520.35	±	22.981		242.8	±	12.5865		2.00278

## Sheet: CD8a_DC_gene_signature
probe set	Name	Dudziak_CD11b_DC	Dudziak_CD11b_DC	Dudziak_CD11b_DC	Dudziak_CD8a_DC	Dudziak_CD8a_DC	Dudziak_CD8a_DC	Dudziak_B	Dudziak_B	Dudziak_B	Dudzziak_CD4_T	Dudzziak_CD4_T	Dudzziak_CD4_T	Dudziak_CD8_T	Dudziak_CD8_T	Dudziak_CD8_T	Probe Set ID	Name	myeloid	myeloid	myeloid	pDC	pDC	CD8a_DC	CD8a_DC	CD11b_DC	CD11b_DC	NK	NK	CD8 T	CD8 T	CD4 T	CD4 T	B	B	B	ratio CD8 DC / other
1444189_at	---	36.2709	44.2026	43.4937	2673.36	2329.13	2234.44	29.9126	22.6997	28.6883	57.9119	37.4075	42.2658	41.2625	62.6078	63.5068	1444189_at	---	24.5872	32.3579	30.0169	20	20	1253.04	1169.08	21.8469	23.4965	24.4255	20	20	20	20	20	20	20	20	35.1843
1420544_at	Gcet2	38.3126	33.8002	41.8808	1709.51	1672.02	1517.34	44.6652	34.3914	60.0198	48.2974	34.8363	53.8558	41.7685	49.7553	35.6056	1420544_at	Gcet2	20	20	20	20	20	1503.46	1378.8	35.3232	24.5663	20	20	20	20	20	20	22.9798	25.0032	20	25.2807
1422294_at	Xcr1	81.4767	87.3553	103.215	3941.45	3665.34	3106.2	86.6099	61.704	79.0489	106.831	74.2173	85.8009	89.9224	116.931	63.8541	1422294_at	Xcr1	20	20	20	20	20	543.664	497.689	20	20	20	20	20	20	20	20	20	20	20	24.8845
1422619_at	Ppap2a	47.8504	57.6219	39.562	1568.99	1306.87	1381.05	29.944	32.9852	38.8377	34.0592	19.7175	28.6351	23.5752	23.7719	18.3821	1422619_at	Ppap2a	43.3842	50.6916	40.2018	25.6762	20	1640.42	1558.38	28.6852	25.1828	20	20	20	20	20	29.3932	20	20	20	22.6801
1430419_at	2310031A07Rik	63.5107	87.3626	80.2243	2890.9	2717.76	2608.95	45.8592	47.6205	60.1659	37.2591	40.1804	38.0393	45.0393	48.548	45.4759	1430419_at	2310031A07Rik	22.0103	22.1571	20	34.0708	37.308	1835.56	1468.7	54.4299	42.4181	33.9865	36.0153	66.5906	41.0539	25.0981	29.3227	20	20.2651	20.2334	22.0557
1455162_at	4922503N01Rik	25.6707	24.6616	33.4489	1466.05	1368.44	1241.88	34.1942	23.6795	32.8854	31.2214	24.8172	27.098	26.7263	40.3814	33.3701	1455162_at	4922503N01Rik	20	20	20	48.6935	41.2087	918.066	882.178	20	20	20	20	20	20	20	20	20	20	20	18.117
1455793_at	BC035537	37.8225	47.7089	34.5444	1155.29	860.564	915.762	6.50048	5.62888	9.13884	14.4535	6.5108	17.7488	16.6025	12.706	11.9493	1455793_at	BC035537	20	20	20	20	20	716.055	713.783	22.2699	31.447	20	20	20	20	20	20	20	20	20	18.0378
1426024_a_at	Dbn1	44.6601	61.0856	60.3038	1221.35	952.673	946.958	33.6714	22.6043	27.5741	33.9645	20.6025	25.0997	33.587	30.7645	23.4322	1426024_a_at	Dbn1	20	20	20	20	20	444.266	345.154	20	20	20	20	20	20	20	20	20	20	20	15.5021
1452067_at	Asahl	260.71	315.357	292.354	7162.54	6758.4	6283.63	243.549	242.747	226.391	150.542	98.9416	91.2652	86.3621	140.397	93.3095	1452067_at	Asahl	34.8107	43.02	32.9904	84.3573	113.231	4627.22	4394.05	332.185	342.274	50.4911	38.6359	21.7578	27.1834	20	43.3136	104.856	47.2203	35.5359	12.8378
1445599_at	Fndc7	19.7803	22.7705	10.8026	424.372	318.993	398.528	11.0922	7.10714	12.4746	12.9011	8.25112	14.4181	12.5169	2.94281	10.4716	1445599_at	Fndc7	20	20	20	20	20	351.057	310.86	25.8647	21.0234	20	20	20	20	20	20	20	20	20	12.0187
1439833_at	2003-09-01	45.9206	58.4987	54.7407	927.963	682.121	664.016	12.7978	5.81356	10.4853	12.5716	10.191	22.3717	8.23131	11.2849	11.5217	1439833_at	2003-09-01	20	20	20	20	20	573.281	674.412	35.4636	33.988	20	20	20	20	20	20	20	20	20	11.351
1422782_s_at	Tlr3	115.067	108.233	115.681	3024.44	2386.18	2143.03	66.1646	122.758	116.411	61.5211	65.2304	61.1512	78.2893	103.434	41.555	1422782_s_at	Tlr3	26.0215	25.2041	28.2803	26.8917	22.109	3488.09	3263	296.774	276.787	20	20.0578	20	20	20	20	103.614	32.7965	20	10.9949
1436178_at	Leprel1	58.028	48.4123	43.1777	1160.79	807.731	850.183	26.8602	42.641	45.3602	60.0748	42.3111	75.0318	45.4223	62.1237	39.8112	1436178_at	Leprel1	20	20	20	20	20	806.298	639.018	20	20	20	22.1159	20	20	20	20	20	20	20	10.7652
1449146_at	Notch4	73.5247	58.8458	48.8583	1225.66	914.673	820.119	34.4895	23.9996	38.7809	29.0577	17.232	41.1199	23.956	22.1578	21.8364	1449146_at	Notch4	20	20	20	20	20	922.523	667.634	69.5637	54.5521	20	20	20	20	20	20	20	20	20	9.59745
1419300_at	Flt1	7.86457	20.804	23.3532	511.101	399.261	390.119	28.3499	16.6705	22.2738	15.9931	22.9591	34.3423	18.6257	20.2351	13.5255	1419300_at	Flt1	20	20	20	20	20	181.354	225.665	20	20	20	20	20	20	20	20	20	20	20	9.0677
1435064_a_at	Tmem27	30.6092	19.8747	39.7431	436.319	351.097	382.809	24.2018	17.4009	19.3232	26.2487	9.2331	31.617	37.4737	29.8976	21.2787	1435064_a_at	Tmem27	20	20	20	20	20	202.265	209.484	20	20	20	20	20	20	20	20	20	20	20	8.83416
1418652_at	Cxcl9	113.665	138.478	75.8504	4532.23	3438.65	4414.05	18.5581	13.3766	19.2724	11.6098	8.7479	15.5578	18.8687	5.34083	17.299	1418652_at	Cxcl9	108.383	124.574	84.1557	28.9006	20	2176.78	2405.93	221.241	262.368	20	20	20	20	21.9303	20	20	20	20	8.29667
1454966_at	Itga8	23.4194	24.9611	40.7893	572.599	431.183	443.503	17.6702	28.2845	29.762	52.0116	21.3515	35.5524	42.7786	44.0624	19.231	1454966_at	Itga8	20	20	20	20	20	290.305	282.56	20	20	20	20	20	20	20	20	20	20	20	8.29013
1425386_at	4833422F24Rik	64.9223	48.8239	63.5161	813.294	555.806	658.996	17.7174	29.2831	28.3322	39.9329	22.9399	25.024	24.8482	40.4393	32.6773	1425386_at	4833422F24Rik	21.9345	21.3441	20	20	20	467.111	497.827	50.6361	66.792	20	20	20	20	20	20	20	20	20	6.99352
1443141_at	---	53.8487	65.3194	63.6161	935.727	1075.54	803.977	51.4947	46.7344	40.2505	47.2033	51.0114	51.7999	39.1408	82.3221	34.9046	1443141_at	---	40.8022	31.4902	32.7686	23.7977	35.1235	853.567	520.834	47.2964	74.9769	23.6204	20	20	22.5463	20	20	20	54.6026	56.0426	6.94659
1456218_at	Snx22	77.7263	93.9993	76.2881	1310.52	1349.43	1127.58	41.8551	40.6011	43.841	57.8229	47.8047	39.0748	39.0476	48.3946	57.8913	1456218_at	Snx22	24.7685	22.9656	28.6986	21.0983	20	497.115	355.57	46.0957	39.898	25.7096	54.6147	20	20	20	20	24.5266	20	20	6.51052
1425383_a_at	Pbx1 /// LOC676870	20.4313	35.3461	26.881	468.251	226.38	302.867	22.6336	26.3151	16.7083	20.9832	11.8702	18.5834	22.5303	23.3057	19.1326	1425383_a_at	Pbx1 /// LOC676870	20	21.8207	20	20	24.9779	203.246	245.887	20.2591	27.2944	22.0308	20	20	20	20	20	20	20	20	6.40467
1437284_at	Fzd1	56.9658	56.3017	64.9078	1239.12	1045.89	919.526	77.4074	51.7934	69.4115	85.6527	56.692	81.4657	71.056	77.8321	55.6721	1437284_at	Fzd1	88.6333	85.8142	70.8794	20	20	565.35	582.657	20	20	20	20	20	20	20	20	20	20	20	6.37853
1422467_at	Ppt1	654.539	737.192	490.233	8653.14	8534.37	8822.04	492.149	522.942	486.303	353.108	372.024	376.799	332.275	298.136	361.65	1422467_at	Ppt1	393.287	403.224	345.589	820.371	668.738	6431.61	6269.79	847.732	990.03	303.861	372.362	171.656	199.593	523.68	344.742	477.408	267.793	262.26	6.33293
1416168_at	Serpinf1	41.3614	53.8492	51.1246	847.838	670.521	708.256	38.9898	30.9999	43.3363	66.5646	40.1022	42.5868	51.7094	57.3001	39.9209	1416168_at	Serpinf1	20	20	20	105.371	64.8613	645.793	705.202	29.5305	28.446	20	20	20	20	20	20	20.8102	20	20	6.12875
1435939_s_at	AI987662	28.0411	22.4018	28.227	1375.1	995.841	960.743	134.148	157.571	163.593	25.8296	31.3297	23.5501	32.8487	40.0049	22.318	1435939_s_at	AI987662	20	20	20	20	20	644.201	567.778	20	20	20	20	20	20	20	20	77.1955	78.8138	85.5387	5.87276
1428706_at	Prr6	59.5824	51.496	38.3759	1104.61	787.42	886.619	42.4904	32.6073	77.774	35.8829	66.796	52.5895	116.769	78.7382	131.259	1428706_at	Prr6	35.936	32.5787	23.8857	20	20	374.269	401.843	33.0863	20	38.1983	29.0753	40.2551	42.8945	38.5586	68.0233	20	20	20	5.50207
1418204_s_at	Aif1	158.905	173.308	116.339	3414.99	2999.71	2974.73	21.7708	30.3007	39.4441	20.604	17.1107	32.2419	23.5916	16.5808	24.0954	1418204_s_at	Aif1	305.183	307.102	273.35	101.599	74.9091	2680.68	2685.04	410.947	499.028	20	20	20	20	20.1096	20	20	20	27.8035	5.3718
1425243_at	Cd207	26.5226	27.6076	27.7092	1232.55	1400.01	789.697	26.8109	37.9649	27.3704	70.4493	49.0903	62.15	50.2505	65.3659	44.1748	1425243_at	Cd207	74.5701	59.7878	58.7792	20	20	508.658	385.084	20	20	20	20	20	20	20	20	20	20	20	5.16405
1417312_at	Dkk3	43.3951	47.7254	66.0647	441.565	354.044	340.726	52.287	39.993	53.5634	44.7853	31.2392	31.1847	54.7506	44.2493	36.9028	1417312_at	Dkk3	20	20	20	20	20	456.535	424.169	20	20	20	20	20	20	20	20	20	20	20	5.15746
1428647_at	LOC676870	101.612	78.3345	71.2459	910.977	597.475	702.606	49.5631	55.6043	75.3308	63.5436	40.2416	117.967	52.3886	60.4053	27.3089	1428647_at	LOC676870	21.2037	20.5011	24.3503	92.0396	85.8588	778.611	683.314	55.7288	64.8898	47.5826	51.3125	20	20	20	20	20	20	20	5.06476
1427345_a_at	Sult1a1	56.6002	64.2119	55.5925	885.719	784.388	764.69	27.1657	31.2999	35.1642	47.2412	40.7568	38.914	39.9982	36.7094	35.7129	1427345_a_at	Sult1a1	20	20	20	20	20	460.036	513.698	42.8372	91.3098	20	20	20	20	20	20	20	20	20	5.03819
1455241_at	BC037703	14.5563	20.011	25.5909	494.746	274.738	434.379	30.0831	25.1509	31.131	32.0405	19.5602	24.9515	52.5121	40.1003	14.8215	1455241_at	BC037703	20	20	20	20	20	100.626	137.8	20	20	20	20	20	20	20	20	20	20	20	5.0313
1435332_at	---	44.7242	46.4661	61.229	464.303	325.041	370.635	36.8953	37.9651	45.6539	64.7372	42.0593	65.9517	54.4173	68.9439	43.3881	1435332_at	---	29.6819	37.8369	32.0681	20	20	626.134	586.768	36.1057	34.1378	20	20	20	20	20	20	20	20	20	4.71457
1422159_at	Ppef2	31.8307	54.0689	58.3911	366.387	394.274	304.755	61.0238	58.273	48.1549	66.7395	39.646	51.8793	56.7337	59.3472	55.1656	1422159_at	Ppef2	20	20	20	20	20	224.213	207.967	20	20	20	20	20	20	20	20	20	20	20	4.56634
1416441_at	Pgcp	86.7411	57.7187	55.6529	1272.75	1044.21	938.485	25.3825	26.5692	37.341	56.3438	28.9485	71.3101	34.659	51.2585	36.3548	1416441_at	Pgcp	57.1921	76.04	49.0923	145.24	158.003	762.034	721.416	43.2043	52.5163	79.0197	70.9926	20	20	31.6254	82.8231	20	20	20	4.56584
1448816_at	Ptgis	67.4991	81.3794	56.6687	772.141	583.622	667.591	93.1826	75.2701	93.6218	100.703	86.3834	97.5699	107.742	128.9	99.1734	1448816_at	Ptgis	20	20	20	20	20	425.427	517.184	20	20	20	20	20	20	20	20	20	20	20	4.52771
1424650_at	Pdia5	17.3802	8.36729	16.8658	1752.37	1783.33	1607.98	5.28401	14.0308	6.387	21.8316	7.68848	6.14435	25.6305	20.3467	4.61936	1424650_at	Pdia5	20	20	20	527.823	360.938	2502.51	2253.96	82.4404	53.5837	20	20	20	20	20	20	20	20	20	4.2703
1441600_at	C920021A13	40.8776	45.1583	54.5475	1216.39	1163.76	1045.09	43.0306	28.6518	39.0665	75.4333	29.0094	44.6893	36.7717	53.9633	37.0995	1441600_at	C920021A13	20	20	20	20	20	585.288	376.139	20	20	90.1146	84.7807	20	20	20	20	20	20	20	4.17401
1447096_at	---	13.6196	4.92985	12.2805	194.485	268.379	192.112	8.91434	16.0125	6.72553	8.17822	0.395107	19.6698	6.59018	8.38323	4.49567	1447096_at	---	22.6577	20	20	21.0651	34.0461	295.405	159.981	20	39.3597	20	20	20	20	20	20	20	20	20	4.06459
1449420_at	Pde1b	280.388	323.227	321.117	1476.42	1256.59	1459.07	279.322	288.095	206.537	204.392	234.526	264.284	267.764	179.876	183.707	1449420_at	Pde1b	162.338	156.27	124.493	25.3913	30.3823	714.033	637.451	101.879	90.8891	114.823	99.0978	42.9456	31.0001	102.933	39.7995	39.8617	49.01	79.8352	3.88764
1435771_at	Plcb4	105.486	82.0136	80.3177	1247.48	1030.89	1024.57	43.1428	39.6984	34.444	97.2867	59.0965	84.1342	58.3378	80.3652	50.9975	1435771_at	Plcb4	29.2214	30.2192	39.1882	213.559	191.583	1107.53	1206.37	90.4881	96.0593	112.644	133.826	56.5023	43.1015	114.202	296.041	32.5467	24.947	24.1921	3.74114
1422499_at	Lima1	21.7237	7.67894	3.15853	570.41	487.342	639.095	8.15774	5.87218	15.5286	0.0684814	5.33923	17.668	6.13062	8.84473	6.72785	1422499_at	Lima1	124.927	134.253	107.519	20	20	474.415	484.687	36.5476	38.7962	20	20	20	20	20	20	20	20	20	3.53374
1448124_at	Gusb	533.666	463.672	380.754	5533.26	4451.99	4601.2	280.503	268.725	300.197	168.147	232.536	186.013	281.93	220.224	343.346	1448124_at	Gusb	1354.69	1275.04	1172.75	876.94	751.603	4582.68	4749.66	706.751	716.569	233.306	309.27	239.626	215.79	284.78	385.448	263.56	214.411	240.702	3.38283
1436225_at	Trpm2	492.813	549.645	451.225	2136.74	1854.31	1886.71	135.346	129.324	139.913	173.188	131.395	127.339	143.509	144.692	112.325	1436225_at	Trpm2	172.643	167.097	139.168	24.2931	31.8693	1064.84	872.396	228.063	255.422	22.5573	33.912	26.9545	27.8628	27.1453	26.4885	38.0746	21.3144	23.0426	3.37365
1434442_at	D5Ertd593e	71.1963	66.3338	64.9289	316.688	238.098	253.332	35.3046	24.4734	46.0006	55.2902	25.5436	41.9482	37.148	38.5663	32.0431	1434442_at	D5Ertd593e	32.5089	34.1046	31.1313	20	20	242.716	259.361	24.5385	29.9091	20	20	20	20	20	20	20	20	20	3.34425
1429272_a_at	9130022K13Rik /// 2210421G13Rik /// LOC193676 /// LOC666661 /// LOC672691	995.773	1041.54	933.539	9614.32	8777.1	10015.9	62.0067	70.4564	85.7134	97.8704	64.8887	97.1202	122.263	116.229	85.465	1429272_a_at	9130022K13Rik /// 2210421G13Rik /// LOC193676 /// LOC666661 /// LOC672691	20	20	21.9632	42.691	37.3361	4498.38	3881.83	1161	1212.31	20	20	20	20	67.8434	45.9891	20	20	20	3.20201
1435386_at	Vwf	66.0431	75.4127	59.1944	375.615	324.836	385.655	11.7098	11.3534	19.2097	18.7426	13.3638	18.1937	5.03901	16.2548	7.91941	1435386_at	Vwf	90.1116	102.834	80.4136	20	20	460.838	450.052	119.903	140.871	20	20	20	20	20	20	20	20	20	3.19478
1417507_at	Cyb561	29.8082	19.437	23.8873	142.763	93.8053	109.389	7.36764	12.6155	14.8326	24.6525	14.8187	21.3981	13.4426	13.9129	7.66664	1417507_at	Cyb561	20	20	20	20	20	120.364	136.959	20	20	20	20	20	20	20	20	20	20	20	3.14696
1416109_at	Fuca1	929.765	954.196	774.843	4892.74	4296.63	4178.6	1041.17	1314.84	1342.26	335.473	358.927	312.69	350.933	327.308	468.634	1416109_at	Fuca1	526.44	463.576	461.586	1089.4	763.837	3771.83	3672.88	990.721	1000.42	401.677	523.282	251.674	279.521	198.674	177.233	1109.91	986.572	1083.44	3.11311
1427878_at	0610010O12Rik	95.8988	87.5774	85.1411	1126.8	970.06	945.439	13.1006	24.3699	33.567	14.9435	12.2233	18.6735	18.1984	34.3637	9.02703	1427878_at	0610010O12Rik	237.807	220.837	210.061	20	20	722.229	767.899	29.0605	29.7846	20	20	20	20	20	20	20	20	20	3.03704
1424048_a_at	Cyb5r1	184.375	178.566	141.696	1129.36	936.105	946.972	142.7	170.423	142.46	155.323	221.468	174.043	203.828	153.886	218.56	1424048_a_at	Cyb5r1	328.729	300.931	294.731	162.483	150.34	1317.92	1064.26	298.51	358.768	232.056	253.268	137.316	133.746	227.496	162.194	173.3	140.827	133.135	2.96643
1450080_at	Cxx1c	417.372	396.406	253.077	1518.32	1235.98	1249.38	33.8442	37.9675	64.06	58.8892	59.4028	91.3566	64.3332	47.1242	98.4606	1450080_at	Cxx1c	20	20	20	55.124	23.9834	359.362	460.006	96.9836	120.843	20	23.8335	20	20	20	22.3982	20	20	20	2.96134
1417378_at	Igsf4a	90.1602	110.009	106.414	4211.86	4091.01	4012.48	58.6995	59.2472	51.8132	77.1797	43.8211	67.9071	70.3364	60.9106	70.4714	1417378_at	Igsf4a	990.666	890.554	943.497	572.443	721.826	2933.3	3052.53	214.867	219.298	22.1242	20	20	20	62.5148	25.6738	23.5037	20	20	2.96094
1429206_at	Rhobtb1	45.7939	43.2444	52.4848	365.865	281.013	266.79	48.616	45.5822	56.3714	54.327	40.1927	59.2879	48.6518	60.0669	46.4015	1429206_at	Rhobtb1	27.1406	29.4733	23.1799	55.8471	69.7516	205.888	227.119	20	20	20	20	20	20	20	20.2884	20	20	20	2.95173
1439153_at	Ibrdc2	375.599	450.852	389.058	2278.31	2208.29	2165.52	48.1754	45.2916	43.8925	31.5101	39.015	55.1332	44.7754	30.5167	43.271	1439153_at	Ibrdc2	549.671	597.948	582.459	42.7263	41.4004	1750.72	1858.41	431.382	494.146	20	20	20	20	20	32.4676	20	20	20	2.92788
1437339_s_at	Pcsk5	11.3717	4.31176	16.5284	127.295	70.62	110.79	3.72983	4.99143	0.338522	23.7978	7.24933	2.72045	19.5549	3.8236	3.73492	1437339_s_at	Pcsk5	20	20	24.8253	20	20	152.097	109.069	20	20	20	20	20	20	20	20	37.3424	20	20	2.92078
1449452_a_at	Gp2	77.7293	84.3492	104.21	578.448	547.821	298.68	28.6913	35.6789	40.7058	63.1252	45.8854	39.2092	28.4479	62.4199	42.6497	1449452_a_at	Gp2	20	20	20	20	20	236.175	233.877	25.8835	28.5979	20	20	20	20	20	20	20	20	20	2.86614
1426649_at	Tmeff1	49.5996	47.5067	53.4347	200.727	151.191	169.223	37.6335	33.949	31.6982	38.1626	28.1954	51.9529	27.4696	28.6056	32.1181	1426649_at	Tmeff1	20	20	20	20	20	163.252	174.226	25.3606	37.4704	20	20	20	20	20	20	20	20	20	2.82945
1423569_at	Gatm	104.071	104.095	88.225	1105.05	914.034	1062.81	13.5665	11.49	23.5244	30.9292	8.87335	23.2393	30.5878	18.3701	10.753	1423569_at	Gatm	47.4995	45.7417	40.7089	20	20	475.89	457.319	110.974	164.67	20	20	20	20	20	20	20	20	20	2.77718
1427996_at	BC028528	364.909	368.149	282.42	2631.87	2667.33	2396.13	716.199	835.169	889.467	51.7962	19.8345	25.3389	32.8581	44.211	26.8103	1427996_at	BC028528	115.328	111.308	111.381	461.593	387.385	2416.73	2744.21	467.325	543.796	20	20	20	20	20.514	20	745.984	221.102	216.171	2.69389
1437762_at	Rab39	119.977	80.9775	124.624	460.952	366.561	355.392	120.671	132.668	114.371	53.4921	35.9717	38.5505	34.8173	65.7793	33.9918	1437762_at	Rab39	43.1311	47.748	40.0933	45.9421	37.0959	250.121	303.591	64.5045	63.0198	20	20	20	20	20	20	59.4658	40.5542	45.3134	2.67881
1416964_at	Eefsec	124.184	130.373	79.7741	998.573	703.43	808.964	171.236	192.694	218.571	167.242	268.554	205.889	172.484	171.269	266.274	1416964_at	Eefsec	37.5426	45.3376	36.5506	111.073	68.0164	1034.31	1106.47	124.932	156.624	97.9166	125.116	86.9333	121.195	208.281	153.699	168.844	112.862	126.736	2.61932
1440037_at	Pbx1	48.3361	46.2067	62.0772	299.521	428.59	325.244	38.0864	37.1271	31.9116	63.4208	25.291	53.7181	52.3442	51.3172	38.8025	1440037_at	Pbx1	42.4953	37.5931	31.9702	31.9637	54.8941	348.073	142.24	23.0307	29.5406	20	22.1925	20	20	20	20	20.7287	35.2822	26.9131	2.59117
1415995_at	Casp6	465.192	541.768	383.504	1929.85	1606.2	1662.46	364.929	414.258	466.222	335.436	429.491	350.543	323.09	352.175	405.853	1415995_at	Casp6	378.824	391.808	457.092	717.655	553.644	1845.75	2113.69	601.454	671.638	329.55	428.977	187.085	227.921	410.487	216.349	498.182	210.466	238.892	2.57192
1438365_x_at	Laptm4b	412.39	383.972	665.945	2084.55	1689.21	1831.14	482.591	479.666	495.71	575.174	352.321	437.174	435.361	602.98	348.314	1438365_x_at	Laptm4b	281.033	243.785	255.241	452.584	484.094	1371.06	1289.08	82.5778	86.5034	94.5187	80.1859	125.408	118.308	242.999	461.514	127.461	65.7691	75.5216	2.53656
1429055_at	4930506M07Rik	694.656	730.909	642.203	2761.28	2444.89	2388.15	11.2331	8.68721	19.5404	17.4547	13.2123	28.0826	20.2318	14.6646	18.7751	1429055_at	4930506M07Rik	154.048	137.413	106.464	138.698	157.953	1697.57	1685.95	682.547	690.607	20	20	20	20	20	48.2975	20	20	20	2.44126
1455741_a_at	Ece1	834.156	873.162	871.133	3144.44	2781.61	2538.98	145.818	174.958	146.639	188.795	322.119	249.348	191.611	144.93	270.883	1455741_a_at	Ece1	411.285	405.35	371.272	678.169	535.851	2581.63	2419.15	995.463	914.003	199.878	189.595	168.466	171.821	98.9186	141.339	64.9254	56.4427	52.8362	2.43018
1425784_a_at	Olfm1	126.478	125.465	112.926	2554.79	2037.16	1781.17	38.6164	35.8651	28.4745	38.7374	35.3753	33.8081	54.5907	33.316	47.0122	1425784_a_at	Olfm1	136.437	153.719	95.1045	35.6734	46.5641	1784.4	1564.63	275.02	356.43	646.424	564.705	20	20	20	20	20	20	20	2.42044
1433847_at	D330017J20Rik	37.4549	56.2627	50.6534	573.663	443.651	520.693	4.48899	6.32306	4.20176	4.13984	3.47419	3.43781	10.4971	4.11851	6.86397	1433847_at	D330017J20Rik	55.8047	53.278	50.584	20	20	152.979	134.812	23.0376	28.28	20	20	20	20	20	20	20	20	20	2.41578
1449043_at	Naga	757.43	821.115	583.482	4195.28	3677.73	3790.84	187.805	184.45	190.169	159.073	214.314	237.57	162.781	135.534	177.846	1449043_at	Naga	328.87	331.037	330.598	1022.75	807.661	2467.95	2789.3	545.574	741.738	425.949	466.732	97.8478	108.596	68.5939	58.3693	135.199	104.629	88.9587	2.41305
1452398_at	Plce1	84.8358	71.9001	97.2892	355.693	280.977	311.565	66.8058	63.4912	72.4484	116.594	78.3621	79.5116	110.427	104.43	77.3362	1452398_at	Plce1	20	20	20	20	20	259.693	297.278	20	20	20	20	20	20	20	20	20	20	20	2.40988
1430439_at	Mctp1	200.589	214.074	168.623	651.808	508.556	596.722	36.1802	44.9092	33.6528	65.6393	22.7052	49.0826	45.2251	49.0119	28.313	1430439_at	Mctp1	53.6146	62.9127	52.0582	20	20	254.562	190.06	54.9105	30.7078	20	20	20	20	20	24.2543	20	20	20	2.37561
1433623_at	Zfp367	533.125	489.544	403.988	1503.71	1258.91	1378.87	363.251	385.032	356.536	136.427	157.178	197.775	220.674	158.02	223.503	1433623_at	Zfp367	78.984	94.7719	64.9693	251.719	283.126	1035.41	993.957	365.322	369.657	147.14	233.307	158.902	138.318	125.298	249.923	223.276	322.071	346.365	2.36138
1423816_at	Cxx1b	188.881	137.041	138.984	824.405	532.902	574.933	63.6207	55.5183	79.8484	126.402	154.122	122.845	94.8513	108.411	161.107	1423816_at	Cxx1b	39.8574	39.148	49.9469	94.2545	66.0722	294.199	262.112	89.7352	111.838	55.0799	29.1946	93.2418	78.2893	57.0924	52.4918	31.767	20	20	2.34368
1417331_a_at	Arl6	150.357	132.55	108.756	527.487	352.115	480.238	44.6249	45.5913	92.6292	46.2041	21.4748	84.27	27.8036	39.6075	39.8175	1417331_a_at	Arl6	32.5501	34.0518	22.9588	157.315	163.314	678.524	582.425	143.21	148.364	25.9405	24.9016	20	20	31.3025	65.0681	23.0645	27.3605	28.6342	2.34186
1450395_at	Slc22a5	157.205	156.109	153.802	843.258	694.312	779.021	204.693	204.645	129.852	180.168	219.216	195.371	236.686	145.372	184.912	1450395_at	Slc22a5	50.8219	52.7651	39.4134	142.194	168.054	873.835	659.39	177.62	203.881	283.083	191.76	76.4736	76.39	199.621	103.192	140.085	197.747	164.259	2.32932
1435108_at	Arhgap22	468.608	461.489	335.314	1486.69	1076.51	1413.8	41.8493	32.9794	52.3226	61.8184	44.2648	51.2013	37.4158	44.0653	23.5436	1435108_at	Arhgap22	74.0786	66.8221	68.4654	30.9504	39.7339	1083.75	919.373	398.801	375.216	20	20	20	20	20	20	20	20	20	2.29725
1426952_at	Arhgap18	406.901	348.469	320.14	1265.57	1014.55	1005.18	100.522	114.397	128.399	113.872	123.094	158.494	95.195	78.9782	145.133	1426952_at	Arhgap18	90.2675	74.6858	83.6778	131.262	115.849	604.431	541.633	218.331	215.595	192.915	237.154	60.1858	70.2563	99.0261	140.631	76.0736	29.6854	25.2754	2.28389
1427912_at	Cbr3	122.594	132.512	102.581	991.266	860.081	818.294	8.44873	2.81297	10.978	10.2587	10.2628	5.39831	13.1985	18.6941	20.0671	1427912_at	Cbr3	630.964	575.674	598.733	26.1326	28.6888	1434.43	1512.64	310.071	371.32	20	20	20	20	20	20	20	20	20	2.27339
1451255_at	Lsr	108.693	135.961	153.586	615.609	462.287	540.799	143.352	149.72	96.3874	170.391	146.098	85.7413	146.153	203.48	113.548	1451255_at	Lsr	30.0784	24.8995	34.7875	20	20	558.925	592.079	47.691	72.2712	21.5595	20	20	20	20	20	20	20	20	2.2719
1426850_a_at	Map2k6	362.615	337.402	272.306	929.877	841.249	819.887	118.132	134.158	130.948	79.4415	198.992	123.654	60.4134	67.5527	108.339	1426850_a_at	Map2k6	20	20	20	142.114	192.868	772.498	750.249	325.425	297.251	137.536	153.113	23.7013	33.0588	215.045	124.431	139.88	20	32.6015	2.26104
1453004_at	3110004L20Rik	70.9857	65.3551	71.2018	255.884	159.292	194.359	49.3401	48.3504	45.4125	39.6462	31.2038	37.2062	38.8313	51.2883	38.352	1453004_at	3110004L20Rik	20	20	20	124.715	108.638	284.379	278.95	33.2294	36.5971	20	20	20	20	20	20	20	20	20	2.2367
1422011_s_at	Xlr /// 3830403N18Rik	104.312	115.203	86.6928	476.139	418.663	382.322	47.0534	48.4472	57.5862	55.9147	52.7995	56.9257	47.7314	49.8655	64.9222	1422011_s_at	Xlr /// 3830403N18Rik	35.489	38.0202	27.4156	35.4497	42.5715	204.242	191.303	60.467	88.9141	20.0888	20	20	20	31.2732	35.298	20	20	20	2.15155
1435985_at	Farp2	129.869	107.96	124.781	587.701	497.966	485.395	81.9868	80.1728	79.0134	120.778	88.6183	147.409	103.619	102.004	93.335	1435985_at	Farp2	42.0642	43.8339	37.3803	44.9032	47.7708	392.581	331.975	41.2154	49.1369	45.4142	41.2572	26.4143	21.1049	62.9055	155.85	20	24.3954	24.8877	2.13009
1438609_x_at	Tnni2	641.697	639.097	671.482	1659.3	1555.33	1787.38	203.083	172.017	231.515	190.617	155.322	125.797	182.31	194.621	157.644	1438609_x_at	Tnni2	59.2856	62.5699	56.35	827.754	584.146	1758.61	1914.02	742.164	698.794	20	24.5676	20	23.1689	20	20	46.7733	20	20	2.12456
1435830_a_at	5430435G22Rik	643.174	749.688	856.867	2958.65	2174.6	1817.33	336.199	387.103	407.983	267.211	209.075	302.155	266.737	280.842	192.012	1435830_a_at	5430435G22Rik	468.375	421.018	441.762	40.099	26.5673	2140.33	2056.82	88.8979	69.2124	30.7518	32.4427	80.0561	59.3046	42.8572	39.5218	20	20	20	2.1209
1429535_at	Armc8	298.104	278.783	281.055	1183.88	864.402	1039.72	258.152	272.116	260.139	216.189	315.04	265.271	274.545	227.881	298.506	1429535_at	Armc8	216.463	237.688	190.18	129.357	185.167	786.678	726.745	223.497	255.22	293.952	241.35	299.335	276.417	258.756	342.733	219.036	253.425	263.855	2.12044
1452697_at	Ctdp1	294.784	286.431	210.277	1301.22	1036.31	1078.89	362.414	364.452	373.027	265.388	425.678	312.198	292.38	262.273	411.431	1452697_at	Ctdp1	189.672	194.816	173.908	283.297	322.606	1122.26	1127.05	296.348	262.529	530.706	452.829	250.894	306.603	409.677	367.572	280.218	356.307	447.809	2.11465
1424297_at	Zfp282	112.724	90.2918	73.9454	366.764	244.968	242.839	95.9412	101.297	91.5904	52.1674	72.0323	60.0509	56.8284	43.4149	66.127	1424297_at	Zfp282	37.639	36.084	29.2246	87.1279	73.0712	263.048	253.177	80.7494	82.1145	57.9729	122.141	29.8268	50.6258	32.0418	58.4758	42.4048	65.322	94.9171	2.07283
1456884_at	LOC67660	112.726	97.0773	83.9593	310.59	253.866	231.234	84.08	96.0469	86.2916	70.9415	68.7695	74.4747	60.7289	61.5351	81.8292	1456884_at	LOC67660	20	20	20	31.6317	29.4431	125.663	113.106	48.0628	51.1965	20.3481	36.874	20	20	20	20.3666	25.2356	20.694	22.5561	2.05129
1428256_at	2310047H23Rik	662.593	580.173	497.029	3174.57	2724.79	2516.97	354.795	412.924	473.323	644.434	804.169	680.427	654.049	705.094	866.348	1428256_at	2310047H23Rik	354.973	359.809	324.365	1276.09	1068.26	2654.36	2609.61	675.375	710.642	373.739	421.281	929.098	972.532	439.512	514.148	348.996	381.083	341.987	2.045
1438306_at	Rnf180	14.867	16.7644	16.4393	299.274	230.04	254.457	4.14505	7.6334	2.48554	9.46771	5.01825	1.93698	5.79771	9.98867	2.17472	1438306_at	Rnf180	20	20	20	82.2123	126.687	259.025	353.27	20	35.2607	20	20	20	20	20	20	20	20	20	2.04461
1435564_at	C230078M08Rik	140.341	92.2297	88.9847	423.221	286.785	359.738	23.3491	26.1541	37.3996	38.789	25.266	41.4713	38.1828	41.0535	22.6794	1435564_at	C230078M08Rik	20	20	20	121.346	87.3415	472.282	474.144	133.071	157.592	20	20.9001	20	20	20	20	20	20	20	2.04349
1425632_a_at	Pqlc2	222.082	245.382	281.795	807.317	663.18	750.835	304.504	328.074	271.109	142.738	97.8501	41.1985	110.609	98.5278	66.267	1425632_a_at	Pqlc2	86.5047	96.8372	87.5046	267.379	244.735	793.303	726.223	259.896	272.26	52.1829	41.594	29.312	23.9729	21.7367	20	228.092	39.9828	76.0817	2.02143
1419515_at	Fgd2	1598.45	1798.93	1320.44	4879.07	3774.27	4361.1	1769.12	1569.4	1209.35	117.967	87.08	57.424	68.8765	86.48	94.315	1419515_at	Fgd2	26.0423	38.6988	20	1201.91	811.398	2856.59	2679.12	1224.1	1331.88	20	20	20.8073	20.4552	20	20	1259.7	199.026	233.214	2.01153

## Sheet: CD11b_DC_gene_signature
Probe Set ID	Name	Dudziak_CD11b_DC	Dudziak_CD11b_DC	Dudziak_CD11b_DC	Dudziak_CD8a_DC	Dudziak_CD8a_DC	Dudziak_CD8a_DC	Dudziak_B	Dudziak_B	Dudziak_B	Dudzziak_CD4_T	Dudzziak_CD4_T	Dudzziak_CD4_T	Dudziak_CD8_T	Dudziak_CD8_T	Dudziak_CD8_T	Probe Set ID	Name	myeloid	myeloid	myeloid	pDC	pDC	CD8a_DC	CD8a_DC	CD11b_DC	CD11b_DC	NK	NK	CD8 T	CD8 T	CD4 T	CD4 T	B	B	B	ratio CD11b DC / other
1458683_at	Sirpb1 /// LOC673172	1302.69	1412.33	1250.76	32.1127	40.2964	80.9377	27.6533	21.145	22.2984	36.893	17.4749	20.755	46.4772	45.4324	22.8313	1458683_at	Sirpb1 /// LOC673172	50.4005	55.9004	45.6183	20	20.1444	20.6199	20	1451.9	1570.3	20	20	20	20	20	20	20	20	20	15.4534
1427427_at	Ryr3	1734.36	1660.02	1729.17	25.1439	30.089	102.038	32.0082	21.5857	22.0645	42.9781	41.3651	42.3591	32.7806	46.1161	36.9261	1427427_at	Ryr3	81.3517	81.9571	42.4043	20	20	20	20	1165.98	1130.56	20	20	20	20	33.1787	34.0151	20	20	20	13.7945
1450344_a_at	Ptger3	538.695	565.383	501.799	13.0862	14.4925	39.8551	14.6908	13.8694	10.7757	7.31916	9.16524	17.271	16.2516	18.1689	13.4199	1450344_a_at	Ptger3	20	20	20	20	20	20	22.021	907.756	804.128	20	20	20	20	20	20	20	20	20	12.5906
1418804_at	Sucnr1	808.884	700.669	695.634	23.3173	25.5427	59.0291	11.7892	13.423	14.4728	11.1692	11.0036	18.5851	8.75022	12.2701	15.9176	1418804_at	Sucnr1	20	20	20	20	20	20	20	326.385	332.697	20	20	20	20	20	20	20	20	20	11.7846
1449411_at	Dscam	418.536	393.881	276.692	4.29911	4.24187	17.5609	6.8184	2.55692	13.0636	13.1022	22.9108	9.29728	14.2416	10.1835	12.9093	1449411_at	Dscam	20.5079	21.6967	20	20	20	20	20	433.726	446.44	22.3128	20	20	20	20	40.5666	20	20	20	10.6917
1430172_a_at	Cyp4f16 /// LOC623748 /// LOC677156	4400.06	5630.48	5037.01	274.593	238.363	459.635	33.1748	49.9123	34.216	27.5427	52.9677	36.6289	17.0072	23.044	29.1828	1430172_a_at	Cyp4f16 /// LOC623748 /// LOC677156	37.1755	30.677	30.7168	95.0234	94.7076	109.695	116.925	1859.02	1831.31	20	27.6457	20	20	20	36.0926	20	20	20	9.57294
1448025_at	LOC668101	2637.87	3416.86	2909.79	28.2401	26.2123	290.332	19.433	15.3565	19.7488	10.1743	15.2095	19.3453	17.6752	25.6796	10.5885	1448025_at	LOC668101	170.919	174.791	165.799	53.324	47.2184	49.9917	96.3606	4012.09	4024.64	20	20	20	20	20	20	20	20	20	9.0857
1459923_at	Bex6	1615.53	1574.8	1830.02	45.566	23.0271	134.688	17.5366	11.0217	19.1636	17.2244	12.6984	17.9746	27.0138	24.0965	9.86603	1459923_at	Bex6	20	20	20	179.574	190.035	43.676	70.3884	1653.33	1827.06	20	20	20	20	20	20	20	20	20	8.70013
1424358_at	Ube2e2	1455.06	1452.07	1330.55	109.066	89.4859	154.315	50.7259	42.7127	59.2392	49.3787	51.6558	59.7241	38.4855	60.2933	39.5287	1424358_at	Ube2e2	25.4287	22.6246	25.5834	20	20.8682	90.8542	122.974	1683.44	1724.95	20	27.5047	20	20	20	27.4882	24.2705	20	20	8.6223
1424265_at	Npl	586.191	586.881	382.743	26.8454	32.266	52.7645	33.8899	30.1384	38.8069	38.9615	32.7459	19.9137	18.9667	54.4603	21.7929	1424265_at	Npl	27.7393	21.6432	20	23.2982	22.9097	20	31.5023	378.063	467.681	20	20	20	20	20	20	20	20	20	7.02793
1417277_at	Cyp4f16	4601.75	6676.1	6349	366.326	328.65	657.009	50.729	49.483	57.9625	68.5493	69.4029	79.0786	32.2565	44.9106	58.0581	1417277_at	Cyp4f16	66.6679	69.0601	54.3397	386.862	497.343	275.801	353.62	3449.88	2954.48	197.335	89.0043	20	20	51.2009	86.5829	25.0859	20	20	5.94053
1427095_at	Cdcp1	626.153	538.626	530.737	69.6596	73.9989	82.6355	69.9053	51.7443	53.5938	81.7535	73.27	93.6085	50.1951	84.3911	56.7473	1427095_at	Cdcp1	20	20	20	20	20	20	22.644	394.347	371.876	20	20	20	20	20	20	20	20	20	5.66975
1422013_at	Clec4a2	1433.92	1628.34	1366.57	35.4254	32.8698	92.4626	15.8636	16.9847	21.0739	34.2318	10.5817	17.0014	19.9277	21.1473	12.0061	1422013_at	Clec4a2	377.802	400.39	340.621	27.8496	20	32.5976	51.1975	1807.31	1897.96	20	20	20	20	20	20	20	20	20	4.51387
1460356_at	Esam1	809.327	763.572	633.639	122.568	100.405	144.997	33.2293	40.4641	36.4457	41.6226	37.9541	40.2426	39.3319	48.1003	33.2501	1460356_at	Esam1	28.7785	24.4352	24.5837	20	20	81.5168	68.0251	696.187	627.66	20	20	20	20	20	20	20	20	20	4.37001
1448005_at	Sash1	2154.94	2548.6	2721.17	341.034	230.008	421.17	19.3137	14.8613	25.058	10.9087	4.22741	13.3493	9.7384	9.63081	9.0208	1448005_at	Sash1	321.282	284.591	240.782	27.0359	32.8505	181.423	213.417	1637.71	1323.11	20	20	20	20	20	20	20	20	20	4.11822
1425216_at	Ffar2	4115.82	4571.05	3694.4	862.793	597.245	795.78	120.271	218.204	277.647	97.2914	62.4821	63.4731	69.5207	86.2352	56.8687	1425216_at	Ffar2	32.2234	35.4934	30.9141	38.4604	30.5389	1029.62	1004.2	4204.95	4378.74	20	21.3937	20	20	21.1029	63.4957	398.931	20	20	4.08398
1418004_a_at	1810009M01Rik	4255.05	5282.92	3368.67	642.398	334.445	847.289	253.003	200.746	208.844	313.478	200.716	225.318	264.031	351.129	220.035	1418004_a_at	1810009M01Rik	642.246	612.286	577.668	601.328	799.638	433.882	784.261	4665.98	5270.29	153.126	165.3	27.7419	36.8658	121.704	765.081	149.045	21.8768	24.6136	3.97582
1419619_at	1200016G03Rik	1256.93	1214.66	1202.97	308.024	266.722	273.335	80.492	64.588	70.5745	108.845	54.4939	67.4807	84.7907	87.1403	64.852	1419619_at	1200016G03Rik	37.4345	32.7122	36.8363	20	20	105.787	116.166	694.975	981.342	20	20	20	20	20	20	20	20	20	3.90544
1453234_at	1300002K09Rik	1673.12	1841.1	1750.65	420.655	314.755	428.956	56.0585	49.1165	73.0584	69.7857	40.4198	68.4854	56.5282	73.7346	51.2999	1453234_at	1300002K09Rik	62.3639	62.2303	53.8165	55.6972	97.179	246.962	204.456	1167.07	1063.47	20	20	20	20	20	20	20	20	20	3.90045
1453129_a_at	Rgs12	1768.69	1566.7	1286.82	336.221	184.805	294.447	46.9921	42.2472	47.9686	84.547	73.0586	65.6002	63.2067	83.3174	58.4798	1453129_a_at	Rgs12	31.1173	31.7018	24.2384	48.5229	53.4356	164.064	151.796	1106.8	1029.48	37.0851	23.087	20	20	43.0717	67.4764	20	20	20	3.8273
1444426_at	F730031O20Rik	418.336	487.279	323.84	60.5934	50.9086	84.3915	56.9821	51.1168	64.3829	64.1397	43.7218	68.4041	61.2625	55.7786	46.4059	1444426_at	F730031O20Rik	59.7254	55.2789	46.987	20	20	20	20	262.684	223.219	20	20	20	20	21.6684	35.2842	20	20	20	3.73742
1417262_at	Ptgs2	1506.76	3215.97	1291.77	27.8357	14.6612	347.432	5.65061	6.15625	7.30269	9.37776	7.56834	9.81461	9.23959	12.6809	7.612	1417262_at	Ptgs2	293.075	269.016	249.784	20	40.2026	29.0683	48.0493	1483.72	1073.99	20	20	20	20	20	20	20	20	20	3.66456
1418086_at	Ppp1r14a	2145.44	2140.38	1748.85	293.187	187.371	397.973	22.9227	18.3222	17.2027	16.167	23.6609	15.8483	21.9606	9.82564	20.8925	1418086_at	Ppp1r14a	20	20	20	43.9821	37.1379	403.205	604.044	2200.52	2668.29	20	20	20	20	20	20	20	20	20	3.64298
1423909_at	0610011I04Rik	1911.85	1915.6	1372.93	184.524	78.3573	254.309	36.4039	43.7797	35.0457	51.0834	45.5465	43.0444	51.6684	57.3064	45.7238	1423909_at	0610011I04Rik	515.244	496.048	415.639	151.235	224.685	137.068	209.31	1818.03	2220.77	27.3032	21.5712	20	20	43.5084	481.209	22.0498	20	20	3.52848
1417622_at	Slc12a2	2131.55	2370.87	1941.58	562.096	360.334	582.465	115.299	119.443	143.291	152.522	155.043	172.559	133.57	126.787	154.473	1417622_at	Slc12a2	113.994	117.611	106.123	93.5384	158.501	868.514	756.733	3065.2	3108.68	172.674	142.326	202.323	200.668	145.397	304.849	123.029	245.54	249.38	3.33338
1419759_at	Abcb1a	776.334	781.711	682.759	46.9952	38.5282	78.928	31.8653	47.2751	48.9118	120.565	76.9888	150.198	131.188	157.681	173.597	1419759_at	Abcb1a	36.2197	36.6913	27.846	20	20	58.6044	40.4695	1134.78	1093.48	328.337	275.197	135.962	152.972	115.817	137.404	43.4379	20	20	3.33036
1428972_at	0610012D17Rik	1375.94	1410.73	1353.59	167.098	127.314	188.767	38.3861	63.2377	90.6612	42.6527	27.9785	24.7686	28.5137	40.16	16.5383	1428972_at	0610012D17Rik	745.757	714.254	727.747	721.117	788.428	274.431	336.408	2520.58	2654.34	20	20	20	20	30.9099	24.7126	103.909	30.2059	27.7242	3.19697
1428626_at	Lysmd2	1120.97	1054.44	1121.1	46.0337	37.5194	84.0339	63.189	83.33	117.359	199.693	159.596	193.524	147.03	178.181	257.193	1428626_at	Lysmd2	32.4224	33.1742	22.9199	104.733	129.564	20	36.7034	412.017	422.063	20.3394	21.8506	118.518	116.3	40.1773	103.705	20	20	23.3291	3.18003
1422412_x_at	Ear3	489.605	436.747	404.324	133.689	116.718	123.146	1.39583	2.40491	2.48266	5.73679	13.5041	7.0688	8.72643	2.15451	7.71216	1422412_x_at	Ear3	129.411	129.935	129.605	22.4594	20	143.187	113.055	1082.73	1139.89	20	20	20	20	20	20	20	20	20	3.02436
1456045_at	1700106N22Rik	419.945	444.638	406.178	57.9094	48.3022	63.7266	53.9253	70.289	86.4019	48.7396	38.6848	45.39	31.5161	43.25	40.9463	1456045_at	1700106N22Rik	20	20	20	102.947	99.3592	28.1589	25.8358	363.573	307.939	28.357	24.8474	20	20	20	24.4328	49.2667	20	20	2.99124
1418719_at	2410004L22Rik	2077.66	2245.19	2115.92	474.59	316.555	577.799	85.2789	109.111	120.849	81.0356	104.905	113.75	100.938	82.1208	123.466	1418719_at	2410004L22Rik	484.778	411.512	415.422	253.319	288.729	671.805	649.166	2350.75	1998.52	324.355	300.272	94.991	116.096	114.15	92.4537	115.393	91.284	134.494	2.97485
1447479_at	---	598.016	555.594	500.984	20.4233	24.5891	40.7964	48.9295	59.1656	48.0522	119.455	160.978	118.657	108.468	137.745	171.225	1447479_at	---	20	20	20	20	20	20	20	338.907	325.743	20	20	29.7429	40.0716	29.5156	20	23.1379	20	20	2.92588
1449846_at	Ear2	2024.39	1989.68	1610.55	555.161	451.865	555.84	82.8167	81.4436	110.483	96.3677	68.5781	90.6038	98.9887	97.1004	81.8049	1449846_at	Ear2	1117.57	1144.73	986.291	164.261	134.661	866.377	902.125	3874.75	4458.38	20	20	31.1812	20	113.289	36.6924	44.8501	20	52.1168	2.89751
1417951_at	Eno3	1464.54	1455.78	1229.32	320.751	196.857	427	192.801	207.211	176.591	136.648	223.341	164.718	240.687	172.242	219.041	1417951_at	Eno3	324.217	309.051	326.739	116.843	125.736	263.121	293.029	1720.67	1839.45	101.73	98.3934	121.592	92.9622	158.472	157.633	122.93	106.777	137.246	2.87897
1434221_at	BC030863	354.289	360.071	294.133	88.9391	56.3757	103.43	60.2115	51.0236	48.6048	64.662	89.1271	79.6679	25.0338	26.3995	32.8452	1434221_at	BC030863	24.4271	35.174	20	20	20.4227	39.1127	23.7129	146.124	141.891	20	20	20	20	32.4249	20.5779	20	20	24.7293	2.84379
1436231_at	2900052N01Rik	381.189	343.132	313.1	16.7492	37.1771	37.6931	24.6734	28.7231	30.4313	36.4656	18.2126	17.7552	28.3149	30.7485	15.5019	1436231_at	2900052N01Rik	63.2862	59.5381	40.4452	20	20	20	20	184.85	177.655	20	20	20	20	20	20	20	20	20	2.80717
1455450_at	Ptpn3	335.168	323.174	299.771	105.238	108.217	83.5584	57.8412	51.8184	56.8509	97.3029	53.7505	76.8367	76.7856	104.054	41.9123	1455450_at	Ptpn3	29.2887	25.6607	28.1182	49.3178	67.3461	23.7595	36.8305	214.632	217.218	35.4958	20	20	20	32.9394	62.0819	20	20	20	2.77009
1460329_at	LOC675709	752.628	717.361	753.516	52.752	43.2431	71.1208	17.3082	17.0989	17.9081	19.64	9.7186	6.97426	13.587	16.4657	16.4699	1460329_at	LOC675709	78.2558	83.3191	76.1449	69.6577	186.723	55.4712	70.8896	661.765	503.854	20	20	20	20	20	20	20	20	20	2.6984
1440865_at	Ifitm6	2629.77	3085.5	2723.53	436.218	262.247	504.058	43.1226	25.9363	49.2996	30.0505	39.444	43.6197	29.1208	32.1461	30.7857	1440865_at	Ifitm6	732.328	732.236	673.205	52.955	57.0883	242.797	306.989	1965.69	2241.76	20	20	20	20	20	20	21.9842	20	22.8871	2.68417
1423122_at	Avpi1	1973.55	2231.48	1661.33	657.232	404.391	668.947	21.8933	15.0793	14.8663	18.8394	39.0591	41.2232	29.7242	36.8971	56.4033	1423122_at	Avpi1	221.875	222.016	203.558	108.892	157.323	652.357	660.04	1893.18	2042.41	28.0042	22.2849	26.1593	31.024	39.2143	22.5618	22.3031	20.3516	32.1568	2.4835
1451421_a_at	Rogdi	4251.01	5006.82	3745.06	1481.76	1031.48	1515.47	531.97	572.034	656.722	163.391	154.406	215.366	158.293	189.401	174.219	1451421_a_at	Rogdi	755.835	747.651	718.198	1134.44	974.413	1136.45	1248.42	3201.78	3152.04	50.808	50.7628	97.5564	264.459	49.4979	46.886	292.866	163.811	209.649	2.47122
1440874_at	Slco5a1	247.508	250.67	202.702	67.3008	42.3848	82.6694	51.2119	41.8861	38.4457	33.2481	29.7028	16.0559	21.805	32.3689	21.4164	1440874_at	Slco5a1	27.2765	25.1295	20	20	20	31.3501	25.3741	235.972	176.014	20	20	20	20	20	20	20	20	27.5549	2.45196
1444090_at	Pram1	486.353	469.603	468.383	137.967	187.554	135.744	130.375	126.773	97.1695	201.842	141.076	118.616	132.69	162.413	134.971	1444090_at	Pram1	156.272	157.611	140.169	46.0995	43.0519	25.3919	26.6059	627.287	743.368	51.365	36.3077	47.5587	51.8827	20	21.3715	39.8946	38.1772	28.6308	2.32054
1422411_s_at	Ear1 /// Ear2 /// Ear3 /// Ear12	1236.19	892.868	1137.55	348.588	255.69	285.903	13.6039	13.5482	14.4445	12.4719	9.72039	9.04071	13.6164	20.7927	7.1345	1422411_s_at	Ear1 /// Ear2 /// Ear3 /// Ear12	837.692	821.185	856.911	49.9642	39.8171	275.541	300.173	1984.89	2093.47	20	20	20	20	25.3844	20	20	20	20	2.31633
1450627_at	Ank	1017.19	1067.43	1067.53	152.24	119.361	185.498	162.461	163.553	182.317	401.482	368.708	391.362	223.914	265.288	275.201	1450627_at	Ank	213.989	218.952	197.399	146.539	132.762	76.343	86.8951	768.854	726.566	230.261	316.269	233.521	233.112	158.158	156.148	106.555	150.079	213.148	2.2973
1440879_at	Abca9	162.694	129.391	88.5899	8.16476	21.2143	14.4562	23.2397	12.3471	39.2493	24.3546	17.169	22.658	19.4736	20.142	12.195	1440879_at	Abca9	20	20	20	20	20	20	20	242.118	354.687	20	20	20	20	20	20	20	20	20	2.25711
1429761_at	Rtn1	1502.26	1554.6	1185.78	526.275	388.368	422.88	19.3395	55.2836	15.5164	76.4133	73.7841	11.4925	28.6405	77.5827	60.8597	1429761_at	Rtn1	20	20	20	21.2255	31.6049	253.648	209.702	647.982	567.331	20	20	20	20	20	20	20	20	20	2.23669
1427341_at	E130103I17Rik	755.185	794.894	593.575	150.223	114.852	175.264	210.006	194.175	185.074	156.754	228.121	195.636	187.976	161.345	268.295	1427341_at	E130103I17Rik	20	23.002	20	51.0978	46.884	78.9898	71.3104	399.013	400.445	20	42.4091	36.2024	54.9973	84.6515	40.6729	130.97	20	20	2.2124
1430612_at	1810033B17Rik	1315.37	1726.9	1013.15	112.12	81.2062	150.867	29.8662	28.6156	47.3491	40.4574	17.2595	60.4924	32.9578	51.3029	25.4786	1430612_at	1810033B17Rik	915.586	928.893	813.306	68.5908	153.13	100.67	150.698	2052.92	2048.17	20	20	20	20	23.9345	20	21.7751	20	37.7297	2.20496
1431114_at	Dock4	62.7257	119.898	157.454	2.2492	8.8009	14.5675	4.06489	0.340625	4.6552	4.52948	3.18614	5.1119	4.49263	3.45941	2.18016	1431114_at	Dock4	83.3432	67.1061	46.7878	25.4603	40.6524	71.3724	26.7763	269.056	182.851	20	20	20	20	20	20	20	20	20	2.19395
1417676_a_at	Ptpro	982.341	905.625	879.936	143.961	121.045	147.671	67.8169	65.0742	72.057	120.863	61.4773	97.4527	82.2854	123.032	73.0794	1417676_a_at	Ptpro	151.107	145.408	123.848	472.078	412.677	67.2678	94.9777	1027.23	1265.24	20	20	20	20	20	20	20.6067	20	20	2.17598
1460677_at	Spats2	377.881	307.192	236.429	89.4991	84.587	102.796	75.2157	57.5609	52.7757	82.8502	80.7981	70.3231	81.7754	108.763	78.3633	1460677_at	Spats2	27.6183	26.8295	20	20	20	33.8703	35.7051	176.345	190.292	20	20	21.6548	20	20	20	27.6893	20	20	2.1738
1425407_s_at	Clec4a2 /// Clec4b	1086.29	1125.05	1036.84	156.395	182.984	173.268	145.276	122.221	140.485	208.387	135.781	164.274	158.221	207.24	110.056	1425407_s_at	Clec4a2 /// Clec4b	510.997	462.529	439.49	20	20	20	32.73	1108.97	1302.31	20	20	20	20	20	20	20	20	20	2.17021
1439381_x_at	Marveld1	3119.33	3839.19	3506.94	570.203	429.234	635.893	43.6224	38.0111	44.9419	252.708	325.689	223.782	345.649	346.437	392.266	1439381_x_at	Marveld1	45.962	44.4438	42.9845	304.811	405.743	590.691	720.009	3347.96	3773.56	1551.51	1340.23	357.424	340.056	364.832	247.297	20	20	20	2.15787
1447903_x_at	Ap1s2	1275.84	1387.48	1312.32	593.261	476.931	568.471	417.239	376.756	398.559	218.578	244.631	272.901	181.024	190.044	311.731	1447903_x_at	Ap1s2	859.744	864.913	703.946	510.236	511.879	658.667	645.763	2051.72	2068.53	679.139	672.64	430.164	298.77	415.247	400.502	503.596	289.224	279.313	2.15055
1432273_a_at	Darc	574.873	448.806	526.678	135.145	145.685	141.22	141.789	119.183	158.002	171.555	150.774	162.041	153.424	210.668	149.553	1432273_a_at	Darc	20	20	20.0768	20	20	20	20	234.792	241.223	20	20	20	20	20	20	20	20	20	2.13039
1424338_at	Slc6a13	511.026	447.04	332.127	144.829	104.739	152.375	50.8995	46.4363	44.3165	71.5369	50.1936	57.8562	42.2065	39.4336	39.4816	1424338_at	Slc6a13	20	20	20	20	20	123.502	148.659	309.827	408.715	20	20	20	20	20	30.5501	20	20	20	2.08415
1435690_at	2310008H09Rik	636.851	616.628	624.212	176.147	139.059	162.568	140.971	147.007	80.6106	73.975	125.458	73.1064	96.4296	66.9084	150.925	1435690_at	2310008H09Rik	71.3892	95.7434	71.667	54.2939	98.425	80.7089	117.055	341.366	327.646	120.909	81.8123	108.7	82.0313	114.862	159.114	55.3035	90.5946	115.491	2.05919
1417856_at	Relb	2805.07	2962.44	2161.48	633.411	290.571	677.961	456.08	469.312	404.383	137.11	197.22	205.653	154.124	127.845	237.208	1417856_at	Relb	990.811	997.863	886.812	234.01	282.689	379.125	347.632	2177.24	1997.89	182.315	233.698	106.805	84.4056	119.404	121.494	204.692	474.973	685.366	2.00217
